# Supplementary material for: Cell state-dependent allelic effects and contextual Mendelian randomization analysis for human brain phenotypes
Source: Nat Genet. 2025 Jan 10;57(2):358–68. doi: 10.1038/s41588-024-02050-9 (PMC11821528; doi:10.1038/s41588-024-02050-9)
Supplement: Supplementary file 4 — cis-eQTL discovery in eight major brain cell types from a cohort of 391 individuals (FDR < 5%). Each tab represents a cell type. [file 41588_2024_2050_MOESM4_ESM.xlsx]

## Sheet: Astrocytes
Supplementary Table 1: cis-eQTL discovery in 8 major brain cell types, filtered to < 5% FDR. Each Excel sheet contains associations for the top SNP per gene in each cell-type. The p-values are computed by MatrixEQTL by fitting linear models on SNP-gene associations, on which FDR is calculated.
	SNP	Gene	t-statistic	p-value	FDR	Beta	Std. Error	F-statistic
1	rs72930443	APIP	-33.3293	3.73725e-100	7.92881e-94	-0.900619	0.0270218	1110.84
2	rs12225372	XRRA1	-30.8204	1.3831e-92	1.78362e-86	-0.772822	0.025075	949.897
3	rs393329	NPIPB2	24.8	4.90997e-73	2.16725e-67	0.945761	0.0381355	615.042
4	rs4782272	KNOP1	-22.9092	1.67189e-66	6.91558e-61	-1.1605	0.0506562	524.833
5	rs4920040	U2AF1	22.4767	5.51373e-65	2.02586e-59	0.984748	0.043812	505.201
6	rs9637599	PPM1K-DT	-22.304	2.2389e-64	7.79095e-59	-0.900424	0.0403706	497.467
7	rs6007595	FAM118A	21.9226	4.99133e-63	1.35649e-57	1.04977	0.0478851	480.602
8	rs34692381	FREM2	20.645	1.81334e-58	4.0983e-53	0.873026	0.0422875	426.217
9	rs78762081	LDHC	-20.5798	3.11199e-58	6.47692e-53	-1.38983	0.067534	423.527
10	rs11249686	FAM153A	-19.8888	9.68075e-56	1.53419e-50	-0.893172	0.0449084	395.563
11	rs67904412	GLIPR1L2	19.3618	7.88638e-54	1.20903e-48	0.620437	0.0320443	374.88
12	rs12775501	FAS	19.0489	1.0848e-52	1.35638e-47	0.905782	0.0475504	362.86
13	rs36053285	LINS1	18.9953	1.70117e-52	2.01955e-47	0.571228	0.0300721	360.82
14	rs11128927	EFHB	-18.9008	3.75791e-52	4.38991e-47	-0.675717	0.0357507	357.241
15	rs10863960	LINC02608	-18.8085	8.1567e-52	9.41145e-47	-1.23724	0.0657808	353.76
16	rs6437374	ACAP2	18.3569	3.63878e-50	3.72767e-45	0.69362	0.0377853	336.976
17	rs169201	KANSL1	-17.8693	2.21854e-48	2.19744e-43	-1.24569	0.0697115	319.311
18	rs73396800	HLA-DMA	-17.7861	4.47445e-48	4.30859e-43	-1.25995	0.070839	316.347
19	rs7067	PWP2	17.6801	1.09533e-47	1.04859e-42	0.930487	0.0526291	312.586
20	rs1693571	SNX31	-17.5533	3.19454e-47	2.99287e-42	-0.85333	0.0486135	308.12
21	rs9934565	KLHDC4	-17.4029	1.13852e-46	1.05019e-41	-0.558714	0.0321047	302.861
22	rs1047709	LINC01252	17.2142	5.60888e-46	5.10217e-41	0.707079	0.0410753	296.329
23	rs12419612	MIR4300HG	-17.1238	1.20402e-45	1.08922e-40	-1.37107	0.0800677	293.226
24	rs12763624	ANXA11	17.0697	1.90252e-45	1.70239e-40	0.54592	0.0319818	291.375
25	rs1042149	PSORS1C1	-16.9802	4.05542e-45	3.503e-40	-0.835073	0.0491792	288.327
26	rs2918268	ABLIM3	16.8506	1.21288e-44	8.87307e-40	0.827235	0.0490923	283.943
27	rs62060842	LRRC37A2	-16.6844	4.94577e-44	3.5089e-39	-0.90019	0.053954	278.369
28	rs4590214	ATP10B	16.5001	2.34918e-43	7.46025e-39	0.89317	0.0541312	272.254
29	rs11208642	DNAJC6	16.4653	3.15358e-43	9.91424e-39	0.592846	0.0360058	271.106
30	rs1901	C3orf20	16.2112	2.70032e-42	4.30222e-38	0.736701	0.0454438	262.805
31	rs11683920	ANKRD36B	16.2068	2.80307e-42	4.46052e-38	0.439259	0.0271033	262.661
32	rs1595121	PLD5	-16.1722	3.75625e-42	5.81824e-38	-0.856725	0.0529752	261.54
33	rs168182	EPB41L4A	16.076	8.46669e-42	1.14623e-37	0.763067	0.0474662	258.438
34	rs567289	NSUN2	15.9491	2.47456e-41	3.22655e-37	0.540266	0.0338745	254.372
35	rs55794721	RHD	15.9386	2.70194e-41	3.51468e-37	0.720578	0.0452095	254.04
36	rs58840071	DBF4B	15.6522	3.03356e-40	3.84343e-36	0.606364	0.0387399	244.99
37	rs34413173	LINC01954	-15.6374	3.43577e-40	4.35133e-36	-0.855706	0.0547218	244.528
38	rs11055030	APOLD1	15.4514	1.6494e-39	2.04444e-35	0.73076	0.0472941	238.745
39	rs11617551	CCDC122	-15.4354	1.8875e-39	2.33561e-35	-0.587609	0.038069	238.251
40	rs12118488	DAB1	15.3332	4.46498e-39	5.428e-35	0.788165	0.0514025	235.107
41	rs8102320	ZNF100	15.28	6.9859e-39	8.44735e-35	0.466627	0.0305383	233.48
42	rs6547758	THNSL2	-15.2605	8.2353e-39	9.9508e-35	-0.903281	0.0591907	232.883
43	rs607101	SLC25A24	15.2082	1.27907e-38	1.53256e-34	0.677655	0.0445585	231.29
44	rs4863780	LINC00499	-14.9052	1.63524e-37	1.88382e-33	-0.965479	0.0647747	222.164
45	rs72984969	CCBE1	-14.8658	2.27544e-37	2.61949e-33	-0.912541	0.0613851	220.993
46	rs57336947	SNX19	-14.8011	3.91985e-37	4.47418e-33	-0.92014	0.0621671	219.071
47	rs6957861	ADCY1	-14.7765	4.81572e-37	5.49102e-33	-0.668853	0.0452645	218.346
48	rs7012815	TBC1D31	-14.4826	5.65588e-36	6.24543e-32	-0.403322	0.0278487	209.746
49	rs4984814	BAIAP3	-14.3773	1.36482e-35	1.49603e-31	-0.608149	0.0422993	206.707
50	rs4907121	MCOLN2	-14.3635	1.53217e-35	1.67752e-31	-0.722517	0.0503024	206.309
51	rs36073530	TRMT9B	-14.3096	2.40323e-35	2.61769e-31	-1.0885	0.076068	204.764
52	rs10081693	CENPP	-14.146	9.41226e-35	1.01e-30	-0.665415	0.0470389	200.11
53	rs1551566	CAMK4	13.9832	3.65384e-34	3.87467e-30	0.530538	0.037941	195.531
54	rs1494812	TESK2	-13.9174	6.32009e-34	6.59048e-30	-0.672003	0.0482851	193.693
55	rs11025524	HTATIP2	-13.8673	9.58477e-34	9.93029e-30	-0.582874	0.0420323	192.302
56	rs16915318	KLRC1	-13.8051	1.60643e-33	1.66067e-29	-1.10779	0.0802447	190.581
57	rs13408170	RGPD8	-13.7876	1.85754e-33	1.91876e-29	-0.517961	0.0375671	190.099
58	rs7796024	ZNF273	-13.6023	8.63184e-33	8.7798e-29	-0.411372	0.0302427	185.024
59	rs2696532	LRRC37A	-13.5183	1.73001e-32	1.74536e-28	-0.860296	0.0636392	182.745
60	rs1982515	ROGDI	13.4384	3.3484e-32	3.35443e-28	0.4358	0.0324294	180.591
61	rs13300292	SPATA6L	13.4098	4.24258e-32	4.24377e-28	0.5007	0.0373384	179.822
62	rs3179969	SPATA7	13.3703	5.87481e-32	5.8471e-28	0.408793	0.0305746	178.766
63	rs13291033	TPM2	13.36	6.39706e-32	6.34768e-28	0.505693	0.0378513	178.49
64	rs4660860	CCDC163	13.3249	8.54502e-32	8.37544e-28	0.627553	0.0470963	177.553
65	rs34042070	HP	-13.3163	9.17602e-32	8.97786e-28	-1.01123	0.0759392	177.323
66	rs2465654	POU2F3	-13.2783	1.25467e-31	1.21978e-27	-1.33287	0.10038	176.313
67	rs835295	LINC01876	13.22	2.02754e-31	1.94018e-27	0.671672	0.0508073	174.768
68	rs17553284	DNAJC15	13.2087	2.22457e-31	2.12624e-27	0.395911	0.0299734	174.47
69	rs4789840	FN3K	13.1956	2.47829e-31	2.36085e-27	0.445469	0.0337589	174.124
70	rs111597353	FSTL5	-13.0507	8.15074e-31	7.55441e-27	-0.745735	0.0571415	170.321
71	rs9498177	UST	-13.0274	9.86861e-31	9.08641e-27	-0.79517	0.0610384	169.713
72	rs4543780	FAM89A	13.0066	1.17039e-30	1.07582e-26	0.728742	0.0560287	169.171
73	rs3881298	DDX11	12.9874	1.36906e-30	1.25773e-26	0.542276	0.0417539	168.674
74	rs7177664	MIR4713HG	-12.957	1.75679e-30	1.59477e-26	-0.570759	0.0440502	167.884
75	rs6822213	LINC02475	-12.9448	1.94234e-30	1.76272e-26	-1.01184	0.0781662	167.567
76	rs4970774	GSTM5	12.9311	2.1719e-30	1.96158e-26	0.707556	0.0547174	167.214
77	rs9535526	RNASEH2B	-12.8037	6.15369e-30	5.36761e-26	-0.39926	0.0311831	163.936
78	rs6438652	IQCB1	-12.7813	7.39143e-30	6.437e-26	-0.319806	0.0250214	163.362
79	rs11132783	FRG1-DT	-12.7663	8.35671e-30	7.25937e-26	-0.494558	0.0387394	162.977
80	rs7192268	EXOSC6	12.6893	1.5654e-29	1.12974e-25	0.3553	0.028	161.018
81	rs6597031	ECI2	12.6556	2.05915e-29	1.4783e-25	0.490018	0.0387194	160.165
82	rs9978018	COL6A2	12.5457	5.03362e-29	3.52334e-25	0.595093	0.047434	157.395
83	rs9890200	SPATA20	12.515	6.45732e-29	4.50549e-25	0.44232	0.0353431	156.626
84	rs75774622	ZNF534	-12.5127	6.57984e-29	4.58952e-25	-0.854586	0.0682974	156.568
85	rs28363229	LURAP1	-12.418	1.41828e-28	9.73166e-25	-0.612457	0.0493202	154.206
86	rs34273564	RIMS1	-12.3475	2.50938e-28	1.69704e-24	-0.574183	0.0465021	152.46
87	rs11150881	C17orf97	-12.3308	2.87058e-28	1.93595e-24	-0.604585	0.0490303	152.05
88	rs1090510	RAD21L1	-12.2553	5.28163e-28	3.51299e-24	-0.673001	0.0549149	150.193
89	rs2524098	HLA-C	12.1787	9.80038e-28	6.48054e-24	0.546983	0.0449132	148.32
90	rs9415733	PRKG1	12.1572	1.16498e-27	7.69808e-24	0.748793	0.0615927	147.797
91	rs3733897	TXNDC15	-12.0448	2.87379e-27	1.8797e-23	-0.656796	0.0545292	145.078
92	rs9657360	NAPRT	-11.9607	5.64396e-27	3.66033e-23	-0.599189	0.0500966	143.057
93	rs9438393	PM20D1	-11.8638	1.2248e-26	7.8604e-23	-0.493324	0.0415823	140.749
94	rs2899830	PPP2R3C	11.8226	1.701e-26	1.0891e-22	0.316814	0.0267972	139.775
95	rs2541508	EMP2	11.785	2.29612e-26	1.46599e-22	0.542283	0.0460146	138.887
96	rs6747623	GAL3ST2	-11.7593	2.818e-26	1.79745e-22	-0.614597	0.0522647	138.282
97	rs6712981	ADCY3	11.7248	3.71022e-26	2.34427e-22	0.449631	0.0383488	137.47
98	rs73178638	CSDC2	-11.6929	4.78134e-26	3.00412e-22	-0.808413	0.0691372	136.723
99	rs113745104	CCZ1B	11.6865	5.03089e-26	3.1596e-22	0.737048	0.0630685	136.574
100	rs2007675	DNAH7	-11.6349	7.58059e-26	4.73199e-22	-0.482144	0.0414396	135.37
101	rs2073684	TRIM66	-11.5625	1.3451e-25	8.2902e-22	-0.265962	0.0230021	133.692
102	rs4148876	HLA-DOB	-11.4992	2.2204e-25	1.35768e-21	-1.25892	0.109479	132.231
103	rs11253998	PTER	11.4955	2.28645e-25	1.3969e-21	0.512678	0.0445983	132.146
104	rs67363312	FABP6	-11.4855	2.474e-25	1.51022e-21	-0.618494	0.05385	131.916
105	rs10736319	RGR	-11.4317	3.78126e-25	2.28552e-21	-0.589419	0.0515598	130.685
106	rs2278043	TAF1C	11.427	3.92434e-25	2.37048e-21	0.364832	0.0319271	130.577
107	rs12775501	ACTA2	11.3877	5.35128e-25	3.21147e-21	0.520308	0.0456904	129.679
108	rs217448	ITGB3BP	11.3792	5.72034e-25	3.42951e-21	0.491959	0.0432331	129.487
109	rs4651158	COLGALT2	-11.3729	6.01172e-25	3.59829e-21	-0.408216	0.0358937	129.343
110	rs709933	SNORC	-11.3546	6.94597e-25	4.14203e-21	-0.462028	0.040691	128.926
111	rs4107158	DPY19L2	11.3535	7.00537e-25	4.17216e-21	0.572411	0.0504172	128.901
112	rs73494602	OR7D2	-11.3402	7.77455e-25	4.62064e-21	-1.48843	0.131252	128.601
113	rs79421387	TEAD2	-11.2945	1.1139e-24	6.55974e-21	-0.66534	0.0589085	127.565
114	rs11144225	NMRK1	11.2901	1.15316e-24	6.78549e-21	0.459128	0.0406665	127.466
115	rs12719823	NBPF26	11.1474	3.52733e-24	2.03711e-20	0.805303	0.0722417	124.263
116	rs1290616	CYP4F3	11.094	5.35189e-24	3.07518e-20	0.477967	0.0430835	123.076
117	rs2303083	SLC5A11	-11.0878	5.61491e-24	3.22265e-20	-0.672166	0.0606221	122.94
118	rs4896131	ALDH8A1	11.0357	8.4281e-24	4.77888e-20	0.484979	0.0439464	121.786
119	rs11024489	SAAL1	11.019	9.6007e-24	5.44142e-20	0.424037	0.0384825	121.417
120	rs7853989	ABO	-10.9918	1.18547e-23	6.69122e-20	-1.21875	0.110878	120.821
121	rs6786821	PXYLP1	-10.9918	1.18586e-23	6.69288e-20	-0.450637	0.0409976	120.82
122	rs1504240	LINC00299	10.9864	1.237e-23	6.9755e-20	0.518183	0.047166	120.7
123	rs112945848	LINC02018	10.9733	1.36943e-23	7.70579e-20	0.879738	0.0801709	120.413
124	rs3874639	TPSD1	-10.9374	1.80975e-23	1.00894e-19	-0.634588	0.0580202	119.626
125	rs75085211	HACD2	-10.875	2.93417e-23	1.62301e-19	-0.489869	0.0450454	118.266
126	rs7851730	ZDHHC21	10.8666	3.13258e-23	1.73057e-19	0.402204	0.037013	118.082
127	rs1904121	SPX	-10.8526	3.49071e-23	1.92599e-19	-0.551898	0.0508542	117.778
128	rs62526622	DSCC1	10.8331	4.05679e-23	2.22972e-19	0.5826	0.0537795	117.357
129	rs813081	MPP7	10.8157	4.641e-23	2.54656e-19	0.646704	0.059793	116.98
130	rs12140532	SPATA1	10.8044	5.06508e-23	2.76748e-19	0.509444	0.0471516	116.735
131	rs11116780	E2F7	10.688	1.24159e-22	6.65991e-19	0.651622	0.0609676	114.234
132	rs2051959	STEAP2	10.6863	1.25782e-22	6.72775e-19	0.399945	0.0374258	114.198
133	rs1285841	CCDC88C	-10.6791	1.32938e-22	7.10477e-19	-0.418292	0.0391691	114.044
134	rs4790146	TRPV3	10.6499	1.66371e-22	8.85774e-19	0.555668	0.0521758	113.421
135	rs1430337	LRMDA	10.5809	2.82433e-22	1.49138e-18	0.719353	0.0679861	111.955
136	rs170094	DGKB	10.5792	2.86152e-22	1.5109e-18	0.582076	0.055021	111.919
137	rs13329076	CCDC32	10.5734	2.99049e-22	1.57722e-18	0.425214	0.0402154	111.797
138	rs28722154	GALNT9	-10.5438	3.74948e-22	1.95867e-18	-0.555811	0.0527142	111.173
139	rs7178124	TTC23	10.5124	4.76867e-22	2.48595e-18	0.334492	0.0318189	110.51
140	rs2881373	TMEM144	-10.4826	5.98338e-22	3.09661e-18	-0.428789	0.0409047	109.885
141	rs7261820	ERGIC3	-10.4609	7.0614e-22	3.63877e-18	-0.525752	0.0502588	109.43
142	rs77603042	GAS8	-10.4404	8.25283e-22	4.23911e-18	-0.56532	0.0541472	109.002
143	rs11084936	LSM7	-10.4296	8.95841e-22	4.59364e-18	-0.361718	0.0346817	108.777
144	rs2071639	COLEC11	-10.4291	8.9939e-22	4.61148e-18	-1.02371	0.0981586	108.767
145	rs237897	OXTR	10.4288	9.01507e-22	4.62197e-18	0.590984	0.0566684	108.76
146	rs79247094	FOXN2	-10.4285	9.03923e-22	4.63364e-18	-0.394529	0.037832	108.753
147	rs17046778	CLHC1	-10.3955	1.1617e-21	5.91996e-18	-0.383246	0.0368667	108.066
148	rs2041527	CTTNBP2	10.3837	1.27019e-21	6.46129e-18	0.386622	0.0372335	107.821
149	rs746037	PIGZ	-10.3321	1.87851e-21	9.45193e-18	-0.364175	0.0352469	106.753
150	rs12966721	CHST9	-10.2619	3.19519e-21	1.59078e-17	-0.405147	0.0394806	105.307
151	rs6073905	WFDC10B	10.2303	4.05556e-21	2.00638e-17	0.439538	0.0429641	104.66
152	rs12638228	LTF	-10.191	5.45685e-21	2.67587e-17	-0.538691	0.0528596	103.856
153	rs11807	GSTM3	-10.1382	8.11887e-21	3.91326e-17	-0.48927	0.0482602	102.782
154	rs10981344	SUSD1	10.1292	8.68526e-21	4.17585e-17	0.459245	0.0453388	102.601
155	rs8097892	MPPE1	10.1106	9.98611e-21	4.7873e-17	0.359058	0.035513	102.224
156	rs7265519	PABPC1L	10.0785	1.27021e-20	6.07206e-17	0.385769	0.0382763	101.577
157	rs10746563	MRPL41	10.0695	1.35911e-20	6.49469e-17	0.40559	0.040279	101.395
158	rs1882164	LRP1B	10.0669	1.38592e-20	6.62042e-17	0.397523	0.0394882	101.342
159	rs111344110	PILRB	-10.063	1.42664e-20	6.78437e-17	-0.383082	0.0380683	101.265
160	rs4700158	MAST4	10.0545	1.5204e-20	7.21722e-17	0.520467	0.0517644	101.093
161	rs8071807	RHBDL3	10.0442	1.64291e-20	7.78132e-17	0.524885	0.0522577	100.885
162	rs985136	ABCC8	-9.99161	2.43352e-20	1.13776e-16	-0.428976	0.0429337	99.8322
163	rs9520100	LINC00551	9.97866	2.6804e-20	1.25221e-16	0.516669	0.0517774	99.5737
164	rs56221586	DISP2	-9.95446	3.21038e-20	1.49608e-16	-0.65796	0.066097	99.0913
165	rs2560062	MFAP3	9.89132	5.13582e-20	2.35285e-16	0.279529	0.02826	97.8382
166	rs7639729	GRM7	-9.88963	5.20059e-20	2.38185e-16	-0.495849	0.0501382	97.8049
167	rs2057499	STXBP6	9.85541	6.7051e-20	3.05348e-16	0.553299	0.0561417	97.129
168	rs1280049	MYO6	-9.83393	7.86239e-20	3.54905e-16	-0.284431	0.0289234	96.7062
169	rs7655786	SCRG1	9.83249	7.94656e-20	3.58655e-16	0.342149	0.0347978	96.6779
170	rs13439498	GSDMD	9.77813	1.18814e-19	5.29527e-16	0.539807	0.0552055	95.6119
171	rs4242004	IGFBP7	-9.77252	1.23844e-19	5.50814e-16	-0.545158	0.0557848	95.5021
172	rs2059483	PGM2	9.76644	1.29535e-19	5.7555e-16	0.417967	0.0427962	95.3833
173	rs7290907	WBP2NL	9.76091	1.34929e-19	5.99155e-16	0.397688	0.0407429	95.2754
174	rs2233921	SMUG1	-9.75494	1.41009e-19	6.25689e-16	-0.392878	0.0402747	95.1589
175	rs12522413	RANBP17	-9.75053	1.45676e-19	6.46175e-16	-0.450015	0.0461528	95.0729
176	rs72847591	HLA-DRA	-9.7176	1.85713e-19	8.18963e-16	-0.754247	0.0776166	94.4318
177	rs3936325	TNFAIP6	-9.69708	2.1601e-19	9.4926e-16	-0.551743	0.0568978	94.0334
178	rs6813526	PKD2	-9.69048	2.26767e-19	9.94802e-16	-0.358941	0.0370406	93.9054
179	rs10175462	PAX8	9.68507	2.35963e-19	1.03452e-15	0.590064	0.0609251	93.8007
180	rs1884841	TC2N	9.65215	3.00569e-19	1.31192e-15	0.554387	0.0574366	93.164
181	rs16944431	IQGAP1	-9.63246	3.47296e-19	1.50866e-15	-0.41043	0.0426091	92.7843
182	rs73302946	TBC1D3D	-9.62916	3.5581e-19	1.54452e-15	-1.14462	0.118871	92.7207
183	rs10749194	GFRA1	-9.62758	3.59969e-19	1.56237e-15	-0.492762	0.0511823	92.6902
184	rs1004023	CA12	-9.59728	4.49472e-19	1.91532e-15	-1.28301	0.133685	92.1078
185	rs8014023	ACOT1	9.57921	5.13046e-19	2.1772e-15	0.512806	0.0535332	91.7612
186	rs9461443	ZSCAN31	-9.56178	5.82801e-19	2.46796e-15	-0.549891	0.0575093	91.4275
187	rs11734332	LINC01182	9.54671	6.50645e-19	2.7357e-15	0.431887	0.0452393	91.1396
188	rs1786984	CEP192	9.52075	7.86383e-19	3.28271e-15	0.190674	0.0200272	90.6446
189	rs12904029	PIF1	9.51554	8.16821e-19	3.40524e-15	0.501781	0.0527328	90.5455
190	rs2047640	KIF6	-9.4118	1.737e-18	6.90603e-15	-0.493664	0.0524517	88.582
191	rs10913736	AXDND1	-9.40262	1.85658e-18	7.33491e-15	-0.319353	0.0339643	88.4092
192	rs62499534	DPP6	-9.39107	2.01871e-18	7.94631e-15	-0.805124	0.0857329	88.1921
193	rs2376879	SPIRE2	-9.38123	2.16774e-18	8.51105e-15	-0.322743	0.0344031	88.0075
194	rs74298201	SAMD9L	9.37178	2.32127e-18	9.09053e-15	0.951661	0.101545	87.8302
195	rs271736	LINC01354	9.36642	2.41313e-18	9.44126e-15	0.477694	0.0510008	87.7297
196	rs45577639	CHRNA4	-9.36059	2.51702e-18	9.83426e-15	-0.515576	0.0550794	87.6206
197	rs156425	GPNMB	9.32651	3.2198e-18	1.24822e-14	0.51403	0.055115	86.9838
198	rs10408752	ZNF93	-9.32247	3.31518e-18	1.28097e-14	-0.539121	0.0578303	86.9084
199	rs11638111	RAB27A	-9.31683	3.45295e-18	1.33232e-14	-0.423422	0.045447	86.8033
200	rs147621327	PPM1E	-9.30275	3.82192e-18	1.46918e-14	-0.333606	0.035861	86.5412
201	rs112987689	LINC02021	9.29658	3.99569e-18	1.53374e-14	0.39344	0.0423209	86.4265
202	rs2758549	SFTPD	-9.28479	4.35009e-18	1.66695e-14	-0.404323	0.0435468	86.2073
203	rs2860185	SLC25A41	9.2562	5.34406e-18	2.02273e-14	0.42391	0.0457974	85.6772
204	rs2807736	LINC02652	-9.2474	5.69314e-18	2.14658e-14	-0.515124	0.0557047	85.5143
205	rs6773020	GPR171	-9.24543	5.77433e-18	2.17595e-14	-0.591421	0.0639691	85.4779
206	rs719454	SAMD5	-9.21976	6.94326e-18	2.59961e-14	-0.505711	0.0548508	85.0039
207	rs28360505	KLHL32	9.19466	8.31239e-18	3.08697e-14	0.387292	0.0421214	84.5418
208	rs13015410	ARPC2	-9.18267	9.05818e-18	3.35251e-14	-0.223475	0.0243366	84.3214
209	rs775467	MYRFL	-9.16447	1.03186e-17	3.79528e-14	-0.785803	0.0857445	83.9875
210	rs55847427	ARHGAP28	-9.16363	1.03806e-17	3.81512e-14	-0.461797	0.0503945	83.9722
211	rs12355313	ARID5B	-9.16227	1.04826e-17	3.85109e-14	-0.350098	0.0382109	83.9471
212	rs12286911	CCDC82	-9.15604	1.09603e-17	4.02052e-14	-0.333251	0.0363968	83.833
213	rs3739086	DPYSL5	9.15049	1.14039e-17	4.17789e-14	0.466108	0.0509381	83.7314
214	rs7551881	MAEL	9.11073	1.51479e-17	5.48989e-14	0.37573	0.0412404	83.0054
215	rs486465	B3GALT5	-9.05744	2.21396e-17	7.83219e-14	-0.342722	0.0378387	82.0372
216	rs72609904	TNFRSF10C	-9.05158	2.30821e-17	8.14853e-14	-0.700657	0.0774072	81.931
217	rs56281704	ANKRD36	-9.02631	2.76183e-17	9.67618e-14	-0.279444	0.0309588	81.4744
218	rs17462411	ECM2	-8.99413	3.46995e-17	1.19935e-13	-0.784709	0.0872468	80.8943
219	rs7964084	MGST1	8.95484	4.58182e-17	1.56621e-13	0.463909	0.0518054	80.1892
220	rs9594359	COG6	8.95014	4.73681e-17	1.61776e-13	0.23815	0.0266085	80.1049
221	rs1125962	FNBP1	-8.93621	5.22622e-17	1.7733e-13	-0.42553	0.0476186	79.8559
222	rs61739170	STX19	-8.92236	5.7631e-17	1.94794e-13	-0.42127	0.0472151	79.6085
223	rs730700	WDR86	-8.89349	7.06333e-17	2.36879e-13	-0.475953	0.053517	79.0942
224	rs9557661	NALCN	8.87692	7.93711e-17	2.64497e-13	0.422594	0.0476059	78.7997
225	rs62086795	LINC02080	-8.87641	7.96544e-17	2.65427e-13	-0.844513	0.0951412	78.7907
226	rs2673454	KCNMA1	8.85685	9.14003e-17	3.03185e-13	0.488342	0.0551372	78.4437
227	rs10845079	KLRD1	-8.82295	1.1595e-16	3.81635e-13	-0.534442	0.0605741	77.8444
228	rs11632604	CHRNA5	-8.81886	1.19317e-16	3.92423e-13	-0.424818	0.0481715	77.7724
229	11:32477109	WT1	-8.78018	1.56432e-16	5.09524e-13	-0.985251	0.112213	77.0915
230	rs10417741	ZNF404	8.76893	1.69227e-16	5.49483e-13	0.31953	0.0364388	76.8941
231	rs80050626	RTN4RL1	-8.75556	1.85788e-16	6.01623e-13	-0.843371	0.096324	76.6599
232	rs10962808	BNC2	8.74986	1.93335e-16	6.25046e-13	0.510168	0.0583059	76.56
233	rs3785793	XAF1	8.74787	1.96036e-16	6.33749e-13	0.379361	0.0433661	76.5252
234	rs6857220	ARSJ	-8.73387	2.16143e-16	6.96285e-13	-0.316104	0.0361929	76.2805
235	rs11061820	WNT5B	-8.72635	2.27778e-16	7.32208e-13	-0.45352	0.0519713	76.1492
236	rs4253331	F11	-8.72629	2.27871e-16	7.3245e-13	-0.773011	0.0885841	76.1482
237	rs12654812	RGS14	8.71903	2.39692e-16	7.69883e-13	0.430155	0.0493351	76.0215
238	rs3110823	STMP1	-8.71052	2.54325e-16	8.14974e-13	-0.390847	0.0448706	75.8732
239	rs12992288	ITGAV	8.70536	2.63629e-16	8.4196e-13	0.503088	0.0577906	75.7833
240	rs12366	LINC01291	-8.70382	2.66473e-16	8.50919e-13	-0.569278	0.0654055	75.7565
241	rs3198697	NPIPA5	-8.6865	3.00579e-16	9.55788e-13	-0.453046	0.0521552	75.4553
242	rs9911368	DPH1	8.67302	3.30098e-16	1.04606e-12	0.411251	0.0474173	75.2213
243	rs6657383	COL16A1	-8.66108	3.58634e-16	1.13392e-12	-0.405197	0.0467836	75.0143
244	rs6701460	AGL	8.6542	3.76156e-16	1.18704e-12	0.282866	0.0326854	74.8952
245	rs6869305	CCDC125	-8.6478	3.93249e-16	1.23944e-12	-0.262833	0.0303931	74.7844
246	rs3217944	AEBP1	8.64686	3.95795e-16	1.24734e-12	0.516076	0.0596836	74.7683
247	rs6970760	CCZ1	-8.64253	4.07873e-16	1.28491e-12	-0.312026	0.0361036	74.6933
248	rs1880608	SDK1	-8.63655	4.25136e-16	1.33776e-12	-0.512455	0.0593356	74.5899
249	rs13118995	GPRIN3	8.62748	4.52701e-16	1.42137e-12	0.435205	0.0504441	74.4334
250	rs9391858	BTNL2	-8.59388	5.71159e-16	1.76665e-12	-0.870933	0.101343	73.8547
251	rs2878370	RPN1	8.59054	5.8447e-16	1.80688e-12	0.464631	0.0540863	73.7974
252	rs17554725	ZNF257	-8.58796	5.95002e-16	1.83789e-12	-0.470041	0.0547326	73.753
253	rs3108458	SYNE1	8.57619	6.45359e-16	1.98486e-12	0.472641	0.0551108	73.551
254	rs6538127	NAV3	8.57299	6.59779e-16	2.02864e-12	0.374594	0.0436947	73.4961
255	rs6472736	SBSPON	-8.5498	7.74179e-16	2.37141e-12	-0.419022	0.0490096	73.099
256	rs114276199	ALDH7A1	8.54718	7.8825e-16	2.41395e-12	0.733228	0.085786	73.0543
257	rs3740561	SFXN4	-8.54109	8.22044e-16	2.51217e-12	-0.33241	0.038919	72.9501
258	rs1453438	TRIM5	-8.5375	8.42571e-16	2.57335e-12	-0.493355	0.0577869	72.889
259	rs2726032	NPIPB9	8.5357	8.53124e-16	2.60473e-12	0.522987	0.0612705	72.8581
260	rs10459894	MXRA7	-8.51372	9.92309e-16	3.00721e-12	-0.443946	0.0521448	72.4835
261	rs234713	CBS	8.51182	1.00536e-15	3.04536e-12	0.404568	0.0475301	72.4511
262	rs55967215	GRIK2	-8.49484	1.12972e-15	3.40277e-12	-0.318997	0.0375518	72.1624
263	rs56254765	FABP1	-8.4931	1.14328e-15	3.44158e-12	-0.621953	0.0732303	72.1328
264	rs76088152	HLA-DMB	-8.47806	1.26754e-15	3.80136e-12	-0.840872	0.0991821	71.8776
265	rs1977285	SOX1-OT	8.46746	1.3631e-15	4.07142e-12	0.521753	0.0616186	71.6979
266	rs914211	LINC00334	-8.46384	1.39731e-15	4.17019e-12	-1.00993	0.119323	71.6366
267	rs2733749	CYP4F12	8.45917	1.44274e-15	4.30072e-12	0.421627	0.0498426	71.5576
268	rs11930087	TMPRSS11D	-8.45773	1.45702e-15	4.34152e-12	-0.554137	0.0655183	71.5332
269	rs763443	SNCA	-8.45057	1.53026e-15	4.54694e-12	-0.344803	0.0408024	71.4121
270	rs17733008	KNSTRN	-8.4501	1.53517e-15	4.55661e-12	-0.656948	0.0777444	71.4042
271	rs7609290	TOGARAM2	8.44542	1.58516e-15	4.69481e-12	0.406095	0.0480847	71.3251
272	rs4793602	TTLL6	-8.4376	1.67226e-15	4.94677e-12	-0.393586	0.0466466	71.193
273	rs1661052	SLC22A18	8.4372	1.67683e-15	4.95962e-12	0.789772	0.093606	71.1863
274	rs11076120	CES1	-8.42621	1.80757e-15	5.33721e-12	-0.571151	0.0677826	71.0011
275	rs76567987	TSPAN11	-8.39163	2.28871e-15	6.68462e-12	-0.606546	0.0722799	70.4195
276	rs3904886	MALRD1	8.38849	2.33831e-15	6.82254e-12	0.388188	0.0462763	70.3667
277	rs6598265	LYSMD4	-8.36917	2.66708e-15	7.7358e-12	-0.297201	0.0355114	70.043
278	rs61856474	DNA2	8.369	2.67024e-15	7.74428e-12	0.588696	0.0703425	70.0401
279	rs12146742	C12orf60	8.36589	2.72734e-15	7.90851e-12	0.389974	0.0466147	69.9881
280	rs4786516	NMRAL1	8.33282	3.41475e-15	9.81052e-12	0.281526	0.0337852	69.4358
281	rs1533053	DRD2	8.32934	3.49637e-15	1.00345e-11	0.528521	0.063453	69.3779
282	rs2931819	OR3A2	8.32901	3.50424e-15	1.00557e-11	0.434728	0.0521945	69.3723
283	rs57387569	FRRS1L	-8.31055	3.97142e-15	1.13356e-11	-0.410924	0.0494461	69.0653
284	rs6464453	MGAM	8.27147	5.17421e-15	1.46315e-11	0.360289	0.043558	68.4172
285	rs2015295	SLC28A2	8.26136	5.53995e-15	1.56442e-11	0.344204	0.0416644	68.2501
286	rs55681579	ECHDC3	-8.24775	6.07317e-15	1.70801e-11	-0.819278	0.0993334	68.0254
287	rs4759795	STX2	-8.24243	6.2951e-15	1.76833e-11	-0.200029	0.0242682	67.9377
288	rs8013143	PSMB5	8.23314	6.70238e-15	1.88008e-11	0.30311	0.0368158	67.7846
289	rs8070192	SERPINF2	-8.21939	7.35296e-15	2.05399e-11	-0.471027	0.0573068	67.5584
290	rs520218	NAPG	8.21132	7.76359e-15	2.16346e-11	0.215328	0.0262233	67.4257
291	rs10908821	F11R	-8.20937	7.86579e-15	2.19092e-11	-0.590694	0.0719536	67.3938
292	rs10403396	ICAM3	8.20547	8.07505e-15	2.24873e-11	0.425646	0.0518734	67.3298
293	rs7958900	PCED1B	8.20445	8.13078e-15	2.26052e-11	0.785059	0.095687	67.313
294	rs8104276	ZSCAN18	-8.17857	9.67549e-15	2.67258e-11	-0.332423	0.0406456	66.889
295	rs11170631	ATP5MC2	-8.15031	1.16951e-14	3.20753e-11	-0.33042	0.0405407	66.4276
296	rs6756228	GAD1	-8.13696	1.27891e-14	3.47511e-11	-0.410689	0.0504721	66.2101
297	rs1133576	LINC02482	8.11666	1.46491e-14	3.95927e-11	0.48991	0.0603585	65.8802
298	rs2000999	TXNL4B	-8.11169	1.5144e-14	4.08949e-11	-0.47652	0.0587448	65.7996
299	rs4325172	LEPR	8.10072	1.62962e-14	4.38516e-11	0.411984	0.0508578	65.6216
300	rs7069061	STAMBPL1	-8.09745	1.66558e-14	4.48007e-11	-0.29154	0.036004	65.5686
301	rs2541514	LINC01290	8.09686	1.67208e-14	4.49628e-11	0.482966	0.0596486	65.5592
302	rs7136570	CERS5	8.09638	1.67744e-14	4.50995e-11	0.228232	0.0281894	65.5514
303	rs230667	ALG8	8.09361	1.70883e-14	4.58891e-11	0.276359	0.0341453	65.5064
304	rs335352	TFB1M	-8.08729	1.78234e-14	4.77403e-11	-0.245806	0.0303941	65.4043
305	rs894875	RERE	8.07425	1.94426e-14	5.1688e-11	0.406442	0.050338	65.1935
306	rs149352678	EGFR	8.0641	2.08034e-14	5.51518e-11	0.581909	0.0721605	65.0296
307	rs7259523	COL5A3	8.04935	2.29486e-14	6.05727e-11	0.405741	0.0504066	64.792
308	rs17662889	CRHR1	-8.04448	2.37039e-14	6.24961e-11	-0.525247	0.0652929	64.7137
309	rs3848372	CDIP1	8.04256	2.40076e-14	6.32792e-11	0.431484	0.05365	64.6829
310	rs4572679	TTC3	-8.03408	2.53997e-14	6.68359e-11	-0.227514	0.0283186	64.5465
311	rs3788252	YBEY	8.02335	2.72761e-14	7.16129e-11	0.297024	0.03702	64.3742
312	rs2922185	OSBPL11	-8.02091	2.77221e-14	7.27259e-11	-0.447482	0.0557895	64.335
313	rs2300739	ST8SIA1	-8.02045	2.7806e-14	7.28994e-11	-0.561012	0.0699477	64.3277
314	rs6665965	LGR6	8.01526	2.87819e-14	7.53287e-11	0.483187	0.0602834	64.2443
315	rs1047709	PRH1	8.00591	3.06232e-14	7.99222e-11	0.278017	0.0347265	64.0945
316	rs2299834	AKAP3	-8.00268	3.12852e-14	8.15657e-11	-0.502526	0.0627947	64.0429
317	rs13184350	ELOVL7	8.00234	3.13565e-14	8.17256e-11	0.425963	0.0532298	64.0374
318	rs3892355	LONP1	7.97732	3.70059e-14	9.56163e-11	0.245414	0.0307639	63.6376
319	rs10794333	DEAF1	-7.96931	3.90204e-14	1.00644e-10	-0.262021	0.0328788	63.5098
320	rs11673364	ZNF266	-7.95728	4.22471e-14	1.08549e-10	-0.241991	0.0304112	63.3184
321	rs71416844	CEP128	-7.95476	4.29585e-14	1.10308e-10	-0.480233	0.0603705	63.2781
322	rs61768194	EPHB2	-7.9508	4.40956e-14	1.13042e-10	-0.37446	0.0470971	63.2152
323	rs6964110	ACTR3C	-7.94046	4.72082e-14	1.2073e-10	-0.375508	0.0472905	63.051
324	rs1685119	CHRM5	7.93741	4.81679e-14	1.23045e-10	0.370385	0.0466632	63.0025
325	rs414883	DDX31	7.93595	4.86367e-14	1.24209e-10	0.278529	0.0350971	62.9792
326	rs13213409	CLVS2	7.93378	4.9337e-14	1.25934e-10	0.41616	0.0524543	62.9448
327	rs7310309	PAWR	7.92135	5.35468e-14	1.35946e-10	0.459584	0.0580183	62.7478
328	rs17404956	TENM2	7.91746	5.49395e-14	1.39369e-10	0.701808	0.0886406	62.6861
329	rs62054434	ARL17A	-7.90241	6.0658e-14	1.52458e-10	-0.683804	0.086531	62.4481
330	rs763012	WFIKKN1	-7.89759	6.26101e-14	1.56951e-10	-0.453214	0.0573864	62.372
331	rs34429264	RNF144A	7.8922	6.48699e-14	1.62356e-10	0.266398	0.0337546	62.2868
332	rs12299692	TULP3	7.88978	6.59084e-14	1.64899e-10	0.354172	0.0448899	62.2487
333	rs2113899	LINC02367	7.88886	6.63099e-14	1.65853e-10	0.538244	0.0682284	62.2341
334	rs6442289	TAMM41	7.88338	6.87431e-14	1.71821e-10	0.209369	0.0265582	62.1476
335	rs9958799	ZNF519	-7.86902	7.55357e-14	1.87934e-10	-0.297429	0.0377975	61.9215
336	rs1080426	ZDHHC20	7.86825	7.59181e-14	1.88836e-10	0.22396	0.0284638	61.9094
337	rs3094219	CDSN	-7.86772	7.61819e-14	1.89463e-10	-0.492063	0.062542	61.9011
338	rs2258846	ADGRA3	-7.86743	7.63271e-14	1.8981e-10	-0.408084	0.05187	61.8965
339	rs2566125	KLHL5	-7.85769	8.13608e-14	2.01361e-10	-0.216702	0.0275784	61.7433
340	rs35230828	ZNF429	-7.84693	8.73042e-14	2.15446e-10	-0.276001	0.0351731	61.5744
341	rs11665282	MOCOS	7.8469	8.73252e-14	2.1549e-10	0.397398	0.050644	61.5738
342	rs2012201	RPIA	7.84197	9.01905e-14	2.22202e-10	0.318941	0.0406711	61.4964
343	rs4534949	LINC00667	-7.83262	9.58771e-14	2.35647e-10	-0.253544	0.0323702	61.35
344	rs13196132	SLC25A27	-7.82997	9.75572e-14	2.39499e-10	-0.240579	0.0307255	61.3084
345	rs7814692	FGL1	7.81779	1.05641e-13	2.5766e-10	0.377448	0.0482807	61.1179
346	rs1754182	ZP3	-7.80288	1.16445e-13	2.81291e-10	-0.379443	0.0486286	60.885
347	rs3857614	COL21A1	7.8011	1.17804e-13	2.84489e-10	0.360925	0.0462659	60.8572
348	rs34414475	RELL1	-7.79727	1.20786e-13	2.91369e-10	-0.447525	0.0573951	60.7975
349	rs2276918	CYP4V2	7.79249	1.24617e-13	3.00249e-10	0.313691	0.0402556	60.7228
350	rs17499929	FAM184B	7.78648	1.29594e-13	3.11588e-10	0.33537	0.0430708	60.6293
351	rs6449153	C1QTNF7	7.78435	1.3141e-13	3.15804e-10	0.322101	0.0413781	60.596
352	rs3866558	GOLGA8B	7.77896	1.36104e-13	3.2644e-10	0.25323	0.0325532	60.5122
353	rs77548270	FBN2	-7.77304	1.41451e-13	3.3866e-10	-0.615657	0.0792042	60.4202
354	rs34955138	CWF19L1	-7.77055	1.4377e-13	3.43812e-10	-0.265829	0.0342098	60.3814
355	rs1783521	CCDC88B	7.76736	1.46782e-13	3.50543e-10	0.314223	0.0404543	60.3319
356	rs11024491	SERGEF	7.73919	1.76289e-13	4.16624e-10	0.279951	0.0361732	59.895
357	rs11930087	TMPRSS11A	-7.73726	1.78504e-13	4.21646e-10	-0.527785	0.0682134	59.8652
358	rs4735511	MATN2	-7.73593	1.80052e-13	4.24891e-10	-0.287969	0.0372249	59.8446
359	rs5998471	RFPL3S	7.71569	2.05324e-13	4.79488e-10	0.378324	0.0490331	59.5318
360	rs145052476	ARL14EP	7.71325	2.08597e-13	4.86785e-10	0.228701	0.0296504	59.4942
361	rs10852667	FLYWCH1	-7.69578	2.33581e-13	5.42203e-10	-0.19794	0.0257205	59.225
362	rs7099030	GSTO2	7.69295	2.37892e-13	5.51897e-10	0.241602	0.0314056	59.1815
363	rs7223886	LINC01497	-7.68762	2.46233e-13	5.70706e-10	-0.483888	0.0629438	59.0995
364	rs1752021	FHAD1	7.66708	2.81192e-13	6.45543e-10	0.361244	0.0471162	58.7841
365	rs4627799	ZNF718	-7.66111	2.92231e-13	6.69951e-10	-0.357245	0.046631	58.6926
366	rs6449309	LAP3	7.65733	2.99445e-13	6.84389e-10	0.263311	0.0343868	58.6347
367	rs1098939	SLC39A10	7.65546	3.03084e-13	6.92346e-10	0.356343	0.0465475	58.606
368	rs10411905	ZNF208	7.64974	3.14477e-13	7.164e-10	0.513385	0.0671114	58.5185
369	rs10415880	CPT1C	7.62931	3.58707e-13	8.08373e-10	0.288651	0.0378345	58.2063
370	rs17680978	APBA2	7.62928	3.58781e-13	8.08484e-10	0.446144	0.058478	58.2059
371	rs2760105	LINC01068	-7.62862	3.60294e-13	8.11366e-10	-0.426064	0.0558507	58.1959
372	rs2839009	PCBP3	-7.62481	3.69243e-13	8.31149e-10	-0.523314	0.0686331	58.1377
373	rs2025050	MIR646HG	7.62126	3.77764e-13	8.49051e-10	0.480415	0.0630361	58.0836
374	rs7218430	RAB11FIP4	-7.62006	3.80692e-13	8.55193e-10	-0.287327	0.0377067	58.0653
375	rs62154921	VWA3B	7.60248	4.26222e-13	9.48947e-10	0.566971	0.0745771	57.7978
376	rs61729700	OSGEP	-7.6019	4.27819e-13	9.51966e-10	-0.314604	0.0413849	57.7889
377	rs11075256	RRN3	-7.60094	4.30459e-13	9.57311e-10	-0.263987	0.0347308	57.7743
378	rs59315812	ADAMTS17	7.60084	4.30738e-13	9.579e-10	0.427195	0.0562036	57.7728
379	rs2418250	PRPF4	-7.59677	4.42146e-13	9.81379e-10	-0.370669	0.048793	57.7109
380	rs12790943	TRIM29	7.5864	4.72559e-13	1.03731e-09	0.350432	0.0461921	57.5535
381	rs3825698	ESRRB	-7.57706	5.01729e-13	1.09023e-09	-0.390873	0.0515864	57.4118
382	rs10400065	CHST3	7.55689	5.70911e-13	1.22822e-09	0.222951	0.029503	57.1065
383	rs189296941	PTPN20	-7.53645	6.50566e-13	1.38832e-09	-0.329156	0.0436752	56.7981
384	rs4862523	LRP2BP	-7.52922	6.813e-13	1.45024e-09	-0.302884	0.0402277	56.6892
385	rs687434	ARPC5L	-7.5274	6.8928e-13	1.46632e-09	-0.292067	0.0388005	56.6617
386	rs2943763	TACC2	-7.52415	7.03723e-13	1.49505e-09	-0.350609	0.0465978	56.6128
387	rs963835	RNF8	7.52415	7.0374e-13	1.49505e-09	0.238183	0.0316559	56.6128
388	rs3110823	SLC13A4	-7.5236	7.06176e-13	1.4995e-09	-0.372012	0.049446	56.6046
389	rs7814274	XKR9	-7.52109	7.17606e-13	1.51853e-09	-0.317046	0.0421543	56.5668
390	rs112148182	RYR1	7.50481	7.96066e-13	1.66712e-09	0.650815	0.0867198	56.3222
391	rs150207800	NUP210L	-7.50079	8.16697e-13	1.70344e-09	-0.702389	0.0936419	56.2619
392	rs4587392	SMC2	7.50005	8.20573e-13	1.71049e-09	0.32261	0.0430143	56.2507
393	rs4543507	PRSS55	7.48685	8.92439e-13	1.8512e-09	0.400391	0.0534792	56.053
394	rs2256312	MICA	7.48661	8.93851e-13	1.85407e-09	0.374503	0.050023	56.0493
395	rs9264733	HLA-B	-7.47865	9.40254e-13	1.94621e-09	-0.383416	0.0512681	55.9301
396	rs28609190	CERS3	7.46532	1.02328e-12	2.10126e-09	0.421969	0.0565239	55.7311
397	rs1810045	SPATA22	-7.45667	1.08105e-12	2.1517e-09	-0.463399	0.0621455	55.6019
398	rs28456144	HSD17B13	-7.44919	1.13356e-12	2.24244e-09	-0.453867	0.0609284	55.4904
399	rs11859378	SNX29	-7.43854	1.21272e-12	2.39006e-09	-0.236591	0.0318062	55.3318
400	rs76832527	ANO7	-7.43546	1.23656e-12	2.43295e-09	-0.398673	0.0536178	55.2861
401	rs11107	FBXO7	-7.43489	1.24105e-12	2.44129e-09	-0.258117	0.034717	55.2776
402	rs8083001	CNDP2	-7.41434	1.41338e-12	2.75963e-09	-0.274726	0.0370533	54.9724
403	rs878751	STPG1	7.41367	1.41938e-12	2.77103e-09	0.25933	0.03498	54.9624
404	rs4970806	FNDC7	-7.39992	1.54812e-12	3.01075e-09	-0.373188	0.0504313	54.7588
405	rs9377196	TAB2	-7.39451	1.60189e-12	3.11098e-09	-0.480726	0.0650112	54.6788
406	rs62080199	ARL16	7.39312	1.61601e-12	3.13564e-09	0.343164	0.0464167	54.6582
407	rs9322407	MTRF1L	7.38939	1.65446e-12	3.20721e-09	0.311816	0.0421978	54.6031
408	rs59136501	MUC20	-7.38765	1.67276e-12	3.24145e-09	-0.445841	0.0603496	54.5773
409	rs2245961	HLA-A	-7.38446	1.70669e-12	3.30428e-09	-0.307493	0.0416405	54.5303
410	rs745904	SPATA3	7.38408	1.71082e-12	3.31139e-09	0.400487	0.0542365	54.5246
411	rs59758866	SNHG18	7.37534	1.80763e-12	3.48504e-09	0.443644	0.0601524	54.3957
412	rs2277779	C20orf96	-7.37326	1.83155e-12	3.5296e-09	-0.281222	0.0381408	54.3649
413	rs17239912	LINC01239	7.37189	1.84736e-12	3.55912e-09	0.503665	0.0683224	54.3448
414	rs17698176	NSF	-7.35877	2.00637e-12	3.82293e-09	-0.298639	0.0405827	54.1515
415	rs57682978	CPSF4L	7.35789	2.01752e-12	3.84061e-09	0.367282	0.0499168	54.1386
416	rs4604932	ATP23	-7.35155	2.0996e-12	3.9898e-09	-0.371523	0.0505367	54.0453
417	rs3752042	CCDC40	-7.3503	2.11613e-12	4.01739e-09	-0.378107	0.051441	54.0269
418	rs62318653	ODAPH	7.34783	2.14922e-12	4.07879e-09	0.479299	0.0652299	53.9906
419	rs7020	NINL	-7.34639	2.16881e-12	4.11384e-09	-0.355986	0.0484572	53.9694
420	rs12772131	FRA10AC1	7.34574	2.1776e-12	4.12741e-09	0.233567	0.0317963	53.96
421	rs10992489	ZNF484	7.34034	2.25277e-12	4.26412e-09	0.274446	0.0373887	53.8806
422	rs2656870	APC2	-7.33789	2.2877e-12	4.32662e-09	-0.365913	0.0498662	53.8446
423	rs77131132	VSX1	7.33695	2.3013e-12	4.34759e-09	0.446448	0.0608493	53.8308
424	rs4460365	RDH10	7.33553	2.3218e-12	4.38417e-09	0.37689	0.0513786	53.8101
425	rs2644120	LMOD1	7.33526	2.32575e-12	4.39126e-09	0.325194	0.044333	53.8061
426	rs4802272	DMPK	7.33361	2.35003e-12	4.43621e-09	0.234703	0.0320038	53.7818
427	rs973219	CAP2	7.32692	2.45076e-12	4.61615e-09	0.269327	0.0367586	53.6837
428	rs1702013	ACOT11	-7.31721	2.60462e-12	4.89028e-09	-0.328998	0.0449622	53.5415
429	rs2586460	XYLT2	7.30355	2.83721e-12	5.28519e-09	0.258128	0.0353428	53.3418
430	rs3121487	CASP7	7.30317	2.84403e-12	5.29714e-09	0.259962	0.0355958	53.3362
431	rs114586219	SAXO2	-7.2883	3.12122e-12	5.76525e-09	-0.478413	0.0656412	53.1193
432	rs62134788	FKRP	7.28234	3.23967e-12	5.96644e-09	0.344143	0.0472572	53.0324
433	rs2288121	POLR1A	-7.28142	3.25823e-12	5.99835e-09	-0.321856	0.0442024	53.0191
434	rs73287629	TMEM220	7.27626	3.36503e-12	6.18053e-09	0.213606	0.0293566	52.9439
435	rs342585	DIAPH3	7.26476	3.61538e-12	6.61173e-09	0.223977	0.0308306	52.7767
436	rs35095971	FAM174B	7.26205	3.67699e-12	6.71955e-09	0.277636	0.038231	52.7374
437	rs12932403	KCTD13	7.25617	3.81428e-12	6.94016e-09	0.21685	0.0298849	52.652
438	rs2242565	PGGHG	-7.25247	3.90338e-12	7.09659e-09	-0.378042	0.052126	52.5983
439	rs10778792	LIN7A	7.2485	4.00114e-12	7.26327e-09	0.305258	0.0421133	52.5407
440	rs164744	CDK10	-7.2289	4.52007e-12	8.13501e-09	-0.25178	0.0348296	52.257
441	rs11638852	LINC00923	7.22723	4.56722e-12	8.21806e-09	0.350877	0.0485494	52.2329
442	rs2736595	BEST1	7.20761	5.15902e-12	9.16459e-09	0.365788	0.0507503	51.9497
443	rs2115303	ZNF525	7.20108	5.37232e-12	9.52061e-09	0.40654	0.0564555	51.8556
444	rs11862228	RFWD3	-7.18788	5.83054e-12	1.02572e-08	-0.335677	0.0467005	51.6656
445	rs77933928	TP53BP2	7.18649	5.88091e-12	1.0334e-08	0.553569	0.0770291	51.6456
446	rs848492	PTPN12	-7.18593	5.90124e-12	1.03685e-08	-0.194128	0.0270149	51.6376
447	rs4620343	TRPM3	-7.18213	6.04158e-12	1.05953e-08	-0.377069	0.052501	51.5831
448	rs12978163	FBXO27	-7.18173	6.05687e-12	1.06213e-08	-0.24998	0.0348078	51.5772
449	rs997639	ABCA5	-7.14515	7.59298e-12	1.31422e-08	-0.467456	0.0654229	51.0532
450	rs9983100	LCA5L	7.13513	8.07721e-12	1.39097e-08	0.309942	0.0434389	50.9101
451	rs8021253	EGLN3	7.1148	9.15434e-12	1.56364e-08	0.359064	0.0504672	50.6204
452	rs4674765	KCNE4	-7.11206	9.31e-12	1.58813e-08	-0.360567	0.050698	50.5814
453	rs9890316	NARF	7.10906	9.4835e-12	1.61563e-08	0.218888	0.0307899	50.5387
454	rs3759452	GPC5	7.10309	9.83835e-12	1.6721e-08	0.255986	0.0360387	50.4538
455	rs7047875	TMC1	-7.09348	1.04361e-11	1.76657e-08	-0.398207	0.056137	50.3175
456	rs7613875	RBM6	7.08415	1.10515e-11	1.86235e-08	0.330265	0.0466203	50.1852
457	rs2071952	CIAO3	-7.08198	1.11993e-11	1.88442e-08	-0.307958	0.0434847	50.1545
458	rs10483717	CCDC175	7.06807	1.21964e-11	2.046e-08	0.266309	0.0376778	49.9576
459	rs442203	LINC01114	7.06694	1.22811e-11	2.05969e-08	0.268447	0.0379863	49.9417
460	rs12022333	TTF2	-7.06324	1.25626e-11	2.10266e-08	-0.545858	0.0772815	49.8894
461	rs27659	ERAP2	7.05779	1.29891e-11	2.16612e-08	0.309695	0.0438799	49.8123
462	rs4476322	ADAM17	-7.05769	1.29964e-11	2.16717e-08	-0.197081	0.0279242	49.811
463	rs35280686	CLEC2D	7.05674	1.30723e-11	2.17811e-08	0.354993	0.0503055	49.7976
464	rs1383095	CPSF1	7.05623	1.3113e-11	2.18346e-08	0.229985	0.0325931	49.7904
465	rs13101920	PLAC8	-7.01695	1.66688e-11	2.74152e-08	-0.426018	0.0607127	49.2376
466	rs9562915	EBPL	7.01234	1.71438e-11	2.81638e-08	0.312013	0.0444948	49.1729
467	rs2428359	TMEM98	7.00787	1.76176e-11	2.89099e-08	0.512173	0.0730855	49.1102
468	rs12974777	CRLF1	-6.99969	1.85168e-11	3.02286e-08	-0.33996	0.0485678	48.9957
469	rs1223590	PLCE1	6.99762	1.87515e-11	3.05905e-08	0.304885	0.0435698	48.9667
470	rs4073975	TUBB6	6.99705	1.88172e-11	3.06901e-08	0.343807	0.0491361	48.9587
471	rs9273044	HLA-DRB1	6.99532	1.90161e-11	3.09937e-08	0.406088	0.0580513	48.9345
472	rs72620873	SIRPB1	-6.99353	1.92243e-11	3.13198e-08	-0.583783	0.0834747	48.9094
473	rs2367425	LINC00698	6.99171	1.94375e-11	3.16515e-08	0.416085	0.0595112	48.8841
474	rs11203688	SGCZ	6.98964	1.96845e-11	3.19887e-08	0.743372	0.106353	48.855
475	rs6502892	TLCD2	6.98962	1.96869e-11	3.19919e-08	0.399389	0.0571403	48.8548
476	rs11696364	RSPO4	6.98655	2.0058e-11	3.25475e-08	0.521827	0.0746902	48.8118
477	rs320887	LINC01535	6.98459	2.02975e-11	3.29183e-08	0.231838	0.0331927	48.7845
478	rs4796206	NOS2	6.98455	2.0303e-11	3.29264e-08	0.454153	0.0650226	48.7839
479	rs4696246	SH3D19	-6.96962	2.22302e-11	3.58494e-08	-0.312766	0.0448757	48.5756
480	rs7395581	NR1H3	6.96528	2.28227e-11	3.67498e-08	0.254126	0.0364846	48.5152
481	rs4786313	PDPK1	-6.96297	2.31454e-11	3.72439e-08	-0.224478	0.0322388	48.4829
482	rs1799142	POMZP3	6.96055	2.34871e-11	3.77532e-08	0.276071	0.0396622	48.4493
483	rs1545328	BMPR1B	6.95261	2.46453e-11	3.95173e-08	0.301561	0.0433738	48.3388
484	rs4680536	IL12A	-6.94811	2.53267e-11	4.05575e-08	-0.411322	0.0591992	48.2762
485	rs4904944	RIN3	6.94731	2.54488e-11	4.07521e-08	0.258943	0.0372724	48.2652
486	rs2739330	GSTT2B	6.93819	2.68937e-11	4.28852e-08	0.353903	0.051008	48.1385
487	rs8100952	CCDC8	6.93515	2.73927e-11	4.36142e-08	0.287714	0.0414864	48.0963
488	rs16980258	IGFL4	6.93177	2.79589e-11	4.44597e-08	0.336345	0.0485222	48.0494
489	rs737142	COL27A1	6.92829	2.85525e-11	4.53368e-08	0.279367	0.0403226	48.0012
490	rs7379152	GTF2H2	6.9268	2.88109e-11	4.57316e-08	0.351353	0.0507237	47.9806
491	rs34347104	PACRG	-6.92616	2.89231e-11	4.58997e-08	-0.359437	0.0518956	47.9717
492	rs62573370	C9orf153	-6.92301	2.9479e-11	4.67437e-08	-0.365412	0.0527822	47.928
493	rs73156375	DHFR2	-6.92174	2.97057e-11	4.70497e-08	-0.334917	0.0483862	47.9105
494	rs4287234	KLHDC8A	6.91933	3.01422e-11	4.76849e-08	0.521987	0.075439	47.8771
495	rs835648	SLC35G2	-6.90991	3.19051e-11	5.01121e-08	-0.234594	0.0339504	47.7468
496	rs2602033	SYNM	6.9083	3.22173e-11	5.05675e-08	0.32877	0.0475906	47.7245
497	rs113831399	USP6	-6.90192	3.34802e-11	5.23648e-08	-0.75584	0.109512	47.6365
498	rs7124022	PSMD13	6.88051	3.80872e-11	5.90995e-08	0.261978	0.0380753	47.3415
499	rs7947900	IFITM2	-6.87286	3.9882e-11	6.17271e-08	-0.305439	0.0444414	47.2362
500	rs3764973	SYCP3	-6.87236	4.0001e-11	6.18982e-08	-0.226728	0.0329913	47.2294
501	rs74908324	PDE3A	-6.87159	4.01862e-11	6.21614e-08	-0.558104	0.0812191	47.2188
502	rs4806326	ZNF566	-6.86852	4.09345e-11	6.32654e-08	-0.196191	0.0285637	47.1766
503	rs4736371	PSCA	-6.86833	4.09834e-11	6.3332e-08	-0.564825	0.0822362	47.1739
504	rs12572167	TECTB	-6.85421	4.46094e-11	6.85472e-08	-0.827123	0.120674	46.9802
505	rs497316	NCEH1	-6.83876	4.89387e-11	7.43484e-08	-0.234026	0.0342205	46.7686
506	rs2042494	WDSUB1	6.82672	5.25964e-11	7.96551e-08	0.350328	0.0513171	46.6042
507	rs6003820	DRICH1	6.82394	5.34802e-11	8.08483e-08	0.375501	0.0550271	46.5661
508	rs12199935	TRDN	-6.82331	5.3682e-11	8.11087e-08	-0.313817	0.045992	46.5575
509	rs1146637	MSH4	-6.8155	5.62469e-11	8.46902e-08	-0.336845	0.0494234	46.4511
510	rs2267159	SEC14L6	-6.80577	5.96157e-11	8.92903e-08	-0.351511	0.0516489	46.3185
511	rs4972829	ITGA6	6.80183	6.10328e-11	9.12777e-08	0.238279	0.0350316	46.265
512	rs7692813	INPP4B	6.79524	6.34823e-11	9.47707e-08	0.40121	0.0590428	46.1753
513	rs12328840	GPR39	-6.79252	6.45214e-11	9.61779e-08	-0.384524	0.05661	46.1383
514	rs11631394	RCN2	6.77458	7.18025e-11	1.05336e-07	0.190896	0.0281783	45.8949
515	rs4318980	C1GALT1	-6.76032	7.81579e-11	1.14138e-07	-0.192756	0.0285129	45.7019
516	rs28517808	SNHG8	6.75912	7.87191e-11	1.14899e-07	0.286821	0.0424348	45.6856
517	rs6000167	APOL3	6.75907	7.87413e-11	1.14929e-07	0.350037	0.0517877	45.685
518	rs28452728	SCD5	-6.75514	8.06011e-11	1.17427e-07	-0.466395	0.069043	45.6319
519	rs9438393	SLC26A9	-6.74425	8.59833e-11	1.24889e-07	-0.394916	0.0585559	45.485
520	rs6439536	EPHB1	6.74125	8.75295e-11	1.26936e-07	0.302858	0.0449261	45.4445
521	rs10758641	SLC1A1	6.7301	9.35126e-11	1.34967e-07	0.323632	0.0480873	45.2943
522	rs77016339	MTHFSD	-6.72787	9.47559e-11	1.36629e-07	-0.398388	0.0592145	45.2643
523	rs6828070	METTL14-DT	6.72733	9.50614e-11	1.37061e-07	0.2856	0.0424537	45.257
524	rs28366036	ST6GAL1	6.72518	9.62777e-11	1.38699e-07	0.27651	0.0411156	45.2281
525	rs2588227	SLC7A2	-6.71499	1.02268e-10	1.46609e-07	-0.308498	0.0459418	45.0911
526	rs628299	SCN4B	-6.71193	1.04136e-10	1.49154e-07	-0.378719	0.0564248	45.05
527	rs10112857	PCM1	-6.71109	1.04654e-10	1.49847e-07	-0.218179	0.0325102	45.0387
528	rs13379756	NUSAP1	-6.70859	1.06216e-10	1.51984e-07	-0.388879	0.0579674	45.0051
529	rs738334	MAPK12	6.70312	1.09702e-10	1.56717e-07	0.260216	0.0388202	44.9319
530	rs8009740	LRFN5	6.7031	1.0972e-10	1.56736e-07	0.352392	0.0525715	44.9315
531	rs3893131	LIPH	6.70124	1.1093e-10	1.58244e-07	0.292842	0.0436997	44.9066
532	rs2045781	LAMA1	-6.69801	1.13067e-10	1.60749e-07	-0.568559	0.0848847	44.8633
533	rs12131448	CTBS	6.69616	1.14312e-10	1.62245e-07	0.262247	0.0391638	44.8385
534	rs9270505	HLA-DRB5	6.69546	1.14784e-10	1.62896e-07	0.389842	0.0582248	44.8292
535	rs1623506	MRPL23	6.69375	1.1595e-10	1.64471e-07	0.450079	0.0672387	44.8062
536	rs11713476	ZNF589	-6.69018	1.18415e-10	1.67728e-07	-0.206168	0.0308165	44.7586
537	rs2181071	CDC14B	6.67719	1.27849e-10	1.80118e-07	0.387786	0.0580763	44.5848
538	rs668630	PLA2G5	6.6685	1.34562e-10	1.88955e-07	0.523089	0.0784418	44.4689
539	rs1411273	S100A13	-6.65703	1.43965e-10	2.0083e-07	-0.365776	0.0549459	44.316
540	rs13074085	SLC15A2	-6.65018	1.49877e-10	2.08608e-07	-0.24554	0.0369222	44.2249
541	rs78409645	NTNG1	-6.64471	1.54774e-10	2.14472e-07	-0.762519	0.114756	44.1522
542	rs1178434	HAGH	6.63421	1.64616e-10	2.27269e-07	0.189334	0.028539	44.0128
543	rs545751	GCLC	6.63022	1.68518e-10	2.32303e-07	0.219432	0.0330957	43.9598
544	rs76636990	GCNT4	6.62679	1.71938e-10	2.36506e-07	0.805906	0.121613	43.9144
545	rs7612436	ROPN1B	6.62455	1.74216e-10	2.39504e-07	0.380469	0.0574332	43.8846
546	rs4894058	CCDC141	6.61392	1.8541e-10	2.53631e-07	0.295092	0.0446168	43.7439
547	rs11600217	POLD3	-6.61006	1.89644e-10	2.59063e-07	-0.372302	0.0563235	43.6929
548	rs57313949	STK33	6.60412	1.96358e-10	2.67352e-07	0.307871	0.0466181	43.6144
549	rs7948329	VEGFB	6.60352	1.97044e-10	2.68254e-07	0.249755	0.0378215	43.6065
550	rs7901291	PFKP	6.5994	2.01855e-10	2.74008e-07	0.293782	0.0445166	43.552
551	rs318979	NTM	6.59145	2.11446e-10	2.80062e-07	0.318304	0.0482905	43.4473
552	rs7558954	C2orf74	-6.58272	2.22511e-10	2.9387e-07	-0.250007	0.0379793	43.3322
553	rs4796702	JUP	-6.58013	2.25903e-10	2.9774e-07	-0.345731	0.0525416	43.2981
554	rs3783890	UNC79	-6.57618	2.31167e-10	3.04355e-07	-0.26348	0.0400658	43.2461
555	rs2271763	SHISA4	6.57051	2.38933e-10	3.13707e-07	0.312244	0.0475221	43.1716
556	rs908522	ARFIP1	-6.56762	2.42991e-10	3.18431e-07	-0.164781	0.02509	43.1337
557	rs1883741	TOX2	-6.56586	2.45502e-10	3.21639e-07	-0.390993	0.0595494	43.1105
558	rs59230519	JHY	-6.56237	2.50536e-10	3.27836e-07	-0.328265	0.0500223	43.0648
559	rs11159021	HEATR4	6.55922	2.55173e-10	3.33625e-07	0.237389	0.0361916	43.0234
560	rs116916898	LINC01606	-6.55397	2.63101e-10	3.4311e-07	-0.600997	0.0916998	42.9545
561	rs34849115	TRAF4	6.53793	2.88814e-10	3.74149e-07	0.255676	0.0391066	42.7445
562	rs34964632	TDRD6	6.53546	2.92982e-10	3.79331e-07	0.329889	0.0504768	42.7123
563	rs2953859	ZNF34	-6.53428	2.95006e-10	3.81818e-07	-0.242054	0.0370437	42.6968
564	rs3736258	DPYSL4	6.53421	2.95122e-10	3.81961e-07	0.29114	0.0445563	42.6959
565	rs513869	DDX25	6.53357	2.96221e-10	3.833e-07	0.217643	0.0333115	42.6875
566	rs3748825	TNFRSF14	-6.52335	3.1433e-10	4.0544e-07	-0.278966	0.0427643	42.554
567	rs72764978	BHMT	-6.51967	3.21095e-10	4.13388e-07	-0.334867	0.0513625	42.5061
568	rs2357894	VXN	6.51629	3.2746e-10	4.21112e-07	0.232954	0.0357494	42.462
569	rs11585309	CDC7	6.51348	3.32839e-10	4.27061e-07	0.331796	0.0509399	42.4254
570	rs12143477	TTC4	6.50738	3.44793e-10	4.41125e-07	0.31575	0.0485218	42.346
571	rs4691191	CPE	-6.50572	3.48134e-10	4.45252e-07	-0.285467	0.0438794	42.3244
572	rs73008878	TIMM44	-6.50206	3.55584e-10	4.53915e-07	-0.49715	0.0764603	42.2768
573	rs62103915	ZNF177	6.49521	3.6995e-10	4.70683e-07	0.47567	0.0732339	42.1878
574	rs1561959	PTCSC2	6.48878	3.83966e-10	4.86905e-07	0.290495	0.0447688	42.1043
575	rs595344	GUCY1A2	6.48613	3.89889e-10	4.93987e-07	0.355572	0.0548203	42.0699
576	rs35882675	CHST12	6.4842	3.94269e-10	4.99267e-07	0.196836	0.0303563	42.0448
577	rs3218384	XRCC2	-6.47107	4.25308e-10	5.35346e-07	-0.348176	0.053805	41.8747
578	rs74576495	LINC02274	-6.46711	4.35115e-10	5.47009e-07	-0.548235	0.0847727	41.8236
579	rs12987470	CALCRL	6.46459	4.41496e-10	5.54798e-07	0.310806	0.0480782	41.7909
580	rs17185597	STXBP5L	-6.45886	4.56323e-10	5.7178e-07	-0.3221	0.0498695	41.7168
581	rs2918339	LINC00665	6.45739	4.60199e-10	5.76341e-07	0.202339	0.0313344	41.6979
582	rs11111751	NT5DC3	6.4528	4.72526e-10	5.91047e-07	0.225225	0.0349035	41.6386
583	rs62400867	ENPP4	6.4451	4.93915e-10	6.15681e-07	0.465049	0.0721553	41.5393
584	rs3779444	SEMA3A	6.44167	5.03752e-10	6.27266e-07	0.268599	0.041697	41.4951
585	rs17650129	LINC02150	-6.43855	5.12873e-10	6.37826e-07	-0.409481	0.0635983	41.4549
586	rs3759453	LINC00443	6.43558	5.21717e-10	6.48163e-07	0.382444	0.0594265	41.4166
587	rs2059483	TBC1D1	6.43379	5.27095e-10	6.54647e-07	0.242082	0.0376267	41.3937
588	rs7576901	ACYP2	-6.43135	5.34521e-10	6.63131e-07	-0.320967	0.0499066	41.3623
589	rs10895273	YAP1	-6.43086	5.36034e-10	6.64456e-07	-0.331776	0.0515912	41.356
590	rs1046097	PLEKHH3	6.42596	5.51338e-10	6.82141e-07	0.249393	0.0388102	41.293
591	rs7590693	PIGF	6.42531	5.53393e-10	6.84619e-07	0.312186	0.0485868	41.2846
592	rs7579440	PLEK	-6.41508	5.86851e-10	7.23345e-07	-0.385499	0.0600927	41.1532
593	rs10766197	CALCB	6.41304	5.93747e-10	7.30749e-07	0.296688	0.0462633	41.1271
594	rs4050356	LINC02556	-6.40497	6.21831e-10	7.6273e-07	-0.432316	0.067497	41.0237
595	rs148735938	WNT8B	-6.40371	6.26332e-10	7.67692e-07	-0.751754	0.117393	41.0075
596	rs1873366	DCHS2	6.39909	6.43135e-10	7.86952e-07	0.398043	0.062203	40.9483
597	rs2120721	C9orf72	6.39523	6.57493e-10	8.03685e-07	0.221643	0.0346575	40.8989
598	rs7993195	CDADC1	-6.3891	6.80925e-10	8.30505e-07	-0.305212	0.0477707	40.8206
599	rs1063193	PRB1	6.38409	7.00701e-10	8.5328e-07	0.37587	0.058876	40.7566
600	rs34533610	LYPD6B	-6.38403	7.00954e-10	8.5343e-07	-0.38126	0.0597208	40.7558
601	rs9501863	LINC01600	-6.38075	7.14219e-10	8.68985e-07	-0.298855	0.0468369	40.7139
602	rs1268074	LINC02523	6.37597	7.33967e-10	8.91347e-07	0.301146	0.0472314	40.653
603	rs75565158	TMPRSS7	-6.37426	7.4118e-10	8.99908e-07	-0.658767	0.103348	40.6312
604	rs1014470	KBTBD12	6.37382	7.43028e-10	9.01835e-07	0.67396	0.105739	40.6256
605	rs6511886	MRI1	6.36397	7.85958e-10	9.5066e-07	0.260401	0.0409181	40.5001
606	rs7541453	THEM4	-6.3638	7.86716e-10	9.51489e-07	-0.232043	0.036463	40.498
607	rs4073517	LINC01950	-6.36079	8.00355e-10	9.66261e-07	-0.331067	0.0520481	40.4596
608	rs11630800	MEGF11	-6.35978	8.04964e-10	9.71041e-07	-0.395665	0.0622136	40.4468
609	rs10938488	ATP10D	6.35873	8.09804e-10	9.76628e-07	0.181273	0.0285077	40.4334
610	rs2398661	SNX8	-6.35748	8.15564e-10	9.83251e-07	-0.220749	0.0347227	40.4176
611	rs1984626	INPP1	-6.34861	8.57805e-10	1.02635e-06	-0.245563	0.0386797	40.3049
612	rs313734	ZNHIT6	6.34765	8.62525e-10	1.03128e-06	0.212136	0.0334196	40.2927
613	rs2535338	VARS2	-6.34594	8.70979e-10	1.04098e-06	-0.323992	0.0510551	40.2709
614	rs6590814	ARHGAP42	6.34546	8.73358e-10	1.04365e-06	0.307575	0.0484718	40.2648
615	rs4688621	MAGI1	6.33364	9.34022e-10	1.11204e-06	0.234328	0.0369974	40.115
616	rs2525542	TRIM4	6.33051	9.50788e-10	1.13047e-06	0.178121	0.0281369	40.0754
617	rs16822826	OSCP1	-6.32863	9.6101e-10	1.14167e-06	-0.298294	0.047134	40.0515
618	rs58229940	NKAIN4	-6.32721	9.68774e-10	1.15067e-06	-0.480248	0.075902	40.0336
619	rs6756228	SP5	-6.32444	9.84145e-10	1.16696e-06	-0.441318	0.0697799	39.9985
620	rs7744595	MMUT	6.32224	9.96513e-10	1.18048e-06	0.178936	0.0283027	39.9707
621	rs7710925	EBF1	-6.31964	1.01132e-09	1.19651e-06	-0.353551	0.0559449	39.9378
622	rs2240804	SFTA2	-6.31495	1.03856e-09	1.22687e-06	-0.368071	0.0582856	39.8786
623	rs1684603	MGRN1	-6.31323	1.04872e-09	1.23835e-06	-0.17961	0.0284498	39.8569
624	rs4968120	VPS53	6.30173	1.11935e-09	1.31516e-06	0.27913	0.0442942	39.7117
625	rs3823615	RNF32	-6.30035	1.12809e-09	1.32488e-06	-0.269542	0.042782	39.6944
626	rs178957	ATG10	-6.29701	1.14963e-09	1.34848e-06	-0.325715	0.0517253	39.6523
627	rs9749081	DPY19L3	6.29	1.19614e-09	1.39939e-06	0.212311	0.0337538	39.5641
628	rs12757326	HFM1	6.28971	1.19811e-09	1.40167e-06	0.396326	0.0630119	39.5604
629	rs3136589	TNFSF10	-6.28852	1.20613e-09	1.4104e-06	-0.536226	0.0852706	39.5455
630	rs4894058	TTN	6.28821	1.20827e-09	1.41247e-06	0.313439	0.0498454	39.5416
631	rs13279499	MTERF3	6.28782	1.21095e-09	1.41553e-06	0.226506	0.036023	39.5367
632	rs11934546	UFSP2	-6.28702	1.21643e-09	1.42146e-06	-0.219739	0.0349512	39.5266
633	rs77127809	LRRTM4	6.28424	1.23572e-09	1.44272e-06	0.781305	0.124328	39.4916
634	rs7189895	ADAT1	-6.27878	1.2744e-09	1.48411e-06	-0.264954	0.0421983	39.4231
635	rs199505	MAPT	6.27365	1.31184e-09	1.5252e-06	0.382001	0.0608897	39.3587
636	rs13134684	UNC5C	6.27343	1.31347e-09	1.52704e-06	0.216836	0.0345642	39.3559
637	rs11231009	ASRGL1	6.27277	1.31835e-09	1.53222e-06	0.267406	0.0426297	39.3477
638	rs4446926	SOAT1	6.27274	1.31859e-09	1.53248e-06	0.191761	0.0305705	39.3473
639	rs3110625	SYNRG	6.27267	1.31908e-09	1.53285e-06	0.166286	0.0265096	39.3464
640	rs1954534	LINC00645	6.26841	1.35122e-09	1.56808e-06	0.423917	0.0676276	39.2929
641	rs4717205	ZNF107	6.2553	1.45478e-09	1.67834e-06	0.407016	0.0650674	39.1288
642	rs9549678	SOX1	6.25514	1.45608e-09	1.67978e-06	0.324819	0.0519284	39.1268
643	rs756690	ADAMTSL2	-6.24958	1.50241e-09	1.73025e-06	-0.270422	0.0432704	39.0572
644	rs930519	GSKIP	6.23389	1.64092e-09	1.87527e-06	0.434953	0.0697723	38.8614
645	rs2907508	ITFG2	-6.23302	1.64902e-09	1.88324e-06	-0.306505	0.0491745	38.8505
646	rs2403254	HPS5	6.22589	1.71636e-09	1.95579e-06	0.187892	0.0301791	38.7617
647	rs394650	TAF1B	6.21771	1.79689e-09	2.04108e-06	0.190378	0.0306187	38.66
648	rs136980	RRP7A	-6.21608	1.8134e-09	2.05867e-06	-0.360944	0.0580661	38.6397
649	rs7322127	TEX26	-6.21171	1.85844e-09	2.10569e-06	-0.256806	0.0413423	38.5853
650	rs4693090	MRPS18C	-6.20948	1.88176e-09	2.12979e-06	-0.218749	0.0352282	38.5576
651	rs2619508	IRAK2	6.20884	1.88856e-09	2.13738e-06	0.237035	0.038177	38.5496
652	rs2297615	CCNB1IP1	6.20499	1.9297e-09	2.18109e-06	0.28341	0.0456745	38.5019
653	rs58876856	RHOD	6.20472	1.93257e-09	2.18415e-06	0.567778	0.0915074	38.4986
654	rs1568428	KMT5A	-6.2021	1.9611e-09	2.21361e-06	-0.179407	0.0289267	38.4661
655	rs7113656	SYTL2	6.20185	1.96387e-09	2.21651e-06	0.245955	0.0396583	38.463
656	rs12926850	WWOX	6.19686	2.01948e-09	2.27292e-06	0.297499	0.0480081	38.4011
657	rs41313315	TRIM14	6.18623	2.14319e-09	2.40065e-06	0.307255	0.0496676	38.2694
658	rs1130276	CD151	-6.18489	2.15929e-09	2.41679e-06	-0.296371	0.0479185	38.2528
659	rs12676225	UNC5D	6.15843	2.50265e-09	2.76743e-06	0.739639	0.120102	37.9262
660	rs1832888	MYOF	6.14818	2.64943e-09	2.91947e-06	0.287138	0.0467029	37.8002
661	rs13415455	RUFY4	-6.14645	2.67506e-09	2.94195e-06	-0.360072	0.0585821	37.7789
662	rs10794734	ADARB2	-6.1395	2.78051e-09	3.05042e-06	-0.366322	0.0596665	37.6934
663	rs4663834	INPP5D	6.13884	2.79069e-09	3.06108e-06	0.402138	0.0655072	37.6854
664	rs1295647	COQ8A	-6.13176	2.90256e-09	3.17695e-06	-0.257978	0.0420724	37.5985
665	rs12581119	IKBIP	-6.12467	3.01904e-09	3.29654e-06	-0.373626	0.0610034	37.5116
666	rs810364	GTF2IRD2	6.12328	3.04237e-09	3.31641e-06	0.314871	0.051422	37.4946
667	rs13395911	EFHD1	-6.12106	3.08004e-09	3.35363e-06	-0.328739	0.0537062	37.4674
668	rs7583085	HAAO	-6.11712	3.14817e-09	3.42401e-06	-0.316778	0.0517855	37.4191
669	rs16908224	LYVE1	6.11552	3.17611e-09	3.45291e-06	0.343657	0.0561942	37.3996
670	rs12638228	LINC02009	-6.11487	3.18755e-09	3.46404e-06	-0.375468	0.0614024	37.3917
671	rs8398	SYCE1L	-6.10692	3.33106e-09	3.60567e-06	-0.383262	0.0627587	37.2945
672	rs7730978	PCDHB9	6.10227	3.41786e-09	3.69114e-06	0.342043	0.0560518	37.2377
673	rs6537402	LSM6	-6.09601	3.53828e-09	3.81118e-06	-0.260497	0.0427323	37.1614
674	rs4530856	ENPP5	6.09502	3.55767e-09	3.83081e-06	0.463159	0.0759897	37.1493
675	rs13017585	DYNC1I2	-6.09471	3.56384e-09	3.83689e-06	-0.197398	0.0323884	37.1455
676	rs112455178	OTUD3	-6.09459	3.56627e-09	3.83912e-06	-0.399114	0.0654867	37.144
677	rs825740	ADAL	6.092	3.6175e-09	3.88734e-06	0.289776	0.0475666	37.1125
678	rs1660695	RNF149	6.08975	3.66286e-09	3.93349e-06	0.495881	0.0814288	37.085
679	rs943991	ARHGEF40	6.08797	3.69896e-09	3.96852e-06	0.227753	0.0374103	37.0634
680	rs10088567	TOP1MT	-6.08696	3.71967e-09	3.98958e-06	-0.257309	0.0422721	37.0511
681	rs841620	STK38L	6.08431	3.77449e-09	4.04468e-06	0.214844	0.0353112	37.0189
682	rs2927615	ERAP1	-6.0841	3.77893e-09	4.04917e-06	-0.217361	0.0357261	37.0163
683	rs10818743	TBC1D2	-6.08129	3.83804e-09	4.10943e-06	-0.280775	0.0461703	36.9821
684	rs10272214	BBS9	6.0811	3.84204e-09	4.11344e-06	0.385377	0.0633729	36.9798
685	rs7287617	MGAT3	6.07895	3.88778e-09	4.15727e-06	0.209528	0.0344678	36.9537
686	rs9820293	GXYLT2	6.07846	3.89846e-09	4.16666e-06	0.267758	0.0440503	36.9476
687	rs72987110	RBM44	-6.06527	4.19231e-09	4.45985e-06	-0.459455	0.0757517	36.7875
688	rs11607384	SCUBE2	6.06008	4.31388e-09	4.57305e-06	0.248013	0.0409256	36.7246
689	rs7284198	MIAT	-6.05934	4.33163e-09	4.59098e-06	-0.349946	0.0577531	36.7155
690	rs3762515	EFEMP1	-6.04587	4.6645e-09	4.91606e-06	-0.618057	0.102228	36.5526
691	rs17016919	CHL1	-6.04056	4.8027e-09	5.05393e-06	-0.495283	0.0819929	36.4883
692	rs6679354	VAMP4	-6.03944	4.8323e-09	5.08156e-06	-0.24258	0.040166	36.4748
693	rs1385069	SLC2A12	-6.03531	4.94309e-09	5.1888e-06	-0.208104	0.034481	36.425
694	rs73097248	DNER	6.03399	4.97894e-09	5.2221e-06	0.368142	0.0610113	36.4091
695	rs150996533	ADAM33	-6.03357	4.9904e-09	5.22887e-06	-0.590543	0.0978762	36.404
696	rs10426901	ZNF667	6.01874	5.41309e-09	5.63476e-06	0.27192	0.0451788	36.2253
697	rs13427102	NEB	6.01828	5.42683e-09	5.64585e-06	0.656843	0.109141	36.2197
698	rs8063217	ACSM5	-6.00923	5.70238e-09	5.90236e-06	-0.651476	0.108413	36.1109
699	rs357618	SLC36A1	5.99991	6.0007e-09	6.18234e-06	0.24672	0.0411207	35.9989
700	rs34880121	SSUH2	5.99851	6.04657e-09	6.2259e-06	0.326727	0.054468	35.9821
701	rs4776942	MAP2K5	5.99739	6.08361e-09	6.25992e-06	0.158643	0.026452	35.9687
702	rs72696974	HRNR	-5.994	6.19753e-09	6.36947e-06	-0.701076	0.116963	35.928
703	rs71320536	PDE9A	5.99378	6.20503e-09	6.37658e-06	0.281563	0.046976	35.9253
704	rs28572394	CABCOCO1	-5.98749	6.42168e-09	6.58768e-06	-0.473955	0.0791575	35.85
705	rs11682264	ERICH2	-5.98544	6.49388e-09	6.64734e-06	-0.328284	0.0548471	35.8255
706	rs7318882	CAB39L	-5.98085	6.65857e-09	6.80143e-06	-0.369009	0.0616984	35.7705
707	rs2271289	NEDD4	5.97911	6.72178e-09	6.86172e-06	0.191836	0.0320844	35.7498
708	rs12654944	CAMLG	-5.97714	6.79444e-09	6.93095e-06	-0.394304	0.0659686	35.7262
709	rs7940105	IGHMBP2	-5.97583	6.84297e-09	6.97873e-06	-0.241342	0.0403864	35.7106
710	rs28825469	SERPINC1	-5.97567	6.84898e-09	6.98409e-06	-0.440401	0.073699	35.7087
711	rs5758681	CYP2D6	-5.97212	6.98278e-09	7.11182e-06	-0.345703	0.0578861	35.6662
712	rs1196753	APPL2	5.97142	7.00954e-09	7.13709e-06	0.256063	0.0428814	35.6579
713	rs112179314	GUCY1A1	5.96903	7.10135e-09	7.22687e-06	0.365698	0.0612659	35.6293
714	rs68068544	CSGALNACT1	-5.96807	7.13875e-09	7.26336e-06	-0.621913	0.104207	35.6178
715	rs36124428	TUSC3	-5.96469	7.27092e-09	7.3895e-06	-0.244673	0.0410203	35.5776
716	rs55868524	SLC2A4	-5.95911	7.49511e-09	7.60501e-06	-0.284182	0.0476886	35.511
717	rs6986917	CA8	-5.94695	8.00725e-09	8.0768e-06	-0.260317	0.0437732	35.3662
718	rs11547207	CIB2	-5.94529	8.07975e-09	8.14419e-06	-0.339775	0.0571503	35.3464
719	rs12941766	SLFN12	-5.94025	8.30348e-09	8.35626e-06	-0.578727	0.0974247	35.2866
720	rs10760309	LHX2	5.93043	8.75774e-09	8.78223e-06	0.258392	0.0435705	35.17
721	rs7668024	LINC01099	5.92795	8.87628e-09	8.89147e-06	0.354633	0.059824	35.1406
722	rs5757441	APOBEC3F	-5.92556	8.99171e-09	8.99559e-06	-0.300971	0.0507919	35.1123
723	rs3756026	ZBTB49	5.92517	9.01085e-09	9.01391e-06	0.222987	0.0376339	35.1076
724	rs11654307	LINC00910	-5.92157	9.18831e-09	9.18082e-06	-0.393125	0.0663887	35.065
725	rs11116211	CSRP2	-5.91992	9.2705e-09	9.25366e-06	-0.272429	0.0460189	35.0455
726	rs2072720	KIAA0930	5.91895	9.31963e-09	9.29932e-06	0.273386	0.0461883	35.0339
727	rs4494286	ZDHHC13	-5.91777	9.37888e-09	9.35262e-06	-0.230223	0.0389037	35.0201
728	rs740883	GABBR1	-5.91719	9.40866e-09	9.37536e-06	-0.446962	0.0755362	35.0131
729	rs10273599	MDFIC	-5.91638	9.45008e-09	9.41492e-06	-0.236547	0.0399817	35.0035
730	rs862710	ZNF304	-5.91319	9.6145e-09	9.55614e-06	-0.319546	0.0540395	34.9658
731	rs72709357	SLC9C2	-5.91316	9.61599e-09	9.55747e-06	-0.232798	0.0393694	34.9654
732	rs67155746	NEU4	5.9042	1.00929e-08	1.00002e-05	0.316094	0.0535371	34.8596
733	rs7917828	SGPL1	5.89296	1.07242e-08	1.05729e-05	0.157312	0.0266949	34.727
734	rs3130141	FLOT1	-5.88795	1.1018e-08	1.08373e-05	-0.279844	0.0475283	34.6679
735	rs11012783	CACNB2	-5.88755	1.10418e-08	1.08591e-05	-0.208111	0.0353476	34.6632
736	rs2544643	ARHGEF28	-5.88529	1.11771e-08	1.09841e-05	-0.364297	0.0618997	34.6366
737	rs12703593	OR2A14	-5.88221	1.13642e-08	1.11486e-05	-0.385774	0.0655832	34.6004
738	rs78580724	P2RX1	-5.88139	1.14142e-08	1.11928e-05	-0.636003	0.108138	34.5908
739	rs12906276	RASL12	5.87944	1.15347e-08	1.13006e-05	0.259999	0.0442217	34.5678
740	rs12825800	ATP6V0A2	-5.87787	1.16328e-08	1.13936e-05	-0.188846	0.0321283	34.5493
741	rs72676868	ANXA5	5.87654	1.17162e-08	1.14706e-05	0.18166	0.0309127	34.5337
742	rs139105136	LINC02268	-5.87646	1.17212e-08	1.14746e-05	-0.608316	0.103517	34.5328
743	rs1398007	KLKB1	-5.87642	1.17237e-08	1.14768e-05	-0.278247	0.0473497	34.5323
744	rs2835267	SETD4	5.87454	1.18428e-08	1.15876e-05	0.226317	0.0385251	34.5103
745	rs34619564	MYOM2	-5.86797	1.22693e-08	1.19695e-05	-0.28653	0.0488295	34.433
746	rs71314758	P2RX6	-5.86707	1.23286e-08	1.20231e-05	-0.54872	0.0935253	34.4225
747	rs11670653	SLC7A9	5.86442	1.25054e-08	1.21819e-05	0.323807	0.0552155	34.3914
748	rs35583447	C1orf174	-5.85613	1.3075e-08	1.26943e-05	-0.305868	0.0522303	34.2942
749	rs9846599	PLCH1	5.85505	1.31507e-08	1.2761e-05	0.28933	0.0494154	34.2816
750	rs8005856	ZNF839	-5.85342	1.32666e-08	1.28689e-05	-0.237425	0.0405617	34.2625
751	rs10455295	COL12A1	-5.85315	1.32856e-08	1.28848e-05	-0.376826	0.0643801	34.2594
752	rs2416938	INVS	-5.84424	1.3936e-08	1.3447e-05	-0.303867	0.0519943	34.1551
753	rs1131017	RPS26	5.8402	1.42412e-08	1.37077e-05	0.272126	0.0465953	34.1079
754	rs743926	MAPK13	5.83937	1.43048e-08	1.37575e-05	0.283703	0.0485846	34.0982
755	rs2761555	SMG7	5.83775	1.44293e-08	1.38483e-05	0.219086	0.0375293	34.0793
756	rs2105406	CAPN8	5.83637	1.45362e-08	1.39463e-05	0.402847	0.0690236	34.0632
757	rs1274604	ASPDH	5.83447	1.46848e-08	1.40783e-05	0.277673	0.0475918	34.0411
758	rs11841315	MED4	-5.83378	1.4739e-08	1.41236e-05	-0.307144	0.0526492	34.033
759	rs12911848	TIPIN	-5.83248	1.4842e-08	1.42182e-05	-0.155803	0.0267129	34.0179
760	rs6921694	FBXL4	-5.82914	1.51102e-08	1.44576e-05	-0.13799	0.0236725	33.9788
761	rs11894651	ZAP70	5.82014	1.58548e-08	1.51252e-05	0.354817	0.0609637	33.874
762	rs9450278	NT5E	-5.81771	1.6062e-08	1.52956e-05	-0.237014	0.0407401	33.8458
763	rs12416136	ADIRF	-5.81339	1.64373e-08	1.55983e-05	-0.302308	0.052002	33.7955
764	rs6849780	FAM90A26	5.81331	1.6444e-08	1.56042e-05	0.676482	0.116368	33.7946
765	rs263099	LDLRAD3	-5.8086	1.68628e-08	1.59659e-05	-0.286548	0.0493317	33.7398
766	rs9561597	DCT	-5.80829	1.68903e-08	1.5987e-05	-0.21019	0.036188	33.7363
767	rs4740048	CA3	-5.80733	1.69772e-08	1.60539e-05	-0.247857	0.04268	33.7251
768	rs74178191	ZNF121	5.80504	1.71858e-08	1.62341e-05	0.327862	0.0564789	33.6985
769	rs17668952	AFF1	5.80002	1.76523e-08	1.66358e-05	0.377461	0.0650792	33.6403
770	rs113867671	RMDN2	-5.79837	1.78084e-08	1.67762e-05	-0.244421	0.0421534	33.6211
771	rs652435	PCDHB7	5.79695	1.79434e-08	1.68937e-05	0.321686	0.0554923	33.6047
772	rs115669754	VAMP8	-5.79221	1.84022e-08	1.72972e-05	-0.268313	0.0463231	33.5497
773	rs853235	SLC11A2	-5.78952	1.86679e-08	1.75153e-05	-0.211759	0.0365762	33.5186
774	rs2490273	CNKSR1	-5.7791	1.97322e-08	1.84277e-05	-0.364882	0.0631383	33.398
775	rs7554117	TCEA3	-5.77641	2.00166e-08	1.86684e-05	-0.245494	0.0424994	33.3669
776	rs17750888	SYNE2	5.7756	2.01029e-08	1.8743e-05	0.174425	0.0302003	33.3575
777	rs41377249	IL17D	5.7754	2.01238e-08	1.87617e-05	0.362917	0.0628384	33.3553
778	rs58717741	ZNF300	-5.77478	2.019e-08	1.8816e-05	-0.573035	0.0992306	33.3481
779	rs6598886	CD164L2	-5.7744	2.02309e-08	1.88522e-05	-0.608196	0.105326	33.3437
780	rs6791987	CCDC66	5.77031	2.06754e-08	1.92444e-05	0.141039	0.0244422	33.2965
781	rs34927061	SLC39A8	-5.7692	2.07978e-08	1.93498e-05	-0.294414	0.0510319	33.2837
782	rs164820	SLC6A16	-5.76879	2.08436e-08	1.93883e-05	-0.29576	0.051269	33.2789
783	rs4319131	TNFRSF11B	5.76501	2.12661e-08	1.97534e-05	0.290942	0.0504669	33.2353
784	rs2333857	CNKSR3	-5.76429	2.13473e-08	1.98237e-05	-0.237421	0.0411883	33.227
785	rs286220	ZNF441	5.76187	2.16226e-08	2.00462e-05	0.217779	0.0377966	33.1992
786	rs3731663	WDR35	5.75867	2.19929e-08	2.03632e-05	0.148049	0.0257089	33.1623
787	rs11637026	WDR73	5.7552	2.24018e-08	2.06981e-05	0.317272	0.055128	33.1223
788	rs13422898	MIR3681HG	5.75361	2.25915e-08	2.08605e-05	0.324639	0.0564236	33.104
789	rs2022245	HS3ST3B1	-5.74965	2.30696e-08	2.1255e-05	-0.363652	0.0632476	33.0585
790	rs8101635	OLFM2	-5.74943	2.30971e-08	2.12747e-05	-0.226759	0.0394403	33.0559
791	rs7723360	C5orf63	-5.74815	2.32535e-08	2.14038e-05	-0.184793	0.0321483	33.0413
792	rs34288430	TDRD9	-5.74794	2.32798e-08	2.14235e-05	-0.393241	0.0684141	33.0388
793	rs7872739	ASPN	-5.74627	2.34867e-08	2.15985e-05	-0.370798	0.0645284	33.0196
794	rs11735210	RUFY3	5.74417	2.37497e-08	2.18217e-05	0.378361	0.0658688	32.9955
795	rs73575193	CLEC18A	5.74241	2.39715e-08	2.20089e-05	0.381857	0.0664977	32.9753
796	rs10134767	SLC25A29	-5.74219	2.39995e-08	2.20331e-05	-0.246359	0.0429033	32.9727
797	rs12555047	FAM120AOS	-5.73729	2.46301e-08	2.2572e-05	-0.339972	0.0592566	32.9165
798	rs10758641	CDC37L1	5.73648	2.47351e-08	2.266e-05	0.223515	0.0389638	32.9072
799	rs56179458	ACADS	-5.73364	2.5109e-08	2.29693e-05	-0.233007	0.0406386	32.8747
800	rs8026329	AKAP13	5.72907	2.5724e-08	2.3452e-05	0.186412	0.0325379	32.8222
801	rs112910602	PCDHA9	5.72807	2.58594e-08	2.3564e-05	0.548057	0.0956791	32.8108
802	rs4900574	MARK3	-5.72792	2.58795e-08	2.35807e-05	-0.33732	0.0588904	32.8091
803	rs35446602	ADGRG7	-5.72673	2.60428e-08	2.37173e-05	-0.910654	0.159018	32.7955
804	rs7760694	EPHA7	5.72098	2.68458e-08	2.43891e-05	0.328294	0.0573843	32.7296
805	rs807479	ZBTB32	-5.71739	2.73598e-08	2.48273e-05	-0.25422	0.0444644	32.6885
806	rs1629837	MBP	-5.71434	2.78024e-08	2.51893e-05	-0.260144	0.0455247	32.6537
807	rs11161465	ACADM	-5.71421	2.78222e-08	2.52055e-05	-0.14786	0.0258759	32.6522
808	rs111622651	GOLGA6L7	5.71162	2.82042e-08	2.55189e-05	0.433933	0.0759737	32.6226
809	rs375735	PRODH	5.70978	2.84795e-08	2.5757e-05	0.599455	0.104988	32.6016
810	rs35923353	CDC42	5.70638	2.89944e-08	2.6186e-05	0.237947	0.0416984	32.5627
811	rs4928210	COL8A1	-5.69847	3.02273e-08	2.72072e-05	-0.269622	0.0473149	32.4725
812	rs4553000	NUDT2	5.69609	3.0608e-08	2.75159e-05	0.189641	0.0332931	32.4454
813	rs11915920	SUMF1	-5.69048	3.15243e-08	2.82758e-05	-0.303244	0.0532897	32.3816
814	rs486465	IGSF5	-5.68911	3.1752e-08	2.84649e-05	-0.262929	0.0462163	32.366
815	rs78940307	ASTN2	5.68764	3.19989e-08	2.86337e-05	0.601691	0.105789	32.3492
816	rs35718929	THSD4	-5.68151	3.30444e-08	2.94753e-05	-0.455557	0.0801823	32.2796
817	rs8011499	PCNX4	5.6803	3.32559e-08	2.9656e-05	0.309772	0.0545345	32.2658
818	rs115029554	TANC1	5.67661	3.39054e-08	3.01959e-05	0.34303	0.0604287	32.2239
819	rs2879324	KCNIP1	-5.67654	3.39184e-08	3.0207e-05	-0.259954	0.0457944	32.2231
820	rs7602721	LPIN1	5.67576	3.40576e-08	3.03145e-05	0.347496	0.0612245	32.2143
821	rs13008446	FTCDNL1	5.67373	3.4422e-08	3.06277e-05	0.164221	0.0289441	32.1912
822	rs7076219	LINC00865	-5.6723	3.46814e-08	3.08314e-05	-0.48454	0.0854221	32.175
823	rs3811174	GUCY2C	-5.67132	3.48603e-08	3.09804e-05	-0.260477	0.0459288	32.1639
824	rs4475958	LINC02406	-5.66852	3.53746e-08	3.13768e-05	-0.347105	0.0612337	32.1322
825	rs57006859	DPP10	5.66562	3.59164e-08	3.18342e-05	0.400171	0.0706314	32.0993
826	rs2695326	PPIE	5.66495	3.60437e-08	3.19367e-05	0.203787	0.0359733	32.0916
827	rs12517069	PAM	5.66458	3.61137e-08	3.19923e-05	0.186773	0.0329721	32.0874
828	rs67955183	SMIM10L1	5.66356	3.63075e-08	3.21518e-05	0.225021	0.0397314	32.0759
829	rs7136152	SPSB2	-5.65787	3.74053e-08	3.30235e-05	-0.3051	0.0539248	32.0115
830	rs1972659	NOB1	5.65753	3.74719e-08	3.30801e-05	0.260362	0.0460204	32.0076
831	rs6570495	NMBR	-5.65678	3.76196e-08	3.31943e-05	-0.280336	0.0495576	31.9991
832	rs2406255	ZCWPW1	-5.65411	3.81481e-08	3.36125e-05	-0.228771	0.0404611	31.969
833	rs1835159	RHBDD1	5.65377	3.82151e-08	3.36693e-05	0.352632	0.0623711	31.9652
834	rs6479286	HABP4	5.65235	3.85015e-08	3.39011e-05	0.19349	0.0342317	31.949
835	rs8177222	SRPRB	5.64775	3.94383e-08	3.46759e-05	0.323965	0.0573618	31.8971
836	rs6506469	ENOSF1	5.64672	3.96506e-08	3.48435e-05	0.244191	0.0432447	31.8855
837	rs10160790	DKK3	-5.64283	4.0466e-08	3.5504e-05	-0.468533	0.0830317	31.8415
838	rs6961243	LAMB1	5.64116	4.0819e-08	3.57946e-05	0.272112	0.0482369	31.8227
839	rs11195955	ZDHHC6	5.64048	4.09641e-08	3.591e-05	0.327919	0.0581366	31.8151
840	rs12496341	RFTN1	5.63161	4.29061e-08	3.74381e-05	0.419733	0.0745317	31.715
841	rs2285421	UPK1A	-5.62868	4.35653e-08	3.79645e-05	-0.32485	0.0577133	31.6821
842	rs9549678	LINC00354	5.62242	4.5012e-08	3.91401e-05	0.390974	0.0695385	31.6116
843	rs10503806	ADRA1A	5.6208	4.53935e-08	3.94302e-05	0.252274	0.0448822	31.5934
844	rs74088315	PCDH8	-5.61808	4.60401e-08	3.99322e-05	-0.517097	0.0920416	31.5628
845	rs4931363	CAPRIN2	5.60968	4.8097e-08	4.15497e-05	0.295201	0.0526236	31.4685
846	rs4807651	TICAM1	5.60922	4.82127e-08	4.1643e-05	0.22486	0.0400876	31.4633
847	rs6874545	ADAMTS19	-5.60663	4.88656e-08	4.21723e-05	-0.340805	0.0607861	31.4343
848	rs7120070	EED	-5.60612	4.89961e-08	4.22726e-05	-0.172408	0.0307536	31.4286
849	rs2594974	ATG7	-5.60252	4.99218e-08	4.29967e-05	-0.327064	0.058378	31.3882
850	rs10201851	DYNC2LI1	5.60246	4.9938e-08	4.30096e-05	0.281752	0.0502908	31.3875
851	rs1083274	BARD1	-5.59739	5.12698e-08	4.40579e-05	-0.280985	0.0501993	31.3308
852	rs55954660	PLGLB2	-5.59432	5.20937e-08	4.46871e-05	-0.376303	0.0672652	31.2964
853	rs12461261	IQCN	5.59245	5.26004e-08	4.50859e-05	0.276925	0.0495176	31.2755
854	rs28454032	DDX55	5.59235	5.26271e-08	4.51058e-05	0.262581	0.0469536	31.2744
855	rs9991141	GNRHR	-5.59166	5.28166e-08	4.52624e-05	-0.388734	0.0695204	31.2667
856	rs1324985	DOCK9	5.59067	5.30899e-08	4.54741e-05	0.160725	0.0287488	31.2555
857	rs13068150	METTL6	5.58994	5.32905e-08	4.56311e-05	0.127566	0.0228206	31.2474
858	rs114389188	IL17RE	-5.58549	5.45346e-08	4.65727e-05	-0.556254	0.0995891	31.1977
859	rs2619733	MGAT1	5.58315	5.51985e-08	4.71035e-05	0.290985	0.0521183	31.1716
860	rs9471976	GNMT	5.58157	5.56522e-08	4.74568e-05	0.329218	0.0589831	31.154
861	rs6011380	OGFR	5.5777	5.67792e-08	4.83026e-05	0.22	0.0394428	31.1108
862	rs1953778	LINC02328	-5.57689	5.70183e-08	4.84678e-05	-0.566526	0.101585	31.1017
863	rs7973528	NTN4	-5.57608	5.72595e-08	4.86533e-05	-0.257672	0.0462102	31.0926
864	rs7768410	LINC02549	5.5747	5.76695e-08	4.89814e-05	0.455584	0.0817235	31.0773
865	rs2438199	LAPTM4B	-5.57215	5.84366e-08	4.95862e-05	-0.211691	0.0379909	31.0488
866	rs7302558	RAD52	-5.56647	6.01771e-08	5.08617e-05	-0.121917	0.0219021	30.9856
867	rs8136603	RABL2B	-5.55856	6.26888e-08	5.27844e-05	-0.337717	0.0607561	30.8976
868	rs129900	SARDH	-5.55673	6.32853e-08	5.32444e-05	-0.250892	0.045151	30.8772
869	rs76650972	UVSSA	-5.55034	6.5405e-08	5.48335e-05	-0.378618	0.0682153	30.8063
870	rs17744052	CLIP4	5.55015	6.54706e-08	5.48864e-05	0.224078	0.0403734	30.8042
871	rs4669768	NTSR2	-5.54852	6.60241e-08	5.52976e-05	-0.444779	0.0801617	30.7861
872	rs35058955	ZNF138	-5.54641	6.67462e-08	5.58504e-05	-0.156079	0.0281406	30.7627
873	rs1957985	RTN1	5.54472	6.73294e-08	5.63055e-05	0.202298	0.0364848	30.7439
874	rs921875	TMEM135	-5.54359	6.77245e-08	5.66244e-05	-0.226333	0.0408279	30.7314
875	rs4789272	PRPSAP1	5.54186	6.83286e-08	5.7091e-05	0.193283	0.0348769	30.7123
876	rs12530635	COL28A1	-5.54175	6.83673e-08	5.71204e-05	-0.18587	0.0335399	30.711
877	rs334930	NRG4	-5.5381	6.96663e-08	5.80678e-05	-0.314767	0.0568366	30.6706
878	rs10838548	TRIM22	5.53795	6.97215e-08	5.81035e-05	0.222984	0.0402647	30.6689
879	rs10430995	TSPAN18	5.53791	6.97351e-08	5.81119e-05	0.508006	0.0917324	30.6684
880	rs6580068	GALNT10	-5.53288	7.15649e-08	5.94596e-05	-0.246521	0.0445556	30.6128
881	rs2582804	CPQ	-5.53074	7.23556e-08	6.00468e-05	-0.370693	0.0670242	30.5891
882	rs6761357	TMEM177	5.53011	7.25917e-08	6.02321e-05	0.21399	0.0386953	30.5821
883	rs12542152	SNTB1	5.53001	7.26292e-08	6.02609e-05	0.359197	0.0649541	30.581
884	rs4389574	CD38	5.52866	7.31374e-08	6.06276e-05	0.248493	0.0449464	30.566
885	rs1118060	PAPPA	-5.5284	7.32326e-08	6.0695e-05	-0.231243	0.0418282	30.5632
886	rs12292878	TMPRSS5	-5.52705	7.3745e-08	6.10711e-05	-0.221516	0.0400785	30.5483
887	rs57808902	LLGL1	-5.5247	7.46415e-08	6.17584e-05	-0.365627	0.0661804	30.5223
888	rs55884510	DNALI1	-5.52237	7.5541e-08	6.23962e-05	-0.20968	0.0379693	30.4965
889	rs6499613	RBL2	5.52226	7.55824e-08	6.2423e-05	0.129392	0.023431	30.4954
890	rs72767321	PXDN	5.52181	7.57583e-08	6.25541e-05	0.31308	0.0566989	30.4904
891	rs117568275	CYREN	-5.51604	7.80358e-08	6.42101e-05	-0.28499	0.0516657	30.4267
892	rs9393893	ZKSCAN8	-5.51604	7.80362e-08	6.42101e-05	-0.191477	0.0347127	30.4267
893	rs1665302	RABL2A	5.51457	7.86267e-08	6.46523e-05	0.181921	0.0329892	30.4105
894	rs1263732	KCTD21	5.51041	8.03261e-08	6.59416e-05	0.252224	0.0457724	30.3646
895	rs10068127	MXD3	-5.50796	8.13405e-08	6.66297e-05	-0.38725	0.0703072	30.3377
896	rs28412659	PCSK6	-5.50171	8.39918e-08	6.85522e-05	-0.400287	0.0727569	30.2688
897	rs10753232	STX6	-5.49798	8.56101e-08	6.97423e-05	-0.154943	0.0281818	30.2278
898	rs13281268	PSD3	5.49645	8.62854e-08	7.02341e-05	0.317046	0.057682	30.211
899	rs143971182	ZNF98	5.49608	8.64475e-08	7.03576e-05	0.447769	0.0814706	30.2069
900	rs9933843	BCL7C	5.49462	8.70972e-08	7.08353e-05	0.164893	0.03001	30.1909
901	rs56081849	ZNF577	-5.49021	8.90886e-08	7.2124e-05	-0.217087	0.0395408	30.1424
902	rs35729515	EPB41	5.48325	9.23153e-08	7.44887e-05	0.228524	0.0416768	30.066
903	rs10167864	PKP4	-5.48214	9.284e-08	7.48781e-05	-0.191756	0.0349782	30.0539
904	rs62075318	NDUFAF8	5.47807	9.47909e-08	7.6356e-05	0.23355	0.0426335	30.0093
905	rs2245425	TOR1AIP1	5.47502	9.6282e-08	7.74566e-05	0.14018	0.0256036	29.9758
906	rs1808397	ZNF135	-5.47316	9.71983e-08	7.81211e-05	-0.191111	0.0349178	29.9555
907	rs34425941	ZNF880	-5.47254	9.75076e-08	7.83383e-05	-0.21178	0.0386986	29.9487
908	rs13434732	NSG1	5.47012	9.87175e-08	7.92298e-05	0.228043	0.0416888	29.9223
909	rs4085361	ELMOD1	5.4667	1.00457e-07	8.04691e-05	0.24353	0.0445478	29.8848
910	rs17348122	SPDYE2	5.4624	1.02686e-07	8.20916e-05	0.639343	0.117044	29.8378
911	rs8138985	A4GALT	-5.45959	1.04167e-07	8.31419e-05	-0.403218	0.073855	29.8071
912	rs3754861	POMC	-5.45584	1.06175e-07	8.45579e-05	-0.665133	0.121912	29.7662
913	rs1207146	ADAM23	-5.45378	1.07294e-07	8.5318e-05	-0.213039	0.0390626	29.7437
914	rs2058852	ZFP30	5.45339	1.07507e-07	8.54802e-05	0.159081	0.029171	29.7395
915	rs11788311	MPDZ	-5.44855	1.10188e-07	8.61464e-05	-0.220724	0.0405106	29.6867
916	rs6519166	APOBEC3G	5.44805	1.10472e-07	8.63528e-05	0.308127	0.0565573	29.6812
917	rs1255402	ZNF33B	-5.44012	1.15018e-07	8.95168e-05	-0.179906	0.0330703	29.5949
918	rs6726147	ERBB4	5.4393	1.15498e-07	8.98095e-05	0.187634	0.034496	29.586
919	rs204892	AGER	-5.4355	1.1775e-07	9.14035e-05	-0.612156	0.112622	29.5446
920	rs73224499	LOXL2	5.43468	1.18237e-07	9.1714e-05	0.278197	0.0511892	29.5358
921	rs73247493	DMXL1	5.43271	1.19428e-07	9.24121e-05	0.66031	0.121543	29.5143
922	rs1693571	PABPC1	-5.43194	1.19895e-07	9.27439e-05	-0.19316	0.03556	29.506
923	rs1047709	PRB2	5.43141	1.20222e-07	9.29608e-05	0.268064	0.0493544	29.5002
924	rs7785048	ZNF736	-5.42758	1.22577e-07	9.43591e-05	-0.187102	0.0344724	29.4587
925	rs11806946	LRRIQ3	5.42607	1.23519e-07	9.50309e-05	0.278518	0.0513296	29.4423
926	rs6955	NQO2	5.42456	1.24469e-07	9.57047e-05	0.213783	0.0394101	29.4259
927	rs61988257	CATSPERB	-5.42339	1.25209e-07	9.62222e-05	-0.310177	0.0571925	29.4132
928	rs10122143	KANK1	-5.42079	1.26874e-07	9.73809e-05	-0.280814	0.0518032	29.385
929	rs394945	SYN2	5.41934	1.27812e-07	9.80139e-05	0.251371	0.0463842	29.3692
930	rs59357103	GMPPB	-5.41646	1.29685e-07	9.93345e-05	-0.303917	0.0561099	29.3381
931	rs7973428	GPR19	-5.41619	1.29864e-07	9.94519e-05	-0.245755	0.0453742	29.3351
932	rs7925540	SLC15A3	-5.41438	1.31062e-07	0.000100217	-0.387239	0.0715205	29.3155
933	rs269551	PCDHA10	5.41429	1.3112e-07	0.000100258	0.237641	0.0438914	29.3146
934	rs10799878	CCDC190	-5.41126	1.3315e-07	0.000101686	-0.344797	0.0637185	29.2817
935	rs7799232	INTS1	5.40862	1.34941e-07	0.000102918	0.189906	0.0351117	29.2531
936	rs4321507	C3orf52	-5.40646	1.36419e-07	0.000103901	-0.779246	0.144132	29.2299
937	rs168188	LINC02226	5.40442	1.37839e-07	0.00010487	0.244065	0.0451604	29.2077
938	rs12705071	ZKSCAN1	-5.40342	1.38538e-07	0.00010536	-0.138721	0.0256729	29.1969
939	rs8100952	PNMA8C	5.39923	1.415e-07	0.000107327	0.233762	0.0432954	29.1517
940	rs7299223	TAS2R14	5.39865	1.41915e-07	0.000107602	0.238323	0.044145	29.1455
941	rs821171	LINC01772	-5.39799	1.42393e-07	0.000107897	-0.274829	0.0509132	29.1383
942	rs6908903	C4A	5.39699	1.43115e-07	0.000108394	0.427978	0.0792994	29.1275
943	rs72648864	SMAD9	-5.39425	1.45105e-07	0.000109794	-0.240424	0.0445703	29.098
944	rs35286540	NCL	5.39267	1.4627e-07	0.000110604	0.313174	0.058074	29.0809
945	rs13072648	SACM1L	-5.39207	1.46714e-07	0.000110904	-0.139568	0.0258839	29.0744
946	rs4746698	ZNF365	-5.38904	1.48977e-07	0.00011223	-0.230516	0.0427751	29.0417
947	rs2015412	CLUL1	-5.38665	1.50782e-07	0.000113443	-0.349373	0.0648591	29.016
948	rs4644491	NGF	5.38426	1.52609e-07	0.00011466	0.32185	0.059776	28.9903
949	rs10124895	HDHD3	-5.38021	1.55757e-07	0.000116536	-0.231214	0.0429748	28.9467
950	rs72932523	TPCN2	-5.3791	1.56632e-07	0.000117119	-0.285512	0.0530781	28.9347
951	rs11658342	SMYD4	-5.37909	1.56638e-07	0.000117122	-0.172885	0.0321401	28.9346
952	rs6927460	TXLNB	-5.37363	1.61011e-07	0.000120022	-0.263337	0.0490055	28.8759
953	rs7100410	STK32C	5.36995	1.64017e-07	0.00012203	0.190372	0.0354513	28.8364
954	rs2299824	SEC14L2	5.36772	1.65867e-07	0.000123263	0.16889	0.031464	28.8124
955	rs891953	CTNNA1	-5.36714	1.66351e-07	0.000123564	-0.150416	0.0280254	28.8062
956	rs1788973	PPFIA1	5.36705	1.66433e-07	0.000123571	0.160183	0.0298456	28.8052
957	rs56214942	LDLRAP1	-5.36687	1.6658e-07	0.00012365	-0.214347	0.0399388	28.8033
958	rs10401503	RHPN2	5.36306	1.69804e-07	0.00012573	0.309465	0.0577031	28.7624
959	rs412209	HSBP1	5.35976	1.7264e-07	0.000127662	0.323223	0.0603055	28.7271
960	rs6472847	MIR2052HG	5.35826	1.73949e-07	0.00012851	0.278157	0.0519119	28.711
961	rs12419209	PTDSS2	5.35813	1.74061e-07	0.000128582	0.218734	0.0408227	28.7096
962	rs386480	CYP21A2	-5.35178	1.79702e-07	0.000132345	-0.305822	0.0571439	28.6416
963	rs1055690	GRK7	-5.34468	1.86218e-07	0.000136734	-0.482968	0.0903642	28.5656
964	rs115871014	WDR97	5.33937	1.91241e-07	0.000140009	0.441314	0.0826528	28.5089
965	rs11084829	IGFLR1	-5.33851	1.92074e-07	0.000140568	-0.331275	0.0620539	28.4997
966	rs7574262	GULP1	-5.33536	1.95128e-07	0.000142533	-0.258358	0.0484237	28.466
967	rs10803761	PLA2R1	5.33487	1.95602e-07	0.000142846	0.375006	0.0702933	28.4609
968	rs1105059	AGA	5.33298	1.97465e-07	0.000144122	0.224176	0.0420357	28.4407
969	rs11841388	TNFSF13B	5.33125	1.99182e-07	0.0001453	0.398935	0.0748295	28.4222
970	rs28891195	ZFYVE19	-5.33003	2.00403e-07	0.000146023	-0.224522	0.0421239	28.4092
971	rs999886	ZSCAN21	5.32971	2.00726e-07	0.000146224	0.19929	0.0373922	28.4058
972	rs12305437	PDZRN4	-5.32759	2.02865e-07	0.000147635	-0.488922	0.0917717	28.3832
973	rs751249	GNLY	5.32612	2.04367e-07	0.000148636	0.306714	0.0575868	28.3675
974	rs17051364	QRFPR	-5.31882	2.11961e-07	0.000153651	-0.468817	0.088143	28.2898
975	rs181837	F2RL1	-5.31871	2.12076e-07	0.000153733	-0.303948	0.057147	28.2887
976	rs59514011	POU6F2	5.31806	2.12768e-07	0.000154182	0.215761	0.0405714	28.2817
977	rs6689308	C1orf159	5.31419	2.16914e-07	0.000156886	0.213219	0.0401225	28.2406
978	rs3785793	FBXO39	5.30884	2.22784e-07	0.000160617	0.296783	0.0559035	28.1838
979	rs1999068	TDRD5	-5.30758	2.24196e-07	0.000161527	-0.311245	0.0586417	28.1704
980	rs2282749	SLC38A3	5.30738	2.24419e-07	0.000161661	0.235943	0.0444557	28.1682
981	rs7146599	CARMIL3	-5.3059	2.26077e-07	0.000162729	-0.260046	0.0490108	28.1526
982	rs661182	LBHD1	5.30582	2.26166e-07	0.000162782	0.358769	0.0676179	28.1518
983	rs2033149	BICC1	-5.29419	2.3967e-07	0.000171451	-0.251816	0.0475646	28.0284
984	rs7581224	DNAH6	5.29117	2.4329e-07	0.000173806	0.16775	0.0317037	27.9965
985	rs10124515	BSPRY	-5.29079	2.43749e-07	0.000174117	-0.357394	0.0675502	27.9925
986	rs6937280	MDGA1	5.2887	2.46304e-07	0.000175782	0.199834	0.0377851	27.9703
987	rs8099863	ZNF738	5.28761	2.47637e-07	0.000176637	0.248539	0.047004	27.9589
988	rs7975227	GIHCG	5.28522	2.50608e-07	0.000178582	0.217962	0.0412399	27.9335
989	rs16963551	ATP2C2	-5.28094	2.55987e-07	0.000181809	-0.467082	0.0884468	27.8884
990	rs10768108	PDHX	5.27906	2.58391e-07	0.000183346	0.130266	0.0246759	27.8685
991	rs7177070	UACA	-5.27841	2.59234e-07	0.000183817	-0.222879	0.0422247	27.8616
992	rs73184050	FAM162A	-5.27588	2.62515e-07	0.000185941	-0.301805	0.0572047	27.8349
993	rs612572	POSTN	5.27554	2.62958e-07	0.000186245	0.891925	0.169068	27.8313
994	rs7677266	CCDC158	-5.27379	2.65248e-07	0.000187669	-0.280336	0.0531565	27.8128
995	rs60949597	CD200	5.26724	2.74013e-07	0.000193307	0.342101	0.0649488	27.7438
996	rs6432085	HPCAL1	-5.26707	2.7424e-07	0.000193442	-0.165076	0.0313411	27.742
997	rs2805343	WASHC2A	-5.26295	2.79894e-07	0.000197037	-0.158874	0.0301872	27.6987
998	rs7259421	CDC34	-5.26292	2.79935e-07	0.000197057	-0.1982	0.0376597	27.6984
999	rs34855782	KCNA4	-5.26243	2.80627e-07	0.000197527	-0.421404	0.0800779	27.6931
1000	rs11592585	JAKMIP3	-5.26225	2.80873e-07	0.000197667	-0.185026	0.0351611	27.6913
1001	rs7732628	ZBED3	5.26024	2.83692e-07	0.000199443	0.193669	0.0368175	27.6701
1002	rs276216	ITPRIP	-5.25823	2.86528e-07	0.000201293	-0.270824	0.0515048	27.6489
1003	rs113936928	AKIRIN1	5.25761	2.87401e-07	0.000201835	0.148668	0.0282767	27.6425
1004	rs4691111	NAF1	-5.25628	2.89303e-07	0.000202877	-0.176634	0.0336044	27.6285
1005	rs113783450	KANK2	-5.25113	2.9678e-07	0.00020728	-0.200177	0.0381208	27.5743
1006	rs7309757	SYT10	-5.24985	2.98665e-07	0.000208497	-0.445402	0.0848409	27.5609
1007	rs6086506	PLCB4	-5.24978	2.98767e-07	0.000208564	-0.22893	0.0436077	27.5602
1008	rs11709753	LIMD1	-5.24855	3.00584e-07	0.000209651	-0.235215	0.0448152	27.5473
1009	rs80006830	LSG1	-5.248	3.01403e-07	0.000210163	-0.250627	0.0477566	27.5415
1010	rs1203850	RNF4	5.24539	3.05324e-07	0.000212548	0.146526	0.0279343	27.5141
1011	rs10857716	SCART1	5.24414	3.07206e-07	0.000213752	0.212164	0.0404572	27.5011
1012	rs1688131	PLEKHJ1	5.23806	3.1659e-07	0.000219556	0.226764	0.0432915	27.4372
1013	rs2979247	ERI1	-5.23525	3.21008e-07	0.000222222	-0.199243	0.038058	27.4078
1014	rs10901047	ASS1	5.23363	3.23576e-07	0.00022384	0.20507	0.0391831	27.3909
1015	rs35367489	HBS1L	5.23243	3.2551e-07	0.000225103	0.137788	0.0263334	27.3783
1016	rs2789697	PLAC9	-5.23022	3.29072e-07	0.000227421	-0.294498	0.056307	27.3552
1017	rs7078343	IL2RA	-5.22936	3.3047e-07	0.000227995	-0.345496	0.0660685	27.3462
1018	rs4073710	SLC25A33	-5.22476	3.3805e-07	0.000232682	-0.277275	0.0530693	27.2981
1019	rs152255	LIFR	5.22393	3.39441e-07	0.0002336	0.302898	0.0579828	27.2894
1020	rs7546983	LINC01739	5.22367	3.39879e-07	0.000233875	0.253352	0.0485008	27.2867
1021	rs62012003	GOLGA6L9	-5.22299	3.41014e-07	0.000234536	-0.255283	0.0488767	27.2796
1022	rs57432042	ADAP2	-5.22197	3.42738e-07	0.000235652	-0.341148	0.0653294	27.2689
1023	rs339682	HHATL	5.22161	3.4334e-07	0.000236054	0.203272	0.038929	27.2652
1024	rs35611816	SF3B2	5.21946	3.47005e-07	0.000238277	0.189277	0.0362638	27.2427
1025	rs10761749	JMJD1C	5.21671	3.51737e-07	0.000241267	0.267486	0.0512749	27.214
1026	rs2562428	LINC00664	5.21604	3.52892e-07	0.000241951	0.383703	0.0735622	27.2071
1027	rs639763	MMP24OS	5.21593	3.53079e-07	0.000242071	0.211601	0.0405683	27.206
1028	rs837748	STUM	5.21579	3.53325e-07	0.000242235	0.329142	0.063105	27.2045
1029	rs151818	CNOT1	5.21561	3.53634e-07	0.000242424	0.139313	0.0267107	27.2026
1030	rs17629390	GFM1	5.21376	3.5687e-07	0.00024439	0.163368	0.031334	27.1833
1031	rs139246747	KRT7	-5.21345	3.57421e-07	0.000244737	-0.594274	0.113989	27.1801
1032	rs10415278	PBX4	-5.20891	3.65495e-07	0.000249758	-0.202989	0.0389696	27.1327
1033	rs7687957	LINC00504	5.20723	3.6852e-07	0.000251585	0.272794	0.0523875	27.1153
1034	rs998789	SFTA1P	-5.20284	3.76562e-07	0.000256638	-0.393688	0.0756679	27.0695
1035	rs2966078	VAT1L	-5.20107	3.79854e-07	0.000258687	-0.480026	0.0922938	27.0511
1036	rs7222890	TOM1L1	-5.20052	3.80876e-07	0.000259195	-0.216714	0.0416715	27.0454
1037	rs3826792	C5AR1	5.19975	3.8233e-07	0.000260064	0.216069	0.0415537	27.0374
1038	rs7907114	ADRA2A	-5.19933	3.83114e-07	0.000260529	-0.321741	0.0618812	27.033
1039	rs1994619	ARHGAP18	5.19905	3.83647e-07	0.000260861	0.263683	0.0507175	27.0301
1040	rs9793102	ZNF124	5.19877	3.84161e-07	0.000261122	0.189129	0.0363795	27.0272
1041	rs12091373	CAMTA1	-5.19567	3.90066e-07	0.000264646	-0.38479	0.0740598	26.9949
1042	rs12481408	MMP9	5.19502	3.913e-07	0.000265371	0.378041	0.0727699	26.9883
1043	rs25648	YIPF3	-5.19488	3.91578e-07	0.00026555	-0.25945	0.0499435	26.9868
1044	rs59531061	PARP4	5.19264	3.9591e-07	0.000268199	0.130444	0.0251209	26.9635
1045	rs997516	ZNF568	-5.19114	3.9882e-07	0.00027007	-0.204502	0.0393944	26.948
1046	rs35022112	LINC00654	-5.19099	3.99112e-07	0.000270262	-0.491047	0.0945959	26.9464
1047	rs1261896	KIAA1328	-5.18938	4.02282e-07	0.000272171	-0.155206	0.0299085	26.9297
1048	rs55649827	LINC00658	5.18758	4.05858e-07	0.000274268	0.360967	0.069583	26.9109
1049	rs4494654	PSG4	-5.18613	4.08746e-07	0.000276084	-0.264101	0.0509244	26.8959
1050	rs1558028	CALN1	5.18364	4.13752e-07	0.00027909	0.324307	0.0625634	26.8702
1051	rs2832155	RWDD2B	5.18313	4.14805e-07	0.000279751	0.272222	0.0525208	26.8648
1052	rs12597333	WFDC1	5.18113	4.18876e-07	0.000282345	0.241649	0.0466401	26.8441
1053	rs2708871	UPP1	5.18003	4.2114e-07	0.000283692	0.217292	0.0419479	26.8327
1054	rs1876455	CD55	5.17634	4.28827e-07	0.00028811	0.254112	0.049091	26.7945
1055	rs34371873	PTPN13	5.17343	4.34976e-07	0.000291876	0.370855	0.0716845	26.7644
1056	rs708007	PI16	5.17295	4.35988e-07	0.000292525	0.226273	0.0437415	26.7594
1057	rs11756444	BTN3A2	-5.17264	4.36656e-07	0.000292859	-0.614662	0.118829	26.7562
1058	rs6005067	HPS4	-5.16516	4.52917e-07	0.000302652	-0.164402	0.0318291	26.6789
1059	rs74539621	NPRL3	5.16504	4.53185e-07	0.000302785	0.187448	0.0362917	26.6776
1060	rs2866198	DDIT4L	5.16298	4.57765e-07	0.000305507	0.225528	0.0436817	26.6564
1061	rs61859999	HNRNPF	-5.16281	4.58153e-07	0.000305722	-0.244172	0.0472944	26.6546
1062	rs112442049	ZFP69	5.16096	4.62308e-07	0.000308248	0.331607	0.064253	26.6355
1063	rs6020752	BCAS4	5.15977	4.64996e-07	0.000309826	0.163523	0.0316919	26.6232
1064	rs4266243	MGST2	5.1522	4.82495e-07	0.000320032	0.238317	0.0462554	26.5452
1065	rs9958080	TPGS2	-5.15208	4.82772e-07	0.000320153	-0.173036	0.0335856	26.544
1066	rs1927328	GSTM2	5.15047	4.86579e-07	0.000322391	0.284988	0.0553324	26.5274
1067	rs9835060	B4GALT4	-5.14959	4.88674e-07	0.000323648	-0.256483	0.0498065	26.5183
1068	rs1989384	LINC01695	-5.14932	4.89312e-07	0.000324013	-0.315632	0.0612958	26.5155
1069	rs72984134	RAMP1	-5.14823	4.91923e-07	0.000325437	-0.337834	0.0656213	26.5043
1070	rs2247724	MCMBP	5.14729	4.9419e-07	0.000326693	0.159522	0.0309915	26.4946
1071	rs11700844	COL6A1	-5.1468	4.95374e-07	0.000327318	-0.230727	0.0448293	26.4895
1072	rs3091284	HLA-DPB1	5.14444	5.01087e-07	0.000330681	0.2793	0.0542916	26.4653
1073	rs887497	SHC2	5.14393	5.02343e-07	0.000331427	0.199619	0.0388068	26.46
1074	rs3744216	PGS1	-5.14116	5.09169e-07	0.000335348	-0.248436	0.048323	26.4315
1075	rs147016847	ULK4	5.13711	5.19302e-07	0.000341331	0.481622	0.0937535	26.3899
1076	rs13285589	AK3	5.13529	5.23933e-07	0.000343925	0.51194	0.0996906	26.3712
1077	rs1185888	IRAK3	-5.13366	5.28084e-07	0.000346436	-0.321105	0.0625488	26.3545
1078	rs3118498	ABTB2	5.13334	5.28913e-07	0.000346949	0.316947	0.0617429	26.3512
1079	rs8048666	NPIPB13	-5.12955	5.3875e-07	0.000352737	-0.249352	0.0486109	26.3123
1080	rs2070604	ADAM11	5.12893	5.4038e-07	0.000353497	0.244887	0.0477462	26.3059
1081	rs12461815	PLA2G4C	5.12746	5.44255e-07	0.000355664	0.204259	0.0398362	26.2908
1082	rs3886515	PHLPP2	5.12726	5.44787e-07	0.000355934	0.178091	0.0347341	26.2888
1083	rs6493108	TRIM69	-5.12529	5.50007e-07	0.000358916	-0.252144	0.049196	26.2686
1084	rs599180	C20orf85	-5.12458	5.51923e-07	0.000360088	-0.597361	0.116568	26.2613
1085	rs61910629	PATE1	-5.12309	5.55929e-07	0.000362249	-0.617986	0.120628	26.246
1086	rs4714019	CPNE5	-5.1227	5.5698e-07	0.00036283	-0.290723	0.0567519	26.2421
1087	rs2024926	LTBP1	5.11766	5.70787e-07	0.000370832	0.258227	0.050458	26.1904
1088	rs61846889	OGDHL	-5.11637	5.74353e-07	0.000372961	-0.309766	0.0605441	26.1773
1089	rs11981219	POLR2J2	5.11304	5.83706e-07	0.000378451	0.478333	0.0935517	26.1432
1090	rs2440375	ONECUT1	-5.11066	5.90495e-07	0.000382157	-0.484963	0.0948925	26.1188
1091	rs1610215	MT1E	-5.11004	5.92266e-07	0.000383193	-0.274272	0.0536733	26.1125
1092	rs239725	LINC00113	-5.10961	5.93482e-07	0.000383958	-0.359569	0.0703711	26.1082
1093	rs11630409	PIGB	-5.10909	5.94987e-07	0.0003847	-0.228203	0.0446661	26.1028
1094	rs8124672	KCNQ2	5.10759	5.99329e-07	0.000387287	0.241047	0.047194	26.0875
1095	rs4618535	USP45	-5.10594	6.04147e-07	0.000389906	-0.126357	0.024747	26.0706
1096	rs8122333	CSNK2A1	5.10589	6.04297e-07	0.000389984	0.148995	0.0291811	26.0701
1097	rs6909615	LAMA4	5.1035	6.11331e-07	0.000394183	0.360117	0.0705628	26.0457
1098	rs891151	SCAMP1	5.10083	6.19282e-07	0.000398705	0.157518	0.0308808	26.0184
1099	rs56341881	PHYHD1	5.1003	6.20867e-07	0.000399629	0.284406	0.0557626	26.0131
1100	rs2782500	LRP8	-5.09991	6.22028e-07	0.000400318	-0.235878	0.0462513	26.0091
1101	rs7814274	LACTB2	-5.09955	6.23131e-07	0.000400946	-0.201167	0.0394481	26.0054
1102	rs6762085	SPSB4	-5.09768	6.28794e-07	0.000404368	-0.499524	0.0979905	25.9863
1103	rs4970372	ANKRD65	5.09751	6.29305e-07	0.000404638	0.452309	0.0887314	25.9846
1104	rs13056126	IGLL1	-5.09745	6.29493e-07	0.000404719	-0.399086	0.0782913	25.984
1105	rs78055051	SLC2A10	-5.09473	6.37807e-07	0.000409168	-0.385919	0.0757486	25.9563
1106	rs12893366	ACOT6	5.09232	6.45296e-07	0.000413449	0.206892	0.0406283	25.9317
1107	rs11151953	DIPK1C	-5.08801	6.58873e-07	0.000421245	-0.192825	0.0378978	25.8878
1108	rs4806636	RDH13	-5.08671	6.63027e-07	0.000423682	-0.178588	0.0351088	25.8746
1109	rs9880635	ACKR2	5.08603	6.65198e-07	0.000424925	0.241584	0.0474994	25.8677
1110	rs55805734	GALC	5.08601	6.65269e-07	0.000424925	0.331982	0.0652735	25.8675
1111	rs11921352	UPK1B	-5.08416	6.71243e-07	0.000428466	-0.729483	0.143482	25.8487
1112	rs5758951	ARFGAP3	-5.08396	6.71899e-07	0.00042886	-0.121209	0.0238414	25.8466
1113	rs72792220	AGAP9	5.08237	6.77051e-07	0.000431691	0.289049	0.0568728	25.8305
1114	rs584218	ARSB	-5.08151	6.79872e-07	0.000433326	-0.180621	0.0355448	25.8218
1115	rs28823401	OR52K1	-5.08113	6.8111e-07	0.000433808	-0.409637	0.0806193	25.8179
1116	rs2835234	RUNX1	-5.08106	6.81368e-07	0.000433936	-0.306229	0.0602687	25.8171
1117	rs36019882	SYT9	-5.07951	6.86463e-07	0.000436939	-0.276028	0.0543414	25.8014
1118	rs17237723	EPDR1	-5.07801	6.91465e-07	0.000439862	-0.182092	0.0358589	25.7862
1119	rs12193738	GPLD1	5.0765	6.96493e-07	0.000442774	0.122626	0.0241555	25.7709
1120	rs158082	LINC01948	5.07609	6.97878e-07	0.000443543	0.282891	0.05573	25.7667
1121	rs9790869	TRAPPC13	-5.07532	7.00489e-07	0.000445108	-0.166242	0.032755	25.7589
1122	rs9590245	ABCC4	-5.0747	7.02566e-07	0.000446126	-0.237297	0.0467608	25.7526
1123	rs1878534	LINC02550	-5.0715	7.13504e-07	0.00045229	-0.319396	0.0629787	25.7201
1124	rs115857388	TTC7B	-5.06829	7.24617e-07	0.000458208	-0.270452	0.0533616	25.6876
1125	rs849019	UMPS	-5.06671	7.30136e-07	0.000461268	-0.175112	0.0345612	25.6716
1126	rs11026804	SVIP	-5.06634	7.31447e-07	0.000461857	-0.192031	0.0379032	25.6678
1127	rs144121186	SLC30A4	-5.06508	7.35893e-07	0.000463921	-0.266159	0.0525479	25.6551
1128	rs1972338	DNM3	-5.06507	7.35933e-07	0.000463921	-0.187955	0.037108	25.655
1129	rs12484162	SMTN	5.06369	7.40857e-07	0.000466651	0.320503	0.0632944	25.6409
1130	rs9525469	VWA8	5.06299	7.43327e-07	0.000468059	0.264813	0.0523036	25.6339
1131	rs76797775	ZFP2	5.06183	7.47499e-07	0.000469935	0.293701	0.0580227	25.6221
1132	rs686971	PAMR1	-5.0604	7.52653e-07	0.000472827	-0.195398	0.0386132	25.6077
1133	rs12154303	FIGNL1	-5.05994	7.54313e-07	0.000473693	-0.218502	0.0431827	25.603
1134	rs59209924	CNTN6	-5.05541	7.70959e-07	0.000483004	-0.302672	0.059871	25.5571
1135	rs9903068	TMEM102	-5.05516	7.71871e-07	0.000483534	-0.650157	0.128613	25.5546
1136	rs2071639	ALLC	-5.05326	7.78937e-07	0.000487245	-0.523541	0.103605	25.5355
1137	rs944456	DDHD1	-5.05158	7.85244e-07	0.000490788	-0.189424	0.037498	25.5185
1138	rs114443705	POU5F1	-5.0505	7.89343e-07	0.000492779	-0.659565	0.130594	25.5076
1139	rs5996542	LINC01659	-5.05032	7.90045e-07	0.000493161	-0.432024	0.085544	25.5057
1140	rs11631283	TICRR	5.04987	7.9175e-07	0.000494061	0.343172	0.0679567	25.5011
1141	rs117647255	CLCN7	5.04856	7.96732e-07	0.000496901	0.319609	0.0633069	25.488
1142	rs10498624	TDP1	5.04808	7.9856e-07	0.000497933	0.419298	0.0830609	25.4831
1143	rs4953349	EPAS1	-5.0472	8.01948e-07	0.000499738	-0.178616	0.0353892	25.4742
1144	rs9372396	HS3ST5	-5.04601	8.06539e-07	0.000502087	-0.173906	0.0344641	25.4622
1145	rs12139383	TTLL7	5.046	8.06583e-07	0.000502087	0.443046	0.0878014	25.4621
1146	rs34666258	LINC01630	-5.04514	8.09901e-07	0.000503763	-0.288306	0.0571452	25.4535
1147	rs12901431	PATL2	5.0425	8.20237e-07	0.000509546	0.35858	0.0711116	25.4268
1148	rs3786404	TGIF1	-5.04197	8.2234e-07	0.000510773	-0.255747	0.0507237	25.4214
1149	rs73054136	ZNF787	5.04151	8.24161e-07	0.000511727	0.261814	0.0519318	25.4168
1150	rs73996007	NUP85	-5.04007	8.29871e-07	0.000514821	-0.191204	0.0379368	25.4023
1151	rs10815947	PTPRD	-5.03854	8.35985e-07	0.00051831	-0.219837	0.0436312	25.3868
1152	rs7918717	RPP38	-5.03845	8.36323e-07	0.000518467	-0.232156	0.0460768	25.386
1153	rs7182547	CHRFAM7A	-5.03593	8.46473e-07	0.000524068	-0.255819	0.0507988	25.3606
1154	rs17402103	C1orf52	-5.03565	8.4762e-07	0.000524619	-0.451118	0.0895847	25.3578
1155	rs747060	DHRS1	5.03429	8.53179e-07	0.000527459	0.185699	0.0368869	25.3441
1156	rs6695583	MARK1	-5.03358	8.56072e-07	0.000529148	-0.257283	0.0511132	25.3369
1157	rs78404212	EPB41L2	5.03229	8.6137e-07	0.000532073	0.377616	0.0750385	25.324
1158	rs4673529	CPS1	-5.03172	8.63741e-07	0.000533387	-0.184825	0.036732	25.3182
1159	rs1545837	BIN3	-5.0311	8.66298e-07	0.000534841	-0.18552	0.0368746	25.312
1160	rs2621367	TAP2	5.02912	8.74562e-07	0.000539659	0.227545	0.0452455	25.292
1161	rs4591859	ESR1	5.02846	8.77333e-07	0.000541146	0.213332	0.0424248	25.2854
1162	rs152019	CAST	5.0268	8.84332e-07	0.000545064	0.172523	0.0343206	25.2687
1163	rs28662991	SLC35E2B	-5.02632	8.86377e-07	0.000546253	-0.187301	0.0372641	25.2638
1164	rs7025517	ALAD	-5.02617	8.86985e-07	0.000546607	-0.160678	0.0319683	25.2624
1165	rs4008349	IL33	5.02552	8.89766e-07	0.000548008	0.496639	0.0988235	25.2558
1166	rs10415555	CHST8	-5.02496	8.92159e-07	0.000549317	-0.3762	0.0748663	25.2502
1167	rs10923882	ZNF697	5.02481	8.928e-07	0.000549655	0.368154	0.0732673	25.2487
1168	rs72845965	PRKCA	-5.02203	9.04731e-07	0.000556157	-0.307188	0.0611681	25.2208
1169	rs6082145	RALGAPA2	5.02031	9.12194e-07	0.000560195	0.189102	0.0376674	25.2035
1170	rs826900	LRRC7	-5.02	9.13579e-07	0.00056092	-0.239663	0.0477416	25.2004
1171	rs9394841	MED20	5.01979	9.14499e-07	0.00056139	0.257869	0.0513705	25.1982
1172	rs7488232	HSD17B6	5.01788	9.2288e-07	0.00056578	0.252534	0.0503269	25.1791
1173	rs2042073	PURG	5.016	9.31172e-07	0.000570244	0.256131	0.0510627	25.1603
1174	rs483318	PCP4	-5.01468	9.37105e-07	0.00057284	-0.252943	0.0504405	25.147
1175	rs7492957	STON2	5.01353	9.42237e-07	0.000575586	0.556049	0.11091	25.1355
1176	rs4664822	GPD2	5.01177	9.50204e-07	0.000580114	0.233228	0.046536	25.1178
1177	rs2049227	SERP1	-5.01047	9.56107e-07	0.000583171	-0.154577	0.0308507	25.1048
1178	rs62020733	ZNF774	-5.01008	9.57904e-07	0.000584089	-0.216866	0.0432859	25.1009
1179	rs1532353	EXT2	5.00878	9.63833e-07	0.000587214	0.323142	0.064515	25.0879
1180	rs77301399	MED13L	5.00467	9.82921e-07	0.000597548	0.593841	0.118657	25.0468
1181	rs1321696	ODF2L	5.00347	9.88566e-07	0.000600657	0.176176	0.0352108	25.0347
1182	rs7590605	LINC01249	-5.00284	9.91554e-07	0.000602278	-0.384479	0.0768522	25.0284
1183	rs9101	ITPA	5.0013	9.98847e-07	0.000606086	0.204005	0.0407903	25.013
1184	rs7445125	DMGDH	-5.0002	1.0041e-06	0.000609002	-0.315814	0.0631603	25.002
1185	rs4903575	TMED8	4.99983	1.00588e-06	0.000609964	0.172247	0.0344505	24.9983
1186	rs55945818	PPP2R1B	4.99932	1.00833e-06	0.000611287	0.269227	0.0538527	24.9932
1187	rs2622624	HERC6	4.99779	1.0157e-06	0.000615397	0.193899	0.0387969	24.9779
1188	rs17619781	OXCT1	4.99477	1.03045e-06	0.000622853	0.21942	0.04393	24.9477
1189	rs9913436	GDPD1	4.99305	1.03892e-06	0.000627398	0.146554	0.0293516	24.9305
1190	rs7237687	GNAL	4.99215	1.04335e-06	0.00062986	0.308588	0.0618147	24.9216
1191	rs147100405	ICA1L	4.99028	1.05266e-06	0.000634824	0.193673	0.03881	24.9029
1192	rs72665106	CXCL11	-4.98832	1.06257e-06	0.000640228	-0.70845	0.142022	24.8833
1193	rs73402229	CNGA4	4.98803	1.064e-06	0.000641045	0.33665	0.0674916	24.8805
1194	rs60876022	RIMBP2	-4.98768	1.06582e-06	0.000642037	-0.680839	0.136504	24.8769
1195	rs1300234	SLC46A3	-4.98754	1.0665e-06	0.000642423	-0.184305	0.0369532	24.8756
1196	rs4947840	LINC01446	4.98655	1.07153e-06	0.000644779	0.380721	0.0763495	24.8657
1197	rs7754961	BTN1A1	4.98596	1.07453e-06	0.00064618	0.270976	0.0543478	24.8598
1198	rs61806987	NME7	4.98428	1.08315e-06	0.000650784	0.138536	0.0277946	24.8431
1199	rs7316867	BEST3	4.98178	1.09613e-06	0.000657296	0.274782	0.0551574	24.8181
1200	rs4527728	PDE7B	4.97891	1.11115e-06	0.000665045	0.232664	0.0467299	24.7896
1201	rs76366029	PRKRA	-4.97307	1.14241e-06	0.000681149	-0.352914	0.070965	24.7314
1202	rs2656853	PLK5	-4.97081	1.15475e-06	0.000687641	-0.198314	0.0398957	24.7089
1203	rs2489041	HIF1AN	4.97017	1.15821e-06	0.000689508	0.190815	0.0383919	24.7026
1204	rs7111970	AMPD3	-4.96887	1.16542e-06	0.000693184	-0.157833	0.0317644	24.6896
1205	rs72839937	HSF5	-4.96828	1.16864e-06	0.000694805	-0.529277	0.106531	24.6839
1206	rs7191614	TERF2	4.96799	1.17026e-06	0.000695662	0.230776	0.0464526	24.681
1207	rs736522	MYO15B	4.96702	1.17567e-06	0.000698496	0.27644	0.0556552	24.6713
1208	rs12205516	LRFN2	4.96596	1.18158e-06	0.00070175	0.205767	0.0414354	24.6608
1209	rs62264113	LINC01471	-4.96557	1.18378e-06	0.000702978	-0.526763	0.106083	24.6569
1210	rs62082986	LINC01483	-4.96454	1.1896e-06	0.000706074	-0.355147	0.0715367	24.6466
1211	rs4908405	PHACTR4	4.96382	1.19362e-06	0.000708245	0.249064	0.0501759	24.6395
1212	rs5764472	PARVB	4.96347	1.19563e-06	0.00070928	0.230233	0.0463855	24.636
1213	rs10416349	ZNF555	-4.96305	1.19797e-06	0.000710461	-0.183194	0.0369115	24.6319
1214	rs12148069	LACTB	-4.96298	1.19837e-06	0.000710647	-0.158377	0.0319116	24.6312
1215	rs304412	LIPA	4.96284	1.19919e-06	0.000711089	0.171963	0.0346501	24.6298
1216	rs2408610	CNMD	-4.96128	1.20807e-06	0.000715834	-0.316795	0.0638535	24.6143
1217	rs9508921	TPTE2	-4.96127	1.20817e-06	0.000715876	-0.334501	0.0674224	24.6142
1218	rs1233994	PPHLN1	-4.95957	1.2179e-06	0.000721067	-0.174448	0.035174	24.5974
1219	rs9606854	LIMK2	4.95747	1.23008e-06	0.000727172	0.211873	0.0427381	24.5765
1220	rs3822001	PPAT	-4.95676	1.23424e-06	0.000729448	-0.224106	0.0452123	24.5695
1221	rs173538	HERPUD1	-4.95259	1.25885e-06	0.000741992	-0.205255	0.0414441	24.5281
1222	rs10277079	SP8	-4.95247	1.25955e-06	0.000742375	-0.318732	0.0643582	24.5269
1223	rs10961853	FREM1	4.95166	1.26436e-06	0.000744753	0.17308	0.034954	24.519
1224	rs645567	CCR8	4.95069	1.2702e-06	0.000746888	0.31607	0.0638436	24.5093
1225	rs853324	TG	4.94859	1.28286e-06	0.000753781	0.27939	0.0564584	24.4886
1226	rs2958117	FGD4	-4.94815	1.28551e-06	0.000754504	-0.184738	0.0373347	24.4842
1227	rs61908460	CCDC77	4.94807	1.28603e-06	0.000754763	0.244377	0.0493883	24.4834
1228	rs11032532	AP2A2	-4.94661	1.29493e-06	0.000759375	-0.254822	0.0515145	24.469
1229	rs153805	PDXDC1	4.94524	1.30336e-06	0.000763829	0.119955	0.0242567	24.4554
1230	rs808283	ABLIM1	-4.9451	1.30424e-06	0.0007643	-0.287673	0.0581734	24.454
1231	rs28359588	CAPN9	4.94463	1.3071e-06	0.000765711	0.283517	0.0573384	24.4494
1232	rs3777819	EYA4	-4.94414	1.31015e-06	0.00076714	-0.29932	0.0605404	24.4445
1233	rs58911914	CTSH	-4.94174	1.32509e-06	0.000774789	-0.41838	0.0846626	24.4208
1234	rs708727	RHEX	-4.94125	1.32816e-06	0.000776438	-0.281527	0.056975	24.4159
1235	rs77011484	RTCB	4.94027	1.33427e-06	0.000779639	0.384577	0.0778452	24.4063
1236	rs75497003	MSH2	-4.93848	1.34565e-06	0.000785581	-0.202876	0.0410806	24.3885
1237	rs34397997	DCLRE1C	4.93721	1.35371e-06	0.00078995	0.222293	0.0450241	24.3761
1238	rs4823859	GRAMD4	-4.93587	1.36232e-06	0.000794105	-0.167107	0.0338557	24.3628
1239	rs553274	ITGA9	-4.93535	1.36568e-06	0.000795044	-0.221477	0.0448757	24.3576
1240	rs3929748	MYO16	4.93416	1.37334e-06	0.000799122	0.204937	0.0415343	24.3459
1241	rs111751418	SLC4A11	-4.93058	1.3967e-06	0.000811025	-0.493323	0.100054	24.3107
1242	rs55800572	GJD2	-4.93032	1.39846e-06	0.000811942	-0.350194	0.0710287	24.308
1243	rs727870	LINC02535	-4.92957	1.40339e-06	0.000814582	-0.497104	0.100841	24.3007
1244	rs59431306	RGL3	4.92876	1.40874e-06	0.000817298	0.504442	0.102347	24.2927
1245	rs6695836	DDX59	4.92852	1.41035e-06	0.000818135	0.249266	0.0505762	24.2903
1246	rs1559239	ZNF600	-4.92697	1.42068e-06	0.000823484	-0.380816	0.0772922	24.2751
1247	rs79635406	DLG2	-4.92554	1.43032e-06	0.000828537	-0.617333	0.125333	24.2609
1248	rs11865115	NECAB2	4.92538	1.43139e-06	0.000829122	0.29945	0.0607974	24.2593
1249	rs11777740	FAM110B	-4.92329	1.44553e-06	0.000836356	-0.299886	0.0609117	24.2388
1250	rs10932914	EPHA4	4.92174	1.45612e-06	0.000841136	0.164364	0.0333955	24.2235
1251	rs1896892	LINC02488	-4.92155	1.45743e-06	0.000841826	-0.400677	0.0814128	24.2216
1252	rs7210415	HID1	-4.92123	1.45965e-06	0.000843022	-0.231704	0.0470825	24.2185
1253	rs894628	MYO1C	-4.92102	1.46107e-06	0.000843691	-0.20004	0.04065	24.2164
1254	rs863032	AIM2	4.92094	1.46161e-06	0.000843927	0.29885	0.0607303	24.2157
1255	rs58872758	TBX5	-4.91828	1.48001e-06	0.000853428	-0.427282	0.0868763	24.1895
1256	rs849542	NRP2	4.91078	1.53314e-06	0.000880159	0.248777	0.0506593	24.1158
1257	rs12449861	CANT1	4.91036	1.53621e-06	0.000881663	0.287927	0.0586366	24.1116
1258	rs6002672	CENPM	-4.90933	1.54363e-06	0.00088562	-0.644791	0.13134	24.1015
1259	rs112669437	CAPN15	4.90834	1.55087e-06	0.000889329	0.279463	0.0569364	24.0918
1260	rs7074620	CCDC7	-4.90759	1.55634e-06	0.000892169	-0.242982	0.0495116	24.0844
1261	rs6443644	ZNF639	-4.90702	1.56048e-06	0.000894156	-0.154304	0.0314456	24.0789
1262	rs7998372	ITGBL1	-4.90442	1.57966e-06	0.000904228	-0.235298	0.0479767	24.0533
1263	rs6821012	TMEM150C	-4.90146	1.60174e-06	0.000915157	-0.165245	0.0337135	24.0243
1264	rs12276686	SLC37A2	-4.89947	1.61677e-06	0.00092275	-0.392451	0.0801006	24.0048
1265	rs58091773	ZNF181	4.89813	1.62698e-06	0.000927628	0.179289	0.0366036	23.9917
1266	rs2012361	ERICH1	4.89778	1.62967e-06	0.000929052	0.269823	0.0550909	23.9882
1267	rs12592127	MYO1E	-4.89625	1.64138e-06	0.000933975	-0.372845	0.076149	23.9733
1268	rs2842182	HYI	4.89594	1.64378e-06	0.000935268	0.199043	0.0406547	23.9702
1269	rs3816347	ESPNL	-4.89523	1.64924e-06	0.000937912	-0.527345	0.107726	23.9633
1270	rs62000680	CBLN3	-4.89479	1.65266e-06	0.000939552	-0.671611	0.137209	23.959
1271	rs11070353	SPTBN5	4.89407	1.65823e-06	0.000942324	0.252689	0.0516316	23.952
1272	rs385656	ATP11A	4.89175	1.67639e-06	0.00095114	0.197413	0.0403564	23.9292
1273	rs8069832	HIC1	4.88906	1.69767e-06	0.000961812	0.284551	0.0582015	23.9029
1274	rs41264285	ADAM15	4.88876	1.70003e-06	0.000963074	0.23219	0.0474946	23.9
1275	rs434818	ALKAL2	4.88857	1.70155e-06	0.000963888	0.423033	0.0865351	23.8981
1276	rs3756583	PPIP5K2	4.88792	1.70672e-06	0.00096663	0.115571	0.0236443	23.8918
1277	rs2644625	INSRR	-4.88751	1.71003e-06	0.000968208	-0.401809	0.0822115	23.8877
1278	rs55954253	CD82	4.88714	1.71297e-06	0.000969476	0.265713	0.0543698	23.8841
1279	rs1403769	PPP2R3A	-4.88684	1.71539e-06	0.000970688	-0.13146	0.0269009	23.8812
1280	rs7211382	SHMT1	-4.8833	1.74406e-06	0.000984853	-0.197641	0.0404728	23.8466
1281	rs2204485	TNS3	-4.88273	1.74874e-06	0.000987259	-0.184304	0.0377462	23.841
1282	rs66849805	DFFB	-4.88245	1.75098e-06	0.000988466	-0.188101	0.0385259	23.8383
1283	rs3736802	NCOA6	-4.88076	1.76491e-06	0.00099568	-0.104523	0.0214154	23.8218
1284	rs4544551	LINC01998	-4.88054	1.76673e-06	0.00099666	-0.372486	0.0763206	23.8197
1285	rs10415549	ZNF846	4.87778	1.78966e-06	0.00100788	0.14419	0.0295606	23.7928
1286	rs7957176	RERGL	4.87608	1.80391e-06	0.00101498	0.220381	0.0451964	23.7762
1287	rs3817334	MTCH2	4.87524	1.81101e-06	0.00101876	0.190869	0.0391506	23.768
1288	rs2692938	ADRA2B	4.8749	1.81392e-06	0.00101981	0.357651	0.0733657	23.7647
1289	rs58084495	VENTX	-4.87149	1.84302e-06	0.00103484	-0.451668	0.0927165	23.7315
1290	rs7005666	ZBTB10	-4.87055	1.85114e-06	0.00103908	-0.215783	0.0443036	23.7223
1291	rs13277629	PREX2	4.86884	1.86597e-06	0.00104663	0.239923	0.0492772	23.7056
1292	rs10207888	GCFC2	-4.86795	1.87374e-06	0.00105034	-0.170386	0.0350016	23.697
1293	rs137122	SERHL2	4.8664	1.88735e-06	0.00105721	0.249161	0.0512002	23.6819
1294	rs4239476	ZNF470	-4.86609	1.89015e-06	0.00105866	-0.222652	0.0457558	23.6788
1295	rs75449975	SPATC1L	4.86462	1.90314e-06	0.00106456	0.406594	0.083582	23.6645
1296	rs55677349	TMC6	-4.86382	1.91027e-06	0.00106801	-0.208158	0.0427973	23.6567
1297	rs12219247	AS3MT	4.86309	1.91679e-06	0.00107123	0.242712	0.0499091	23.6496
1298	rs905721	NOS1AP	-4.86246	1.9224e-06	0.00107412	-0.222564	0.045772	23.6435
1299	rs11666198	EVI5L	-4.86233	1.92352e-06	0.00107471	-0.181943	0.037419	23.6423
1300	rs6893225	SRA1	-4.86116	1.93408e-06	0.00108004	-0.169868	0.0349439	23.6309
1301	rs57636696	EAF2	-4.85944	1.94964e-06	0.00108786	-0.223691	0.0460323	23.6142
1302	rs5994328	TCN2	-4.85923	1.95153e-06	0.0010888	-0.190138	0.0391292	23.6122
1303	rs71521211	UBAP2	4.85919	1.95195e-06	0.00108901	0.160421	0.033014	23.6117
1304	rs9826470	VILL	4.85907	1.95303e-06	0.00108958	0.300741	0.0618927	23.6106
1305	rs11716873	NPHP3	4.85717	1.97042e-06	0.00109832	0.135696	0.0279372	23.5921
1306	rs62205315	SHLD1	-4.85694	1.97251e-06	0.0010994	-0.151246	0.0311402	23.5899
1307	rs3115900	PDP1	-4.85554	1.9854e-06	0.00110598	-0.208225	0.0428841	23.5763
1308	rs8057053	NPIPA1	4.85504	1.99002e-06	0.00110827	0.23011	0.0473961	23.5715
1309	rs72933005	RNF150	-4.85399	1.99984e-06	0.00111318	-0.318746	0.0656668	23.5612
1310	rs2904697	CNOT7	4.85188	2.01952e-06	0.00112251	0.288448	0.0594508	23.5408
1311	rs2631363	SLC22A5	4.85104	2.02749e-06	0.00112634	0.199651	0.0411564	23.5326
1312	rs2490273	ZNF593	4.85087	2.02905e-06	0.00112716	0.264415	0.0545088	23.531
1313	rs867275	SEC16B	4.85082	2.02957e-06	0.00112744	0.232155	0.0478588	23.5304
1314	rs28384491	ZNF559	4.84952	2.04186e-06	0.00113345	0.218776	0.0451129	23.5179
1315	rs603758	FOXRED1	-4.8492	2.04486e-06	0.00113476	-0.182131	0.037559	23.5148
1316	rs41271357	BOC	-4.8482	2.05444e-06	0.00113956	-0.284704	0.0587237	23.505
1317	rs4439779	SNN	-4.84795	2.05685e-06	0.00114048	-0.185684	0.0383016	23.5026
1318	rs13254357	PI15	-4.84697	2.0662e-06	0.00114504	-0.279712	0.0577086	23.4932
1319	rs1060211	TAGLN	-4.84661	2.06968e-06	0.00114688	-0.300719	0.0620474	23.4896
1320	rs4948040	VOPP1	-4.84611	2.07456e-06	0.00114925	-0.242461	0.050032	23.4848
1321	rs56003670	GC	4.84567	2.07882e-06	0.00115136	0.234665	0.0484278	23.4805
1322	rs60453906	SERPINB10	-4.84464	2.08872e-06	0.00115568	-0.54128	0.111728	23.4706
1323	rs79051659	FLG2	-4.83542	2.18019e-06	0.00119971	-0.539109	0.111492	23.3813
1324	rs12125591	GNG4	-4.83379	2.19677e-06	0.0012078	-0.208576	0.0431496	23.3655
1325	rs56167415	SWSAP1	4.83362	2.19846e-06	0.00120869	0.25531	0.0528195	23.3639
1326	rs7214388	AMZ2	4.83352	2.19948e-06	0.00120923	0.271487	0.0561676	23.363
1327	rs3897583	TTC12	4.83258	2.2091e-06	0.00121304	0.223422	0.0462325	23.3539
1328	rs16856118	TNIK	4.83227	2.21228e-06	0.00121461	0.229412	0.0474751	23.3509
1329	rs1265742	ARPC3	4.8311	2.22436e-06	0.00122057	0.262397	0.0543141	23.3395
1330	rs28537253	UQCRHL	4.83002	2.23558e-06	0.00122635	0.227623	0.0471267	23.3291
1331	rs17261052	RAD17	4.82931	2.24293e-06	0.00122994	0.331017	0.0685434	23.3222
1332	rs9608832	MTMR3	-4.82861	2.25019e-06	0.00123356	-0.539427	0.111715	23.3155
1333	rs13057197	SERPIND1	4.82861	2.25027e-06	0.00123359	0.237377	0.0491605	23.3154
1334	rs242285	SMIM8	4.82842	2.25223e-06	0.00123451	0.189341	0.0392139	23.3136
1335	rs606970	OAF	-4.82831	2.25338e-06	0.00123508	-0.201954	0.0418271	23.3126
1336	rs61898616	DCUN1D5	-4.82479	2.29048e-06	0.00125327	-0.231905	0.0480654	23.2786
1337	rs924447	ZFYVE16	-4.82468	2.29164e-06	0.00125388	-0.111866	0.0231861	23.2775
1338	rs7074599	DMBT1	4.82412	2.29757e-06	0.00125676	0.385373	0.0798847	23.2721
1339	rs2712553	LINC02405	4.82342	2.30505e-06	0.00126054	0.321202	0.0665922	23.2654
1340	rs6434404	NEMP2	-4.82074	2.33386e-06	0.00127436	-0.196234	0.0407062	23.2395
1341	rs11150014	NUDT7	-4.81898	2.35297e-06	0.00128379	-0.216315	0.0448881	23.2225
1342	rs62415808	LINC02518	-4.81851	2.35804e-06	0.00128596	-0.532616	0.110535	23.2181
1343	rs2597338	KCNQ3	-4.8134	2.41453e-06	0.00131068	-0.241158	0.0501014	23.1688
1344	rs117301498	CD79B	-4.81136	2.43739e-06	0.00132168	-0.638712	0.132751	23.1492
1345	rs2687032	TYW1B	-4.80857	2.46906e-06	0.00133708	-0.222057	0.0461795	23.1224
1346	rs2236290	RGP1	4.80666	2.49098e-06	0.00134802	0.180394	0.03753	23.104
1347	rs11265331	CASQ1	-4.80642	2.49372e-06	0.00134936	-0.351143	0.0730571	23.1017
1348	rs3887073	PRLHR	-4.80375	2.52464e-06	0.00136448	-0.498242	0.103719	23.0761
1349	rs1256734	CYB5A	-4.80342	2.52851e-06	0.00136629	-0.212301	0.0441979	23.0729
1350	rs6510049	AURKC	4.80151	2.55096e-06	0.00137637	0.286949	0.0597623	23.0545
1351	rs2569213	SH3PXD2B	-4.80004	2.56832e-06	0.00138282	-0.262952	0.0547812	23.0404
1352	rs1786341	ANKRD46	-4.79889	2.58203e-06	0.00138933	-0.12639	0.0263373	23.0293
1353	rs12467047	FASTKD1	-4.79773	2.59586e-06	0.001396	-0.306724	0.0639311	23.0182
1354	rs3764041	SLCO1A2	-4.79635	2.61244e-06	0.00140383	-0.341554	0.0712113	23.005
1355	rs17405840	CHMP4B	4.79339	2.64832e-06	0.00141868	0.161144	0.0336179	22.9766
1356	rs7415820	ST7L	-4.79109	2.67662e-06	0.00143112	-0.111469	0.0232659	22.9545
1357	rs7342070	MFSD13A	4.791	2.67768e-06	0.00143112	0.20896	0.043615	22.9537
1358	rs17572366	SMIM2	-4.78903	2.70217e-06	0.0014413	-0.46549	0.0971992	22.9348
1359	rs13208764	GUCA1B	-4.78823	2.71212e-06	0.00144551	-0.253881	0.0530218	22.9272
1360	rs8035945	MAPK6	-4.78776	2.71807e-06	0.00144822	-0.341497	0.0713272	22.9226
1361	rs9376244	IL20RA	4.78757	2.72044e-06	0.00144944	0.390328	0.0815296	22.9208
1362	rs2835346	MORC3	-4.78491	2.75396e-06	0.00146528	-0.115831	0.0242075	22.8954
1363	rs9981313	BACH1	-4.78459	2.75796e-06	0.00146733	-0.160219	0.0334865	22.8923
1364	rs624076	SNAP91	-4.78319	2.7759e-06	0.00147568	-0.229054	0.0478874	22.8789
1365	rs302340	TMTC1	4.7806	2.80911e-06	0.00149007	0.190564	0.039862	22.8542
1366	rs55700390	BARX2	-4.7796	2.82207e-06	0.00149635	-0.389931	0.0815824	22.8446
1367	rs17826219	TEFM	-4.77656	2.86187e-06	0.0015149	-0.216055	0.0452324	22.8155
1368	rs12732315	TOE1	-4.77597	2.86962e-06	0.00151867	-0.285879	0.0598578	22.8099
1369	rs17740741	ATG14	-4.77369	2.89983e-06	0.00153215	-0.142377	0.0298253	22.7881
1370	rs34085523	RECQL	4.77334	2.90457e-06	0.00153447	0.171253	0.0358769	22.7848
1371	rs11080173	LRRC37B	4.7731	2.90774e-06	0.00153602	0.134079	0.0280906	22.7825
1372	rs7953327	MMAB	-4.77207	2.92149e-06	0.00154262	-0.212418	0.0445127	22.7727
1373	rs6802828	HLTF	-4.76996	2.94996e-06	0.00155663	-0.144411	0.0302751	22.7526
1374	rs6934853	MTHFD1L	4.76948	2.95649e-06	0.00155978	0.184399	0.0386622	22.748
1375	rs61886978	SLC43A3	4.76729	2.9865e-06	0.00157413	0.298365	0.0625859	22.727
1376	rs13260920	EYA1	-4.76713	2.98865e-06	0.00157496	-0.407348	0.0854493	22.7255
1377	rs59635782	ADAMDEC1	-4.76633	2.99964e-06	0.00157888	-0.669273	0.140417	22.7179
1378	rs71601492	FBXL5	-4.76559	3.00982e-06	0.00158385	-0.21435	0.0449787	22.7109
1379	rs241276	AJAP1	4.7648	3.02083e-06	0.00158879	0.231031	0.048487	22.7033
1380	rs9287519	MZT2A	4.76083	3.07637e-06	0.00161283	0.250352	0.0525858	22.6655
1381	rs316928	FAM172A	-4.75972	3.09209e-06	0.00162046	-0.51216	0.107603	22.6549
1382	rs2233921	LINC02381	-4.75967	3.09275e-06	0.00162078	-0.307673	0.0646416	22.6544
1383	rs55677157	ALOX15	-4.75927	3.09846e-06	0.00162279	-0.361608	0.0759797	22.6506
1384	rs73545123	GTF3C4	4.75778	3.11973e-06	0.00163328	0.25541	0.0536826	22.6364
1385	rs1223513	PHACTR1	4.75736	3.12562e-06	0.00163613	0.190853	0.0401174	22.6325
1386	rs113791862	RNF216	-4.75722	3.12762e-06	0.0016371	-0.276392	0.0580994	22.6312
1387	rs6000926	MICALL1	4.75521	3.15666e-06	0.00165028	0.20659	0.043445	22.612
1388	rs13197564	MRPS10	-4.75366	3.17917e-06	0.00166078	-0.158644	0.033373	22.5973
1389	rs115001095	PRKAG3	-4.7536	3.18009e-06	0.00166125	-0.796522	0.167562	22.5967
1390	rs10265239	OSBPL3	4.75105	3.21744e-06	0.00167674	0.278116	0.0585379	22.5724
1391	rs10488879	COL25A1	-4.74997	3.23333e-06	0.00168376	-0.395437	0.0832505	22.5622
1392	rs72696805	ASB2	-4.74913	3.24585e-06	0.00168938	-0.369308	0.0777633	22.5542
1393	rs62285692	ATP13A5	4.74847	3.2557e-06	0.00169396	0.253479	0.0533812	22.5479
1394	rs6807326	CRELD1	-4.74821	3.25947e-06	0.00169578	-0.239204	0.0503777	22.5455
1395	rs1884913	CASS4	4.74699	3.27783e-06	0.0017041	0.273739	0.0576658	22.5339
1396	rs149399506	PRKAR1B	-4.74541	3.30161e-06	0.00171523	-0.263955	0.0556233	22.5189
1397	rs2256225	LRRN1	4.74506	3.30689e-06	0.00171732	0.167006	0.0351958	22.5156
1398	rs4426270	TRIM9	-4.74256	3.34494e-06	0.0017338	-0.215703	0.0454825	22.4918
1399	rs2076909	LINC00839	4.74233	3.34845e-06	0.00173544	0.396942	0.0837018	22.4897
1400	rs7895646	RRP12	-4.74166	3.35876e-06	0.00173953	-0.169922	0.0358361	22.4833
1401	rs2023475	HCG17	4.73812	3.41351e-06	0.00176562	0.299924	0.0633003	22.4498
1402	rs35965011	HHIPL1	4.73717	3.42841e-06	0.00177212	0.169184	0.0357143	22.4407
1403	rs8129394	ADARB1	4.73393	3.47941e-06	0.0017959	0.219215	0.0463071	22.4101
1404	rs202462	SIRPG	4.73279	3.49758e-06	0.00180379	0.293264	0.0619643	22.3993
1405	rs34602228	GP6	-4.73179	3.51362e-06	0.00180994	-0.290614	0.0614172	22.3899
1406	rs112913823	CEBPZ	-4.73139	3.52003e-06	0.0018128	-0.453802	0.095913	22.3861
1407	rs9594729	LINC02341	-4.73062	3.53253e-06	0.00181885	-0.291885	0.0617013	22.3787
1408	rs10076147	PSD2	-4.73044	3.53533e-06	0.00182017	-0.210727	0.044547	22.3771
1409	rs11544037	ETFDH	-4.73008	3.54114e-06	0.00182251	-0.333018	0.0704042	22.3737
1410	rs9913974	WSCD1	-4.72926	3.55448e-06	0.00182899	-0.178819	0.0378111	22.3659
1411	rs34023346	CCAR1	4.72805	3.57418e-06	0.00183791	0.135862	0.0287354	22.3544
1412	rs10749888	CWF19L2	4.72716	3.58863e-06	0.00184443	0.171256	0.036228	22.3461
1413	rs12494923	DCP1A	4.72622	3.60407e-06	0.0018513	0.13823	0.0292475	22.3372
1414	rs4012171	DNAJB11	-4.72578	3.61132e-06	0.0018542	-0.240297	0.0508482	22.333
1415	rs34830600	HELZ2	-4.72383	3.6436e-06	0.00186855	-0.426815	0.0903535	22.3146
1416	rs35768372	LINC01374	-4.7236	3.64753e-06	0.0018696	-0.439859	0.0931196	22.3124
1417	rs1285900	MGAM2	-4.72352	3.64875e-06	0.00187015	-0.276742	0.058588	22.3117
1418	rs416600	LEKR1	4.72256	3.6648e-06	0.00187766	0.290351	0.0614818	22.3026
1419	rs2195629	ZNF503	-4.72208	3.67282e-06	0.00188108	-0.312111	0.0660961	22.298
1420	rs6606738	MYO1H	-4.72068	3.69636e-06	0.0018914	-0.220977	0.0468104	22.2848
1421	rs72664355	PLPP3	-4.72023	3.70386e-06	0.00189484	-0.422342	0.0894749	22.2806
1422	rs6598204	LINC02361	-4.71827	3.73715e-06	0.0019101	-0.325216	0.0689269	22.2621
1423	rs11686534	ZNF514	-4.71792	3.74313e-06	0.0019129	-0.172693	0.0366037	22.2588
1424	rs62507484	ZNF398	4.71763	3.74804e-06	0.00191461	0.121342	0.025721	22.256
1425	rs6589644	SMIM35	-4.71667	3.76447e-06	0.00192153	-0.249626	0.0529243	22.247
1426	rs73288814	PYGL	-4.71524	3.78909e-06	0.00193312	-0.456337	0.0967793	22.2335
1427	rs2149033	KCNQ4	-4.71448	3.80214e-06	0.00193891	-0.22414	0.0475429	22.2264
1428	rs61912315	TAS2R43	4.71401	3.81034e-06	0.00194265	0.264585	0.0561273	22.2219
1429	rs10182566	PCARE	4.71377	3.8145e-06	0.00194448	0.313333	0.0664719	22.2197
1430	rs2686750	HDAC11	4.71344	3.82034e-06	0.00194722	0.23083	0.0489728	22.2165
1431	rs112438080	SCAF4	-4.70908	3.89677e-06	0.00198215	-0.276022	0.0586149	22.1755
1432	rs67607066	ETFBKMT	4.70786	3.91857e-06	0.00199155	0.351562	0.0746756	22.1639
1433	rs73212636	MRFAP1	-4.70704	3.93313e-06	0.00199773	-0.16124	0.0342551	22.1562
1434	rs4837205	PIP5KL1	4.70616	3.949e-06	0.0020048	0.418556	0.0889379	22.1479
1435	rs2071888	TAPBP	-4.70527	3.96497e-06	0.00201191	-0.136352	0.0289786	22.1395
1436	rs2241967	COL4A2	-4.70499	3.97003e-06	0.00201387	-0.190783	0.040549	22.1369
1437	rs72834038	GPR179	-4.70404	3.98722e-06	0.00202122	-0.434965	0.0924662	22.128
1438	rs2770032	ADPRHL1	4.70332	4.0003e-06	0.0020273	0.306326	0.0651298	22.1212
1439	rs248499	PCDHGA6	4.7025	4.01517e-06	0.00203384	0.154919	0.0329439	22.1135
1440	rs805287	LY6G5C	4.70203	4.0238e-06	0.00203649	0.236995	0.0504027	22.1091
1441	rs7636221	NCK1	4.70134	4.03636e-06	0.00204171	0.181444	0.038594	22.1026
1442	rs13164040	IL7R	-4.70104	4.04194e-06	0.00204409	-0.414293	0.088128	22.0998
1443	rs11751928	ZSCAN12	4.70102	4.04233e-06	0.00204417	0.226962	0.0482793	22.0996
1444	rs11613912	SLC38A4	-4.70089	4.04464e-06	0.00204526	-0.232452	0.0494485	22.0984
1445	rs11836592	KLRC2	-4.70074	4.04746e-06	0.00204656	-0.431478	0.0917895	22.0969
1446	rs7103188	TRIM44	4.69961	4.06831e-06	0.00205627	0.160794	0.0342143	22.0863
1447	rs11707746	PARP15	-4.69844	4.08996e-06	0.00206593	-0.310078	0.0659961	22.0753
1448	rs7487508	TESC	4.69785	4.10091e-06	0.00207082	0.278963	0.0593809	22.0698
1449	rs2276404	IFI16	-4.69779	4.10192e-06	0.00207132	-0.280682	0.0597476	22.0693
1450	rs3127248	BTRC	-4.69727	4.11164e-06	0.00207561	-0.142291	0.0302923	22.0644
1451	rs3745246	KRI1	-4.69615	4.13258e-06	0.0020852	-0.244317	0.0520249	22.0539
1452	rs6421983	IFITM3	4.69416	4.17019e-06	0.00210153	0.189164	0.0402978	22.0351
1453	rs76216796	AKR1C1	4.69391	4.17489e-06	0.00210375	0.34461	0.0734164	22.0328
1454	rs7282422	HLCS	4.69289	4.19421e-06	0.0021122	0.118788	0.0253124	22.0232
1455	rs10033884	LINC02432	-4.69213	4.20868e-06	0.00211848	-0.364266	0.0776333	22.0161
1456	rs2672748	AHRR	4.69138	4.22301e-06	0.00212455	0.336779	0.0717866	22.0091
1457	rs2546739	RPL26L1	4.69003	4.24902e-06	0.00213541	0.268582	0.0572666	21.9964
1458	rs10917427	HMGCL	-4.68856	4.27737e-06	0.00214834	-0.155235	0.0331092	21.9826
1459	rs2513378	TSPYL5	-4.68845	4.27955e-06	0.00214933	-0.213289	0.0454925	21.9816
1460	rs17104265	GPATCH2L	-4.68819	4.28461e-06	0.00215157	-0.0982909	0.0209656	21.9791
1461	rs7755281	AFDN	4.68681	4.3115e-06	0.00216391	0.593754	0.126686	21.9662
1462	rs72663301	CXCL9	-4.68615	4.32452e-06	0.00216898	-0.52615	0.112278	21.96
1463	rs4985967	USP22	4.68439	4.35903e-06	0.00218343	0.142208	0.0303578	21.9435
1464	rs3095166	CENPV	-4.68424	4.36204e-06	0.00218482	-0.231828	0.049491	21.9421
1465	rs66739581	ANAPC1	4.68412	4.36431e-06	0.00218587	0.166942	0.0356399	21.941
1466	rs73884851	SUN2	4.68249	4.39672e-06	0.00220038	0.359609	0.0767987	21.9257
1467	rs112933337	TRPC1	4.67978	4.45105e-06	0.00222273	0.369449	0.0789458	21.9003
1468	rs11056380	RERG	4.67825	4.48188e-06	0.00223577	0.232246	0.0496438	21.8861
1469	rs266805	BTBD2	4.67757	4.49569e-06	0.00224201	0.14471	0.0309369	21.8797
1470	rs9063	PITRM1	-4.67737	4.49983e-06	0.00224358	-0.189362	0.0404847	21.8778
1471	rs6893994	PLAC8L1	4.67647	4.51811e-06	0.0022516	0.227256	0.0485955	21.8694
1472	rs6591725	SLC22A25	-4.67453	4.55794e-06	0.00226939	-0.405806	0.0868121	21.8513
1473	rs12699309	THSD7A	-4.67435	4.56174e-06	0.002271	-0.248325	0.0531251	21.8495
1474	rs4801938	ZNF28	-4.67128	4.62557e-06	0.00229917	-0.185428	0.0396954	21.8208
1475	rs818517	LPAR3	4.67108	4.62963e-06	0.00230092	0.235832	0.0504877	21.819
1476	rs79703522	TRMT10A	-4.66716	4.71235e-06	0.00233482	-0.215837	0.0462459	21.7824
1477	rs2214499	IKZF1	4.66647	4.7271e-06	0.00234156	0.345903	0.0741251	21.776
1478	rs12345385	TRMT10B	4.6648	4.76294e-06	0.00235685	0.144293	0.0309324	21.7604
1479	rs12896247	ZNF219	-4.66431	4.77345e-06	0.00236171	-0.161702	0.0346679	21.7558
1480	rs2965414	DNAH11	4.66373	4.78589e-06	0.00236704	0.254277	0.0545222	21.7504
1481	rs760841	TRABD	-4.66344	4.79219e-06	0.00236965	-0.218489	0.0468514	21.7477
1482	rs67824942	ERC2	4.66072	4.85157e-06	0.00239467	0.325144	0.0697628	21.7223
1483	rs35817611	GSTM1	4.66018	4.86324e-06	0.00239828	0.371541	0.0797268	21.7173
1484	rs28482086	CRYZ	4.65781	4.91548e-06	0.00242031	0.173446	0.0372376	21.6952
1485	rs62072702	MIS12	4.65736	4.92561e-06	0.00242484	0.258385	0.0554788	21.691
1486	rs6414946	LINC02060	4.65577	4.96108e-06	0.00244033	0.172475	0.0370455	21.6762
1487	rs7949018	PICALM	-4.65509	4.97621e-06	0.00244692	-0.179683	0.0385991	21.6699
1488	rs6864698	SMIM32	-4.65506	4.97702e-06	0.00244726	-0.309821	0.0665557	21.6695
1489	rs12429072	ABHD13	4.65471	4.98471e-06	0.00245082	0.155148	0.0333314	21.6664
1490	rs354020	DKKL1	4.65266	5.03108e-06	0.00246998	0.329466	0.0708125	21.6472
1491	rs58255973	POC5	-4.64946	5.10421e-06	0.00250168	-0.193203	0.041554	21.6174
1492	rs3829014	ZNF696	-4.64804	5.13679e-06	0.00251589	-0.210782	0.0453487	21.6043
1493	rs254264	NDUFA3	4.64799	5.13797e-06	0.00251641	0.188884	0.0406378	21.6038
1494	rs8109413	NWD1	4.64621	5.17944e-06	0.0025334	0.230662	0.0496451	21.5872
1495	rs10013080	SPARCL1	4.64463	5.21635e-06	0.00254876	0.214498	0.0461819	21.5726
1496	rs6700575	PIGC	-4.64442	5.22121e-06	0.00255102	-0.238529	0.0513583	21.5707
1497	rs6696609	PERM1	4.64433	5.2234e-06	0.00255205	0.271172	0.0583877	21.5698
1498	rs4923713	GOLGA8A	-4.64386	5.23445e-06	0.00255648	-0.244418	0.0526325	21.5654
1499	rs2208843	NFASC	-4.64362	5.24008e-06	0.002559	-0.26661	0.0574143	21.5632
1500	rs99365	TIMP4	4.64328	5.24809e-06	0.00256227	0.421643	0.0908072	21.5601
1501	rs12528486	ECT2L	4.64078	5.30754e-06	0.0025863	0.224822	0.0484449	21.5368
1502	rs62561248	ERP44	4.63842	5.36406e-06	0.00261062	0.192661	0.041536	21.5149
1503	rs4877192	GNAQ	-4.63829	5.36716e-06	0.00261205	-0.271046	0.0584366	21.5138
1504	rs699399	PKIB	4.63617	5.41861e-06	0.00263163	0.250084	0.0539419	21.4941
1505	rs10746563	PNPLA7	-4.63412	5.46871e-06	0.00265367	-0.172757	0.0372793	21.4751
1506	rs61853322	RHOBTB1	-4.6335	5.48387e-06	0.0026584	-0.283623	0.0612112	21.4694
1507	rs8067698	FAM20A	4.6327	5.50366e-06	0.00266715	0.436168	0.0941498	21.4619
1508	rs6659504	CEP85	-4.63085	5.54976e-06	0.00268336	-0.247472	0.0534399	21.4447
1509	rs72713781	LINC01350	-4.63052	5.55784e-06	0.00268657	-0.300379	0.0648694	21.4417
1510	rs12914584	ICE2	-4.63041	5.56072e-06	0.00268777	-0.121509	0.0262415	21.4407
1511	rs1008638	BMPER	-4.62938	5.58637e-06	0.00269799	-0.258865	0.0559179	21.4312
1512	rs7671099	ASB5	-4.6293	5.58836e-06	0.00269889	-0.631006	0.136307	21.4304
1513	rs147298709	SHF	4.62521	5.69199e-06	0.00274164	0.399083	0.0862844	21.3925
1514	rs9400529	CCN6	-4.62465	5.70614e-06	0.0027477	-0.439402	0.0950129	21.3874
1515	rs17302729	GMNN	4.62369	5.73082e-06	0.00275815	0.312836	0.0676595	21.3785
1516	rs10870165	INPP5E	4.62367	5.73136e-06	0.00275823	0.219555	0.0474849	21.3783
1517	rs913258	KIAA2026	4.62311	5.74568e-06	0.00276378	0.379317	0.082048	21.3732
1518	rs6651142	GSR	-4.62237	5.76488e-06	0.00277223	-0.220802	0.0477682	21.3663
1519	rs9524410	GPC6	4.62231	5.76647e-06	0.00277283	0.22979	0.0497132	21.3657
1520	rs35031046	ARHGEF4	4.61999	5.82673e-06	0.00279855	0.224616	0.0486182	21.3443
1521	rs7732628	PDE8B	4.6196	5.83685e-06	0.00280256	0.216075	0.0467734	21.3407
1522	rs6579167	CBFA2T2	-4.618	5.87892e-06	0.002821	-0.246309	0.0533368	21.3259
1523	rs13204927	CD164	4.61752	5.89146e-06	0.0028263	0.160107	0.0346738	21.3215
1524	rs13413278	EPCAM	-4.61657	5.91665e-06	0.00283681	-0.346444	0.0750435	21.3127
1525	rs118150764	KISS1R	-4.6144	5.97445e-06	0.00286119	-0.385633	0.0835716	21.2927
1526	rs11645271	SPATA33	4.61298	6.01264e-06	0.00287759	0.170683	0.0370005	21.2796
1527	rs6919249	PDSS2	-4.61164	6.04868e-06	0.00289334	-0.112174	0.0243241	21.2672
1528	rs3891520	COLEC12	4.61051	6.07929e-06	0.00290568	0.390771	0.0847564	21.2568
1529	rs11757145	PGC	-4.60884	6.1249e-06	0.00292296	-0.485365	0.105312	21.2414
1530	rs62244472	CDCP1	-4.60845	6.13571e-06	0.00292778	-0.2443	0.0530114	21.2378
1531	rs61889475	CCDC179	-4.6073	6.16721e-06	0.00294166	-0.297146	0.0644947	21.2272
1532	rs13270049	MTSS1	4.60667	6.18475e-06	0.00294615	0.164162	0.0356357	21.2214
1533	rs56176930	MCFD2	4.60501	6.23066e-06	0.00296528	0.184794	0.0401289	21.2062
1534	rs12197292	MAN1A1	-4.60413	6.25533e-06	0.00297568	-0.237118	0.0515012	21.198
1535	rs12758348	SLAMF6	4.60407	6.257e-06	0.00297615	0.725652	0.157611	21.1975
1536	rs10849479	GAPDH	4.60396	6.26017e-06	0.00297736	0.289864	0.0629596	21.1964
1537	rs271399	LINC02145	-4.60372	6.26695e-06	0.00297972	-0.20508	0.0445466	21.1942
1538	rs7083294	PTPRE	-4.60322	6.28097e-06	0.00298567	-0.23967	0.0520658	21.1896
1539	rs165258	QSOX1	4.60303	6.28617e-06	0.00298789	0.245237	0.0532772	21.1879
1540	rs1041355	RC3H2	4.60296	6.28805e-06	0.00298872	0.13563	0.0294659	21.1873
1541	rs2965414	CDCA7L	4.60231	6.30637e-06	0.00299602	0.32578	0.0707862	21.1813
1542	rs17206950	CCSER1	-4.60226	6.30789e-06	0.00299646	-0.226591	0.0492348	21.1808
1543	rs2595917	ABI3BP	4.60197	6.31597e-06	0.00299997	0.241521	0.052482	21.1781
1544	rs7511620	ALG12	-4.60157	6.3273e-06	0.003005	-0.248051	0.0539057	21.1745
1545	rs9754402	RIBC2	4.60147	6.33011e-06	0.00300619	0.226804	0.0492895	21.1735
1546	rs12482057	SLC37A1	4.60004	6.37063e-06	0.00302264	0.198935	0.0432464	21.1604
1547	rs2982474	CD247	-4.59981	6.37717e-06	0.00302467	-0.454368	0.0987796	21.1583
1548	rs2040613	LIN37	-4.59823	6.42228e-06	0.00304302	-0.475166	0.103337	21.1438
1549	rs2713158	SEMA3E	-4.59733	6.44835e-06	0.00305414	-0.198666	0.0432134	21.1354
1550	rs56266057	VIM	4.59732	6.44858e-06	0.00305418	0.336608	0.0732183	21.1353
1551	rs55804124	DNAH17	-4.59647	6.47294e-06	0.00306309	-0.39127	0.085124	21.1276
1552	rs13384932	CHRNG	-4.59583	6.49146e-06	0.00306996	-0.505595	0.110012	21.1217
1553	rs1706025	N4BP2	-4.59406	6.54299e-06	0.0030921	-0.226627	0.0493304	21.1054
1554	rs909805	DPT	4.59381	6.55039e-06	0.00309524	0.36276	0.0789671	21.1031
1555	rs28672985	BAALC	-4.59366	6.55481e-06	0.00309633	-0.232044	0.0505139	21.1017
1556	rs2834229	TMEM50B	-4.59211	6.60023e-06	0.00311399	-0.177932	0.0387472	21.0875
1557	rs7422236	ST6GAL2	4.59077	6.63974e-06	0.00313089	0.308735	0.0672513	21.0752
1558	rs55745002	IGF2BP3	-4.59064	6.64379e-06	0.00313269	-0.248984	0.0542374	21.0739
1559	rs114122095	PPT2	-4.58942	6.67997e-06	0.0031486	-0.388668	0.0846879	21.0628
1560	rs17435109	GBP7	-4.58679	6.7588e-06	0.00318101	-0.283584	0.0618262	21.0386
1561	rs13091702	TMEM41A	-4.58614	6.77823e-06	0.00318934	-0.166589	0.0363243	21.0327
1562	rs73112165	DHH	-4.58592	6.78487e-06	0.00319212	-0.614091	0.133908	21.0307
1563	rs2098380	GSTZ1	-4.58578	6.78903e-06	0.00319373	-0.172279	0.0375681	21.0294
1564	rs1565496	MAN2C1	-4.58423	6.83616e-06	0.00321384	-0.166522	0.0363251	21.0152
1565	rs60652743	PRKD2	-4.58422	6.83644e-06	0.00321393	-0.239116	0.0521607	21.0151
1566	rs12273861	CHKA	-4.5841	6.84015e-06	0.00321526	-0.228498	0.0498459	21.014
1567	rs12952133	CEP95	-4.58408	6.84066e-06	0.00321542	-0.122256	0.0266697	21.0138
1568	rs1901	CCDC174	4.58398	6.84385e-06	0.00321665	0.164604	0.0359086	21.0129
1569	rs35866622	NTN5	-4.58386	6.84758e-06	0.00321824	-0.211502	0.0461405	21.0117
1570	rs410029	HIF3A	4.58243	6.89137e-06	0.00323753	0.383852	0.0837661	20.9986
1571	rs9311676	KCTD6	4.58189	6.90784e-06	0.00324445	0.225306	0.0491733	20.9937
1572	rs12134801	RALGPS2	-4.58109	6.93255e-06	0.00325471	-0.327254	0.0714358	20.9864
1573	rs2580377	CLASP1	4.58103	6.93423e-06	0.00325543	0.337996	0.0737816	20.9859
1574	rs74990069	AGBL3	4.58039	6.95407e-06	0.00326402	0.170112	0.0371391	20.98
1575	rs116836415	ADAMTS10	4.57965	6.97711e-06	0.00327276	0.43036	0.0939723	20.9732
1576	rs6423498	CRYBB2	-4.57957	6.97941e-06	0.00327362	-0.468242	0.102246	20.9725
1577	rs7581524	ZC3H8	-4.57668	7.06982e-06	0.00331126	-0.138796	0.0303267	20.946
1578	rs12149968	ITGB4	4.57549	7.10748e-06	0.00332447	0.286785	0.0626786	20.9351
1579	rs1006856	FBLN5	4.57529	7.11359e-06	0.00332702	0.206718	0.0451813	20.9333
1580	rs17510339	KIF3A	4.57524	7.11521e-06	0.00332771	0.160209	0.0350166	20.9328
1581	rs62032566	EIF3CL	4.57511	7.11946e-06	0.00332939	0.262944	0.0574728	20.9316
1582	rs6984344	ZHX1	4.57395	7.15632e-06	0.00334491	0.16176	0.0353655	20.921
1583	rs3744700	CXCL16	4.57341	7.17343e-06	0.00335189	0.223546	0.0488796	20.9161
1584	rs11079189	PCTP	-4.57153	7.23362e-06	0.00337451	-0.292435	0.0639687	20.8989
1585	rs76749648	LRRC37A3	-4.57153	7.23377e-06	0.00337451	-0.446427	0.0976538	20.8989
1586	rs3745345	CPAMD8	-4.56841	7.3348e-06	0.00341472	-0.275871	0.0603866	20.8703
1587	rs113314452	ATIC	4.56711	7.37699e-06	0.00343028	0.50055	0.109599	20.8585
1588	rs8080565	HS3ST3A1	-4.56693	7.38315e-06	0.00343286	-0.523873	0.11471	20.8568
1589	rs9625422	LRRC74B	-4.56672	7.38988e-06	0.00343562	-0.393599	0.0861885	20.8549
1590	rs3771529	GMCL1	4.56596	7.41505e-06	0.00344642	0.161846	0.0354462	20.8479
1591	rs1436110	NCAM1	-4.56537	7.4345e-06	0.0034542	-0.221555	0.0485295	20.8426
1592	rs61965887	DNAJC3	4.56536	7.43478e-06	0.00345425	0.496909	0.108843	20.8425
1593	rs62059025	QPRT	4.56461	7.45947e-06	0.00346452	0.233253	0.0511002	20.8357
1594	rs145793800	REPS1	4.56442	7.46575e-06	0.00346656	0.405218	0.0887775	20.8339
1595	rs61838249	SUSD4	-4.56439	7.46662e-06	0.00346694	-0.261775	0.0573516	20.8337
1596	rs77722556	MIPEP	-4.56394	7.48163e-06	0.00347304	-0.204452	0.0447972	20.8296
1597	rs118073539	OR56B1	-4.56274	7.52157e-06	0.00348871	-0.647188	0.141842	20.8186
1598	rs11191387	SFXN2	-4.56264	7.52491e-06	0.00348982	-0.190433	0.0417374	20.8177
1599	rs1076485	SIDT2	4.56239	7.53333e-06	0.00349315	0.244358	0.0535592	20.8154
1600	rs11717749	ITIH4	4.56235	7.53456e-06	0.00349355	0.318152	0.0697343	20.8151
1601	rs1695	NDUFV1	-4.56043	7.59904e-06	0.00351891	-0.233314	0.0511606	20.7975
1602	rs108042	DELE1	4.55986	7.61834e-06	0.00352628	0.141617	0.0310572	20.7923
1603	rs9744242	CIB1	-4.55935	7.63553e-06	0.00353364	-0.218026	0.0478195	20.7877
1604	rs12530317	RPS12	4.55869	7.65806e-06	0.00354319	0.215577	0.0472892	20.7816
1605	rs35387219	INSIG2	-4.55868	7.65847e-06	0.0035433	-0.224719	0.0492947	20.7815
1606	rs3020899	SIRT3	4.55849	7.66466e-06	0.00354607	0.149207	0.0327317	20.7799
1607	rs1203104	DOK7	-4.55757	7.69622e-06	0.00355957	-0.299288	0.0656684	20.7714
1608	rs7704225	KCTD16	-4.55731	7.70486e-06	0.00356254	-0.238894	0.05242	20.7691
1609	rs144152728	FRMD1	-4.55668	7.72656e-06	0.00357155	-0.631663	0.138624	20.7633
1610	rs847695	PDK2	4.55425	7.81015e-06	0.00360598	0.169488	0.0372154	20.7412
1611	rs753482	ASB10	4.55422	7.81138e-06	0.00360642	0.24654	0.0541345	20.7409
1612	rs12938923	RFLNB	-4.55379	7.82608e-06	0.00361267	-0.381621	0.0838028	20.737
1613	rs2489585	PDSS1	-4.55269	7.8644e-06	0.00362832	-0.236475	0.0519418	20.727
1614	rs7536150	VAV3	-4.55142	7.90891e-06	0.00364684	-0.160017	0.0351577	20.7154
1615	rs12944728	TADA2A	4.55128	7.91369e-06	0.00364884	0.200505	0.0440547	20.7142
1616	rs56151076	SPINT2	4.55113	7.91881e-06	0.00365079	0.324365	0.0712713	20.7128
1617	rs144283181	EPHB4	-4.55011	7.95489e-06	0.00366563	-0.335028	0.0736309	20.7035
1618	rs882610	ZNF446	4.5501	7.95507e-06	0.00366568	0.202904	0.0445933	20.7034
1619	rs12546506	ZHX2	4.54983	7.96474e-06	0.00367006	0.215697	0.0474077	20.7009
1620	rs10035498	THBS4	4.54878	8.00185e-06	0.00368481	0.250767	0.0551285	20.6914
1621	rs10948689	GCM1	-4.54763	8.04262e-06	0.00370182	-0.420457	0.0924562	20.6809
1622	rs115859820	GLIS1	-4.54718	8.05856e-06	0.00370807	-0.500985	0.110175	20.6769
1623	rs6549611	CNTN3	-4.54608	8.09796e-06	0.00372375	-0.214169	0.0471107	20.6669
1624	rs7306124	EEF1AKMT3	-4.54533	8.12478e-06	0.00373502	-0.248159	0.0545965	20.6601
1625	rs75521707	CD180	-4.54433	8.16078e-06	0.00374991	-0.522591	0.114998	20.651
1626	rs12436113	LINC02290	-4.54402	8.17223e-06	0.00375495	-0.608025	0.133808	20.6481
1627	rs1150339	ENDOD1	-4.54352	8.19034e-06	0.00376171	-0.203103	0.0447017	20.6436
1628	rs8102122	PLPP2	4.54319	8.20229e-06	0.00376533	0.26334	0.0579636	20.6406
1629	rs10852711	BPTF	-4.54188	8.25004e-06	0.0037849	-0.208409	0.0458861	20.6286
1630	rs5750135	FOXRED2	-4.54042	8.3033e-06	0.00380665	-0.179754	0.0395897	20.6154
1631	rs1207953	N4BP2L1	-4.54037	8.30513e-06	0.00380741	-0.142995	0.0314942	20.615
1632	rs3778483	CYP39A1	4.53852	8.37327e-06	0.00383413	0.203015	0.0447316	20.5982
1633	rs12527889	BCKDHB	-4.53833	8.38037e-06	0.00383722	-0.38467	0.0847602	20.5964
1634	rs4676191	SULT1C4	4.53679	8.43741e-06	0.00385861	0.209136	0.0460978	20.5825
1635	rs78097142	PRXL2A	-4.53679	8.43755e-06	0.00385865	-0.122	0.0268912	20.5825
1636	rs35633377	OR6C4	-4.53637	8.45331e-06	0.00386387	-0.198063	0.0436611	20.5786
1637	rs34041593	DIPK1A	-4.53605	8.46507e-06	0.00386876	-0.176806	0.038978	20.5758
1638	rs12024115	FOXO6	-4.53494	8.50693e-06	0.00388611	-0.406582	0.0896554	20.5657
1639	rs7306549	TCTN2	-4.53231	8.60634e-06	0.00392575	-0.174245	0.0384451	20.5418
1640	rs10741943	GAS2	-4.53068	8.66823e-06	0.0039494	-0.182844	0.0403569	20.5271
1641	rs7865887	CACNA1B	-4.52988	8.69892e-06	0.00396187	-0.169339	0.0373825	20.5198
1642	rs1542132	TRIM16	4.52949	8.71415e-06	0.00396828	0.137728	0.030407	20.5162
1643	rs72833755	KRT17	4.52942	8.71654e-06	0.00396923	0.392316	0.0866151	20.5157
1644	rs112419605	ZNF552	4.52868	8.74506e-06	0.00398015	0.268409	0.0592687	20.509
1645	rs12887647	SERPINA3	4.5276	8.7871e-06	0.00399511	0.563451	0.124448	20.4991
1646	rs7208936	LINC02096	4.52692	8.81324e-06	0.004006	0.344079	0.0760073	20.493
1647	rs7794503	ADCYAP1R1	-4.52668	8.8225e-06	0.00400976	-0.351898	0.0777385	20.4909
1648	rs17597975	PIRT	-4.52622	8.84073e-06	0.0040161	-0.306882	0.067801	20.4866
1649	rs2303799	COLGALT1	4.52585	8.85492e-06	0.00401928	0.163232	0.0360666	20.4833
1650	rs5752797	XBP1	4.52545	8.87058e-06	0.00402583	0.188744	0.0417072	20.4797
1651	rs157251	CROCC	4.52495	8.89044e-06	0.0040332	0.204173	0.0451216	20.4751
1652	rs34032445	LINC01520	-4.52481	8.89593e-06	0.00403542	-0.590053	0.130404	20.4739
1653	rs475416	CAMSAP2	4.52479	8.89667e-06	0.00403564	0.551544	0.121894	20.4737
1654	rs12601888	ST6GALNAC2	-4.52474	8.89832e-06	0.00403636	-0.203766	0.0450338	20.4733
1655	rs716879	KCNG4	-4.52392	8.93069e-06	0.00404952	-0.36127	0.0798577	20.4659
1656	rs619620	ZNF680	-4.52331	8.95481e-06	0.0040584	-0.185095	0.0409202	20.4603
1657	rs8035683	SLC24A5	-4.52313	8.96173e-06	0.00406098	-0.279888	0.0618792	20.4587
1658	rs2708891	PKD1L1	4.52276	8.97658e-06	0.00406653	0.220918	0.0488458	20.4553
1659	rs10483655	KTN1	4.52236	8.99244e-06	0.00407276	0.357714	0.0790989	20.4517
1660	rs12441364	ANPEP	4.52118	9.03937e-06	0.00409235	0.283426	0.0626885	20.441
1661	rs9409903	COL5A1	-4.52051	9.0661e-06	0.0041033	-0.251265	0.0555834	20.435
1662	rs7099098	CDHR1	-4.51983	9.093e-06	0.00411403	-0.232192	0.0513719	20.4289
1663	rs6790680	MYH15	4.51775	9.17691e-06	0.0041484	0.259679	0.0574797	20.41
1664	rs406383	ADA	-4.51732	9.19408e-06	0.00415464	-0.19268	0.0426535	20.4062
1665	rs55854501	ZNF775	4.51705	9.2053e-06	0.00415906	0.186776	0.0413492	20.4037
1666	rs527378	WDR47	4.51683	9.21402e-06	0.00416145	0.246413	0.0545543	20.4018
1667	rs12422420	TPCN1	4.51681	9.21508e-06	0.00416145	0.273474	0.0605459	20.4015
1668	rs12983823	ZNF813	4.51673	9.21823e-06	0.00416264	0.200478	0.0443857	20.4008
1669	rs61001518	PELI2	-4.51668	9.22019e-06	0.00416341	-0.195954	0.0433846	20.4004
1670	rs12112578	AUTS2	-4.5147	9.30097e-06	0.00419588	-0.215698	0.0477769	20.3825
1671	rs10775382	PRPSAP2	-4.51437	9.31432e-06	0.0042011	-0.161192	0.0357065	20.3796
1672	rs60644539	SLFN14	-4.51402	9.3286e-06	0.00420666	-0.611577	0.135484	20.3764
1673	rs12120330	FOXD2	-4.51339	9.35472e-06	0.00421721	-0.438842	0.0972311	20.3707
1674	rs56121811	NDUFAF1	-4.51306	9.36806e-06	0.00422215	-0.148038	0.0328021	20.3678
1675	rs34218476	NEK1	-4.51272	9.38231e-06	0.00422748	-0.306191	0.0678507	20.3646
1676	rs11996147	UTP23	-4.51268	9.38393e-06	0.00422818	-0.206966	0.0458631	20.3643
1677	rs8028734	TEX9	4.51259	9.38771e-06	0.00422973	0.180092	0.0399087	20.3635
1678	rs7010805	PLEC	4.5114	9.43713e-06	0.0042499	0.247416	0.0548424	20.3527
1679	rs1026149	RUNX2	4.51124	9.44372e-06	0.00425276	0.235668	0.0522402	20.3513
1680	rs143393748	PRDM15	-4.51033	9.48144e-06	0.00426475	-0.2031	0.04503	20.3431
1681	rs3758795	GRIA4	4.51016	9.48871e-06	0.0042674	0.273273	0.0605907	20.3415
1682	rs659580	PRRX1	4.5098	9.50356e-06	0.00427359	0.306097	0.0678737	20.3383
1683	rs989991	RIPK2	-4.50901	9.53684e-06	0.00428612	-0.272096	0.0603451	20.3311
1684	rs16985665	LPIN3	-4.50869	9.54992e-06	0.00429056	-0.27932	0.0619515	20.3283
1685	rs4920109	TMPRSS2	4.50793	9.58201e-06	0.00430375	0.527148	0.116938	20.3214
1686	rs10774893	FBXW8	4.50756	9.5978e-06	0.00431028	0.173163	0.0384161	20.3181
1687	rs66522703	DGLUCY	-4.5063	9.65111e-06	0.00433164	-0.451297	0.100148	20.3067
1688	rs28504139	ANKRD40	4.50552	9.68424e-06	0.00434488	0.276753	0.0614253	20.2997
1689	rs8106208	ZNF793	4.50546	9.68675e-06	0.00434595	0.194467	0.0431625	20.2991
1690	rs3799251	SLC35B3	4.50536	9.69089e-06	0.0043468	0.141887	0.031493	20.2983
1691	rs2297549	IKBKE	4.50521	9.69712e-06	0.00434933	0.290314	0.0644396	20.2969
1692	rs79671191	RASGRF1	-4.50434	9.73434e-06	0.00436429	-0.440273	0.097744	20.2891
1693	rs55889708	SPAG8	-4.50308	9.78861e-06	0.0043865	-0.152782	0.0339283	20.2777
1694	rs10041318	CHSY3	-4.5021	9.83055e-06	0.00440296	-0.233746	0.0519192	20.2689
1695	rs11913936	PLXNB2	-4.50127	9.86671e-06	0.00441551	-0.276511	0.0614296	20.2614
1696	rs72633966	ANKDD1B	-4.50098	9.87926e-06	0.00442038	-0.331881	0.0737354	20.2588
1697	rs55708693	KREMEN2	-4.49932	9.9512e-06	0.00444902	-0.473393	0.105214	20.2439
1698	rs117560908	ARHGAP27	-4.49932	9.95151e-06	0.00444913	-0.266686	0.0592725	20.2439
1699	rs112589919	VCPKMT	-4.49918	9.95738e-06	0.0044514	-0.387001	0.0860158	20.2426
1700	rs730187	NUMB	-4.49751	1.00305e-05	0.00447942	-0.192604	0.0428244	20.2276
1701	rs4535521	GABRR2	-4.49736	1.00373e-05	0.00448211	-0.315512	0.0701549	20.2263
1702	rs3106121	NBPF19	4.49679	1.00626e-05	0.00449233	0.484783	0.107806	20.2211
1703	rs5028704	COMMD7	-4.49445	1.01665e-05	0.00453158	-0.127303	0.0283246	20.2
1704	rs9368508	ZNF391	4.49342	1.02122e-05	0.00454917	0.267066	0.0594349	20.1909
1705	rs73645257	UBE2R2	4.49079	1.03307e-05	0.00459202	0.168935	0.0376181	20.1672
1706	rs56676785	KCNE2	4.49027	1.03543e-05	0.00460104	0.404882	0.0901688	20.1625
1707	rs2367947	TCAF2	4.49013	1.03607e-05	0.00460367	0.174683	0.0389038	20.1613
1708	rs2366865	C10orf90	-4.48978	1.03765e-05	0.00460979	-0.189894	0.0422947	20.1581
1709	rs2472566	RHOBTB2	4.48956	1.03867e-05	0.0046138	0.254797	0.0567532	20.1561
1710	rs7474649	SLC39A12	4.48832	1.04432e-05	0.00463526	0.20083	0.0447449	20.145
1711	rs7291137	APOL4	4.48822	1.04477e-05	0.00463714	0.351944	0.0784151	20.1441
1712	rs220004	NEDD9	-4.48811	1.04528e-05	0.00463933	-0.207292	0.0461868	20.1431
1713	rs1982386	ANGPT2	-4.48768	1.04723e-05	0.00464695	-0.206169	0.045941	20.1393
1714	rs111722105	SMYD5	4.48764	1.04745e-05	0.00464769	0.382767	0.0852937	20.1389
1715	rs62219028	KLHL22	4.48717	1.0496e-05	0.00465581	0.122759	0.0273577	20.1347
1716	rs2803239	ALG6	4.48667	1.0519e-05	0.00466502	0.195197	0.043506	20.1302
1717	rs10401934	LRG1	-4.48629	1.05365e-05	0.00467053	-0.38504	0.0858259	20.1268
1718	rs12478097	IMMT	4.48512	1.05908e-05	0.0046916	0.115419	0.0257338	20.1163
1719	rs55821500	LINC02331	-4.48436	1.06258e-05	0.00470529	-0.294311	0.0656304	20.1095
1720	rs61876716	IFITM1	-4.48376	1.06539e-05	0.00471591	-0.475411	0.10603	20.1041
1721	rs7678305	CEP44	4.4823	1.07221e-05	0.00474312	0.132175	0.0294882	20.091
1722	rs9552	YTHDC2	-4.48224	1.07251e-05	0.00474415	-0.122479	0.0273254	20.0904
1723	rs2804414	ABCC2	4.4822	1.07268e-05	0.00474483	0.367091	0.0818997	20.0901
1724	rs7318882	SETDB2	-4.48142	1.07635e-05	0.00475699	-0.133786	0.0298535	20.0831
1725	rs78531165	SCIMP	-4.48113	1.07772e-05	0.00476208	-0.310892	0.0693782	20.0805
1726	rs117661215	FOXJ2	4.48042	1.08105e-05	0.00477384	0.282406	0.063031	20.0742
1727	rs2883970	FOXO3	-4.47992	1.08344e-05	0.0047825	-0.442069	0.0986778	20.0697
1728	rs6478985	TGFBR1	4.4792	1.08685e-05	0.00479601	0.315439	0.0704229	20.0632
1729	rs10430599	MASTL	-4.47881	1.08871e-05	0.0048031	-0.185337	0.0413808	20.0597
1730	rs7225419	SLFN5	-4.47865	1.08948e-05	0.00480596	-0.309528	0.0691118	20.0583
1731	rs10087422	USP17L2	4.47857	1.08984e-05	0.00480742	0.321672	0.0718248	20.0576
1732	rs13382022	ZNF317	4.47812	1.09199e-05	0.00481535	0.248693	0.055535	20.0536
1733	rs850714	SLC25A39	4.47806	1.0923e-05	0.00481655	0.16628	0.0371321	20.053
1734	rs7199037	SLC7A5	4.47775	1.09378e-05	0.00482241	0.227543	0.0508163	20.0502
1735	rs3109433	NT5C3A	-4.47664	1.09908e-05	0.00484248	-0.16449	0.0367442	20.0403
1736	rs3753592	RRP15	4.47563	1.10397e-05	0.00486249	0.170376	0.0380675	20.0312
1737	rs11204826	CELF3	-4.47563	1.10398e-05	0.00486251	-0.201828	0.045095	20.0312
1738	rs4235838	ANKRD6	-4.47435	1.11015e-05	0.00488452	-0.23561	0.0526578	20.0198
1739	rs2286947	C1S	-4.47421	1.11083e-05	0.00488735	-0.121424	0.0271386	20.0186
1740	rs79804524	SDR42E2	-4.47382	1.11274e-05	0.00489352	-0.448303	0.100206	20.015
1741	rs79708122	ATP13A4	-4.47359	1.11382e-05	0.00489757	-0.264101	0.0590355	20.013
1742	rs6445387	PSMD6	4.47348	1.11438e-05	0.00489986	0.201934	0.0451402	20.012
1743	rs79557939	CFAP298	4.47275	1.11795e-05	0.00491428	0.35084	0.0784394	20.0055
1744	rs74491498	WDR59	4.47252	1.11904e-05	0.0049184	0.535619	0.119758	20.0035
1745	rs72700229	KCNN3	-4.47076	1.12771e-05	0.00494986	-0.263871	0.0590215	19.9877
1746	rs62304755	GABRG1	4.47073	1.12784e-05	0.00495034	0.178861	0.0400071	19.9875
1747	rs4120895	KIF24	-4.47053	1.12883e-05	0.00495415	-0.175142	0.0391771	19.9856
1748	rs4855112	KCNMB2	-4.46984	1.13224e-05	0.00496792	-0.226552	0.0506847	19.9795
1749	rs2235317	MCAT	4.46959	1.13346e-05	0.00497274	0.220991	0.0494432	19.9773
1750	rs9880900	GPD1L	-4.46919	1.13544e-05	0.00498081	-0.245605	0.054955	19.9737
1751	rs2298644	HSBP1L1	-4.46874	1.1377e-05	0.00498985	-0.199597	0.0446651	19.9696
1752	rs147807842	CAPNS1	4.46867	1.13805e-05	0.00499076	0.331799	0.0742501	19.969
1753	rs4526065	OCLN	4.46689	1.14694e-05	0.00502424	0.265019	0.0593297	19.9531
1754	rs6111973	OVOL2	4.46629	1.1499e-05	0.00503566	0.231533	0.05184	19.9478
1755	rs7979905	SENP1	-4.46606	1.15109e-05	0.00503958	-0.121957	0.0273076	19.9457
1756	rs1814437	GTF3C2	-4.46506	1.1561e-05	0.00505952	-0.188738	0.04227	19.9368
1757	rs1998055	SLC7A8	-4.46465	1.1582e-05	0.00506604	-0.25337	0.0567504	19.9331
1758	rs12968264	TNFRSF11A	-4.4639	1.16196e-05	0.00508035	-0.535521	0.119967	19.9264
1759	rs10457174	UFL1	-4.4639	1.16198e-05	0.00508038	-0.144811	0.0324404	19.9264
1760	rs2526132	PWWP3A	4.46358	1.16358e-05	0.00508688	0.187616	0.0420326	19.9236
1761	rs7310029	USP44	-4.46317	1.1657e-05	0.00509522	-0.392215	0.0878782	19.9199
1762	rs7549182	TSNAX	-4.46232	1.17003e-05	0.00511283	-0.123013	0.0275671	19.9123
1763	rs6556460	ADRA1B	4.46131	1.17518e-05	0.00513205	0.249823	0.0559977	19.9033
1764	rs3846881	TMEM217	-4.46074	1.17812e-05	0.00514282	-0.20144	0.0451585	19.8982
1765	rs11581041	SZRD1	4.45987	1.1826e-05	0.0051608	0.155363	0.0348359	19.8904
1766	rs41268905	LTA	-4.45929	1.18557e-05	0.00517231	-0.415399	0.0931536	19.8853
1767	rs33915308	MRPL19	-4.45852	1.18955e-05	0.00518541	-0.170302	0.038197	19.8784
1768	rs13187514	MTX3	-4.45834	1.1905e-05	0.00518942	-0.141278	0.0316885	19.8768
1769	rs4905085	PRIMA1	4.45739	1.19543e-05	0.00520845	0.25923	0.0581573	19.8683
1770	rs7198549	NPIPB12	4.45674	1.1988e-05	0.00522038	0.22556	0.050611	19.8626
1771	rs12506187	LINC02516	-4.45672	1.19892e-05	0.00522079	-0.384576	0.0862913	19.8624
1772	rs12619388	CYBRD1	4.45644	1.20039e-05	0.00522669	0.274019	0.0614883	19.8599
1773	rs60223038	AQP3	-4.456	1.20268e-05	0.00523534	-0.254437	0.0570997	19.856
1774	rs13187922	NDFIP1	-4.45595	1.20296e-05	0.0052363	-0.255495	0.0573379	19.8555
1775	rs10827476	PLXDC2	4.45549	1.20537e-05	0.00524489	0.192608	0.0432293	19.8514
1776	rs77647440	SAMD9	4.4552	1.2069e-05	0.00525061	0.637655	0.143126	19.8488
1777	rs10466744	CHID1	4.45451	1.21053e-05	0.00526473	0.2271	0.050982	19.8426
1778	rs4796498	DHX33	-4.45327	1.21708e-05	0.00528864	-0.169689	0.0381044	19.8316
1779	rs7804835	ZNF117	4.45313	1.21785e-05	0.00529156	0.299654	0.0672908	19.8303
1780	rs918481	GFPT2	4.45122	1.22801e-05	0.00533096	0.18216	0.0409237	19.8133
1781	rs10790720	CCDC15	-4.45003	1.23435e-05	0.0053555	-0.242452	0.0544831	19.8028
1782	rs3212504	ITGA2	4.44994	1.23483e-05	0.00535681	0.29308	0.0658614	19.802
1783	rs1839789	RAB38	4.44899	1.23995e-05	0.00537489	0.339421	0.0762918	19.7935
1784	rs3808502	SLC35G5	4.44871	1.2415e-05	0.00538082	0.327208	0.0735514	19.791
1785	rs11044960	LINC02398	-4.44855	1.24233e-05	0.0053836	-0.290609	0.0653267	19.7896
1786	rs3890755	MEIS1	4.44793	1.24571e-05	0.00539635	0.115262	0.0259137	19.7841
1787	rs11601050	ZNF214	-4.44775	1.24669e-05	0.0054001	-0.167311	0.0376171	19.7824
1788	rs12949655	ALOXE3	-4.44544	1.25926e-05	0.00544488	-0.613893	0.138095	19.7619
1789	rs9575885	SOHLH2	-4.44468	1.26344e-05	0.00546007	-0.306334	0.0689215	19.7552
1790	rs6130568	OSER1	4.44422	1.26594e-05	0.00546922	0.23543	0.0529744	19.7511
1791	rs1812166	USP35	-4.44408	1.26672e-05	0.00547231	-0.181191	0.0407713	19.7499
1792	rs12130078	SASS6	-4.44404	1.26693e-05	0.00547314	-0.367461	0.0826862	19.7495
1793	rs73813760	GABRA4	4.44374	1.26858e-05	0.00547923	0.390165	0.087801	19.7469
1794	rs1129649	GNB3	4.44366	1.26906e-05	0.00548116	0.217123	0.0488613	19.7461
1795	rs72762770	QSOX2	4.44301	1.27265e-05	0.00549452	0.217564	0.0489677	19.7403
1796	rs3796971	BDH2	-4.44269	1.27442e-05	0.00550003	-0.281065	0.0632646	19.7375
1797	rs551841	ALK	4.44208	1.27778e-05	0.0055127	0.274865	0.0618775	19.7321
1798	rs502349	LINC01107	4.44154	1.28079e-05	0.00552206	0.218134	0.0491123	19.7273
1799	rs11122119	THAP3	-4.44125	1.28239e-05	0.00552818	-0.165913	0.0373573	19.7247
1800	rs4620350	DENND1A	4.44072	1.28539e-05	0.00554026	0.328048	0.0738728	19.7199
1801	rs3790861	ROR1	4.44069	1.28551e-05	0.00554063	0.375465	0.0845511	19.7197
1802	rs35600279	FXR1	4.44056	1.28624e-05	0.00554177	0.252302	0.0568175	19.7186
1803	rs72936559	PLGLB1	4.43943	1.29259e-05	0.00556444	0.394394	0.0888389	19.7085
1804	rs9858722	TM4SF1	4.43938	1.29284e-05	0.00556524	0.282833	0.0637099	19.7081
1805	rs17754863	ALPK2	-4.43912	1.2943e-05	0.00557077	-0.214979	0.0484283	19.7058
1806	rs147413292	SULT1A2	-4.43897	1.29516e-05	0.00557374	-0.537691	0.12113	19.7045
1807	rs12451044	ZNF232	-4.43885	1.29584e-05	0.00557649	-0.231142	0.0520725	19.7034
1808	rs12420018	MS4A2	-4.43867	1.29687e-05	0.00558067	-0.364632	0.0821489	19.7018
1809	rs10457467	HEY2	4.43865	1.29696e-05	0.00558077	0.184967	0.0416719	19.7016
1810	rs78165124	DIP2C	4.43861	1.29718e-05	0.00558157	0.493741	0.111238	19.7013
1811	rs402479	INPPL1	-4.43754	1.30323e-05	0.00560514	-0.191011	0.0430444	19.6918
1812	rs78378526	PPP4R1	-4.43668	1.30812e-05	0.0056224	-0.421633	0.0950336	19.6841
1813	rs72827183	LHCGR	-4.4362	1.31086e-05	0.005633	-0.585297	0.131937	19.6798
1814	rs112776192	RASL10A	4.43545	1.31512e-05	0.0056493	0.261491	0.0589547	19.6732
1815	rs8107652	TEX45	4.43544	1.31517e-05	0.00564945	0.276843	0.0624162	19.6731
1816	rs146293099	EPS15	4.43543	1.31523e-05	0.00564967	0.425459	0.0959229	19.673
1817	rs256955	CDO1	-4.43509	1.31718e-05	0.00565489	-0.20723	0.0467251	19.67
1818	rs13184579	SHROOM1	-4.43503	1.31751e-05	0.00565594	-0.18588	0.0419117	19.6695
1819	rs8025212	TYRO3	4.43287	1.32993e-05	0.00570229	0.176533	0.0398237	19.6503
1820	rs4377916	CHCHD2	-4.43279	1.33041e-05	0.00570411	-0.144198	0.0325298	19.6496
1821	rs6680527	FLVCR1	-4.43214	1.33411e-05	0.0057165	-0.171182	0.0386227	19.6439
1822	rs11099881	MND1	-4.43193	1.33535e-05	0.0057206	-0.255042	0.0575465	19.642
1823	rs11498194	SUPT3H	-4.43164	1.33701e-05	0.0057258	-0.24219	0.0546502	19.6395
1824	rs3889728	AGT	4.43081	1.34185e-05	0.00574425	0.240222	0.0542161	19.6321
1825	rs7532532	EFCAB7	4.43025	1.34515e-05	0.00575769	0.186856	0.0421773	19.6271
1826	rs11182843	DBX2	-4.42978	1.34789e-05	0.00576846	-0.191549	0.0432413	19.6229
1827	rs12925241	IRX6	-4.42923	1.35105e-05	0.00578049	-0.340413	0.0768559	19.6181
1828	rs9930260	CLEC18B	4.42887	1.3532e-05	0.00578893	0.262611	0.0592953	19.6149
1829	rs12518743	PCDHGA12	-4.42828	1.35667e-05	0.00580147	-0.27139	0.0612856	19.6096
1830	rs12135577	LINC01717	-4.4282	1.35712e-05	0.00580274	-0.250723	0.0566197	19.609
1831	rs6443450	TBL1XR1	-4.42754	1.36101e-05	0.00581833	-0.238512	0.0538702	19.6031
1832	rs2903281	MANBA	4.42331	1.38618e-05	0.00590753	0.143643	0.032474	19.5657
1833	rs10053084	SRFBP1	-4.42331	1.38619e-05	0.00590753	-0.165123	0.0373301	19.5657
1834	rs11803859	DCAF6	4.4233	1.38627e-05	0.00590772	0.544558	0.123111	19.5656
1835	rs680625	TNFSF12	-4.42292	1.38854e-05	0.00591557	-0.287059	0.0649026	19.5622
1836	rs6925359	CCDC170	4.42147	1.39725e-05	0.00594982	0.27026	0.0611243	19.5494
1837	rs79157968	WBP2	4.42119	1.39895e-05	0.00595643	0.36156	0.0817789	19.547
1838	rs62045855	SNAI3	4.4209	1.40071e-05	0.00596346	0.187529	0.0424187	19.5444
1839	rs11694442	GREB1	4.42048	1.40326e-05	0.0059725	0.168144	0.0380375	19.5407
1840	rs12666880	ITPRID1	-4.42008	1.4057e-05	0.00598162	-0.241819	0.0547092	19.5371
1841	rs6895017	LINC01020	4.41949	1.40929e-05	0.00599511	0.264332	0.0598104	19.5319
1842	rs112933337	SLC9A9	4.41929	1.41051e-05	0.00599974	0.549785	0.124406	19.5301
1843	rs1974984	SP100	4.41924	1.41082e-05	0.00600084	0.283059	0.0640514	19.5297
1844	rs28544518	CACNG2	-4.41921	1.41099e-05	0.00600153	-0.482347	0.109148	19.5294
1845	rs74367790	PGAP1	4.41819	1.41727e-05	0.00602549	0.319711	0.0723625	19.5204
1846	rs12671483	NDUFA5	4.41777	1.41981e-05	0.00603328	0.144104	0.0326192	19.5167
1847	rs12976048	CCDC9	-4.41744	1.42186e-05	0.00604144	-0.184544	0.0417762	19.5138
1848	rs6933016	GTF2H5	4.41732	1.42263e-05	0.0060444	0.190195	0.0430566	19.5127
1849	rs10084799	ANAPC4	4.41689	1.42524e-05	0.00605484	0.111108	0.0251552	19.5089
1850	rs3788339	PRAME	-4.41645	1.42796e-05	0.00606485	-0.512298	0.115998	19.505
1851	rs10863966	PPP2R5A	-4.4158	1.43196e-05	0.00608006	-0.133764	0.030292	19.4993
1852	rs2445884	PSMC4	-4.41505	1.43666e-05	0.00609805	-0.162722	0.0368562	19.4926
1853	rs11023379	INSC	4.41499	1.43699e-05	0.00609891	0.213339	0.0483214	19.4922
1854	rs7173571	OIP5	-4.41475	1.43849e-05	0.00610466	-0.187807	0.0425407	19.49
1855	rs1377338	ELP3	-4.41458	1.43956e-05	0.00610884	-0.11156	0.0252708	19.4885
1856	rs35931887	SGCG	-4.41445	1.44038e-05	0.00611149	-0.307068	0.0695598	19.4874
1857	rs7937277	NDUFC2	4.41406	1.44278e-05	0.00612029	0.248355	0.0562645	19.484
1858	rs117568100	ONECUT3	-4.41249	1.45264e-05	0.00615441	-0.526544	0.11933	19.47
1859	rs1864917	LINC01972	4.41246	1.45284e-05	0.00615462	0.541804	0.12279	19.4698
1860	rs4765335	CCDC92	-4.41201	1.45562e-05	0.00616347	-0.114761	0.0260111	19.4659
1861	rs6547645	ST3GAL5	-4.41159	1.45832e-05	0.00617397	-0.326291	0.0739623	19.4621
1862	rs896371	PDE8A	-4.41073	1.46373e-05	0.00619326	-0.163887	0.0371564	19.4545
1863	rs12100141	UPF3A	-4.41073	1.46374e-05	0.00619329	-0.191864	0.0434995	19.4545
1864	rs12119836	OR2L13	4.41029	1.46648e-05	0.00620295	0.25877	0.058674	19.4507
1865	rs398462	CAPS	4.41009	1.46779e-05	0.00620821	0.151114	0.0342655	19.4489
1866	rs4676411	GPR35	4.40965	1.47055e-05	0.00621826	0.233377	0.0529241	19.445
1867	rs4879663	APTX	4.40921	1.47338e-05	0.0062287	0.238873	0.0541759	19.4411
1868	rs11973108	PLEKHA8	-4.40918	1.47356e-05	0.00622927	-0.177697	0.0403016	19.4409
1869	rs12459850	ZNF580	4.40821	1.47974e-05	0.00625213	0.284828	0.0646132	19.4323
1870	rs11888596	TRAK2	-4.40776	1.48263e-05	0.00626302	-0.126321	0.0286589	19.4283
1871	rs11086024	MYO9B	4.40773	1.48283e-05	0.00626374	0.129616	0.0294066	19.4281
1872	rs2070971	DBNL	4.40699	1.48755e-05	0.00628205	0.21231	0.0481758	19.4216
1873	rs10927846	SLC25A34	4.40665	1.48978e-05	0.0062901	0.216404	0.0491086	19.4185
1874	rs75455953	UBASH3B	-4.40663	1.48988e-05	0.0062904	-0.346289	0.0785837	19.4184
1875	rs2411160	ACACA	-4.40581	1.49513e-05	0.00631065	-0.15454	0.0350764	19.4112
1876	rs12154043	BEND6	-4.40538	1.49795e-05	0.00631882	-0.20485	0.0465	19.4074
1877	rs314279	PREP	-4.40477	1.50186e-05	0.00633089	-0.23509	0.0533716	19.402
1878	rs143827147	SLC25A16	-4.40227	1.51816e-05	0.0063892	-0.293698	0.066715	19.38
1879	rs4806284	ZNF382	4.40221	1.5186e-05	0.00639045	0.160497	0.0364582	19.3794
1880	rs11219971	ROBO3	4.40183	1.52108e-05	0.00639986	0.227447	0.0516711	19.3761
1881	rs117443464	PTGR2	-4.39965	1.53541e-05	0.00644682	-0.364382	0.0828206	19.357
1882	rs45443194	MSL1	4.3994	1.53709e-05	0.0064533	0.258396	0.0587344	19.3547
1883	rs13319065	LINC01324	-4.39902	1.53963e-05	0.00646319	-0.485935	0.110464	19.3514
1884	rs6465732	ZSCAN25	4.39861	1.54234e-05	0.00647372	0.153405	0.0348759	19.3478
1885	rs77291188	CD34	-4.39743	1.55023e-05	0.00649722	-0.5332	0.121253	19.3374
1886	rs1975122	ATP2B1	-4.39725	1.55143e-05	0.00650142	-0.133959	0.0304643	19.3358
1887	rs7001480	TATDN1	4.39724	1.55148e-05	0.00650149	0.117279	0.0266711	19.3357
1888	rs4408532	CPNE2	4.3952	1.56516e-05	0.00655315	0.193512	0.0440279	19.3178
1889	rs2130007	CLEC2A	-4.3947	1.56857e-05	0.0065661	-0.833443	0.189647	19.3134
1890	rs4972356	ACVR2A	-4.39432	1.57113e-05	0.00657642	-0.151072	0.0343789	19.31
1891	rs1344	ACP6	-4.39398	1.57342e-05	0.00658387	-0.250301	0.0569644	19.3071
1892	rs3761430	SEC14L3	-4.3936	1.57601e-05	0.00659401	-0.547873	0.124698	19.3037
1893	rs3731037	ZNF114-AS1	-4.39348	1.57683e-05	0.006596	-0.388214	0.0883613	19.3027
1894	rs1926301	UBE2U	-4.39301	1.58005e-05	0.00660768	-0.32755	0.0745618	19.2985
1895	rs79834692	PANX3	-4.39297	1.58027e-05	0.00660858	-0.775994	0.176644	19.2982
1896	rs12336020	GLIS3	4.39197	1.58711e-05	0.00663493	0.231314	0.0526676	19.2894
1897	rs8044711	MSLN	-4.3909	1.59445e-05	0.00665966	-0.353978	0.0806162	19.28
1898	rs16936567	PRDM14	-4.39062	1.59634e-05	0.00666695	-0.293484	0.0668434	19.2776
1899	rs762411	AGPAT3	-4.38946	1.60433e-05	0.00669577	-0.15513	0.0353415	19.2674
1900	rs61819222	GABPB2	-4.3874	1.61865e-05	0.0067487	-0.290955	0.066316	19.2493
1901	rs35048125	ECM1	-4.387	1.62144e-05	0.00675878	-0.403973	0.092084	19.2458
1902	rs686666	STRC	-4.38688	1.62227e-05	0.00676191	-0.276347	0.0629941	19.2447
1903	rs959088	MKRN2	-4.38636	1.62593e-05	0.0067751	-0.149784	0.0341477	19.2401
1904	rs61789073	DPYD	-4.38632	1.62619e-05	0.00677603	-0.268277	0.0611622	19.2398
1905	rs77755115	LNCNEF	-4.38602	1.62826e-05	0.00678307	-0.535596	0.122114	19.2372
1906	rs79749576	LINC01153	-4.38594	1.62881e-05	0.00678477	-0.560637	0.127826	19.2365
1907	rs62220412	PICSAR	-4.38521	1.63395e-05	0.00680463	-0.436264	0.0994852	19.2301
1908	rs12424297	RAPGEF3	-4.38508	1.63486e-05	0.00680772	-0.239883	0.0547044	19.229
1909	rs56240097	PCDHGB5	4.38418	1.64125e-05	0.00682958	0.473866	0.108086	19.221
1910	rs6703870	TADA1	4.38363	1.64508e-05	0.0068436	0.125612	0.0286548	19.2162
1911	rs11115445	CCDC59	-4.38241	1.6538e-05	0.00687518	-0.34042	0.0776788	19.2055
1912	rs1772024	DYNC1H1	-4.38206	1.65625e-05	0.00688287	-0.123653	0.0282179	19.2024
1913	rs1328565	RFK	4.38128	1.66181e-05	0.00690178	0.294447	0.0672058	19.1956
1914	rs77209413	POU5F1B	-4.38086	1.66485e-05	0.00691383	-0.566405	0.129291	19.1919
1915	rs12254100	TUBGCP2	-4.37995	1.67131e-05	0.00693813	-0.135693	0.0309805	19.184
1916	rs75121525	CCDC60	4.37937	1.67548e-05	0.00695386	0.29121	0.0664958	19.1789
1917	rs891942	CAMK2A	4.37895	1.67853e-05	0.00696445	0.235407	0.0537588	19.1752
1918	rs79690643	RNASE7	-4.37834	1.68297e-05	0.00698025	-0.402694	0.0919741	19.1698
1919	rs7136170	MPHOSPH9	-4.37822	1.68381e-05	0.00698291	-0.204143	0.046627	19.1688
1920	rs895632	LINC01833	-4.37814	1.68439e-05	0.00698528	-0.295252	0.0674377	19.1681
1921	rs42861	CLN3	-4.3781	1.68467e-05	0.00698619	-0.169096	0.0386232	19.1678
1922	rs117919270	CDH17	4.37789	1.68622e-05	0.00699164	0.460137	0.105105	19.1659
1923	rs1412830	CDKN2A	4.37781	1.68675e-05	0.00699371	0.279084	0.0637496	19.1653
1924	rs384645	UBE2G2	-4.37779	1.68689e-05	0.00699371	-0.595619	0.136055	19.1651
1925	rs439303	MICB	-4.37735	1.69014e-05	0.00700589	-0.316014	0.072193	19.1612
1926	rs12098572	TET1	-4.37709	1.69203e-05	0.00701189	-0.288063	0.0658117	19.1589
1927	rs56653742	RFFL	-4.37663	1.69536e-05	0.00702389	-0.432769	0.0988817	19.1549
1928	rs4424913	JPT2	-4.37624	1.69821e-05	0.00703468	-0.239525	0.0547331	19.1515
1929	rs4427671	ING1	4.37581	1.70133e-05	0.00704517	0.205286	0.0469138	19.1477
1930	rs35305103	MALT1	-4.37479	1.70878e-05	0.00707157	-0.129497	0.0296008	19.1388
1931	rs80018890	CCDC65	4.37465	1.70985e-05	0.00707558	0.323383	0.0739221	19.1375
1932	rs883286	LHX1	-4.37419	1.71324e-05	0.00708799	-0.295917	0.0676508	19.1335
1933	rs7191246	RGS11	4.37318	1.72066e-05	0.0071145	0.333369	0.0762303	19.1247
1934	rs58281576	PCOLCE	4.37292	1.72258e-05	0.00712173	0.416657	0.0952812	19.1224
1935	rs76061830	FAT4	4.37288	1.7229e-05	0.00712293	0.332263	0.0759827	19.122
1936	rs4960185	RREB1	4.37263	1.72471e-05	0.00712976	0.147124	0.0336465	19.1199
1937	rs77576173	CLDN15	-4.37258	1.72506e-05	0.00713106	-0.387334	0.0885825	19.1195
1938	rs7251232	ISYNA1	4.37245	1.72604e-05	0.00713477	0.23665	0.0541229	19.1183
1939	rs114577583	MED28	-4.3722	1.72787e-05	0.00714011	-0.244582	0.0559402	19.1162
1940	rs62499271	ZDHHC2	-4.37156	1.73265e-05	0.00715878	-0.445666	0.101947	19.1105
1941	rs11083548	FCGBP	4.37109	1.73616e-05	0.00717117	0.443322	0.101422	19.1064
1942	rs16912020	LMO3	-4.37101	1.73676e-05	0.0071732	-0.162464	0.0371686	19.1057
1943	rs13380692	ATMIN	-4.36971	1.74645e-05	0.00720753	-0.143667	0.0328779	19.0944
1944	rs3011800	SGMS1	-4.36857	1.75503e-05	0.00723984	-0.254676	0.0582974	19.0844
1945	rs1965186	NMD3	4.36815	1.75815e-05	0.00725126	0.154586	0.0353894	19.0808
1946	rs1711468	ANKRD29	-4.368	1.75932e-05	0.00725552	-0.160747	0.0368011	19.0794
1947	rs827778	SPDL1	4.36797	1.75955e-05	0.00725641	0.266701	0.0610583	19.0792
1948	rs62086184	FHOD3	4.36741	1.76378e-05	0.00727124	0.420184	0.0962091	19.0743
1949	rs74419984	C12orf76	4.36678	1.76858e-05	0.00728824	0.299213	0.0685205	19.0687
1950	rs221789	GIGYF1	4.36645	1.77102e-05	0.00729643	0.167979	0.0384703	19.0659
1951	rs141591215	MAP3K13	4.36609	1.7738e-05	0.00730694	0.406547	0.0931146	19.0627
1952	rs938298	SLFN13	4.36589	1.77533e-05	0.00731261	0.266996	0.061155	19.061
1953	rs11627783	ASPG	-4.36398	1.78989e-05	0.00735914	-0.429527	0.0984254	19.0443
1954	rs7674007	STK32B	4.36397	1.78996e-05	0.00735936	0.252819	0.0579331	19.0443
1955	rs34818933	DRD1	-4.36329	1.79518e-05	0.00737774	-0.28504	0.0653267	19.0383
1956	rs17804843	FLII	-4.3631	1.79668e-05	0.00738318	-0.361697	0.0828991	19.0366
1957	rs2286423	ZFP28	-4.36247	1.80154e-05	0.00740103	-0.164003	0.037594	19.0311
1958	rs13301993	LCN12	4.36236	1.80239e-05	0.00740311	0.236445	0.0542012	19.0302
1959	rs56251190	MATN3	-4.36178	1.80685e-05	0.00741584	-0.395526	0.09068	19.0251
1960	rs11090388	SPECC1L	-4.36102	1.81277e-05	0.00743474	-0.314236	0.0720557	19.0185
1961	rs60792349	FLT3	-4.36083	1.81419e-05	0.00743914	-0.382693	0.0877569	19.0169
1962	rs7950670	DTX4	-4.36073	1.81496e-05	0.00744186	-0.185665	0.0425766	19.016
1963	rs34531996	DLGAP1	4.36019	1.81922e-05	0.0074577	0.199911	0.0458493	19.0112
1964	rs6503418	DCAKD	-4.3594	1.82535e-05	0.00747647	-0.214705	0.0492511	19.0044
1965	rs72803106	MORN2	4.3591	1.82772e-05	0.00748366	0.199159	0.0456881	19.0017
1966	rs7512138	SMIM12	-4.35892	1.82913e-05	0.00748676	-0.154983	0.0355554	19.0002
1967	rs73827605	DLEC1	4.35872	1.83065e-05	0.00749173	0.311711	0.0715144	18.9985
1968	rs7366048	SF3A3	-4.35857	1.83188e-05	0.00749528	-0.120321	0.0276055	18.9971
1969	rs11747258	MTREX	4.35787	1.83734e-05	0.00751479	0.15363	0.0352534	18.9911
1970	rs12128717	NEGR1	-4.3571	1.84338e-05	0.00753662	-0.280508	0.0643794	18.9844
1971	rs6697362	NRAS	4.35709	1.84347e-05	0.00753691	0.208482	0.0478488	18.9843
1972	rs803943	TRIM32	-4.35686	1.84531e-05	0.00754298	-0.174353	0.0400179	18.9822
1973	rs4810315	EMILIN3	-4.35644	1.84862e-05	0.00755355	-0.291617	0.0669392	18.9786
1974	rs12947074	GABARAP	4.35643	1.84871e-05	0.00755388	0.196228	0.0450432	18.9785
1975	rs61917750	TAS2R50	-4.35635	1.84933e-05	0.00755598	-0.385085	0.0883963	18.9778
1976	rs4246272	LINC02418	4.35552	1.85594e-05	0.0075799	0.53299	0.122371	18.9705
1977	rs41269411	HSPB7	-4.35534	1.85738e-05	0.0075855	-0.524823	0.120501	18.969
1978	rs11644139	NPIPB4	4.35459	1.8633e-05	0.00760755	0.252046	0.0578804	18.9625
1979	rs785482	CYP4B1	4.35334	1.87328e-05	0.00764212	0.254773	0.0585236	18.9516
1980	rs75871290	NGEF	4.35329	1.87372e-05	0.00764287	0.36084	0.0828889	18.9511
1981	rs79721245	MRGPRF	-4.35317	1.87466e-05	0.00764638	-0.265811	0.0610614	18.9501
1982	rs3798097	SEMA5A	-4.35316	1.87472e-05	0.00764653	-0.231568	0.0531954	18.95
1983	rs2839584	ERVH48-1	-4.35305	1.87563e-05	0.00764993	-0.343273	0.078858	18.9491
1984	rs8113416	NCR1	-4.35239	1.88096e-05	0.00766926	-0.360719	0.0828785	18.9433
1985	rs10046804	PUM3	-4.35215	1.88291e-05	0.00767618	-0.139927	0.0321512	18.9412
1986	rs1473698	PLCB1	-4.352	1.88409e-05	0.00768049	-0.231778	0.0532579	18.9399
1987	rs74967952	LINC01602	-4.35159	1.88741e-05	0.0076925	-0.374525	0.0860663	18.9363
1988	rs2051060	SLC22A15	4.35139	1.88903e-05	0.00769855	0.143545	0.0329884	18.9346
1989	rs8062856	VPS4A	4.35094	1.89267e-05	0.00771159	0.175836	0.0404135	18.9306
1990	rs117765391	GPAM	-4.35036	1.89735e-05	0.00772875	-0.279673	0.0642875	18.9256
1991	rs12245911	AKR1E2	4.3503	1.89783e-05	0.00773049	0.251218	0.0577474	18.9251
1992	rs4973299	SP140	4.35028	1.89801e-05	0.00773102	0.280742	0.0645343	18.9249
1993	rs7246039	WDR18	4.34974	1.90239e-05	0.00774646	0.186887	0.0429652	18.9202
1994	rs10039133	MAML1	-4.34926	1.90624e-05	0.00776048	-0.143966	0.0331013	18.9161
1995	rs12994966	ACTR1B	-4.34816	1.91525e-05	0.00779221	-0.150705	0.0346595	18.9065
1996	rs2190099	GPR37	-4.34806	1.91611e-05	0.00779525	-0.25204	0.0579662	18.9056
1997	rs11912746	MED15	4.34794	1.9171e-05	0.00779819	0.176429	0.0405777	18.9045
1998	rs2165117	VEGFC	-4.34754	1.92031e-05	0.00780938	-0.268622	0.0617871	18.9011
[truncated: 2,439 more rows]

## Sheet: Endothelial_Cells
	SNP	Gene	t-statistic	p-value	FDR	Beta	Std. Error	F-statistic
1	rs6760918	SULT1C2	-17.8907	1.90249e-49	1.17589e-41	-1.34997	0.0754568	320.077
2	rs7568913	IL18R1	15.7521	2.55089e-41	1.1564e-34	0.845425	0.0536708	248.127
3	rs12666487	GALNT17	15.6643	5.4841e-41	1.1564e-34	0.99535	0.0635428	245.369
4	rs12225372	XRRA1	-14.5682	7.40681e-37	3.75248e-31	-0.968998	0.0665148	212.231
5	rs9272105	HLA-DRB5	13.8899	2.51708e-34	8.89008e-29	0.800637	0.0576418	192.928
6	rs169201	KANSL1	-12.453	4.6439e-29	1.27005e-23	-1.00833	0.0809705	155.077
7	rs3828790	HLA-DQB1	12.2901	1.79293e-28	4.48656e-23	0.789566	0.0642443	151.045
8	rs914187	BACE2	12.1915	4.04593e-28	9.73043e-23	0.574053	0.0470862	148.634
9	rs104664	FAM118A	11.8088	9.35846e-27	1.77943e-21	1.10448	0.0935299	139.447
10	rs638836	NKTR	11.5532	7.4746e-26	3.25806e-21	0.613205	0.0530768	133.476
11	rs2007836	SCUBE1	11.544	8.05024e-26	3.48196e-21	1.0751	0.0931306	133.264
12	rs2839635	U2AF1	11.2188	1.10262e-24	2.87194e-20	0.75965	0.0677121	125.862
13	rs16918758	TMEM215	-10.7612	4.16388e-23	9.87197e-19	-1.15981	0.107776	115.804
14	rs395070	LINC01060	-10.6216	1.24459e-22	2.8779e-18	-0.944824	0.0889529	112.819
15	rs9438393	PM20D1	-10.5013	3.18097e-22	7.3008e-18	-0.677054	0.0644732	110.278
16	rs12132835	SLC1A7	-10.3259	1.23948e-21	2.8207e-17	-0.849817	0.0822998	106.624
17	rs7078507	LRMDA	-10.2353	2.4906e-21	5.64088e-17	-0.554674	0.0541923	104.761
18	rs7661412	ZNF732	-10.1401	5.16931e-21	1.15596e-16	-1.12795	0.111236	102.822
19	rs869432	RBM20	10.016	1.33311e-20	2.95862e-16	0.680909	0.0679821	100.321
20	rs213238	ZSCAN31	-9.75933	9.28671e-20	2.04414e-15	-0.649236	0.0665247	95.2445
21	rs13182103	SPARC	9.64951	2.11429e-19	4.56767e-15	0.527203	0.0546352	93.113
22	rs16839422	AJAP1	-9.56788	3.88523e-19	8.34977e-15	-0.88181	0.0921636	91.5443
23	rs9270909	HLA-DRB1	9.52481	5.35023e-19	1.14188e-14	0.594778	0.0624451	90.7219
24	rs74087920	DDX11	9.51961	5.56035e-19	1.17296e-14	0.630344	0.0662153	90.623
25	rs77318243	HLA-DMA	-9.48196	7.34967e-19	1.54251e-14	-1.15628	0.121945	89.9076
26	rs1398530	PLSCR4	-9.48058	7.42539e-19	1.55629e-14	-0.574659	0.0606143	89.8814
27	rs2654819	ZIC1	9.34339	2.04189e-18	4.07378e-14	0.704777	0.0754305	87.299
28	rs143932109	LINC01340	-9.25957	3.77373e-18	7.26629e-14	-1.19773	0.12935	85.7397
29	rs9659428	GREM2	9.25373	3.93841e-18	7.52477e-14	0.630345	0.0681179	85.6315
30	rs6880928	FAM153A	-9.12083	1.03614e-17	1.92202e-13	-0.767952	0.0841976	83.1896
31	rs12253332	AKR1C1	-9.00819	2.3381e-17	4.2157e-13	-0.597872	0.0663698	81.1475
32	rs251343	ERAP2	-8.96122	3.27753e-17	5.87355e-13	-0.580926	0.0648266	80.3034
33	rs8098496	GNAL	-8.94926	3.57125e-17	6.37587e-13	-0.683633	0.0763899	80.0892
34	rs55981015	UMODL1	-8.90277	4.98237e-17	8.74119e-13	-0.793001	0.0890735	79.2593
35	rs2524094	HLA-C	8.86075	6.7267e-17	1.16788e-12	0.399045	0.0450351	78.5129
36	rs329716	ZNF160	-8.78881	1.12249e-16	1.88993e-12	-0.556712	0.0633434	77.2431
37	rs2327871	PERP	8.67127	2.57783e-16	4.23642e-12	0.571168	0.0658691	75.1909
38	rs4966008	IGF1R	8.60415	4.13211e-16	6.72456e-12	0.465297	0.0540782	74.0314
39	rs4148876	HLA-DOB	-8.55265	5.92619e-16	9.58116e-12	-1.15763	0.135353	73.1479
40	rs7568913	IL1RL1	8.46054	1.12591e-15	1.79035e-11	0.532211	0.0629051	71.5807
41	rs804667	CIT	-8.35397	2.35359e-15	3.59989e-11	-0.678101	0.0811711	69.7888
42	rs12433692	NOVA1	8.11504	1.20423e-14	1.75628e-10	0.562553	0.0693223	65.8539
43	rs1328526	GNA14	-8.09362	1.39204e-14	2.02589e-10	-0.610716	0.0754564	65.5067
44	rs57302264	BBS9	8.09109	1.41605e-14	2.05938e-10	0.845702	0.104523	65.4658
45	rs11680598	LINC01876	8.01588	2.35099e-14	3.30326e-10	0.554046	0.0691185	64.2543
46	rs1442131	MMRN1	-8.00062	2.60468e-14	3.65307e-10	-1.01445	0.126796	64.0099
47	rs7969080	LINC01252	7.94728	3.72328e-14	5.13912e-10	0.545563	0.0686477	63.1593
48	rs2017979	TOX2	7.89624	5.23347e-14	7.09212e-10	0.557026	0.0705431	62.3507
49	rs8102320	ZNF100	7.81519	8.9613e-14	1.16878e-09	0.504893	0.064604	61.0772
50	rs4880295	LINC01166	-7.80658	9.48621e-14	1.23489e-09	-0.589651	0.0755325	60.9427
51	rs11080324	SLFN5	-7.71351	1.75082e-13	2.17038e-09	-0.474577	0.0615255	59.4982
52	rs2933853	XKR9	-7.69155	2.02178e-13	2.49178e-09	-0.528347	0.0686919	59.1599
53	rs6656538	COL24A1	7.57173	4.41244e-13	5.27413e-09	0.513522	0.0678209	57.3311
54	rs35041900	PRRC2C	-7.56056	4.74362e-13	5.64054e-09	-0.802166	0.106099	57.1621
55	rs11678685	G6PC2	-7.47943	8.00633e-13	9.18103e-09	-0.616462	0.082421	55.9418
56	rs1966493	SELENOW	-7.46784	8.62501e-13	9.8285e-09	-0.350691	0.0469602	55.7687
57	rs2011814	DNAH11	7.42339	1.14687e-12	1.29071e-08	0.509812	0.0686765	55.1067
58	rs8141676	ARFGAP3	-7.41877	1.18125e-12	1.32581e-08	-0.524703	0.0707265	55.0381
59	rs6716335	EXOC6B	-7.41094	1.24188e-12	1.37289e-08	-0.564958	0.076233	54.922
60	rs4942256	CCDC122	7.36361	1.67938e-12	1.82425e-08	0.491558	0.066755	54.2227
61	rs9886992	APOD	-7.33498	2.01449e-12	2.1501e-08	-0.450397	0.0614041	53.8019
62	rs2074038	ACCS	-7.29518	2.59203e-12	2.72557e-08	-0.746883	0.10238	53.2197
63	rs2566103	TMEM156	-7.25168	3.41098e-12	3.49225e-08	-0.816576	0.112605	52.5868
64	rs7853992	TLR4	7.2066	4.52809e-12	4.47583e-08	0.60049	0.083325	51.9351
65	rs2560764	GFOD1	-7.17037	5.68105e-12	5.43891e-08	-0.547782	0.0763952	51.4142
66	rs10912833	FMO4	-7.0796	9.99483e-12	9.26321e-08	-0.447473	0.0632059	50.1207
67	rs3923123	SERINC5	-7.0353	1.31444e-11	1.20449e-07	-0.449598	0.063906	49.4954
68	rs13156669	CNOT8	7.03125	1.34767e-11	1.23367e-07	0.701453	0.0997622	49.4385
69	rs12774134	AKR1C2	-6.9792	1.85634e-11	1.67158e-07	-0.738344	0.105792	48.7092
70	rs143649705	ZNF232	-6.93644	2.41191e-11	2.14467e-07	-1.06383	0.153369	48.1142
71	rs6547758	THNSL2	-6.93585	2.42066e-11	2.1506e-07	-0.541704	0.0781021	48.106
72	rs1570045	TFAP2C	6.93284	2.46553e-11	2.1892e-07	0.532688	0.0768355	48.0643
73	rs7310904	TMEM132C	-6.90887	2.85379e-11	2.48539e-07	-0.44657	0.0646372	47.7325
74	rs12595973	LITAF	6.88704	3.25942e-11	2.82393e-07	0.513528	0.0745645	47.4313
75	rs7434768	KCTD8	6.82566	4.72845e-11	4.04173e-07	0.481588	0.0705555	46.5896
76	rs79414850	DNAJC15	6.8231	4.80214e-11	4.10358e-07	0.50074	0.0733889	46.5547
77	rs10203847	ERFE	-6.81378	5.08017e-11	4.33458e-07	-0.642475	0.0942906	46.4276
78	rs61746626	KCND3	-6.80438	5.37648e-11	4.56283e-07	-0.712468	0.104707	46.2996
79	rs1652376	NPC1	-6.75585	7.19887e-11	6.0104e-07	-0.46605	0.0689846	45.6415
80	rs7206971	EFCAB13	-6.70228	9.91836e-11	8.20007e-07	-0.489585	0.0730474	44.9206
81	rs55794721	RHD	6.69292	1.04883e-10	8.64466e-07	0.485389	0.0725228	44.7951
82	rs11128927	EFHB	-6.6713	1.19286e-10	9.77597e-07	-0.473981	0.0710478	44.5063
83	rs7067	PWP2	6.65329	1.32755e-10	1.07909e-06	0.526061	0.0790678	44.2663
84	rs2997925	WASHC2A	6.64044	1.43268e-10	1.16087e-06	0.474546	0.071463	44.0955
85	rs7511933	ILDR2	-6.62325	1.58624e-10	1.2791e-06	-0.498282	0.0752322	43.8674
86	rs35436671	STEAP1B	6.56688	2.21185e-10	1.75473e-06	0.460429	0.0701137	43.124
87	rs7117579	KIAA1549L	6.55253	2.40656e-10	1.90212e-06	0.468468	0.0714943	42.9356
88	rs11246231	SCT	-6.53261	2.70468e-10	2.12876e-06	-0.836108	0.12799	42.675
89	rs11577230	TSTD1	-6.49824	3.30676e-10	2.55737e-06	-0.716255	0.110223	42.2272
90	rs6826884	PAPSS1	6.49312	3.4071e-10	2.62381e-06	0.509507	0.0784688	42.1606
91	rs9682509	TDGF1	-6.47781	3.725e-10	2.85653e-06	-0.476843	0.0736117	41.9621
92	rs45574737	LRRC36	-6.47159	3.86235e-10	2.95526e-06	-0.859173	0.132761	41.8815
93	rs35259225	COLEC11	-6.47086	3.8788e-10	2.96637e-06	-0.7165	0.110727	41.8721
94	rs2013910	ADA2	-6.46789	3.9465e-10	3.01666e-06	-0.454707	0.0703022	41.8336
95	rs4870752	CCN3	-6.46392	4.0387e-10	3.08446e-06	-0.49862	0.077139	41.7823
96	rs4782272	KNOP1	-6.44865	4.41343e-10	3.34379e-06	-0.609268	0.0944799	41.585
97	rs1969161	GRAPL	-6.43241	4.84929e-10	3.63041e-06	-0.54252	0.0843417	41.3759
98	rs1920153	FMO2	-6.41959	5.22286e-10	3.88561e-06	-0.49452	0.077033	41.2111
99	rs9536088	NEK5	6.40047	5.83304e-10	4.30094e-06	0.965844	0.150902	40.9661
100	rs12765398	USP6NL	6.33079	8.70804e-10	6.26066e-06	0.478083	0.075517	40.079
101	rs575146	GSTT2B	6.30253	1.02355e-09	7.23432e-06	0.453122	0.0718952	39.7219
102	rs2120721	C9orf72	6.24652	1.40785e-09	9.67605e-06	0.466877	0.0747419	39.019
103	rs7503725	C17orf97	-6.2417	1.44683e-09	9.93293e-06	-0.517694	0.0829412	38.9589
104	rs2654819	ZIC4	6.23014	1.54483e-09	1.05425e-05	0.455637	0.0731343	38.8146
105	rs10876864	RPS26	6.17961	2.05467e-09	1.37159e-05	0.397037	0.0642494	38.1876
106	rs17046778	CLHC1	-6.16499	2.23077e-09	1.47371e-05	-0.562802	0.09129	38.0071
107	rs55889548	LDHC	-6.1606	2.28653e-09	1.50893e-05	-0.683743	0.110987	37.9529
108	rs57336947	SNX19	-6.13095	2.7e-09	1.75444e-05	-0.566315	0.0923699	37.5885
109	rs2586471	SGCA	6.13056	2.70584e-09	1.75805e-05	0.439448	0.0716816	37.5838
110	rs12366	LINC01291	-6.11767	2.90802e-09	1.87718e-05	-0.463498	0.0757638	37.4259
111	rs2094266	ACSL5	-6.09614	3.27928e-09	2.09886e-05	-0.370669	0.0608039	37.1629
112	rs720782	MXRA7	6.09217	3.35254e-09	2.14065e-05	0.44324	0.0727556	37.1145
113	rs6531051	GEN1	-6.08158	3.55614e-09	2.26364e-05	-0.452324	0.0743761	36.9856
114	rs1635887	OR2A14	-6.07906	3.60625e-09	2.2826e-05	-0.596106	0.0980589	36.955
115	rs10175462	PAX8	6.0706	3.77991e-09	2.38569e-05	0.469447	0.0773311	36.8522
116	rs2396994	FAXDC2	-6.03545	4.59311e-09	2.85106e-05	-0.549189	0.0909939	36.4267
117	rs381794	CMTM6	-5.99564	5.72162e-09	3.50559e-05	-0.485215	0.080928	35.9477
118	rs2523758	HLA-A	5.99049	5.88608e-09	3.59957e-05	0.389576	0.0650324	35.8859
119	rs117095815	APOL6	5.98528	6.05695e-09	3.70077e-05	0.822889	0.137485	35.8236
120	rs16962870	TAF1C	5.98471	6.07615e-09	3.71214e-05	0.413716	0.0691289	35.8167
121	rs199525	LRRC37A2	-5.96612	6.7291e-09	4.0828e-05	-0.547618	0.091788	35.5946
122	rs6976023	CDCA7L	-5.9526	7.24667e-09	4.38005e-05	-0.53434	0.089766	35.4334
123	rs74344381	APIP	-5.94679	7.48072e-09	4.49777e-05	-0.394252	0.0662966	35.3643
124	rs62239329	SLC5A4	5.89361	9.99752e-09	5.8655e-05	0.633231	0.107444	34.7346
125	rs35502336	GALNT15	5.89024	1.0182e-08	5.96974e-05	0.388544	0.0659641	34.6949
126	rs10234724	METTL27	5.88865	1.02702e-08	6.01462e-05	0.532685	0.0904596	34.6762
127	rs6503453	ARL17A	5.88555	1.04444e-08	6.10452e-05	0.439709	0.0747099	34.6398
128	rs6542056	RGPD8	5.88526	1.04609e-08	6.1129e-05	0.57707	0.0980534	34.6363
129	rs9593212	MEDAG	5.87686	1.09491e-08	6.37898e-05	0.393152	0.0668984	34.5375
130	rs2737663	NR5A2	5.86875	1.14408e-08	6.65478e-05	0.428998	0.0730987	34.4423
131	rs10029876	LDB2	-5.86142	1.19045e-08	6.91215e-05	-0.376072	0.0641606	34.3562
132	rs59982056	MSH3	5.85432	1.23705e-08	7.1699e-05	0.765163	0.130701	34.2731
133	rs12486323	NPHP3	5.84726	1.2852e-08	7.43365e-05	0.302666	0.051762	34.1904
134	rs71520819	RIMS2	-5.84357	1.31106e-08	7.56837e-05	-0.402064	0.0688046	34.1473
135	rs6582289	GLIPR1L2	5.81941	1.49346e-08	8.40773e-05	0.419044	0.0720079	33.8655
136	rs17700121	CFH	5.78535	1.79331e-08	9.92671e-05	0.521372	0.0901193	33.4703
137	rs324153	ANO5	-5.77927	1.8527e-08	0.000102271	-0.470725	0.0814506	33.3999
138	rs74679493	ATG10	5.77562	1.88924e-08	0.000104065	0.705092	0.122081	33.3578
139	rs1979042	TBC1D8	-5.76513	1.99827e-08	0.000109553	-0.537873	0.0932976	33.2367
140	rs9373116	ALDH8A1	-5.74962	2.17085e-08	0.000118447	-0.428779	0.0745752	33.0581
141	rs16914862	GABBR2	-5.74236	2.25657e-08	0.00012294	-0.750729	0.130735	32.9747
142	rs357669	EMCN	-5.73335	2.36745e-08	0.000128709	-0.362862	0.0632897	32.8714
143	rs7009482	CA8	-5.72857	2.4285e-08	0.000130603	-0.419415	0.0732146	32.8165
144	rs1147085	LINC02389	5.70271	2.78609e-08	0.000147498	0.404922	0.0710052	32.5209
145	rs10935744	CP	5.7016	2.80248e-08	0.000147796	0.53717	0.0942138	32.5083
146	rs738800	DERL3	5.68046	3.13434e-08	0.000163968	0.525979	0.0925943	32.2677
147	rs6668807	LINC01717	-5.67315	3.25783e-08	0.000169825	-0.666326	0.117453	32.1846
148	rs2010502	INPP5F	-5.66814	3.3452e-08	0.000174144	-0.43003	0.075868	32.1278
149	rs275747	PPP1R14D	5.66756	3.35539e-08	0.000174461	0.74133	0.130802	32.1212
150	rs2460499	F2RL1	-5.66753	3.35589e-08	0.000174461	-0.881351	0.155509	32.1209
151	rs62410904	LGI2	5.65572	3.57158e-08	0.000184222	0.633306	0.111976	31.9872
152	rs61880810	CAT	-5.64637	3.75192e-08	0.000193009	-0.406464	0.0719868	31.8814
153	rs10241944	SDK1	5.62968	4.09597e-08	0.000210148	0.396832	0.0704892	31.6933
154	rs10922542	GBP3	5.61335	4.46214e-08	0.000226751	0.44104	0.0785698	31.5097
155	rs34517439	FUBP1	5.60444	4.67528e-08	0.000235472	0.622045	0.110991	31.4098
156	rs12147688	PNP	5.58928	5.06078e-08	0.000253217	0.34194	0.0611778	31.2401
157	rs2559863	CHPT1	-5.5843	5.19409e-08	0.000258505	-0.409055	0.0732508	31.1845
158	rs73346976	GP1BA	-5.57762	5.37848e-08	0.000266652	-0.832341	0.149229	31.1098
159	rs2273766	NMRK1	5.54994	6.21183e-08	0.00030433	0.464475	0.0836902	30.8018
160	rs1561884	THSD4	-5.53164	6.8304e-08	0.0003306	-0.284386	0.0514108	30.599
161	rs4736371	LY6K	-5.52984	6.89443e-08	0.000333485	-0.471124	0.0851967	30.5791
162	rs1592764	LINC02234	-5.52288	7.14749e-08	0.000344061	-0.753869	0.136499	30.5022
163	rs56376849	RAB31	5.51286	7.52761e-08	0.000360394	0.86304	0.15655	30.3916
164	rs6496715	PEX11A	5.50686	7.76459e-08	0.000370334	0.364217	0.0661388	30.3255
165	rs2271289	NEDD4	5.50637	7.78408e-08	0.000371235	0.371216	0.0674157	30.3201
166	rs149549268	HSPA1B	5.5057	7.81125e-08	0.000372416	0.599327	0.108856	30.3127
167	rs66924363	SPINK13	-5.50171	7.97351e-08	0.000379859	-0.958018	0.174131	30.2688
168	rs10838688	TRIM5	5.49587	8.21736e-08	0.000390393	0.775725	0.141147	30.2046
169	rs12452964	NAGS	5.49557	8.23031e-08	0.000390978	0.460307	0.0837598	30.2013
170	rs57186116	HP	-5.49502	8.25372e-08	0.00039203	-0.847706	0.154268	30.1952
171	rs79597391	TMEM74B	-5.47478	9.15994e-08	0.000431229	-0.738265	0.134848	29.9732
172	rs1361387	ZSCAN23	-5.47021	9.37763e-08	0.000440672	-0.379851	0.0694399	29.9232
173	rs4686619	MB21D2	-5.46037	9.86368e-08	0.000461477	-0.384961	0.0705009	29.8156
174	rs76452347	HRCT1	5.45033	1.03843e-07	0.000483202	0.434581	0.0797348	29.7061
175	rs11000743	FUT11	-5.42703	1.16986e-07	0.000537039	-0.385242	0.0709858	29.4527
176	rs1364275	GLG1	5.42221	1.199e-07	0.000549073	0.710078	0.130957	29.4004
177	rs13438035	HEPACAM2	-5.42121	1.20519e-07	0.000551661	-0.922929	0.170244	29.3895
178	rs6478861	PTPA	-5.41531	1.24197e-07	0.000563695	-0.429977	0.0794003	29.3256
179	rs118083838	LINC02346	-5.37883	1.49509e-07	0.000669677	-0.770425	0.143233	28.9318
180	rs593837	ELP4	-5.3779	1.50217e-07	0.000672608	-0.358911	0.0667381	28.9218
181	rs34304371	THSD7A	-5.37755	1.50487e-07	0.000673328	-0.430112	0.079983	28.918
182	rs2473499	ARFGEF3	5.37516	1.52317e-07	0.000680972	0.719087	0.13378	28.8924
183	rs113831399	USP6	-5.36194	1.62863e-07	0.000723051	-0.835585	0.155836	28.7504
184	rs9613126	MIAT	-5.36183	1.62954e-07	0.000723349	-0.51575	0.0961891	28.7492
185	rs3797236	ARL15	5.36026	1.64253e-07	0.000728489	0.554433	0.103434	28.7324
186	rs11915920	SUMF1	-5.3424	1.79761e-07	0.000782941	-0.298052	0.0557898	28.5413
187	rs10099616	ZNF395	5.33109	1.90309e-07	0.000824756	0.587875	0.110273	28.4205
188	rs12226778	COPB1	5.31396	2.07436e-07	0.000892658	0.690353	0.129913	28.2382
189	rs61954241	COG6	5.31028	2.11304e-07	0.000908799	0.573287	0.107958	28.1991
190	rs13257545	TGS1	5.30047	2.21975e-07	0.000948423	0.763988	0.144136	28.095
191	rs11683920	ANKRD36	-5.29467	2.28517e-07	0.000970874	-0.319236	0.0602938	28.0336
192	rs118033276	ABCG1	5.29193	2.31674e-07	0.000982933	0.813263	0.15368	28.0046
193	rs2366314	L1TD1	-5.29043	2.3343e-07	0.000989704	-0.396411	0.0749299	27.9886
194	rs4898784	DDHD1	-5.29018	2.33723e-07	0.00099081	-0.506354	0.0957159	27.986
195	rs12719823	NBPF26	5.28141	2.44202e-07	0.00103283	0.394203	0.0746398	27.8933
196	rs72791036	BCAR1	5.27233	2.55535e-07	0.00107674	0.63909	0.121216	27.7975
197	rs2956740	LINC00681	5.27233	2.55543e-07	0.00107674	0.728993	0.138268	27.7974
198	rs2276695	INSIG2	5.2667	2.62818e-07	0.00110498	0.398388	0.0756428	27.7382
199	rs77843301	WDR89	5.25556	2.77833e-07	0.00116283	0.619388	0.117854	27.6209
200	rs11805150	GNG12	5.25261	2.81947e-07	0.00117843	0.479813	0.0913475	27.5899
201	rs62502378	STMN4	5.24489	2.92989e-07	0.00122005	0.385977	0.0735911	27.5089
202	rs13262672	WWP1	-5.24285	2.95982e-07	0.00123209	-0.395583	0.0754519	27.4874
203	rs13088146	EFCC1	5.23273	3.11242e-07	0.00128387	0.548444	0.10481	27.3815
204	rs17080333	FRG1-DT	-5.22771	3.19093e-07	0.00131291	-0.406724	0.0778015	27.329
205	rs11719086	PARP14	-5.22563	3.22402e-07	0.0013253	-0.391557	0.0749302	27.3072
206	rs62124162	RDH13	-5.22236	3.27682e-07	0.00134494	-0.489149	0.0936645	27.273
207	rs12887934	EIF2B2	-5.21929	3.32706e-07	0.00136221	-0.386067	0.0739693	27.2409
208	rs76240114	TMEM51	5.21728	3.36029e-07	0.00137327	0.477503	0.0915235	27.22
209	rs1108760	EVC2	5.21362	3.42167e-07	0.00139588	0.523687	0.100446	27.1819
210	rs9518131	TMTC4	5.21233	3.44362e-07	0.00140297	0.400198	0.076779	27.1684
211	rs74860038	RCBTB1	5.21013	3.48137e-07	0.00141592	0.802606	0.154047	27.1455
212	rs7914787	SAR1A	5.20477	3.57484e-07	0.00144936	0.589176	0.113199	27.0897
213	rs6899312	LINC01276	-5.2033	3.60091e-07	0.00145878	-0.75846	0.145765	27.0744
214	rs2303284	BBS2	5.20229	3.61897e-07	0.00146524	0.396984	0.0763095	27.0638
215	rs62437115	SERAC1	-5.19127	3.82137e-07	0.00153372	-0.372875	0.0718272	26.9493
216	rs4278237	ZDHHC21	5.18965	3.85202e-07	0.00154392	0.459348	0.0885122	26.9325
217	rs78055051	SULF2	5.18697	3.90343e-07	0.00156239	0.461864	0.0890432	26.9046
218	rs144229045	RYK	5.16807	4.28403e-07	0.00169324	0.857858	0.165992	26.709
219	rs2864908	SIGLEC9	-5.1609	4.43786e-07	0.00173925	-0.409693	0.0793841	26.6348
220	rs781066	CCDC163	-5.1599	4.45956e-07	0.00174753	-0.404104	0.0783163	26.6246
221	rs60123856	PROSER2	5.15419	4.5864e-07	0.00179235	0.879115	0.170563	26.5657
222	rs7217903	DHX58	-5.15158	4.64548e-07	0.00181211	-0.485174	0.0941796	26.5388
223	rs12437980	MAP2K1	5.15148	4.64788e-07	0.00181294	0.375703	0.0729312	26.5377
224	rs7963398	SLCO1A2	-5.1381	4.96266e-07	0.00191768	-0.258689	0.0503472	26.4001
225	rs75923074	INSR	5.13738	4.98016e-07	0.00192324	0.430682	0.0838329	26.3927
226	rs4838802	MOV10L1	-5.13587	5.01717e-07	0.00193669	-0.456999	0.0889817	26.3772
227	rs2249312	RORA	-5.12705	5.23831e-07	0.00201677	-0.315711	0.0615775	26.2867
228	rs8050566	ZNF205	5.1226	5.35347e-07	0.00205279	0.360613	0.0703965	26.241
229	rs35060867	OLFM4	-5.12148	5.38297e-07	0.00206333	-0.826654	0.161409	26.2295
230	rs159878	SPATA6L	-5.12136	5.38611e-07	0.00206441	-0.346609	0.0676792	26.2283
231	rs28463309	OIP5	-5.12123	5.38949e-07	0.00206557	-0.405199	0.0791214	26.227
232	rs35250525	PPFIBP2	-5.11867	5.45707e-07	0.00208334	-0.759871	0.148451	26.2008
233	rs28362965	TACR1	-5.11743	5.49027e-07	0.00209368	-0.71889	0.140479	26.1881
234	rs118162407	EXOC3L2	-5.11709	5.49939e-07	0.00209677	-0.649087	0.126847	26.1846
235	rs3136384	SMUG1	-5.11178	5.64362e-07	0.00214409	-0.355421	0.0695297	26.1303
236	rs842438	ESYT2	5.10773	5.75622e-07	0.00218285	0.392372	0.0768193	26.0889
237	rs78242630	LINC00391	-5.09928	5.9982e-07	0.00226391	-0.737799	0.144687	26.0026
238	rs2054440	GPX3	-5.0986	6.01792e-07	0.00227039	-0.362352	0.0710688	25.9957
239	rs11802088	UHMK1	5.06566	7.06141e-07	0.00262072	0.705494	0.13927	25.6609
240	rs62346290	DNAH5	-5.06229	7.17732e-07	0.00265879	-0.343912	0.0679361	25.6268
241	rs8100117	ZNF257	-5.04749	7.70982e-07	0.00277392	-0.505586	0.100166	25.4771
242	rs8058955	ADAMTS18	-5.04379	7.84857e-07	0.00282072	-0.414118	0.0821046	25.4398
243	rs113961023	AGXT2	-5.04284	7.88489e-07	0.00282972	-0.616832	0.122318	25.4302
244	rs4746770	CCAR1	5.03877	8.04106e-07	0.00287985	0.546396	0.108438	25.3892
245	rs2855020	TACR2	5.03866	8.04543e-07	0.00288125	0.619232	0.122896	25.3881
246	rs2794362	MEGF6	-5.03848	8.05245e-07	0.00288343	-0.366516	0.0727435	25.3862
247	rs6711190	C2orf83	-5.03739	8.09483e-07	0.00289408	-0.360967	0.0716575	25.3753
248	rs11688443	PDIA6	5.036	8.14898e-07	0.00291108	0.499294	0.0991449	25.3613
249	rs4566751	BTNL8	-5.03431	8.21577e-07	0.0029329	-0.38619	0.0767116	25.3443
250	rs9810882	ARHGEF26	-5.03213	8.30233e-07	0.00295544	-0.358146	0.0711719	25.3224
251	rs9424369	NIPAL3	-5.03074	8.35809e-07	0.00297443	-0.399044	0.079321	25.3084
252	rs362777	RELN	-5.02793	8.47198e-07	0.00301063	-0.595295	0.118398	25.2801
253	rs35254012	NODAL	-5.02345	8.65654e-07	0.00306301	-0.449918	0.0895635	25.2351
254	rs2743388	KCNK15	-5.02271	8.68749e-07	0.00307009	-0.345297	0.0687472	25.2276
255	rs4794869	BLMH	-5.02269	8.68841e-07	0.00307024	-0.661679	0.131738	25.2274
256	rs1146637	MSH4	-5.01908	8.8407e-07	0.00311835	-0.303953	0.0605595	25.1911
257	rs79821578	EGF	-5.01064	9.20658e-07	0.00321257	-0.717597	0.143215	25.1065
258	rs2764546	RAP1A	5.00797	9.32505e-07	0.0032453	0.386002	0.0770776	25.0798
259	rs79939947	VASH1	5.00742	9.34965e-07	0.00324728	0.63554	0.12692	25.0743
260	rs75497003	MSH2	-5.00391	9.50834e-07	0.00329869	-0.533309	0.106578	25.0392
261	rs111846222	HFM1	-5.00341	9.53139e-07	0.00330539	-0.594473	0.118814	25.0341
262	rs60212087	RB1	5.00147	9.62063e-07	0.00333241	0.8534	0.17063	25.0147
263	rs1973485	TMCC3	5.00088	9.64771e-07	0.00333568	0.319821	0.063953	25.0088
264	rs77387956	KLHL30	-5.00036	9.67177e-07	0.00333568	-0.837287	0.167445	25.0036
265	rs34821913	ULK3	-4.9992	9.72551e-07	0.0033414	-0.48992	0.0979997	24.992
266	rs4745182	LINC01504	-4.99855	9.75588e-07	0.00335146	-0.361222	0.0722653	24.9855
267	rs11264303	ADAM15	4.9964	9.85706e-07	0.00338396	0.357888	0.0716291	24.964
268	rs55671034	VPS37D	-4.99143	1.00945e-06	0.00344027	-0.661489	0.132525	24.9143
269	rs4833705	NDNF	-4.98149	1.05859e-06	0.00359127	-0.472168	0.0947844	24.8152
270	rs12869838	LINC00348	-4.97919	1.07026e-06	0.00362053	-0.651748	0.130894	24.7924
271	rs2068128	TG	4.97733	1.07984e-06	0.00362943	0.364115	0.0731548	24.7738
272	rs2855812	PRRT1	4.9742	1.09608e-06	0.00365727	0.432967	0.0870426	24.7427
273	rs582449	RPS24	-4.96949	1.12099e-06	0.00365727	-0.324568	0.065312	24.6958
274	rs6044864	BANF2	-4.96872	1.12512e-06	0.00365727	-0.659263	0.132683	24.6882
275	rs12412984	MGMT	4.96692	1.13484e-06	0.00365727	0.337846	0.0680193	24.6703
276	rs11685232	WDR35	4.96397	1.15089e-06	0.00365727	0.644011	0.129737	24.641
277	rs12813848	CAPRIN2	4.95829	1.18247e-06	0.0037394	0.450605	0.0908791	24.5846
278	rs3014924	LRCH1	4.9551	1.20057e-06	0.00377673	0.332556	0.0671139	24.553
279	rs118151036	GOLGA8K	-4.95309	1.21206e-06	0.00380418	-0.671395	0.135551	24.5331
280	rs79068413	CLCA1	-4.95164	1.2205e-06	0.0038285	-0.762251	0.153939	24.5187
281	rs62125445	SMIM24	-4.94431	1.26373e-06	0.00394749	-0.414509	0.0838355	24.4462
282	rs3755272	SLC9A2	4.94088	1.28449e-06	0.00400626	0.399654	0.0808872	24.4123
283	rs7773555	RIPOR2	-4.93701	1.30832e-06	0.00407195	-0.370655	0.0750769	24.3741
284	rs879150	C16orf96	4.93655	1.31115e-06	0.00407832	0.518789	0.105091	24.3696
285	rs2252813	SLA	4.93516	1.31987e-06	0.00410335	0.538962	0.109209	24.3558
286	rs10733697	GPR107	-4.93455	1.3237e-06	0.0041103	-0.581973	0.117939	24.3498
287	rs8077538	TRARG1	4.9343	1.32524e-06	0.00411469	0.612496	0.12413	24.3473
288	rs142273365	USP8	4.93386	1.32802e-06	0.00412165	0.722475	0.146432	24.343
289	rs4790699	KIF1C	4.93144	1.34336e-06	0.00416653	0.570342	0.115654	24.3191
290	rs12771516	STOX1	-4.92954	1.35552e-06	0.00419711	-0.541787	0.109906	24.3003
291	rs12983073	BST2	4.92798	1.36556e-06	0.00422522	0.53117	0.107786	24.285
292	rs4807399	CNN2	4.92587	1.37926e-06	0.0042627	0.349251	0.0709014	24.2642
293	rs72918611	PGM1	4.92171	1.40671e-06	0.00432941	0.590209	0.119919	24.2232
294	rs111921195	LINC01772	4.91997	1.41833e-06	0.00436424	0.740551	0.150519	24.2061
295	rs2293377	CCDC50	4.91856	1.42787e-06	0.00438727	0.347901	0.0707324	24.1922
296	rs1251595	RABGGTB	-4.91853	1.42805e-06	0.00438761	-0.561192	0.114098	24.1919
297	rs118038464	NDUFA12	4.91679	1.43986e-06	0.00441994	0.70076	0.142524	24.1748
298	rs17085080	TECRL	-4.91367	1.46124e-06	0.00448067	-0.830957	0.169111	24.1442
299	rs79142925	DNA2	4.91365	1.46143e-06	0.0044808	0.667398	0.135825	24.1439
300	rs11577274	SLC39A1	-4.90568	1.51747e-06	0.00461371	-0.508957	0.103748	24.0657
301	rs4806820	KLF16	-4.90152	1.5476e-06	0.00463689	-0.616503	0.125778	24.0249
302	rs1075670	CETP	-4.89655	1.58428e-06	0.00472527	-0.714613	0.145942	23.9762
303	rs10992308	CENPP	-4.88899	1.6417e-06	0.00488405	-0.456908	0.0934565	23.9022
304	rs7838766	SLC52A2	-4.88589	1.66584e-06	0.00495062	-0.316986	0.0648778	23.8719
305	rs11766288	ACTR3C	-4.88371	1.68305e-06	0.00499334	-0.415994	0.0851799	23.8506
306	rs56407361	TRIM67	-4.88327	1.68656e-06	0.0050016	-0.684696	0.140213	23.8463
307	rs8113464	ZNF837	4.88028	1.71038e-06	0.00505889	0.611131	0.125225	23.8172
308	rs79191649	NAMA	-4.88013	1.71159e-06	0.00506224	-0.776369	0.159088	23.8157
309	rs7956393	KRAS	4.87875	1.72275e-06	0.00509231	0.816152	0.167287	23.8022
310	rs372042	ZC3H3	4.87848	1.72498e-06	0.00509818	0.57363	0.117584	23.7995
311	rs928911	NKPD1	-4.87712	1.73605e-06	0.00512697	-0.745021	0.152759	23.7863
312	rs8033957	GPR176	-4.8707	1.78918e-06	0.00526075	-0.614194	0.1261	23.7237
313	rs34726474	KY	-4.86899	1.80355e-06	0.00530073	-0.615489	0.12641	23.7071
314	rs2710699	GPR84	-4.86885	1.80476e-06	0.00530403	-0.648022	0.133096	23.7057
315	rs2745729	ZNF334	-4.86745	1.81664e-06	0.00533592	-0.419884	0.0862635	23.6921
316	rs61324938	UBE2I	4.86729	1.81807e-06	0.00533909	0.681861	0.14009	23.6905
317	rs78830669	LINC02115	-4.86696	1.82084e-06	0.00534696	-0.840008	0.172594	23.6873
318	rs4736371	PSCA	-4.86432	1.84356e-06	0.00540547	-0.478818	0.0984347	23.6616
319	rs12202773	SIM1	-4.85592	1.91758e-06	0.00559438	-0.680639	0.140167	23.58
320	rs1016673	DNAJA1	-4.83708	2.09421e-06	0.00604491	-0.20603	0.042594	23.3973
321	rs2291581	ULBP2	-4.83648	2.1001e-06	0.00606134	-0.612902	0.126725	23.3915
322	rs4806461	DNAAF3	-4.83603	2.10446e-06	0.00607196	-0.528373	0.109257	23.3872
323	rs117236419	POM121	4.83583	2.10647e-06	0.00607689	0.796965	0.164804	23.3852
324	rs11717133	LINC00886	4.82803	2.18454e-06	0.00625919	0.341205	0.0706716	23.3099
325	rs4776942	MAP2K5	4.82784	2.1865e-06	0.00626071	0.35695	0.0739357	23.308
326	rs8115707	CTCFL	-4.82347	2.23149e-06	0.00636124	-0.624565	0.129485	23.2658
327	rs11718044	LINC02068	-4.81931	2.2751e-06	0.00647354	-0.623053	0.129283	23.2258
328	rs45443491	LCN1	-4.81864	2.2822e-06	0.00649174	-0.744037	0.154408	23.2193
329	rs72858177	MYO15B	4.81696	2.30013e-06	0.00653703	0.611636	0.126975	23.2031
330	rs72801194	FENDRR	4.81681	2.30175e-06	0.00654043	0.797848	0.165638	23.2017
331	rs7544631	CTSS	-4.81658	2.30426e-06	0.00654725	-0.320223	0.0664835	23.1994
332	rs4746952	PRF1	-4.81484	2.323e-06	0.00659626	-0.292493	0.0607483	23.1827
333	rs2581923	TIMM10	4.81455	2.32613e-06	0.00660211	0.341496	0.07093	23.1799
334	rs34244905	WFDC3	-4.81402	2.33188e-06	0.00661752	-0.660901	0.137287	23.1748
335	rs6494563	TIPIN	-4.81307	2.34222e-06	0.00664235	-0.665571	0.138284	23.1656
336	rs12636921	PARP15	4.81301	2.34278e-06	0.00664235	0.424204	0.0881368	23.1651
337	rs59926041	CNOT1	4.80966	2.3796e-06	0.00669911	0.627981	0.130567	23.1328
338	rs4715101	PHACTR1	4.80873	2.38987e-06	0.00672589	0.381046	0.0792404	23.1239
339	rs2856822	HLA-DPB1	4.80804	2.39756e-06	0.00673923	0.366527	0.0762321	23.1173
340	rs210159	SPDEF	-4.8035	2.44872e-06	0.00685264	-0.753458	0.156856	23.0736
341	rs77611915	DRC7	-4.80152	2.47133e-06	0.00689237	-0.659463	0.137345	23.0546
342	rs7568632	TMEM87B	4.79935	2.49636e-06	0.00694777	0.373565	0.0778366	23.0337
343	rs3111689	TMEM128	4.79796	2.51255e-06	0.00698275	0.400072	0.0833838	23.0204
344	rs11691924	D2HGDH	-4.79715	2.52191e-06	0.00700752	-0.356859	0.0743897	23.0127
345	rs4881229	KLF6	-4.79602	2.53522e-06	0.00704258	-0.433425	0.0903718	23.0018
346	rs9652444	ADAL	4.79531	2.54353e-06	0.00704483	0.590102	0.123058	22.995
347	rs57267060	LINC02360	4.79501	2.54717e-06	0.00704483	0.413731	0.0862838	22.9921
348	rs72976620	TMIGD2	-4.79354	2.56451e-06	0.00704483	-0.621752	0.129706	22.978
349	rs6772406	ANAPC13	-4.79062	2.59949e-06	0.00704483	-0.34198	0.0713854	22.95
350	rs13193513	CASP8AP2	4.78564	2.66013e-06	0.00704483	0.56423	0.117901	22.9024
351	rs12133910	UCK2	4.783	2.6928e-06	0.00711059	0.517578	0.108212	22.8771
352	rs7662948	STPG2	-4.78289	2.69423e-06	0.00711375	-0.34441	0.0720087	22.876
353	rs112241970	FAM225B	-4.78099	2.71807e-06	0.00716782	-0.500417	0.104668	22.8578
354	rs146821545	RALBP1	4.77809	2.7547e-06	0.00724892	0.375871	0.0786655	22.8302
355	rs35995645	SRSF3	4.77798	2.7562e-06	0.00724892	0.382629	0.0800818	22.829
356	rs4535497	SLC12A7	4.77664	2.77323e-06	0.00727233	0.314462	0.0658334	22.8163
357	rs79117691	GRSF1	4.77495	2.79497e-06	0.00732176	0.718525	0.150478	22.8002
358	rs62023083	HERC1	-4.77177	2.83638e-06	0.00741401	-0.458148	0.0960122	22.7698
359	rs11879255	IQCN	-4.77019	2.85724e-06	0.00746212	-0.527204	0.110521	22.7547
360	rs1979155	STIM1	-4.77009	2.85853e-06	0.00746309	-0.525571	0.110181	22.7537
361	rs2244546	MPIG6B	-4.76796	2.88674e-06	0.0075256	-0.642938	0.134845	22.7335
362	rs73044610	CLEC9A	-4.76554	2.91924e-06	0.00758824	-0.480991	0.100931	22.7103
363	rs12229856	FGD4	4.76295	2.9543e-06	0.00766238	0.384854	0.0808016	22.6857
364	rs73095145	GPR27	4.76295	2.95433e-06	0.00766238	0.358799	0.0753314	22.6857
365	rs1376286	PDE1C	4.76073	2.98464e-06	0.00773192	0.353206	0.0741914	22.6646
366	rs2819095	ARID1B	4.75984	2.99699e-06	0.00775939	0.471331	0.0990225	22.6561
367	rs10794095	EDRF1-DT	4.7596	3.00026e-06	0.00776683	0.335639	0.0705182	22.6538
368	rs17448575	ATP8A1	4.75854	3.01501e-06	0.00780009	0.330431	0.0694396	22.6437
369	rs11558819	ICOSLG	-4.75853	3.01512e-06	0.00780009	-0.400554	0.084176	22.6436
370	rs35319120	TRIM66	4.75549	3.05771e-06	0.00789803	0.380741	0.0800635	22.6147
371	rs28558849	NOXA1	-4.74883	3.15288e-06	0.00807903	-0.350608	0.0738303	22.5514
372	rs72770332	SEC14L5	-4.74881	3.15312e-06	0.0080793	-0.628318	0.13231	22.5512
373	rs12224559	DKK3	4.74685	3.18175e-06	0.00814591	0.582471	0.122707	22.5326
374	rs9835646	USF3	-4.74612	3.19241e-06	0.00816542	-0.688883	0.145146	22.5257
375	rs61919240	RIMKLB	-4.74315	3.23629e-06	0.00826842	-0.354009	0.0746358	22.4975
376	rs10181619	SCN2A	4.74245	3.24678e-06	0.00829008	0.394233	0.0831286	22.4908
377	rs6882998	GEMIN5	-4.74232	3.24869e-06	0.00829461	-0.523535	0.110396	22.4896
378	rs2643350	TM2D3	4.7421	3.25205e-06	0.00830218	0.412567	0.0870009	22.4875
379	rs1968829	TTYH1	4.73997	3.28399e-06	0.00837609	0.346541	0.0731104	22.4673
380	rs7117701	CD151	-4.73956	3.29029e-06	0.00839111	-0.351992	0.0742669	22.4634
381	rs11647829	NTAN1	-4.73696	3.32981e-06	0.00848035	-0.466289	0.0984363	22.4388
382	rs1980142	ZNF385D	4.7355	3.35219e-06	0.0085128	0.334163	0.0705655	22.4249
383	rs4953442	MCFD2	4.73477	3.36345e-06	0.00853931	0.307796	0.0650076	22.418
384	rs351995	HCN2	-4.73381	3.37824e-06	0.00857088	-0.345812	0.0730515	22.409
385	rs66550110	LINC01239	-4.73284	3.39342e-06	0.00860092	-0.686524	0.145056	22.3997
386	rs71611009	FRAS1	4.73278	3.39431e-06	0.00860141	0.488776	0.103275	22.3992
387	rs10492992	PADI6	-4.73245	3.39935e-06	0.00861381	-0.69037	0.14588	22.3961
388	rs4690945	RXFP1	4.73034	3.4325e-06	0.00868358	0.712652	0.150656	22.3761
389	rs147149224	CIART	-4.72811	3.46783e-06	0.00876434	-0.621583	0.131465	22.355
390	rs17623958	CTNNAL1	4.72609	3.5e-06	0.00883588	0.667877	0.141317	22.336
391	rs4742267	KDM4C	4.72502	3.51726e-06	0.00887764	0.293477	0.0621112	22.3258
392	rs10926596	MAP1LC3C	-4.72468	3.52272e-06	0.00888926	-0.490975	0.103917	22.3226
393	rs62132778	KDELR1	4.72287	3.55217e-06	0.00895736	0.54811	0.116054	22.3055
394	rs61049778	COL25A1	-4.72143	3.57571e-06	0.00899909	-0.606977	0.128558	22.2919
395	rs12986959	USP34	4.71905	3.61486e-06	0.00907804	0.469848	0.0995642	22.2694
396	rs12810426	NTF3	-4.71845	3.62475e-06	0.00909532	-0.421318	0.0892916	22.2638
397	rs13338804	SDR42E1	-4.71676	3.65285e-06	0.00912868	-0.558348	0.118375	22.2479
398	rs163074	SERPINB9	-4.71627	3.6611e-06	0.00912955	-0.390384	0.0827738	22.2432
399	rs147056003	MT1G	4.71287	3.71857e-06	0.00926246	0.481917	0.102256	22.2111
400	rs4765627	BRI3BP	4.7122	3.72997e-06	0.00928974	0.570821	0.121137	22.2048
401	rs146860031	MYBPC1	-4.71117	3.74755e-06	0.009326	-0.484631	0.102868	22.1951
402	rs250541	PKMYT1	4.71098	3.75087e-06	0.00933352	0.431884	0.0916761	22.1933
403	rs17187038	NOX3	-4.7103	3.76257e-06	0.0093596	-0.593778	0.12606	22.1869
404	rs4895929	ARG1	-4.70874	3.78937e-06	0.00941894	-0.36541	0.0776023	22.1723
405	rs79635839	RPL8	4.70635	3.8311e-06	0.00945707	0.390629	0.0830004	22.1497
406	rs11666747	NANOS3	4.70427	3.86761e-06	0.00953115	0.643513	0.136793	22.1302
407	rs61878123	SWAP70	4.70142	3.91841e-06	0.009643	0.369064	0.0785006	22.1033
408	rs62035678	NPIPA3	-4.70132	3.92004e-06	0.009643	-0.615356	0.13089	22.1025
409	rs57409172	TM4SF19	-4.69898	3.96214e-06	0.00970836	-0.762901	0.162354	22.0805
410	rs77304590	FOXN2	-4.69816	3.97715e-06	0.00974321	-0.516532	0.109944	22.0727
411	rs11928660	C3orf20	-4.69506	4.03374e-06	0.00985568	-0.368862	0.0785638	22.0436
412	rs77505784	MASTL	4.69461	4.042e-06	0.00987428	0.70113	0.149348	22.0394
413	rs2275782	GPR21	-4.69239	4.08305e-06	0.00996037	-0.623648	0.132906	22.0186
414	rs72744255	GDNF	-4.69228	4.08523e-06	0.00996138	-0.619589	0.132044	22.0175
415	rs880279	LIX1L	4.68929	4.14125e-06	0.0100618	0.430392	0.091782	21.9894
416	rs16947125	WWOX	4.68884	4.14983e-06	0.0100618	0.37397	0.0797574	21.9852
417	rs738539	A4GALT	4.68755	4.17429e-06	0.010102	0.320251	0.0683196	21.9731
418	rs10010994	BST1	4.6868	4.18845e-06	0.0101327	0.440815	0.0940545	21.9661
419	rs62431495	CFAP206	-4.68439	4.23474e-06	0.0102327	-0.60523	0.129202	21.9435
420	rs75099005	UCP3	-4.68024	4.31552e-06	0.0103675	-0.685115	0.146385	21.9046
421	rs77955284	LINC02112	-4.67794	4.36078e-06	0.0104685	-0.664692	0.142091	21.8832
422	rs10268510	NUP205	-4.67789	4.36194e-06	0.0104709	-0.336785	0.0719952	21.8826
423	rs17621539	DENND2A	-4.67322	4.45536e-06	0.0106521	-0.300797	0.064366	21.839
424	rs10413722	BTBD2	-4.6732	4.45583e-06	0.0106527	-0.576714	0.123409	21.8388
425	rs8030479	TTC23	4.67273	4.46544e-06	0.0106667	0.455274	0.0974322	21.8344
426	rs2066471	UBIAD1	4.67272	4.46559e-06	0.0106667	0.460612	0.0985748	21.8343
427	rs56356600	ADRA1B	-4.67266	4.46684e-06	0.0106692	-0.672371	0.143895	21.8337
428	rs62410019	CHRNA9	-4.67263	4.46733e-06	0.01067	-0.618196	0.132301	21.8335
429	rs7188234	IL32	4.67125	4.49544e-06	0.0107284	0.542737	0.116187	21.8206
430	rs2453466	CCDC184	-4.67101	4.50046e-06	0.01074	-0.509992	0.109182	21.8183
431	rs3810277	MYBPC2	-4.67084	4.50379e-06	0.0107471	-0.505456	0.108215	21.8168
432	rs78393293	ZNF761	4.66988	4.52355e-06	0.0107909	0.445796	0.0954619	21.8078
433	rs1805152	CLCNKA	4.66919	4.53774e-06	0.0108219	0.351906	0.0753677	21.8013
434	rs11921352	IGSF11	-4.66769	4.56884e-06	0.0108864	-0.826037	0.176969	21.7873
435	rs79941750	RASSF10	-4.6673	4.57691e-06	0.0109039	-0.817679	0.175193	21.7837
436	rs73240544	THEGL	-4.66556	4.61308e-06	0.0109647	-0.65451	0.140285	21.7675
437	rs147333619	LINC02365	-4.66457	4.63386e-06	0.0110069	-0.527689	0.113127	21.7583
438	rs7099565	AFAP1L2	-4.66371	4.65211e-06	0.0110465	-0.329897	0.070737	21.7502
439	rs149641812	PRPF40A	4.66357	4.65503e-06	0.0110521	0.77915	0.167072	21.7489
440	rs2074861	AMH	-4.66228	4.68225e-06	0.0110986	-0.49044	0.105193	21.7369
441	rs9865151	LINC00960	4.66196	4.68922e-06	0.0111115	0.370015	0.079369	21.7338
442	rs12347614	PDCD1LG2	-4.66132	4.70271e-06	0.0111414	-0.375315	0.0805169	21.7279
443	rs1985851	ANO2	4.65873	4.75834e-06	0.0112438	0.295521	0.0634338	21.7038
444	rs72721304	LINC02289	-4.65855	4.76211e-06	0.0112519	-0.596559	0.128057	21.7021
445	rs76502998	PKP4	4.65792	4.77586e-06	0.0112788	0.663391	0.142422	21.6962
446	rs7046559	ANGPTL2	4.65702	4.79543e-06	0.0113185	0.443449	0.0952217	21.6878
447	rs1122940	FBLN1	4.65611	4.81523e-06	0.0113579	0.425725	0.0914337	21.6793
448	rs12467016	LINC01249	-4.65318	4.87956e-06	0.0114903	-0.357851	0.0769045	21.6521
449	rs9652625	AKTIP	-4.65194	4.90692e-06	0.0115442	-0.364557	0.0783665	21.6406
450	rs7815386	MAL2	-4.64907	4.97116e-06	0.0116377	-0.369643	0.0795091	21.6139
451	rs6747776	CDK5R2	-4.64729	5.01145e-06	0.0117165	-0.407408	0.0876658	21.5973
452	rs4072633	ELAVL1	4.646	5.04079e-06	0.0117802	0.354702	0.0763458	21.5853
453	rs34720173	GLI1	-4.64543	5.05366e-06	0.0118045	-0.492461	0.10601	21.58
454	rs116219562	SOCS2	4.64407	5.08477e-06	0.0118655	0.603061	0.129856	21.5674
455	rs6454750	UBE2J1	4.64185	5.1362e-06	0.0119429	0.318162	0.0685422	21.5468
456	rs74057236	NANOG	-4.64136	5.14768e-06	0.0119532	-0.611099	0.131664	21.5422
457	rs67722355	NTSR2	-4.64071	5.16265e-06	0.0119827	-0.425528	0.0916944	21.5362
458	rs11672430	IL11	-4.64059	5.16542e-06	0.0119872	-0.638448	0.137579	21.5351
459	rs11647463	MBTPS1	-4.64009	5.17716e-06	0.0120131	-0.417551	0.0899876	21.5304
460	rs1562824	PRMT6	-4.63915	5.19912e-06	0.012059	-0.655207	0.141234	21.5218
461	rs7017170	CSGALNACT1	4.6388	5.20737e-06	0.0120763	0.372316	0.0802611	21.5185
462	rs809359	FGF22	4.63877	5.20822e-06	0.0120779	0.644892	0.139022	21.5182
463	rs28759711	ZNF589	-4.63666	5.25814e-06	0.0121763	-0.370046	0.0798089	21.4986
464	rs60045765	ZNF345	4.636	5.27375e-06	0.0122088	0.536853	0.115801	21.4925
465	rs293543	NOL4L-DT	-4.63444	5.31113e-06	0.0122889	-0.402984	0.0869544	21.478
466	rs4863780	LINC00499	-4.6331	5.34328e-06	0.012354	-0.577958	0.124746	21.4656
467	rs868142	RPLP1	4.63265	5.35411e-06	0.0123781	0.412581	0.0890593	21.4614
468	rs79711557	GABRP	-4.62951	5.43046e-06	0.0124875	-0.666544	0.143977	21.4324
469	rs17117138	SAP30L	4.62919	5.43827e-06	0.0124875	0.543258	0.117355	21.4294
470	rs34812482	CHRM1	-4.62666	5.50085e-06	0.012499	-0.353992	0.0765115	21.4059
471	rs950699	ANXA3	4.62491	5.54436e-06	0.0125821	0.327981	0.0709162	21.3898
472	rs4745555	GCNT1	-4.62187	5.62071e-06	0.0127442	-0.384457	0.083182	21.3617
473	rs4834168	FAM241A	4.617	5.74543e-06	0.0129208	0.330279	0.0715355	21.3167
474	rs10808172	GPR85	-4.6168	5.75057e-06	0.01293	-0.260765	0.0564818	21.3148
475	rs3128345	SAMD11	4.61526	5.79053e-06	0.0130118	0.339749	0.0736142	21.3006
476	rs6435904	XRCC5	-4.61455	5.80917e-06	0.0130523	-0.778986	0.168811	21.2941
477	rs12815760	CDKN1B	4.6133	5.84174e-06	0.0131017	0.640273	0.138788	21.2826
478	rs11000695	FAM149B1	4.61295	5.85104e-06	0.0131211	0.556541	0.120648	21.2793
479	rs74950823	CYP4A11	-4.61273	5.85677e-06	0.0131306	-0.739425	0.160301	21.2773
480	rs111920970	F7	-4.61211	5.87331e-06	0.0131629	-0.598017	0.129662	21.2715
481	rs6508950	AKT2	4.61069	5.91086e-06	0.0132346	0.58353	0.12656	21.2585
482	rs3864814	SLC25A16	4.60885	5.96005e-06	0.0133261	0.438612	0.0951674	21.2415
483	rs35447548	CPSF4	4.60638	6.02637e-06	0.013462	0.635243	0.137905	21.2188
484	rs9907312	SPACA3	4.60581	6.04201e-06	0.0134676	0.65464	0.142134	21.2135
485	rs6784328	LINC02021	4.60551	6.05001e-06	0.0134676	0.350455	0.0760948	21.2107
486	rs6121732	TAF4	4.60497	6.06474e-06	0.0134869	0.43947	0.0954339	21.2058
487	rs11878516	ZNF560	-4.60494	6.0657e-06	0.0134869	-0.471113	0.102306	21.2054
488	rs28857918	CRYZ	4.60492	6.0661e-06	0.0134869	0.344588	0.0748304	21.2053
489	rs17450087	GCK	-4.60031	6.19287e-06	0.0136983	-0.664393	0.144423	21.1629
490	rs12458532	EMILIN2	-4.59938	6.2189e-06	0.0137423	-0.35045	0.0761951	21.1543
491	rs2067398	INPP1	-4.59923	6.22295e-06	0.0137496	-0.404162	0.087876	21.153
492	rs1111904	HSPA8	4.5985	6.24351e-06	0.0137866	0.265472	0.0577302	21.1462
493	rs11605586	CDK2AP2	4.59842	6.24581e-06	0.0137897	0.27609	0.0600402	21.1454
494	rs6588035	ITGB3BP	-4.59718	6.28071e-06	0.0138583	-0.367552	0.0799518	21.134
495	rs2819882	ANXA11	-4.59589	6.31702e-06	0.0139201	-0.32484	0.0706805	21.1222
496	rs34683643	GPAT3	-4.59396	6.37187e-06	0.0139946	-0.698616	0.152073	21.1045
497	rs886953	ECI1	4.59255	6.41238e-06	0.0140501	0.34741	0.0756465	21.0915
498	rs35567022	RPGRIP1	-4.59035	6.47591e-06	0.0141582	-0.675276	0.147108	21.0713
499	rs9388425	LINC02523	4.58975	6.49336e-06	0.0141893	0.353802	0.0770852	21.0658
500	rs77169019	CUTA	-4.58939	6.50382e-06	0.0142101	-0.56388	0.122866	21.0625
501	rs11101989	GSTM5	4.58855	6.52835e-06	0.0142476	0.312084	0.0680136	21.0548
502	rs10481035	EIF4EBP1	4.58816	6.53966e-06	0.0142624	0.456514	0.0994982	21.0512
503	rs75648791	PRR7	4.58735	6.56338e-06	0.0143093	0.708486	0.154443	21.0438
504	rs112499478	MRGPRX3	-4.58707	6.57184e-06	0.014324	-0.669934	0.146048	21.0412
505	rs72988011	FAM83B	-4.58396	6.66378e-06	0.0144951	-0.559744	0.122109	21.0127
506	rs11541642	KNSTRN	-4.58389	6.66586e-06	0.0144982	-0.482151	0.105184	21.0121
507	rs12930014	ATF7IP2	4.58386	6.66698e-06	0.0144996	0.587747	0.128221	21.0117
508	rs17783156	ERG28	4.58212	6.71908e-06	0.0145969	0.467306	0.101985	20.9958
509	rs116702057	KLRC1	-4.5817	6.73165e-06	0.0146221	-0.813202	0.177489	20.992
510	rs17775638	LINC00670	-4.57991	6.78572e-06	0.0147341	-0.332876	0.0726817	20.9756
511	rs17434789	DAB1	4.57793	6.84616e-06	0.0148492	0.521281	0.113868	20.9574
512	rs11799442	ACTL8	-4.57593	6.90764e-06	0.0149523	-0.668084	0.146	20.9391
513	rs1463092	PPM1K	-4.5759	6.90833e-06	0.0149523	-0.466677	0.101986	20.9389
514	rs4632732	LINC02262	-4.57515	6.93166e-06	0.0149944	-0.409208	0.0894415	20.932
515	rs28552092	OR2L2	4.57452	6.95109e-06	0.0150313	0.397148	0.0868174	20.9263
516	rs28504171	STIM2	4.57441	6.95465e-06	0.0150373	0.328809	0.0718802	20.9252
517	rs926817	PLCB1	4.57315	6.99389e-06	0.0151147	0.317131	0.0693463	20.9137
518	rs3786664	PRMT1	4.57206	7.02811e-06	0.0151749	0.407978	0.0892328	20.9037
519	rs153557	REEP5	-4.57188	7.03362e-06	0.0151852	-0.294726	0.064465	20.9021
520	rs12318065	DTX3	4.57165	7.04081e-06	0.0151917	0.37247	0.0814737	20.9
521	rs11970778	NPY	-4.57143	7.04792e-06	0.0152049	-0.44473	0.0972846	20.8979
522	rs989128	SPATA20	4.57051	7.07693e-06	0.0152574	0.329766	0.0721508	20.8895
523	rs4085749	KCNT2	4.5698	7.09922e-06	0.0153028	0.407411	0.0891528	20.8831
524	rs72908798	OLA1	4.56928	7.11592e-06	0.0153281	0.79515	0.174021	20.8783
525	rs62135856	DHX57	4.56923	7.11735e-06	0.0153306	0.584394	0.127898	20.8779
526	rs7306251	FAR2	-4.56862	7.13678e-06	0.0153627	-0.335308	0.0733938	20.8723
527	rs77362779	MALSU1	4.56505	7.25144e-06	0.0155874	0.635987	0.139317	20.8397
528	rs62118205	CLASRP	4.5621	7.34729e-06	0.0157682	0.41254	0.0904277	20.8128
529	rs62202040	ABCA12	-4.56191	7.35367e-06	0.0157792	-0.39748	0.0871302	20.811
530	rs11806393	DESI2	4.56186	7.35516e-06	0.0157801	0.655068	0.143597	20.8106
531	rs13057849	MAPK1	4.56026	7.40787e-06	0.0158794	0.388984	0.0852985	20.796
532	rs117415681	CA9	-4.56001	7.41613e-06	0.0158922	-0.677592	0.148594	20.7937
533	rs9914093	SLC38A10	-4.55742	7.50246e-06	0.0160505	-0.322117	0.0706798	20.77
534	rs16975317	MYO16	-4.5571	7.5129e-06	0.0160712	-0.560876	0.123077	20.7672
535	rs59377644	CCL3	-4.55681	7.52255e-06	0.0160827	-0.616566	0.135306	20.7646
536	rs9834211	SENP5	-4.55679	7.52323e-06	0.0160827	-0.304848	0.0668997	20.7644
537	rs9399459	PHACTR2	-4.5526	7.66499e-06	0.0163591	-0.318391	0.069936	20.7262
538	rs9635372	LRRC49	4.55255	7.66665e-06	0.0163621	0.484951	0.106523	20.7257
539	rs652944	KLRC2	4.55162	7.69875e-06	0.0164215	0.586091	0.128766	20.7172
540	rs34857989	PRKCA	-4.55038	7.74109e-06	0.0164738	-0.60892	0.133817	20.706
541	rs433689	ZNF703	4.54891	7.79205e-06	0.0165714	0.301418	0.0662617	20.6926
542	rs2096883	TRIM29	-4.54886	7.79376e-06	0.0165744	-0.435155	0.0956625	20.6921
543	rs66837396	CCNI	4.54767	7.83497e-06	0.0166415	0.554874	0.122013	20.6813
544	rs1003719	TTC3	-4.54717	7.85267e-06	0.0166762	-0.324689	0.0714047	20.6767
545	rs1021011	RAP1B	4.54665	7.87083e-06	0.0167119	0.389502	0.0856679	20.672
546	rs11870308	NUP88	4.5447	7.93917e-06	0.0168327	0.396109	0.0871585	20.6543
547	rs17137364	DNAJA3	4.54324	7.99087e-06	0.0169336	0.669751	0.147417	20.641
548	rs7915338	IL15RA	-4.54276	8.00804e-06	0.016963	-0.298334	0.0656725	20.6366
549	rs62196711	FERMT1	4.54231	8.02383e-06	0.0169854	0.323925	0.0713128	20.6326
550	rs35259225	ALLC	-4.53996	8.10838e-06	0.0171216	-0.540583	0.119072	20.6112
551	rs11670449	JUND	4.53934	8.13073e-06	0.0171652	0.528268	0.116376	20.6056
552	rs114171756	STK32A	-4.53905	8.14103e-06	0.0171835	-0.684133	0.150722	20.603
553	rs113973	A2M	4.53667	8.22761e-06	0.0173366	0.26135	0.0576084	20.5814
554	rs321620	NIPAL1	-4.53655	8.23197e-06	0.0173381	-0.401895	0.0885905	20.5803
555	rs79326814	DYSF	-4.5362	8.24459e-06	0.0173611	-0.440028	0.0970036	20.5771
556	rs2106835	VDR	4.53357	8.34148e-06	0.0175437	0.406075	0.0895707	20.5533
557	rs75625693	SRP54	4.5332	8.35508e-06	0.0175681	0.614867	0.135636	20.5499
558	rs12976094	GIPR	-4.53281	8.36959e-06	0.0175956	-0.553385	0.122084	20.5464
559	rs75279668	TNS3	4.53254	8.3796e-06	0.0176055	0.561293	0.123836	20.5439
560	rs34153226	SNRNP48	4.53254	8.37974e-06	0.0176055	0.461977	0.101925	20.5439
561	rs299700	CA6	4.53197	8.40106e-06	0.0176455	0.467265	0.103104	20.5387
562	rs9365094	PLG	-4.53191	8.40315e-06	0.0176493	-0.419938	0.0926624	20.5382
563	rs12713020	FBXO11	-4.53138	8.42306e-06	0.0176876	-0.280296	0.0618568	20.5334
564	rs607396	PTPRM	4.52978	8.48285e-06	0.0177732	0.413827	0.091357	20.5189
565	rs2999174	SH3BGRL2	-4.5269	8.59182e-06	0.0179662	-0.427285	0.0943879	20.4928
566	rs62503203	ADAM7	-4.52501	8.6642e-06	0.0180983	-0.534885	0.118206	20.4757
567	rs11744295	ACOT12	-4.525	8.66437e-06	0.0180983	-0.369614	0.0816825	20.4757
568	rs11084835	ZNF30	4.52482	8.67131e-06	0.0181098	0.358876	0.0793127	20.474
569	rs11246200	IRF7	4.52461	8.67945e-06	0.0181256	0.382641	0.0845688	20.4721
570	rs753719	C2CD4C	-4.52437	8.6889e-06	0.0181404	-0.315023	0.0696281	20.4699
571	rs7287478	GAL3ST1	-4.52354	8.72076e-06	0.0181959	-0.393521	0.086994	20.4624
572	rs145889012	RBM39	-4.52087	8.82462e-06	0.0183952	-0.644283	0.142513	20.4382
573	rs10140765	PRIMA1	-4.52043	8.84154e-06	0.0184217	-0.426814	0.0944189	20.4343
574	rs7255195	TMEM259	4.51936	8.88376e-06	0.0184829	0.586483	0.129771	20.4246
575	rs59466757	ACOX1	4.51881	8.90525e-06	0.018522	0.629559	0.13932	20.4196
576	rs3753067	SMAD4	4.51859	8.91411e-06	0.0185367	0.572392	0.126675	20.4176
577	rs1558008	POLR2J	-4.51819	8.92955e-06	0.0185651	-0.310541	0.0687313	20.4141
578	rs57112407	CHRNA3	-4.51658	8.9935e-06	0.0186848	-0.352058	0.077948	20.3995
579	rs55913706	C12orf60	4.51566	9.03016e-06	0.0187446	0.387672	0.0858505	20.3912
580	rs7545538	IRF6	4.51343	9.11966e-06	0.0189094	0.320814	0.0710799	20.3711
581	rs62104047	RPL17	-4.51332	9.12413e-06	0.0189178	-0.273648	0.0606313	20.3701
582	rs56329229	COL20A1	-4.5132	9.12897e-06	0.0189262	-0.599352	0.1328	20.369
583	rs115929572	GSTM2	-4.51159	9.19418e-06	0.0190435	-0.53084	0.117661	20.3544
584	rs72809232	LRRC20	-4.50977	9.26858e-06	0.0191834	-0.631191	0.139961	20.338
585	rs2724614	BORCS5	4.50898	9.30078e-06	0.0192203	0.304534	0.0675394	20.3309
586	rs2074451	ELANE	4.5075	9.36171e-06	0.0193083	0.364391	0.0808411	20.3176
587	rs36051908	WASHC4	4.50734	9.36857e-06	0.0193212	0.689423	0.152956	20.3161
588	rs6137171	NAA20	-4.5069	9.38666e-06	0.0193533	-0.330717	0.0733801	20.3121
589	rs61933418	NAP1L1	4.5062	9.41564e-06	0.0194066	0.559832	0.124236	20.3059
590	rs412768	IRF9	4.50616	9.41731e-06	0.0194086	0.370105	0.0821331	20.3055
591	rs72915169	ELAC1	4.50603	9.42266e-06	0.019418	0.515484	0.114399	20.3043
592	rs61897976	NR1H3	4.50575	9.43461e-06	0.0194398	0.560759	0.124454	20.3017
593	rs12964672	SKA1	-4.50445	9.48883e-06	0.0195119	-0.775143	0.172084	20.29
594	rs62207996	DNAJC5	4.50403	9.50635e-06	0.0195388	0.589989	0.130991	20.2863
595	rs117166916	ITGB1	-4.5038	9.51598e-06	0.0195541	-0.440381	0.0977799	20.2842
596	rs2903684	WWTR1	-4.50364	9.5226e-06	0.0195644	-0.361523	0.0802734	20.2828
597	rs741757	COL9A3	4.50348	9.52951e-06	0.019578	0.39588	0.0879054	20.2813
598	rs10502085	NPAT	4.50295	9.55175e-06	0.0196119	0.666471	0.148008	20.2766
599	rs2135670	OR56A3	-4.50163	9.60752e-06	0.0196995	-0.556842	0.123698	20.2647
600	rs73174415	TRABD	-4.50133	9.62034e-06	0.0197108	-0.704834	0.156584	20.262
601	rs3768	CCDC92	-4.50066	9.64867e-06	0.0197643	-0.367448	0.0816431	20.256
602	rs35019375	NPNT	4.50017	9.6697e-06	0.0197961	0.533164	0.118477	20.2515
603	rs1893035	SCN4B	4.50002	9.67617e-06	0.0198082	0.632761	0.140613	20.2501
604	rs62401127	SUPT3H	4.49943	9.70103e-06	0.0198584	0.380692	0.0846089	20.2449
605	rs1290652	MED25	4.4975	9.78396e-06	0.0199768	0.322147	0.071628	20.2275
606	rs35522855	SPIB	-4.49717	9.79818e-06	0.0199993	-0.418217	0.0929956	20.2246
607	rs8121281	SHLD1	4.49299	9.98065e-06	0.020285	0.294802	0.0656137	20.1869
608	rs764707	RAD51AP1	-4.49275	9.99109e-06	0.0203049	-0.667138	0.148492	20.1848
609	rs17302700	PRMT2	4.49086	1.00746e-05	0.020461	0.570025	0.12693	20.1678
610	rs12713987	ASXL2	4.48879	1.01666e-05	0.0206135	0.521735	0.116231	20.1493
611	rs3909111	PSORS1C1	-4.48845	1.01819e-05	0.020637	-0.645178	0.143742	20.1462
612	rs13163763	SIMC1	4.48719	1.02386e-05	0.0207322	0.548764	0.122296	20.1349
613	rs17182882	PSEN1	4.48695	1.02497e-05	0.0207512	0.662451	0.14764	20.1327
614	rs480694	TXNDC8	-4.48599	1.02929e-05	0.0208273	-0.430511	0.095968	20.1241
615	rs78723302	SUSD3	-4.48515	1.0331e-05	0.0208967	-0.732841	0.163393	20.1166
616	rs6534359	TRPC3	4.48364	1.03996e-05	0.0210081	0.286748	0.0639541	20.1031
617	rs2009778	CEP68	-4.48131	1.05067e-05	0.0212098	-0.289723	0.0646512	20.0822
618	rs17807204	SENP3	4.48039	1.05496e-05	0.0212847	0.622665	0.138976	20.0739
619	rs1020560	ARHGAP11A	4.47981	1.05764e-05	0.0213311	0.350951	0.0783406	20.0687
620	rs17674009	LINC02408	-4.47547	1.07802e-05	0.0216968	-0.528648	0.118121	20.0298
621	rs3858521	SLC22A18AS	-4.47517	1.0794e-05	0.0217204	-0.562319	0.125653	20.0272
622	rs8111567	ETHE1	4.47464	1.08195e-05	0.0217521	0.415579	0.0928743	20.0224
623	rs57026899	VANGL1	4.47461	1.08209e-05	0.0217539	0.382037	0.0853789	20.0221
624	rs4791737	CFAP52	-4.47392	1.08538e-05	0.0218143	-0.451242	0.100861	20.0159
625	rs9348676	ACOT13	4.47369	1.08643e-05	0.0218319	0.329183	0.0735819	20.0139
626	rs17761583	PHYHIPL	-4.47339	1.08787e-05	0.0218472	-0.356477	0.0796884	20.0113
627	rs7194897	RBFOX1	-4.47283	1.09059e-05	0.0218933	-0.602729	0.134753	20.0062
628	rs72690382	PSME2	4.47244	1.09245e-05	0.0219271	0.393089	0.0878916	20.0027
629	rs2500558	SOBP	-4.47192	1.09493e-05	0.021965	-0.292709	0.0654549	19.9981
630	rs73598374	R3HDML	-4.47073	1.10065e-05	0.0220567	-0.607021	0.135777	19.9874
631	rs2239897	PHLDA2	-4.47052	1.10167e-05	0.0220749	-0.561684	0.125642	19.9856
632	rs79907239	FAM228A	-4.46965	1.10587e-05	0.0221376	-0.70758	0.158307	19.9778
633	rs2838507	AGPAT3	-4.46536	1.1269e-05	0.0225017	-0.353309	0.0791222	19.9394
634	rs66875819	FBXO25	4.46532	1.12708e-05	0.0225045	0.396601	0.088818	19.9391
635	rs12617109	CTNNA2	4.46447	1.13132e-05	0.0225822	0.349724	0.0783349	19.9315
636	rs7284991	MYO18B	4.46435	1.13189e-05	0.0225918	0.311413	0.0697556	19.9304
637	rs34131507	PIK3C2B	4.46318	1.1377e-05	0.0226756	0.439049	0.0983712	19.92
638	rs4738648	FAM110B	-4.46299	1.13867e-05	0.0226942	-0.334177	0.0748774	19.9183
639	rs56327957	CTBS	-4.46292	1.139e-05	0.0227001	-0.418335	0.0937357	19.9177
640	rs28450391	METTL26	-4.46218	1.1427e-05	0.0227672	-0.363376	0.0814346	19.9111
641	rs41269915	TDRD10	4.46151	1.14607e-05	0.0228232	0.416669	0.0933919	19.9051
642	rs7556223	LINC01787	4.46123	1.14747e-05	0.0228475	0.316213	0.0708802	19.9026
643	rs1353441	PLA2G4A	4.46051	1.15108e-05	0.0229098	0.48091	0.107815	19.8962
644	rs62037875	GOLGA8H	-4.45963	1.15554e-05	0.0229875	-0.549169	0.123142	19.8883
645	rs1074501	HEATR4	4.45874	1.16002e-05	0.023067	0.349491	0.0783833	19.8804
646	rs62002864	GOLGA8A	4.45846	1.16146e-05	0.0230888	0.666094	0.1494	19.8779
647	rs6773029	PPP1R2	4.4575	1.16636e-05	0.0231773	0.458918	0.102954	19.8693
648	rs2283269	FKBP4	4.45576	1.17526e-05	0.0233354	0.343316	0.0770499	19.8538
649	rs10906689	NMT2	-4.45427	1.18294e-05	0.0234766	-0.380346	0.085389	19.8406
650	rs11770876	UFSP1	-4.45297	1.1897e-05	0.0235951	-0.687082	0.154297	19.829
651	rs4732777	PNOC	-4.4521	1.19425e-05	0.0236798	-0.664794	0.149321	19.8212
652	rs17126646	TXNDC16	4.45177	1.19598e-05	0.0237057	0.691392	0.155307	19.8182
653	rs4949314	COL16A1	4.45169	1.19638e-05	0.0237128	0.327846	0.0736452	19.8176
654	rs10093601	PABPC1	4.45013	1.20458e-05	0.0238357	0.563917	0.126719	19.8037
655	rs72948806	MTO1	4.44963	1.20721e-05	0.0238748	0.615705	0.138372	19.7992
656	rs111258114	TEDC2	-4.44942	1.20833e-05	0.0238939	-0.818024	0.18385	19.7973
657	rs78410207	FOXJ3	4.44865	1.2124e-05	0.0239374	0.685404	0.15407	19.7905
658	rs1008932	UPB1	4.44855	1.2129e-05	0.0239374	0.305995	0.0687854	19.7896
659	rs55910192	RNF175	-4.44763	1.21779e-05	0.0240247	-0.62496	0.140515	19.7815
660	rs77855980	KATNAL1	4.44587	1.22722e-05	0.0241985	0.691027	0.155431	19.7657
661	rs1569219	AADAT	-4.44471	1.23344e-05	0.0243046	-0.32571	0.0732803	19.7555
662	rs38845	MET	4.44365	1.23916e-05	0.0244027	0.28148	0.0633444	19.746
663	rs55803476	ITPR1	4.44337	1.2407e-05	0.0244316	0.402387	0.0905591	19.7435
664	rs72731943	MYZAP	-4.44275	1.24406e-05	0.0244923	-0.577557	0.13	19.738
665	rs2739451	ZNF473	4.4426	1.24484e-05	0.0245069	0.34688	0.0780804	19.7367
666	rs12610309	DMRTC2	-4.44209	1.24763e-05	0.0245516	-0.752393	0.169378	19.7322
667	rs6937668	DDX43	-4.44171	1.24968e-05	0.0245825	-0.381501	0.0858905	19.7288
668	rs59194583	NPY2R	-4.4383	1.26842e-05	0.0247878	-0.543033	0.122352	19.6985
669	rs668998	IL12A	4.43825	1.2687e-05	0.0247926	0.334012	0.0752576	19.6981
670	rs393329	NPIPB2	4.43807	1.26974e-05	0.0248105	0.325611	0.0733678	19.6964
671	rs12116812	DNASE2B	-4.43682	1.27665e-05	0.0249211	-0.6002	0.135277	19.6854
672	rs2491145	SDC3	-4.43679	1.27684e-05	0.0249239	-0.333692	0.0752102	19.6851
673	rs11791459	RNF38	4.43522	1.28562e-05	0.0250676	0.643082	0.144995	19.6711
674	rs7626071	TMEM207	4.43494	1.28718e-05	0.0250956	0.611362	0.137851	19.6687
675	rs62077442	TMC6	4.43277	1.29941e-05	0.0253125	0.521726	0.117698	19.6494
676	rs1426917	PSD3	4.43193	1.30414e-05	0.0253935	0.365169	0.0823949	19.642
677	rs78483419	TBCD	-4.43057	1.31189e-05	0.0255355	-0.437624	0.0987737	19.63
678	rs9937660	COTL1	-4.42999	1.31521e-05	0.0255945	-0.56182	0.126822	19.6248
679	rs7226204	ASGR2	-4.4298	1.3163e-05	0.0256101	-0.537343	0.121302	19.6232
680	rs12980435	C19orf81	-4.42893	1.32132e-05	0.0256904	-0.432725	0.0977042	19.6154
681	rs17095088	DACT1	-4.42784	1.32761e-05	0.0257783	-0.397776	0.0898352	19.6057
682	rs1893239	TAF4B	4.42716	1.33153e-05	0.0258462	0.356155	0.0804476	19.5998
683	rs76748798	RTTN	4.42707	1.33208e-05	0.0258561	0.554278	0.125202	19.5989
684	rs10100345	EFR3A	4.4265	1.33537e-05	0.0259074	0.54166	0.122367	19.5939
685	rs12602230	RILP	-4.42548	1.34132e-05	0.0260036	-0.426918	0.0964681	19.5849
686	rs62247475	LINC00870	-4.42524	1.34271e-05	0.0260299	-0.623797	0.140963	19.5827
687	rs7444643	ADAMTS2	4.42439	1.34768e-05	0.0261137	0.712305	0.160995	19.5752
688	rs2981250	ANGPT1	4.42412	1.34928e-05	0.0261351	0.373947	0.0845247	19.5728
689	rs2527853	ATXN7L1	4.42345	1.35323e-05	0.0262038	0.559213	0.12642	19.5669
690	rs12462047	PIAS4	4.42254	1.35859e-05	0.0262799	0.381658	0.0862985	19.5588
691	rs11573111	IGFBP7	4.42249	1.35887e-05	0.0262836	0.299215	0.0676576	19.5584
692	rs16972313	SUZ12	4.42159	1.36423e-05	0.0263269	0.606463	0.13716	19.5504
693	rs13245810	UBE2H	4.42153	1.36458e-05	0.0263282	0.291749	0.0659837	19.5499
694	rs76088085	TRPV4	-4.42121	1.36649e-05	0.0263622	-0.410122	0.0927625	19.5471
695	rs34690034	C9orf163	-4.42102	1.36759e-05	0.0263789	-0.67609	0.152926	19.5454
696	rs73556303	RDX	4.42005	1.37338e-05	0.0264797	0.608958	0.137772	19.5368
697	rs1923315	LYRM4	-4.41993	1.37408e-05	0.0264924	-0.510936	0.115598	19.5358
698	rs1810393	BTBD16	-4.41927	1.37803e-05	0.026562	-0.513263	0.116142	19.53
699	rs16914199	TBC1D2	4.41894	1.38004e-05	0.0265991	0.540232	0.122254	19.527
700	rs117206986	SLC28A1	-4.4185	1.38263e-05	0.0266425	-0.685245	0.155085	19.5232
701	rs78456818	NDUFAF6	4.41706	1.39136e-05	0.0267589	0.638298	0.144507	19.5104
702	rs11773687	TMUB1	4.41649	1.39476e-05	0.0268152	0.323064	0.0731495	19.5054
703	rs73167982	BIK	-4.41602	1.39766e-05	0.0268675	-0.729004	0.165082	19.5012
704	rs9299035	KANK1	4.41597	1.39792e-05	0.0268716	0.328116	0.074302	19.5008
705	rs6681392	PKLR	-4.41588	1.39848e-05	0.0268815	-0.493075	0.11166	19.5
706	rs117363307	ANP32D	-4.4153	1.40202e-05	0.0269465	-0.615666	0.139439	19.4949
707	rs17668735	CSTF3	4.41498	1.40394e-05	0.0269791	0.624948	0.141552	19.4921
708	rs11548855	SNTB2	4.41473	1.40549e-05	0.0270071	0.650649	0.147381	19.4898
709	rs13242142	FAM3C	4.41441	1.40743e-05	0.0270428	0.381867	0.0865047	19.487
710	rs4557815	HEMGN	4.41412	1.40922e-05	0.0270729	0.518283	0.117415	19.4845
711	rs76883621	GLRX3	4.41276	1.41754e-05	0.0271937	0.732924	0.166092	19.4725
712	rs67485432	SLC5A1	-4.41251	1.41911e-05	0.0272082	-0.448596	0.101664	19.4702
713	rs12965437	TMEM200C	-4.41164	1.42449e-05	0.0272976	-0.617921	0.140066	19.4625
714	rs11717123	MAGEF1	-4.41139	1.42602e-05	0.0273234	-0.429187	0.0972906	19.4604
715	rs12448492	TXNDC11	4.41117	1.42742e-05	0.0273375	0.37969	0.0860748	19.4584
716	rs61814874	MAEL	-4.41013	1.43384e-05	0.0274215	-0.470895	0.106776	19.4492
717	rs12253390	TUBB8	-4.40914	1.44002e-05	0.0275022	-0.674046	0.152875	19.4405
718	rs2878041	LINC01833	-4.40881	1.44205e-05	0.0275315	-0.354545	0.0804173	19.4376
719	rs4653659	ENAH	-4.40808	1.44667e-05	0.0275993	-0.495611	0.112433	19.4312
720	rs11577230	KLHDC9	-4.40727	1.45176e-05	0.027681	-0.436366	0.0990105	19.424
721	rs2230494	CACNA2D3	-4.40674	1.45508e-05	0.0277298	-0.264837	0.0600981	19.4194
722	rs691474	QRFPR	-4.40635	1.45758e-05	0.0277733	-0.400841	0.090969	19.4159
723	rs11630305	ETFA	4.40574	1.46142e-05	0.0278386	0.345635	0.0784511	19.4105
724	rs2712409	RPN1	4.40538	1.4637e-05	0.0278794	0.306183	0.069502	19.4074
725	rs61937835	NFYB	4.40494	1.46651e-05	0.0279296	0.563923	0.128021	19.4035
726	rs16826807	FSIP2	4.40441	1.46987e-05	0.0279729	0.359008	0.081511	19.3988
727	rs13360860	SNX2	4.40355	1.47539e-05	0.0280554	0.279818	0.0635438	19.3912
728	rs116434694	ADORA1	-4.40275	1.48051e-05	0.0281415	-0.596354	0.13545	19.3842
729	rs10853978	RPS15	4.40226	1.48363e-05	0.0281947	0.208809	0.0474321	19.3799
730	rs10066638	PPIC	4.40222	1.48387e-05	0.0281984	0.286455	0.0650706	19.3796
731	rs7166147	DRAIC	-4.40093	1.49218e-05	0.0283417	-0.328976	0.0747515	19.3682
732	rs57238463	LINC01629	-4.40088	1.49253e-05	0.0283457	-0.654485	0.148717	19.3677
733	rs72755609	SLC38A9	4.39988	1.49898e-05	0.0284376	0.722262	0.164155	19.359
734	rs797402	EYA3	4.39968	1.50032e-05	0.0284559	0.297814	0.0676899	19.3572
735	rs803069	SPDYE2	-4.39918	1.50356e-05	0.0285043	-0.275952	0.0627282	19.3528
736	rs4746089	ANAPC16	-4.39799	1.51136e-05	0.0286241	-0.290764	0.066113	19.3423
737	rs12949173	CDR2L	4.39671	1.51975e-05	0.028768	0.417522	0.0949625	19.331
738	rs6667564	NADK	4.396	1.52443e-05	0.0288487	0.327002	0.0743863	19.3248
739	rs12273776	LDHA	4.39573	1.52617e-05	0.0288701	0.37439	0.0851713	19.3225
740	rs554821	TYMS	-4.39526	1.52927e-05	0.0289227	-0.358417	0.0815462	19.3184
741	rs352766	TUSC3	-4.39444	1.53473e-05	0.0290232	-0.516748	0.117591	19.3111
742	rs57715965	INSL3	-4.39429	1.53573e-05	0.0290367	-0.545795	0.124206	19.3098
743	rs112804281	CRADD	4.39421	1.53625e-05	0.0290447	0.581993	0.132445	19.3091
744	rs3769683	ICA1L	-4.39355	1.54066e-05	0.0291245	-0.50204	0.114268	19.3033
745	rs10045382	ARHGEF37	4.39324	1.54274e-05	0.0291532	0.324939	0.0739635	19.3005
746	rs783629	HIVEP3	4.39181	1.55227e-05	0.0292939	0.313141	0.0713011	19.288
747	rs10774324	TNFRSF1A	-4.39097	1.55796e-05	0.0293269	-0.394313	0.0898008	19.2806
748	rs74003628	BAIAP2	4.39008	1.56397e-05	0.029431	0.541837	0.123423	19.2728
749	rs59435601	SLC25A39	4.38991	1.56514e-05	0.0294504	0.396027	0.090213	19.2713
750	rs12341515	HABP4	4.38949	1.56798e-05	0.0294957	0.762115	0.173623	19.2676
751	rs59049472	LINC02294	-4.38882	1.57251e-05	0.0295576	-0.567624	0.129334	19.2617
752	rs835153	ANKH	-4.38864	1.57376e-05	0.0295802	-0.306796	0.0699068	19.2601
753	rs1888485	KCNJ6	-4.38773	1.57995e-05	0.0296821	-0.503586	0.114772	19.2522
754	rs34385769	GPD1L	4.38718	1.58372e-05	0.0297438	0.533943	0.121705	19.2473
755	rs6453406	GTF2H2	4.38673	1.58679e-05	0.0297961	0.321458	0.0732797	19.2434
756	rs8142651	CCDC116	-4.38645	1.5887e-05	0.0298257	-0.537601	0.122559	19.2409
757	rs34106427	GON4L	4.386	1.5918e-05	0.0298766	0.316118	0.0720743	19.237
758	rs80177618	STK10	4.38529	1.5967e-05	0.0299658	0.634972	0.144796	19.2307
759	rs56379227	LINS1	4.38525	1.59697e-05	0.0299691	0.429202	0.097874	19.2304
760	rs7678431	LINC01098	4.38427	1.60373e-05	0.0300758	0.357535	0.0815495	19.2218
761	rs4078081	DAGLB	4.38251	1.61595e-05	0.0302619	0.52368	0.119493	19.2064
762	rs6067743	SALL4	4.38149	1.62313e-05	0.0303761	0.337146	0.0769479	19.1974
763	rs6945961	TRIP6	-4.37997	1.63378e-05	0.0305625	-0.284319	0.0649135	19.1841
764	rs7303722	SPSB2	-4.37993	1.63409e-05	0.0305672	-0.359914	0.0821734	19.1838
765	rs11910742	MRPS6	4.37955	1.63675e-05	0.0306162	0.390753	0.0892221	19.1805
766	rs559218	SLC22A25	-4.37917	1.63945e-05	0.0306564	-0.553725	0.126445	19.1771
767	rs2466150	GPR55	4.37823	1.64608e-05	0.030772	0.310855	0.0710001	19.1689
768	rs143148010	CPQ	4.37759	1.65065e-05	0.0308458	0.464372	0.106079	19.1633
769	rs2074738	SELENOM	4.37687	1.65577e-05	0.0308986	0.393128	0.0898193	19.157
770	rs1985627	GC	-4.3757	1.66419e-05	0.0310185	-0.770041	0.175981	19.1467
771	rs2173849	CC2D2A	-4.3756	1.66489e-05	0.0310251	-0.443449	0.101346	19.1459
772	rs17288535	ELOC	4.37521	1.66767e-05	0.0310703	0.583665	0.133403	19.1425
773	rs12949767	NEURL4	4.3729	1.68441e-05	0.0312922	0.318384	0.0728086	19.1222
774	rs58033063	SLC25A27	4.37269	1.68591e-05	0.0312922	0.569779	0.130304	19.1204
775	rs72792890	CYP1B1	4.37232	1.6886e-05	0.0313357	0.318088	0.0727505	19.1172
776	rs34726830	MYH15	-4.37113	1.6973e-05	0.031464	-0.445652	0.101954	19.1068
777	rs11175628	LEMD3	-4.37038	1.70278e-05	0.0315608	-0.537205	0.12292	19.1002
778	rs62071015	PITPNC1	-4.36979	1.70712e-05	0.0316262	-0.352257	0.0806119	19.095
779	rs9384625	QRSL1	-4.36851	1.71653e-05	0.031789	-0.326134	0.0746556	19.0839
780	rs140501440	TARM1	-4.36716	1.72656e-05	0.0319623	-0.597822	0.13689	19.0721
781	rs2631679	TNKS2	-4.36697	1.72797e-05	0.0319819	-0.651735	0.149242	19.0704
782	rs825000	FAM222A	-4.36667	1.73018e-05	0.0320217	-0.740228	0.169518	19.0678
783	rs72798435	WDR43	4.36515	1.74159e-05	0.0322155	0.665842	0.152536	19.0545
784	rs2615870	PNLIP	4.36386	1.75123e-05	0.0323444	0.359772	0.0824435	19.0433
785	rs429034	RAG1	4.36362	1.7531e-05	0.0323712	0.37634	0.086245	19.0411
786	rs1343627	GPLD1	-4.36349	1.75406e-05	0.0323854	-0.348453	0.0798565	19.04
787	rs6732434	UBE2E3	-4.36337	1.75492e-05	0.0324001	-0.345249	0.0791242	19.039
788	rs75046737	TMEM91	4.36252	1.76143e-05	0.0325114	0.467293	0.107115	19.0315
789	rs66480030	CROCC	4.36156	1.76869e-05	0.0326308	0.622506	0.142726	19.0232
790	rs274472	DEPDC7	-4.36131	1.7706e-05	0.0326621	-0.714401	0.163804	19.021
791	rs11692205	HOXD1	-4.36107	1.77238e-05	0.0326922	-0.816984	0.187335	19.019
792	rs1331192	RCL1	4.36058	1.77618e-05	0.0327518	0.618288	0.14179	19.0146
793	rs581482	ZNF33A	4.36052	1.77657e-05	0.0327557	0.644486	0.1478	19.0142
794	rs7136953	GAU1	4.35979	1.78217e-05	0.0328491	0.328016	0.0752366	19.0078
795	rs62038630	VASN	-4.35956	1.78395e-05	0.0328722	-0.395824	0.0907944	19.0058
796	rs7180125	ALDH1A3	-4.35928	1.78608e-05	0.0329084	-0.692212	0.15879	19.0034
797	rs12946653	FAM117A	4.35918	1.78689e-05	0.0329214	0.350455	0.0803948	19.0024
798	rs147203407	PSME3	4.35913	1.78728e-05	0.0329277	0.536004	0.122961	19.002
799	rs78815855	EFNB2	4.35854	1.79181e-05	0.0330071	0.528988	0.121368	18.9969
800	rs9276322	C2	-4.35815	1.79481e-05	0.0330594	-0.354883	0.0814298	18.9935
801	rs113926595	RWDD3	-4.35719	1.80219e-05	0.0331638	-0.537598	0.123382	18.9851
802	rs7635588	CCR1	-4.35697	1.80393e-05	0.0331878	-0.358281	0.0822317	18.9832
803	rs78247247	ZNF286A	-4.35448	1.82334e-05	0.0334623	-0.411603	0.094524	18.9615
804	rs2362674	CUZD1	4.3542	1.82553e-05	0.0334975	0.592765	0.136136	18.9591
805	rs78703675	FLG2	-4.3532	1.83338e-05	0.0336306	-0.505097	0.116029	18.9504
806	rs2833936	CFAP298	4.35313	1.83396e-05	0.0336401	0.546362	0.12551	18.9497
807	rs62248947	SCAP	-4.35268	1.83746e-05	0.0336904	-0.523581	0.120289	18.9459
808	rs28477998	ZNF181	-4.35267	1.83758e-05	0.0336916	-0.30651	0.0704188	18.9457
809	rs59205955	CCDC102A	-4.35193	1.84341e-05	0.0337895	-0.580947	0.133492	18.9393
810	rs146255815	RAB2A	4.35109	1.85012e-05	0.0338984	0.687257	0.157951	18.9319
811	rs3943850	TTC29	-4.35108	1.8502e-05	0.0338988	-0.478222	0.109909	18.9319
812	rs111951438	CAST	-4.35094	1.8513e-05	0.033908	-0.544827	0.125221	18.9307
813	rs10833825	CCDC179	4.35031	1.85628e-05	0.0339791	0.324461	0.0745834	18.9252
814	rs2635489	SNX16	4.34987	1.8598e-05	0.0339791	0.340311	0.0782348	18.9214
815	rs4760936	KCNMB4	4.34966	1.86149e-05	0.0340058	0.701537	0.161285	18.9195
816	rs67575700	NMUR2	4.3481	1.87398e-05	0.0341812	0.347824	0.0799944	18.906
817	rs12156194	PTK2	4.34758	1.87815e-05	0.0341812	0.282947	0.0650815	18.9015
818	rs56236944	LINC02367	-4.34559	1.89426e-05	0.0344296	-0.581006	0.1337	18.8842
819	rs12104233	MOB3A	4.34557	1.8944e-05	0.0344311	0.629461	0.144851	18.884
820	rs11885876	RHOB	-4.34355	1.91089e-05	0.0346869	-0.451336	0.103909	18.8665
821	rs436388	RXRB	-4.34342	1.91201e-05	0.0347063	-0.300471	0.0691784	18.8653
822	rs4935954	SLC37A2	-4.34254	1.91924e-05	0.0348221	-0.602203	0.138675	18.8576
823	rs2640723	CCDC25	4.34109	1.93119e-05	0.0350102	0.382415	0.088092	18.845
824	rs12004915	MLLT3	4.34078	1.93376e-05	0.0350526	0.3299	0.0760003	18.8424
825	rs76502998	CCDC148	4.33939	1.94526e-05	0.0351775	0.670116	0.154426	18.8303
826	rs9400348	DDO	-4.33938	1.94538e-05	0.0351787	-0.366726	0.0845111	18.8302
827	rs1274762	RDH11	4.33746	1.96148e-05	0.0354374	0.285741	0.0658776	18.8135
828	rs6101462	RALGAPB	-4.33742	1.96175e-05	0.0354374	-0.430107	0.099162	18.8132
829	rs1557587	CNOT7	4.33714	1.9641e-05	0.0354778	0.301383	0.0694887	18.8108
830	rs2038663	SFTA1P	4.33643	1.97013e-05	0.0355732	0.270316	0.0623361	18.8046
831	rs10920652	CHI3L1	4.33573	1.97602e-05	0.0356501	0.287543	0.0663194	18.7986
832	rs73317956	SLIRP	4.33571	1.97621e-05	0.0356517	0.742195	0.171182	18.7984
833	rs78655163	ENC1	4.33448	1.98664e-05	0.0357897	0.495532	0.114323	18.7877
834	rs56192195	OR2L13	-4.33359	1.99424e-05	0.0359171	-0.494953	0.114213	18.78
835	rs66653785	FAM177A1	4.33341	1.99574e-05	0.0359263	0.412469	0.0951834	18.7785
836	rs359079	EBF3	4.33318	1.99774e-05	0.0359509	0.467925	0.107987	18.7764
837	rs2305751	MYO9B	4.33201	2.00774e-05	0.0360962	0.293935	0.0678519	18.7663
838	rs2784148	SYPL2	4.33041	2.02151e-05	0.0363206	0.313758	0.0724545	18.7525
839	rs61710215	DMXL1	4.3303	2.02251e-05	0.0363358	0.746487	0.172387	18.7515
840	rs59807860	SSR1	4.32909	2.03302e-05	0.03647	0.445483	0.102905	18.741
841	rs2979241	PRAG1	4.32797	2.04271e-05	0.0366057	0.333368	0.0770263	18.7314
842	rs11264705	CRABP2	-4.32793	2.04306e-05	0.0366109	-0.574364	0.132711	18.731
843	rs7644623	UPK1B	-4.32681	2.05293e-05	0.0367711	-0.7128	0.16474	18.7213
844	rs823596	ZDHHC2	4.32671	2.05373e-05	0.0367711	0.592793	0.137008	18.7205
845	rs61738819	DISP1	-4.3259	2.06087e-05	0.0368883	-0.417612	0.0965375	18.7134
846	rs34480549	MRRF	4.32589	2.061e-05	0.0368896	0.699362	0.161669	18.7133
847	rs4792147	HES7	-4.32551	2.06435e-05	0.036943	-0.316871	0.0732565	18.71
848	rs79917672	LMNTD1	-4.32497	2.06907e-05	0.0370244	-0.525662	0.121541	18.7054
849	rs10279614	BRI3	4.32484	2.07021e-05	0.0370297	0.331974	0.0767599	18.7043
850	rs7220814	TRAPPC1	4.32462	2.07217e-05	0.0370541	0.533487	0.12336	18.7024
851	rs11937795	PALLD	-4.32445	2.07372e-05	0.0370796	-0.314833	0.0728031	18.7009
852	rs8070030	SLFN12L	-4.32437	2.07438e-05	0.0370893	-0.310748	0.0718597	18.7002
853	rs7589481	IKZF2	4.32291	2.08738e-05	0.0372927	0.380166	0.0879421	18.6876
854	rs7865551	B4GALT1	4.32244	2.09163e-05	0.0373577	0.604997	0.139967	18.6834
855	rs6601898	GDI2	4.32188	2.09659e-05	0.0374322	0.408099	0.0944262	18.6787
856	rs75997349	DYTN	-4.32123	2.10238e-05	0.0375087	-0.654561	0.151475	18.6731
857	rs74439530	IL1RN	-4.32069	2.10727e-05	0.0375623	-0.468501	0.108432	18.6684
858	rs35668634	ZNF777	4.31987	2.11469e-05	0.0376782	0.618751	0.143234	18.6612
859	rs620545	ANO4	-4.31933	2.11959e-05	0.0377491	-0.344895	0.0798493	18.6566
860	rs4711708	C6orf132	4.31928	2.12003e-05	0.0377548	0.330161	0.0764389	18.6561
861	rs2879856	NLRP3	4.31774	2.13394e-05	0.0379696	0.65941	0.152721	18.6429
862	rs71353947	TPRX1	-4.31757	2.13555e-05	0.0379972	-0.51846	0.120082	18.6414
863	rs17831149	PGAP1	-4.31756	2.13566e-05	0.0379981	-0.502691	0.11643	18.6413
864	rs11578349	SRARP	-4.31453	2.16343e-05	0.0384103	-0.453531	0.105117	18.6151
865	rs4679171	ROPN1B	-4.31394	2.16883e-05	0.0384886	-0.631287	0.146336	18.6101
866	rs2173376	CERS2	-4.31354	2.17256e-05	0.0385348	-0.32277	0.0748272	18.6066
867	rs12113982	PTPN12	4.31303	2.17725e-05	0.0386124	0.325979	0.07558	18.6023
868	rs1324551	FAS	4.31199	2.18696e-05	0.0387391	0.322059	0.0746892	18.5933
869	rs11743650	SCAMP1	4.31163	2.19034e-05	0.0387922	0.322056	0.0746947	18.5901
870	rs28685760	AADAC	-4.31072	2.19883e-05	0.0389115	-0.492696	0.114296	18.5823
871	rs34714788	CLDN14	4.31049	2.20101e-05	0.0389444	0.284504	0.0660026	18.5803
872	rs72731415	CCDC32	4.30977	2.20773e-05	0.0390566	0.307978	0.0714604	18.5741
873	rs11032219	CAPRIN1	4.30953	2.20996e-05	0.0390917	0.460726	0.106909	18.5721
874	rs62014526	FAN1	4.30877	2.21717e-05	0.0392114	0.625142	0.145086	18.5655
875	rs79253673	CCL20	-4.30864	2.21839e-05	0.0392307	-0.698747	0.162173	18.5644
876	rs10759491	DNAJC25	4.30859	2.21885e-05	0.0392376	0.277993	0.0645207	18.564
877	rs12934920	CLN3	4.30789	2.22547e-05	0.0393468	0.495942	0.115124	18.558
878	rs295890	SYNRG	4.30743	2.22991e-05	0.0394118	0.451924	0.104917	18.5539
879	rs17863898	METTL14	4.30603	2.24321e-05	0.0396027	0.539643	0.125323	18.5419
880	rs34820212	LINC02579	-4.30516	2.2515e-05	0.0397253	-0.455616	0.10583	18.5344
881	rs77601766	SLC4A11	-4.30503	2.25279e-05	0.0397447	-0.413612	0.0960765	18.5333
882	rs4233337	GBP7	-4.30471	2.25581e-05	0.0397956	-0.32233	0.0748784	18.5306
883	rs170692	FANCM	4.30457	2.25723e-05	0.039807	0.527837	0.122623	18.5293
884	rs147810528	SEC14L3	-4.30384	2.26422e-05	0.0399246	-0.699242	0.162469	18.523
885	rs716335	ABCB11	-4.30326	2.26984e-05	0.0400152	-0.351939	0.0817843	18.518
886	rs1862191	ITGA2	-4.30265	2.27575e-05	0.0400959	-0.318915	0.0741208	18.5128
887	rs6509493	LRRC4B	-4.30226	2.27951e-05	0.0401597	-0.295852	0.0687667	18.5094
888	rs12905578	GOLGA6L9	-4.30191	2.28293e-05	0.0401971	-0.315113	0.0732496	18.5064
889	rs13041	UBXN6	-4.30184	2.28353e-05	0.0402043	-0.298834	0.0694664	18.5059
890	rs143729607	PLA2G4C	4.3018	2.28395e-05	0.0402105	0.595292	0.138382	18.5055
891	rs2018043	CRACR2A	-4.30152	2.28668e-05	0.0402484	-0.31537	0.073316	18.5031
892	rs117643023	LILRB4	-4.30148	2.28709e-05	0.0402543	-0.66872	0.155463	18.5027
893	rs662435	LINC01836	4.3009	2.29272e-05	0.0403282	0.318963	0.0741619	18.4977
894	rs39026	STEAP2	-4.30054	2.29624e-05	0.0403751	-0.595869	0.138557	18.4946
895	rs12211117	RPS6KA2	4.30035	2.29807e-05	0.0403913	0.470866	0.109495	18.493
896	rs11061164	STX2	-4.29936	2.30777e-05	0.0405491	-0.33812	0.0786441	18.4845
897	rs117737460	NDUFA7	4.29909	2.31048e-05	0.0405909	0.518497	0.120606	18.4821
898	rs11248480	BUB3	4.29897	2.31159e-05	0.0406069	0.57676	0.134162	18.4812
899	rs10444703	MIA2	4.29861	2.31513e-05	0.0406461	0.427074	0.0993515	18.4781
900	rs7828448	ADAM32	4.29831	2.31809e-05	0.0406922	0.314981	0.0732803	18.4755
901	rs12952376	FBF1	4.2978	2.32316e-05	0.0407754	0.342164	0.0796137	18.4711
902	rs9783822	LINC00910	-4.29712	2.32983e-05	0.0408613	-0.373753	0.0869775	18.4653
903	rs117744604	PLIN2	4.2969	2.33207e-05	0.040897	0.650465	0.15138	18.4633
904	rs12151296	SYNE4	4.29643	2.33672e-05	0.0409628	0.335361	0.0780558	18.4593
905	rs61970542	NAXD	4.29527	2.34831e-05	0.0411374	0.470725	0.109592	18.4493
906	rs4822226	CYB5R3	4.29487	2.35226e-05	0.0411946	0.386293	0.0899428	18.4459
907	rs114621797	LINC01134	-4.29487	2.35231e-05	0.0411946	-0.490292	0.114158	18.4459
908	rs62581032	HMCN2	-4.29443	2.35661e-05	0.0412607	-0.697136	0.162335	18.4422
909	rs72754261	ST8SIA2	-4.2944	2.35692e-05	0.0412648	-0.484112	0.112731	18.4419
910	rs12527000	DLL1	-4.29375	2.36348e-05	0.0413627	-0.305575	0.0711674	18.4363
911	rs1156567	GRIP2	4.29372	2.36378e-05	0.0413662	0.428497	0.0997962	18.436
912	rs12215532	BTN3A2	-4.29354	2.36557e-05	0.0413774	-0.366697	0.0854066	18.4345
913	rs8109579	MBD3	4.29345	2.36651e-05	0.0413881	0.407727	0.094965	18.4337
914	rs117093677	B3GNT6	-4.29325	2.36852e-05	0.0414104	-0.808047	0.188213	18.432
915	rs10906494	PHYH	4.29315	2.36956e-05	0.0414275	0.305327	0.0711196	18.4311
916	rs1415131	LINC00327	-4.29276	2.37347e-05	0.0414923	-0.688873	0.160473	18.4278
917	rs10168915	IL1B	-4.29216	2.37951e-05	0.0415743	-0.629723	0.146715	18.4226
918	rs60174623	LINC02119	-4.29174	2.38378e-05	0.0416455	-0.559773	0.13043	18.419
919	rs8103572	MAN2B1	4.29051	2.3962e-05	0.0418033	0.381923	0.0890157	18.4085
920	rs6510003	ZNF547	4.29027	2.39864e-05	0.0418365	0.362422	0.0844752	18.4064
921	rs36068531	TOX	4.28993	2.40216e-05	0.0418856	0.357529	0.0833414	18.4035
922	rs719732	ALDH6A1	-4.28992	2.4022e-05	0.0418856	-0.336184	0.0783659	18.4034
923	rs117614422	EIF2AK4	4.28972	2.40427e-05	0.0419182	0.623539	0.145356	18.4017
924	rs79101645	NLE1	-4.28949	2.40668e-05	0.0419518	-0.535124	0.124752	18.3997
925	rs28444623	TMEM200B	4.28928	2.40878e-05	0.0419826	0.356388	0.0830881	18.3979
926	rs7814363	ERLIN2	4.28854	2.41634e-05	0.0420692	0.366112	0.0853697	18.3916
927	rs1275955	KCNK3	-4.28832	2.41857e-05	0.0420939	-0.279671	0.0652168	18.3897
928	rs55893662	AP3D1	4.28815	2.42035e-05	0.0421211	0.690992	0.16114	18.3882
929	rs11645645	NTHL1	4.28622	2.44025e-05	0.0424341	0.260152	0.0606949	18.3717
930	rs111330842	FBN3	-4.28605	2.44206e-05	0.042462	-0.493478	0.115136	18.3702
931	rs2167696	AKR1E2	4.28602	2.44235e-05	0.0424659	0.4181	0.0975498	18.3699
932	rs62246984	PROK2	-4.28597	2.44287e-05	0.0424736	-0.458931	0.107078	18.3695
933	rs17802927	DEXI	-4.28474	2.45558e-05	0.0426731	-0.374772	0.0874666	18.359
934	rs12089574	MROH9	-4.28416	2.46163e-05	0.0427572	-0.398692	0.0930619	18.3541
935	rs2533341	AOC1	-4.28411	2.46222e-05	0.0427572	-0.583804	0.136272	18.3536
936	rs12959849	EPG5	-4.28334	2.47024e-05	0.0428857	-0.558052	0.130284	18.347
937	rs17378109	PLLP	4.2828	2.47595e-05	0.0429732	0.537187	0.125429	18.3423
938	rs71312463	OSTN	-4.28274	2.47656e-05	0.0429772	-0.442989	0.103436	18.3418
939	rs75303175	TMEM86B	-4.27899	2.51619e-05	0.0435964	-0.575004	0.134378	18.3098
940	rs4291522	RTCA	4.27781	2.52881e-05	0.0437575	0.406253	0.0949674	18.2997
941	rs7942753	LDHAL6A	-4.27701	2.53744e-05	0.0438832	-0.369196	0.0863212	18.2928
942	rs79265019	TMEM135	-4.277	2.5375e-05	0.0438832	-0.651256	0.152269	18.2927
943	rs12860868	FBXL3	4.27645	2.54344e-05	0.043969	0.351095	0.0820995	18.288
944	rs230634	SIK1	4.27564	2.55222e-05	0.0441032	0.453254	0.106008	18.2811
945	rs10765612	SMCO4	-4.27394	2.57057e-05	0.0443045	-0.342702	0.080184	18.2666
946	rs4713771	PACSIN1	-4.27389	2.57112e-05	0.0443045	-0.442672	0.103576	18.2662
947	rs7336571	TPTE2	-4.27366	2.57364e-05	0.0443284	-0.653316	0.15287	18.2642
948	rs9567567	RUBCNL	4.27333	2.57729e-05	0.0443889	0.344577	0.0806344	18.2613
949	rs2179632	SERINC3	-4.27322	2.57843e-05	0.0444072	-0.600247	0.140467	18.2604
950	rs4304328	TNFRSF10C	4.27262	2.58504e-05	0.0445172	0.336229	0.078694	18.2553
951	rs114465574	BTBD1	4.27251	2.5862e-05	0.044536	0.605227	0.141656	18.2544
952	rs35732828	NSF	-4.272	2.59184e-05	0.0446245	-0.430908	0.100868	18.2499
953	rs12477794	CHRNG	-4.27197	2.59208e-05	0.0446249	-0.534536	0.125126	18.2498
954	rs9273363	NOTCH4	4.2717	2.59504e-05	0.0446311	0.353613	0.0827802	18.2475
955	rs1468816	LINC00211	-4.27157	2.59655e-05	0.0446532	-0.41599	0.0973858	18.2463
956	rs71624518	PIP5K1A	4.26939	2.62062e-05	0.0450229	0.36983	0.0866237	18.2277
957	rs72666950	TMEM255B	4.26922	2.62242e-05	0.0450459	0.578254	0.135447	18.2263
958	rs134815	CRYBB1	4.2689	2.62606e-05	0.0451044	0.316408	0.0741194	18.2235
959	rs74930721	NBEAL2	4.26876	2.62759e-05	0.0451243	0.659164	0.154416	18.2223
960	rs6141807	CCM2L	4.26867	2.62858e-05	0.0451364	0.394744	0.0924748	18.2215
961	rs72811495	BANP	4.26836	2.63199e-05	0.0451849	0.46681	0.109365	18.2189
962	rs2471023	RPS27L	4.2681	2.6349e-05	0.0452199	0.401981	0.0941827	18.2167
963	rs72720476	RASAL2	4.26767	2.63973e-05	0.0452973	0.461876	0.108227	18.213
964	rs61938708	EMG1	4.26761	2.64041e-05	0.0453041	0.360142	0.0843897	18.2125
965	rs74452670	HIBADH	4.26738	2.64292e-05	0.0453372	0.520084	0.121874	18.2105
966	rs11618615	INTS6	4.26737	2.6431e-05	0.045339	0.593233	0.139016	18.2104
967	rs34690659	NDUFB9	4.26631	2.65495e-05	0.0455171	0.440541	0.10326	18.2014
968	rs11085852	FARSA	4.26606	2.65768e-05	0.0455563	0.316298	0.0741427	18.1993
969	rs12429655	SMAD9	4.26521	2.66726e-05	0.0457015	0.366648	0.0859624	18.192
970	rs71309808	CNTN6	4.26503	2.66936e-05	0.0457349	0.3327	0.0780065	18.1905
971	rs77749252	ACVRL1	4.26483	2.67154e-05	0.0457697	0.649328	0.152252	18.1888
972	rs35237806	DCLK3	-4.26467	2.67341e-05	0.0457954	-0.70269	0.16477	18.1874
973	rs11601022	PPP2R1B	4.26387	2.68242e-05	0.0459244	0.56698	0.132973	18.1806
974	rs10228228	PRKAG2	4.26287	2.69378e-05	0.0460729	0.673147	0.157909	18.1721
975	rs9910214	PHF23	-4.26284	2.69418e-05	0.046078	-0.550689	0.129184	18.1718
976	rs9747267	C1QTNF1	-4.2619	2.7049e-05	0.0462127	-0.376794	0.08841	18.1638
977	rs138181113	ACACB	4.2612	2.71288e-05	0.0463123	0.520309	0.122104	18.1578
978	rs7589197	LOXL3	4.26108	2.71429e-05	0.0463338	0.288492	0.067704	18.1568
979	rs1294856	PURB	4.2607	2.7186e-05	0.0463767	0.3515	0.0824981	18.1536
980	rs2386948	PYGB	4.26032	2.72301e-05	0.0464443	0.345305	0.0810515	18.1503
981	rs6664412	LINC01348	-4.25989	2.72787e-05	0.0465066	-0.63171	0.148292	18.1467
982	rs6472863	MIR2052HG	-4.25906	2.73745e-05	0.0466276	-0.361214	0.0848106	18.1396
983	rs3861898	TESC	-4.25883	2.74008e-05	0.0466698	-0.265535	0.0623492	18.1377
984	rs62181023	NEMP2	4.25815	2.74803e-05	0.0467884	0.398487	0.0935822	18.1318
985	rs34493475	IRAK1BP1	-4.25798	2.74999e-05	0.0468162	-0.646735	0.151888	18.1304
986	rs2335406	DAP3	4.25761	2.75434e-05	0.0468854	0.311317	0.0731202	18.1272
987	rs1862259	TRIR	4.25743	2.75633e-05	0.0468988	0.539811	0.126793	18.1257
988	rs56704553	LINC01951	-4.2572	2.75905e-05	0.0469347	-0.680883	0.159937	18.1238
989	rs13144661	NSG1	-4.25714	2.7597e-05	0.0469443	-0.311983	0.0732846	18.1233
990	rs249121	MYO10	4.25659	2.76616e-05	0.0470206	0.322333	0.0757257	18.1186
991	rs11658048	ARL5C	-4.25653	2.76689e-05	0.0470278	-0.42959	0.100925	18.118
992	rs76287549	CSRP1	4.25573	2.77617e-05	0.0471675	0.632542	0.148633	18.1113
993	rs61963103	ELF1	4.25531	2.78119e-05	0.0472449	0.345324	0.0811515	18.1076
994	rs62193971	ASIC4	-4.25515	2.78304e-05	0.0472582	-0.502447	0.11808	18.1063
995	rs28764847	TRAPPC11	4.25453	2.79031e-05	0.0473713	0.48252	0.113413	18.101
996	rs2352525	IPO8	-4.25433	2.79267e-05	0.0473937	-0.306842	0.0721246	18.0993
997	rs6478004	SLC31A2	4.25429	2.79309e-05	0.0473937	0.294654	0.0692605	18.099
998	rs17740356	USP31	4.2536	2.80127e-05	0.047513	0.51043	0.12	18.0931
999	rs12644680	FAM114A1	4.2523	2.81671e-05	0.0477225	0.372253	0.0875416	18.082
1000	rs111495139	CTSH	-4.25205	2.81968e-05	0.047757	-0.530992	0.124879	18.0799
1001	rs62129662	KLF2	4.25177	2.82296e-05	0.0477956	0.645777	0.151884	18.0776
1002	rs8039188	SEMA4B	4.25172	2.82356e-05	0.0478045	0.332758	0.0782644	18.0771
1003	rs35195999	CLEC4G	-4.25149	2.82628e-05	0.0478439	-0.661835	0.155671	18.0752
1004	rs10800081	ALDH9A1	4.25106	2.83146e-05	0.0479264	0.522905	0.123006	18.0715
1005	rs11038390	CHST1	-4.25051	2.83804e-05	0.0480044	-0.419959	0.098802	18.0668
1006	rs34369758	LINC01978	-4.25038	2.83959e-05	0.0480205	-0.557962	0.131274	18.0657
1007	rs2842924	SKI	4.25022	2.84144e-05	0.048044	0.345255	0.0812322	18.0644
1008	rs56228579	AIMP2	4.25	2.84415e-05	0.0480885	0.506902	0.119271	18.0625
1009	rs76513760	CACNG6	-4.24803	2.8678e-05	0.0484404	-0.698787	0.164497	18.0458
1010	rs4674862	SERPINE2	-4.24794	2.86884e-05	0.0484404	-0.301664	0.0710141	18.045
1011	rs74934786	TFDP1	-4.24767	2.8722e-05	0.0484685	-0.411988	0.0969916	18.0427
1012	rs10779811	CAPN9	4.24689	2.88156e-05	0.0485656	0.400586	0.0943244	18.0361
1013	rs3925681	PPM1N	-4.24668	2.8841e-05	0.048607	-0.329213	0.0775224	18.0343
1014	rs3753864	GPR3	-4.24644	2.88707e-05	0.0486521	-0.42954	0.101153	18.0323
1015	rs2524123	HLA-B	-4.24592	2.89336e-05	0.0487378	-0.247659	0.0583287	18.0279
1016	rs55703759	MFNG	-4.24545	2.8991e-05	0.0488265	-0.336527	0.0792676	18.0239
1017	rs6500333	ZNF423	-4.24501	2.90449e-05	0.0489054	-0.444212	0.104643	18.0201
1018	rs17004631	LINC01547	-4.24476	2.90759e-05	0.0489384	-0.521946	0.122963	18.018
1019	rs879124	COX4I1	4.24384	2.91888e-05	0.0490617	0.329101	0.0775481	18.0102
1020	rs62576350	RXRA	4.2432	2.92672e-05	0.049135	0.351531	0.0828456	18.0047
1021	rs72661399	EPS15	4.2424	2.93654e-05	0.0492726	0.451189	0.106352	17.998
1022	rs1293865	SH2B2	-4.24187	2.94309e-05	0.0493375	-0.370219	0.0872773	17.9935
1023	rs17625418	AP2S1	-4.2415	2.94768e-05	0.0494089	-0.424781	0.100149	17.9904
1024	rs10818890	TRIM14	4.24118	2.95175e-05	0.0494585	0.312814	0.0737565	17.9876
1025	rs10916130	CDC42BPA	-4.23951	2.97249e-05	0.0497724	-0.358249	0.0845025	17.9735
1026	rs7048167	PIP5K1B	4.23935	2.97456e-05	0.049803	0.45903	0.108279	17.9721
1027	rs3758741	HIPK3	-4.23916	2.97686e-05	0.0498333	-0.250895	0.059185	17.9705

## Sheet: Excitatory_Neurons
	SNP	Gene	t-statistic	p-value	FDR	Beta	Std. Error	F-statistic
1	rs73396800	HLA-DMA	-32.6456	1.27821e-97	4.96553e-91	-1.88696	0.0578014	1065.74
2	rs12225372	XRRA1	-31.5571	2.29788e-94	5.62051e-88	-0.98194	0.0311163	995.85
3	rs4920040	U2AF1	29.9904	1.43781e-89	1.48365e-83	1.06957	0.0356637	899.423
4	rs74175081	TOGARAM2	-28.8991	3.77829e-86	2.93554e-80	-1.2582	0.0435375	835.161
5	rs2286569	CYB561	28.2863	3.36008e-84	2.28765e-78	0.680823	0.024069	800.113
6	rs78762081	LDHC	-28.182	7.24303e-84	4.08833e-78	-1.48164	0.052574	794.227
7	rs11691779	ANKRD36B	27.3674	3.06923e-81	1.45823e-75	0.834859	0.0305056	748.973
8	rs2869492	NPIPB2	-26.7462	3.26957e-79	1.24812e-73	-0.839991	0.031406	715.357
9	rs58468971	TMPRSS7	-25.9155	1.8112e-76	5.56337e-71	-1.01595	0.0392024	671.612
10	rs2142552	FAM118A	25.3494	1.40769e-74	3.88975e-69	1.25169	0.0493773	642.593
11	rs72930443	APIP	-25.2937	2.16542e-74	4.51122e-69	-0.685223	0.0270907	639.771
12	rs3759453	LINC00551	25.116	8.56735e-74	1.75168e-68	1.00292	0.0399316	630.815
13	rs3009576	ITGB3BP	24.9311	3.59956e-73	6.95079e-68	0.758198	0.0304117	621.562
14	rs395070	LINC01060	-24.1377	1.78322e-70	2.66437e-65	-1.32398	0.0548513	582.629
15	rs9934565	KLHDC4	-23.7027	5.52362e-69	7.87868e-64	-0.734659	0.0309947	561.817
16	rs7860297	CENPP	-23.6615	7.6512e-69	1.08431e-63	-1.00355	0.0424128	559.868
17	rs11128927	EFHB	-23.5711	1.567e-68	2.19715e-63	-0.889726	0.0377465	555.596
18	rs7978856	GLIPR1L2	23.1418	4.76562e-67	6.28192e-62	0.828197	0.0357879	535.544
19	rs77603042	GAS8	-23.0529	9.6955e-67	1.25795e-61	-1.00912	0.0437743	531.434
20	rs2071639	ALLC	-23.0143	1.31896e-66	1.70794e-61	-1.60544	0.0697583	529.66
21	rs11051236	DDX11	22.7971	7.50558e-66	8.28884e-61	0.711614	0.0312151	519.708
22	rs2411530	FRG1-DT	-22.3332	3.12753e-64	3.10126e-59	-0.780165	0.034933	498.771
23	rs3733897	TXNDC15	-22.138	1.5125e-63	1.42899e-58	-0.831517	0.0375606	490.09
24	rs2469039	NRG4	-21.8191	2.00137e-62	1.7765e-57	-1.09024	0.049967	476.074
25	rs2071639	COLEC11	-21.796	2.41502e-62	2.02398e-57	-1.26415	0.0579994	475.064
26	rs7067	PWP2	21.7398	3.81077e-62	3.17759e-57	0.966673	0.0444656	472.619
27	rs10152546	CCDC32	21.4402	4.36408e-61	3.45158e-56	0.472997	0.0220612	459.681
28	rs506416	NSUN2	21.4041	5.85483e-61	4.60305e-56	0.54535	0.0254787	458.137
29	rs6852858	ZNF732	-21.4021	5.95229e-61	4.67411e-56	-1.20373	0.0562435	458.05
30	rs3759453	LINC00443	21.1646	4.14103e-60	3.11476e-55	0.893176	0.0422015	447.939
31	rs11670695	SLC7A9	21.0241	1.30753e-59	9.30498e-55	0.642811	0.030575	442.011
32	rs12358970	ALOX5	-20.6327	3.2465e-58	2.02647e-53	-1.40994	0.0683354	425.706
33	rs73396800	HLA-DMB	-20.2608	6.95e-57	4.15368e-52	-1.80347	0.0890131	410.498
34	rs113741660	TRPV2	20.257	7.16898e-57	4.28069e-52	0.702525	0.0346806	410.346
35	rs35210719	PADI4	-20.2005	1.14289e-56	6.78751e-52	-0.79945	0.0395758	408.06
36	rs9438393	PM20D1	-20.1579	1.62515e-56	9.62563e-52	-0.669989	0.0332371	406.34
37	rs13197564	GUCA1B	-19.7837	3.59317e-55	2.0749e-50	-0.617453	0.0312101	391.396
38	rs62526622	DSCC1	19.7393	5.19566e-55	2.86414e-50	0.720242	0.0364878	389.638
39	rs55746644	LINC01116	-19.6878	7.9609e-55	4.27781e-50	-1.27443	0.0647319	387.61
40	rs1992021	LINC02268	-19.616	1.44425e-54	7.71593e-50	-1.16985	0.0596374	384.788
41	rs10433937	HSD17B13	-19.5551	2.39575e-54	1.23897e-49	-0.788816	0.0403382	382.401
42	rs17650129	LINC02150	-19.5394	2.72934e-54	1.41039e-49	-0.857469	0.0438842	381.787
43	rs7246400	ZNF100	19.5079	3.54452e-54	1.82165e-49	0.487661	0.0249981	380.558
44	rs4148876	HLA-DOB	-19.4603	5.26487e-54	2.67458e-49	-1.76279	0.0905839	378.703
45	rs2297129	SPATA7	19.4353	6.48176e-54	3.25273e-49	0.457607	0.0235452	377.73
46	rs2398661	SNX8	-19.3328	1.51978e-53	7.47892e-49	-0.537286	0.0277914	373.757
47	rs9535526	RNASEH2B	-19.2143	4.07491e-53	1.94163e-48	-0.511768	0.0266348	369.189
48	rs12149160	RMI2	19.0956	1.09517e-52	5.15505e-48	0.611899	0.032044	364.642
49	rs62086795	LINC02080	-19.0799	1.2482e-52	5.86704e-48	-1.17678	0.0616762	364.043
50	rs17046778	CLHC1	19.0266	1.94602e-52	8.93714e-48	0.705935	0.0371025	362.013
51	rs6875409	ATG10	-18.9997	2.43562e-52	1.11779e-47	-0.580093	0.0305316	360.989
52	rs1999068	TDRD5	-18.9313	4.30987e-52	1.95485e-47	-0.679633	0.0359	358.394
53	rs1088099	CCDC163	-18.7388	2.14923e-51	9.19872e-47	-0.908587	0.0484869	351.143
54	rs73494602	OR7D2	-18.7218	2.47729e-51	1.05823e-46	-1.82186	0.0973122	350.506
55	rs17624230	DNAJC15	18.6818	3.45995e-51	1.47322e-46	0.388421	0.0207914	349.011
56	rs9841987	RPN1	18.544	1.09503e-50	4.57698e-46	0.756257	0.0407818	343.88
57	rs15814	RCVRN	18.1281	3.56147e-49	1.41347e-44	0.67	0.0369592	328.629
58	rs34414864	LINC01954	-17.9653	1.39527e-48	5.45232e-44	-0.834356	0.0464428	322.75
59	rs271141	LINC00326	17.7816	6.5133e-48	2.51105e-43	0.665083	0.0374029	316.186
60	rs2668690	KANSL1	-17.6724	1.62981e-47	6.1017e-43	-0.912161	0.0516152	312.312
61	rs55794721	RHD	17.6691	1.67462e-47	6.26236e-43	0.80368	0.045485	312.198
62	rs17166013	VWDE	17.6622	1.77447e-47	6.61325e-43	0.8071	0.0456964	311.954
63	rs112324736	KNOP1	-17.6584	1.8317e-47	6.74285e-43	-0.830512	0.047032	311.821
64	rs1901	C3orf20	17.6283	2.36005e-47	8.65886e-43	0.715149	0.0405683	310.756
65	rs1332018	GSTM3	-17.5207	5.82376e-47	1.99898e-42	-0.557984	0.0318471	306.975
66	rs73572791	TTC12	-17.331	2.86759e-46	9.56934e-42	-0.803132	0.0463408	300.363
67	rs13255886	XKR9	-17.3076	3.49076e-46	1.15671e-41	-0.662054	0.0382522	299.553
68	rs13252381	FAM83H	17.2826	4.30639e-46	1.3873e-41	0.616291	0.0356596	298.689
69	rs5745001	POLE	17.2017	8.50442e-46	2.68469e-41	0.51095	0.0297035	295.897
70	rs1323696	COMMD6	-17.1769	1.04723e-45	3.2902e-41	-0.491999	0.0286431	295.046
71	rs707920	LY6G5C	17.0566	2.87859e-45	8.36723e-41	0.603315	0.0353712	290.929
72	rs34927061	SLC39A8	-16.8663	1.42705e-44	3.83498e-40	-0.611059	0.0362297	284.471
73	rs11144225	NMRK1	16.8295	1.94468e-44	5.08425e-40	0.584472	0.034729	283.231
74	rs4940	INPP1	-16.7576	3.5591e-44	9.24283e-40	-0.504076	0.0300804	280.818
75	rs2272804	RIBC2	16.7274	4.5871e-44	1.1769e-39	0.64812	0.0387459	279.808
76	rs8025429	CHRNA5	16.6805	6.81038e-44	1.63281e-39	0.505561	0.0303086	278.238
77	rs4880070	LCN15	16.6591	8.15326e-44	1.63281e-39	0.785221	0.0471348	277.525
78	rs10863387	RRP15	16.5342	2.33057e-43	4.15754e-39	0.424723	0.0256875	273.38
79	rs9630108	BTBD16	-16.4758	3.81025e-43	6.50882e-39	-0.655441	0.0397822	271.45
80	rs3793537	TPM2	16.3167	1.4513e-42	2.1543e-38	0.533431	0.0326923	266.236
81	rs553754	NAPG	16.0764	1.09494e-41	1.50992e-37	0.363762	0.0226271	258.45
82	rs991482	DSC1	-16.0413	1.47035e-41	2.02213e-37	-0.760194	0.0473897	257.324
83	rs11688977	GALM	-15.9941	2.18605e-41	2.99085e-37	-0.889292	0.0556011	255.812
84	rs2898945	CHAD	-15.9849	2.36162e-41	3.22905e-37	-0.683065	0.0427318	255.518
85	rs217470	ALG6	-15.953	3.08785e-41	4.21417e-37	-0.399827	0.0250628	254.499
86	rs4908411	PHACTR4	15.9062	4.5773e-41	6.1995e-37	0.384549	0.0241761	253.007
87	rs13447464	CDC7	15.8786	5.77399e-41	7.75667e-37	0.386081	0.0243146	252.128
88	rs79231157	BOC	-15.8292	8.73785e-41	1.16388e-36	-0.496775	0.0313834	250.565
89	rs6580729	CERS5	-15.7924	1.19079e-40	1.57945e-36	-0.427739	0.0270851	249.4
90	rs8097892	MPPE1	15.7886	1.22915e-40	1.62706e-36	0.304466	0.0192839	249.28
91	rs1090510	RAD21L1	-15.7789	1.33372e-40	1.76406e-36	-0.65493	0.0415067	248.973
92	rs9657360	NAPRT	-15.7695	1.44364e-40	1.90601e-36	-0.756606	0.0479792	248.676
93	rs9277356	HLA-DPB1	-15.6778	3.11722e-40	4.05083e-36	-0.758683	0.0483922	245.793
94	rs2533952	POMZP3	15.6733	3.23661e-40	4.20102e-36	0.428168	0.0273183	245.653
95	rs2696466	LRRC37A	-15.6456	4.08507e-40	5.29605e-36	-0.816883	0.0522117	244.785
96	rs11704438	CLTCL1	-15.6233	4.92768e-40	6.36345e-36	-0.812682	0.0520174	244.086
97	rs113412831	KIF6	-15.5901	6.50899e-40	8.34512e-36	-0.856436	0.0549346	243.051
98	rs1329151	SCART1	-15.5409	9.8403e-40	1.24805e-35	-0.645366	0.0415271	241.518
99	rs12622075	SESTD1	15.5156	1.21664e-39	1.53687e-35	0.401627	0.0258854	240.733
100	rs1440293	MYOM2	-15.5084	1.2919e-39	1.63069e-35	-0.542927	0.0350086	240.511
101	rs71490861	CABCOCO1	-15.4151	2.82565e-39	3.51758e-35	-0.904608	0.0586832	237.626
102	rs2108393	GJC1	-15.2901	8.06173e-39	9.84653e-35	-0.4166	0.0272464	233.786
103	rs13426364	ARHGAP25	15.2816	8.65761e-39	1.04258e-34	0.582213	0.038099	233.526
104	rs16915318	KLRC1	-15.2583	1.05208e-38	1.26488e-34	-0.985887	0.0646132	232.816
105	rs2957316	LRRC37A2	-15.2411	1.21506e-38	1.45817e-34	-1.0519	0.0690169	232.292
106	rs816017	FAM114A2	-15.0877	4.39157e-38	5.08721e-34	-0.448566	0.0297306	227.639
107	rs1133576	LINC02482	15.0725	4.98754e-38	5.77152e-34	0.680774	0.0451666	227.18
108	rs2967495	LINC00665	-15.0356	6.79429e-38	7.83343e-34	-0.354768	0.0235953	226.068
109	rs7988601	LINC01068	15.0012	9.05702e-38	1.03197e-33	0.498242	0.0332135	225.036
110	rs10463891	PDLIM4	14.9992	9.20995e-38	1.04741e-33	0.62928	0.0419542	224.976
111	rs17211861	HLA-DQB2	-14.9906	9.8989e-38	1.11349e-33	-1.1715	0.0781494	224.718
112	rs4770059	IFT88	14.9827	1.05704e-37	1.18761e-33	0.344244	0.0229761	224.482
113	rs73572791	ANKK1	-14.9537	1.34805e-37	1.48848e-33	-0.954373	0.063822	223.612
114	rs801458	SRA1	14.9459	1.43865e-37	1.58507e-33	0.289779	0.0193885	223.38
115	rs3769818	CASP8	14.9107	1.93007e-37	2.10822e-33	0.585122	0.0392416	222.33
116	rs15801	AIFM2	14.9077	1.98005e-37	2.15924e-33	0.396321	0.026585	222.239
117	rs4646868	ALDH8A1	14.8886	2.32295e-37	2.48034e-33	0.49903	0.0335176	221.67
118	rs36053285	LINS1	14.8815	2.46415e-37	2.61925e-33	0.403853	0.0271379	221.46
119	rs10489966	RNASEL	-14.8722	2.66338e-37	2.8147e-33	-0.414608	0.027878	221.183
120	rs58468971	C3orf52	-14.8615	2.9121e-37	3.0751e-33	-0.537992	0.0362003	220.866
121	rs11078780	DPH1	14.8481	3.25924e-37	3.3201e-33	0.508864	0.0342714	220.465
122	rs9932429	LPCAT2	-14.7237	9.21279e-37	7.77134e-33	-0.602394	0.0409133	216.787
123	rs154568	ADGRV1	-14.7176	9.68953e-37	8.16098e-33	-0.510856	0.0347105	216.609
124	rs8030331	LYSMD4	14.646	1.76252e-36	1.44827e-32	0.429925	0.0293545	214.504
125	rs7257584	ZNF429	-14.5775	3.11881e-36	2.53156e-32	-0.463383	0.0317875	212.505
126	rs4727381	GSAP	-14.5602	3.60372e-36	2.91585e-32	-0.349501	0.0240038	212
127	rs34720804	SCRN3	14.537	4.37259e-36	3.46952e-32	0.301041	0.0207086	211.325
128	rs9883363	GRAMD1C	14.4875	6.60399e-36	5.15339e-32	0.480851	0.0331907	209.889
129	rs2071639	DCDC2C	-14.4318	1.05091e-35	8.14874e-32	-1.09248	0.0756999	208.276
130	rs7769686	PACRG	-14.4138	1.22076e-35	9.45018e-32	-0.692613	0.0480522	207.757
131	rs10178540	IMMT	14.4117	1.2423e-35	9.60454e-32	0.290195	0.0201362	207.696
132	rs2275228	NOL6	-14.3618	1.88173e-35	1.43318e-31	-0.436297	0.030379	206.261
133	rs1177306	C2orf74	-14.3462	2.14204e-35	1.60387e-31	-0.467204	0.0325664	205.814
134	rs4862401	PRIMPOL	14.2814	3.67337e-35	2.7078e-31	0.369998	0.0259077	203.957
135	rs12993579	ANKRD36	-14.2709	4.00647e-35	2.94742e-31	-0.339052	0.0237583	203.659
136	rs3860340	SLC44A3	-14.2112	6.57935e-35	4.79479e-31	-0.497096	0.034979	201.96
137	rs56212819	SPATA1	14.1936	7.61969e-35	5.53524e-31	0.525708	0.0370385	201.458
138	rs6946768	PILRB	-14.1898	7.86404e-35	5.70961e-31	-0.440161	0.0310196	201.35
139	rs12654944	CAMLG	-14.1865	8.07819e-35	5.85994e-31	-0.494036	0.0348242	201.258
140	rs11131799	AGA	-14.1774	8.71875e-35	6.31147e-31	-0.402458	0.0283874	200.997
141	rs34173901	GLB1	-14.1762	8.8005e-35	6.3699e-31	-0.399832	0.0282044	200.966
142	rs12366	LINC01291	-14.0961	1.71229e-34	1.21462e-30	-0.714844	0.0507123	198.699
143	rs56017720	PRSS55	-14.0745	2.04785e-34	1.44396e-30	-1.06323	0.0755434	198.091
144	rs7754582	CLIC5	14.073	2.07375e-34	1.46176e-30	0.434624	0.0308836	198.049
145	rs61848475	LINC02652	-14.0485	2.5404e-34	1.78478e-30	-0.649753	0.0462507	197.361
146	rs7502594	C17orf97	-14.0151	3.35138e-34	2.32715e-30	-0.471032	0.0336089	196.423
147	rs10967981	C9orf72	13.9975	3.87694e-34	2.67288e-30	0.367343	0.0262434	195.931
148	rs6662367	DNALI1	13.8613	1.19821e-33	8.07375e-30	0.42881	0.0309358	192.135
149	rs7099030	GSTO2	13.8431	1.39272e-33	9.37763e-30	0.535209	0.0386626	191.631
150	rs7978725	TESC	13.8084	1.85563e-33	1.24527e-29	0.531158	0.0384663	190.672
151	rs17588305	TRIM69	13.7489	3.03353e-33	2.0108e-29	0.541592	0.0393916	189.033
152	rs17776554	SPINK9	-13.7292	3.57151e-33	2.3577e-29	-0.647459	0.0471594	188.49
153	rs2011091	FREM1	13.7017	4.48034e-33	2.9494e-29	0.432386	0.031557	187.737
154	rs2445817	LGI4	13.6916	4.86903e-33	3.2024e-29	0.372517	0.0272076	187.461
155	rs7341995	MFSD13A	13.6677	5.93432e-33	3.86877e-29	0.319202	0.0233546	186.805
156	rs17733008	KNSTRN	-13.6669	5.96961e-33	3.89101e-29	-0.51986	0.0380378	186.785
157	rs10749291	SFXN4	-13.6579	6.43368e-33	4.18564e-29	-0.302002	0.022112	186.538
158	rs7147308	PSMB5	13.6079	9.71885e-33	6.2649e-29	0.39373	0.028934	185.174
159	rs1034858	HDHD5	-13.5833	1.19034e-32	7.65587e-29	-0.411659	0.0303063	184.505
160	rs11610967	HELB	-13.5818	1.20491e-32	7.74809e-29	-0.465476	0.034272	184.465
161	rs208771	PCM1	13.5482	1.5887e-32	1.01273e-28	0.642098	0.0473934	183.555
162	rs2233921	SMUG1	-13.5228	1.95852e-32	1.24284e-28	-0.456982	0.0337933	182.867
163	rs7866888	ANKRD18B	-13.4617	3.23978e-32	2.03342e-28	-0.448079	0.0332855	181.217
164	rs13181798	GFM2	13.4596	3.29666e-32	2.06834e-28	0.370677	0.02754	181.16
165	rs6833808	FAM184B	13.4299	4.2077e-32	2.60552e-28	0.384626	0.0286395	180.363
166	rs9782	PAH	-13.4249	4.38561e-32	2.71314e-28	-0.533296	0.0397244	180.228
167	rs4675965	FARP2	-13.4139	4.79976e-32	2.96436e-28	-0.303882	0.0226543	179.933
168	rs514148	NLRP2	-13.4099	4.95903e-32	3.06215e-28	-0.616245	0.0459543	179.827
169	rs6547758	THNSL2	-13.4085	5.01728e-32	3.09754e-28	-0.787081	0.0587001	179.788
170	rs143932109	LINC01340	-13.3595	7.50866e-32	4.60509e-28	-1.04325	0.0780907	178.475
171	rs6512130	ZNF266	-13.3553	7.77214e-32	4.76359e-28	-0.315726	0.0236405	178.363
172	rs7916271	CDHR1	-13.3386	8.9113e-32	5.44411e-28	-0.541526	0.0405984	177.919
173	rs6517547	LCA5L	13.3302	9.54575e-32	5.82793e-28	0.358245	0.0268746	177.695
174	rs56167709	GINS3	-13.3085	1.14136e-31	6.94838e-28	-0.8655	0.0650337	177.115
175	rs6297	LINC02540	13.2981	1.24298e-31	7.53577e-28	0.829273	0.0623603	176.839
176	rs2000390	OR2T10	-13.2633	1.65401e-31	9.91125e-28	-0.850078	0.0640927	175.914
177	rs8768	CNKSR1	-13.1844	3.15675e-31	1.85739e-27	-0.536445	0.0406878	173.829
178	rs12719030	FIGNL1	-13.1795	3.28729e-31	1.93128e-27	-0.319484	0.024241	173.698
179	rs3731534	ZNF589	-13.1624	3.78112e-31	2.21117e-27	-0.334329	0.0254004	173.248
180	rs17251987	AQP7	-13.1174	5.465e-31	3.17844e-27	-1.01589	0.0774462	172.065
181	rs3811348	NOB1	-13.1135	5.64021e-31	3.27976e-27	-0.264939	0.0202035	171.964
182	rs34734847	ACADS	-13.0952	6.55306e-31	3.76746e-27	-0.461367	0.0352319	171.484
183	rs4899110	RHOJ	-13.0923	6.70937e-31	3.85464e-27	-0.521991	0.0398701	171.408
184	rs56084453	ZNF502	-13.045	9.87757e-31	5.64535e-27	-0.533092	0.0408657	170.172
185	rs2858309	HLA-DRB1	13.04	1.0287e-30	5.87529e-27	0.643325	0.0493347	170.042
186	rs10992149	ROR2	12.913	2.90005e-30	1.60524e-26	0.662078	0.0512722	166.746
187	rs2516408	MICB	-12.8956	3.34162e-30	1.8378e-26	-0.595922	0.0462112	166.297
188	rs7739815	TDRD6	12.8556	4.63004e-30	2.52975e-26	0.481752	0.0374741	165.266
189	rs6502892	TLCD2	12.8284	5.77814e-30	3.14222e-26	0.585227	0.0456197	164.568
190	rs73156375	DHFR2	-12.8052	6.97631e-30	3.77577e-26	-0.531731	0.0415245	163.974
191	rs2081218	NPIPB12	12.7967	7.48008e-30	4.0428e-26	0.490383	0.0383212	163.754
192	rs75046124	GRID2IP	-12.7804	8.53589e-30	4.60401e-26	-0.800272	0.062617	163.339
193	rs540388	ADAL	12.7783	8.68396e-30	4.67547e-26	0.431905	0.0337999	163.285
194	rs4301345	METTL27	12.7088	1.52724e-29	8.00411e-26	0.549409	0.0432305	161.514
195	rs9264647	HLA-C	12.6824	1.89299e-29	9.89899e-26	0.486944	0.0383953	160.842
196	rs56105926	KLKB1	-12.6311	2.86904e-29	1.48176e-25	-0.680931	0.0539091	159.545
197	rs34324	APOLD1	-12.5996	3.70351e-29	1.90395e-25	-0.465621	0.0369553	158.75
198	rs10817481	BSPRY	-12.5866	4.11298e-29	2.11035e-25	-0.442394	0.0351478	158.424
199	rs9896875	CCDC40	-12.5852	4.16008e-29	2.13369e-25	-0.355488	0.0282464	158.388
200	rs2248137	CYP24A1	12.5755	4.50008e-29	2.30575e-25	0.680911	0.0541457	158.144
201	rs259281	ANKRD27	-12.5684	4.76936e-29	2.42622e-25	-0.381408	0.0303467	157.964
202	rs409439	ZNF257	-12.5588	5.15287e-29	2.61406e-25	-0.59308	0.0472242	157.724
203	rs73432628	CENPM	-12.5577	5.19929e-29	2.637e-25	-0.998968	0.0795502	157.696
204	rs73190041	NUDT12	12.5404	5.97917e-29	3.02526e-25	0.389189	0.0310347	157.262
205	rs1407636	EBPL	12.5318	6.4105e-29	3.23962e-25	0.426477	0.0340315	157.046
206	rs1783521	CCDC88B	12.5004	8.26746e-29	4.15674e-25	0.439398	0.0351508	156.259
207	rs545664	LRRIQ3	12.497	8.49416e-29	4.2678e-25	0.445675	0.0356625	156.175
208	rs6925315	FAM162B	-12.4824	9.56222e-29	4.77826e-25	-0.376704	0.0301789	155.809
209	rs133300	WBP2NL	-12.4315	1.44133e-28	7.10399e-25	-0.369602	0.029731	154.543
210	rs7210432	RAD51C	12.4134	1.66826e-28	8.19249e-25	0.35166	0.028329	154.093
211	rs2493145	CAPN9	-12.3651	2.46377e-28	1.19824e-24	-0.532871	0.0430949	152.895
212	rs9928085	SLC38A8	12.3291	3.29121e-28	1.58682e-24	0.629602	0.0510662	152.007
213	rs6742145	GPR55	12.3203	3.5327e-28	1.70057e-24	0.60983	0.0494979	151.791
214	rs6664332	OR2M4	-12.319	3.57072e-28	1.71875e-24	-0.646912	0.0525133	151.758
215	rs11249686	FAM153A	-12.3031	4.05761e-28	1.94489e-24	-0.496458	0.0403522	151.367
216	rs11657244	DBF4B	12.299	4.19396e-28	2.00995e-24	0.352136	0.0286312	151.266
217	rs28804435	TYW3	12.2879	4.58579e-28	2.19138e-24	0.261188	0.0212556	150.993
218	rs2278043	TAF1C	12.2718	5.21858e-28	2.48388e-24	0.320187	0.0260912	150.598
219	rs71430385	GAL3ST2	-12.2564	5.90952e-28	2.79782e-24	-0.490361	0.0400087	150.219
220	rs2084756	CENPJ	12.2523	6.1045e-28	2.88414e-24	0.465806	0.0380177	150.12
221	rs34428088	DDX59	12.2514	6.15338e-28	2.9064e-24	0.335244	0.0273638	150.096
222	rs6664332	OR2M3	-12.1907	1.00174e-27	4.70022e-24	-0.645461	0.0529471	148.613
223	rs3810115	ZNF320	12.1692	1.18972e-27	5.56796e-24	0.340075	0.0279454	148.091
224	rs6458314	GNMT	12.1691	1.19153e-27	5.57409e-24	0.558124	0.0458642	148.086
225	rs7814805	SLCO5A1	12.1668	1.21361e-27	5.67619e-24	0.345969	0.0284356	148.03
226	rs78881073	OPN4	12.1652	1.22913e-27	5.74837e-24	0.70532	0.0579785	147.992
227	rs10049849	LINC00290	-12.1552	1.33151e-27	6.21265e-24	-0.433464	0.0356607	147.749
228	rs2271552	ZNF774	12.1498	1.39021e-27	6.48287e-24	0.430316	0.0354175	147.618
229	rs62573370	C9orf153	-12.127	1.669e-27	7.71697e-24	-0.489336	0.0403508	147.065
230	rs607101	SLC25A24	12.1251	1.69483e-27	7.82713e-24	0.363309	0.0299633	147.018
231	rs12126459	OR2L13	12.1095	1.91992e-27	8.83819e-24	0.619888	0.05119	146.641
232	rs6429772	SLC25A34	12.0941	2.17202e-27	9.9716e-24	0.50455	0.0417185	146.268
233	rs55950993	MRGPRF	-12.0895	2.25398e-27	1.03063e-23	-0.466065	0.0385512	146.156
234	rs130079	CCHCR1	-12.0892	2.25892e-27	1.03275e-23	-0.350915	0.029027	146.15
235	rs62262565	SEC22A	12.0653	2.7363e-27	1.24797e-23	0.307341	0.0254732	145.571
236	rs11084112	FPR2	-12.0606	2.84018e-27	1.29509e-23	-0.58624	0.0486077	145.459
237	rs2586460	XYLT2	12.033	3.54125e-27	1.6049e-23	0.327183	0.0271904	144.794
238	rs12719823	NBPF26	12.0322	3.56431e-27	1.61513e-23	0.631129	0.0524532	144.775
239	rs12126459	OR2M2	11.9417	7.34195e-27	3.25698e-23	0.599264	0.0501823	142.605
240	rs12126459	OR2L3	11.9408	7.39569e-27	3.2806e-23	0.663409	0.055558	142.583
241	rs12126459	OR2L2	11.9401	7.4393e-27	3.29906e-23	0.640466	0.0536399	142.566
242	rs12764498	AKR1C2	-11.9295	8.09819e-27	3.57588e-23	-0.824724	0.0691335	142.312
243	rs67507476	ZNF846	11.9284	8.1678e-27	3.60445e-23	0.500711	0.0419765	142.286
244	rs4853168	MRPL19	-11.9134	9.20643e-27	4.05413e-23	-0.28988	0.0243323	141.928
245	rs10746563	MRPL41	11.8727	1.27256e-26	5.54797e-23	0.457905	0.0385678	140.962
246	rs932782	SOHLH2	-11.8715	1.28506e-26	5.58882e-23	-0.550367	0.0463604	140.932
247	rs8070192	SERPINF2	-11.8714	1.2865e-26	5.59435e-23	-0.449784	0.0378882	140.929
248	rs151208235	LINC02018	11.86	1.40847e-26	6.11707e-23	1.07975	0.0910411	140.659
249	rs9959482	LINC00667	-11.8542	1.47486e-26	6.38147e-23	-0.282846	0.0238605	140.522
250	rs9273508	HLA-DQB1	11.8521	1.49962e-26	6.48437e-23	0.689522	0.0581773	140.472
251	rs12468286	ATP6V1C2	11.8453	1.58232e-26	6.82632e-23	0.497525	0.0420017	140.312
252	rs13338700	CIAO3	-11.8387	1.66861e-26	7.18262e-23	-0.42194	0.0356408	140.154
253	rs28418680	ANKRD65	11.8305	1.78024e-26	7.6497e-23	0.696835	0.0589014	139.961
254	rs10514710	ZNF501	-11.8241	1.87421e-26	8.04041e-23	-0.541325	0.0457816	139.808
255	rs2366911	CCDC141	11.7961	2.34097e-26	9.99996e-23	0.509966	0.0432318	139.148
256	rs418027	CFAP97D2	11.7891	2.47401e-26	1.05484e-22	0.444505	0.0377047	138.983
257	rs2459509	FUT10	11.776	2.74596e-26	1.16247e-22	0.374302	0.0317851	138.674
258	rs2599443	PHLDB3	-11.769	2.90223e-26	1.22626e-22	-0.319377	0.0271371	138.51
259	rs116869463	MTHFSD	-11.7522	3.31651e-26	1.39764e-22	-0.570243	0.0485222	138.114
260	rs61736926	TATDN3	11.7505	3.36232e-26	1.41541e-22	0.353166	0.0300554	138.074
261	rs3821403	LSG1	-11.7349	3.80417e-26	1.58976e-22	-0.355574	0.0303005	137.708
262	rs1661052	SLC22A18	11.7333	3.8533e-26	1.61009e-22	0.782063	0.0666533	137.67
263	rs62527422	LRRC69	-11.7322	3.88788e-26	1.62289e-22	-0.823061	0.0701542	137.644
264	rs34762508	CWF19L1	-11.693	5.3028e-26	2.17867e-22	-0.239787	0.0205069	136.727
265	rs11638111	RAB27A	-11.6855	5.62885e-26	2.30933e-22	-0.618817	0.0529561	136.551
266	rs12126459	OR2L5	11.6671	6.50917e-26	2.65795e-22	0.630282	0.054022	136.122
267	rs8180644	ENPP5	-11.6604	6.86635e-26	2.80085e-22	-0.301057	0.0258188	135.965
268	rs9791024	CENPK	-11.6557	7.12804e-26	2.90455e-22	-0.409397	0.0351243	135.854
269	rs12363232	MTCH2	11.6389	8.13951e-26	3.30366e-22	0.220913	0.0189806	135.464
270	rs3824627	GPAM	11.6277	8.89599e-26	3.59721e-22	0.319096	0.0274429	135.202
271	rs4340581	TSGA10	-11.6241	9.14593e-26	3.6915e-22	-0.287975	0.0247738	135.121
272	rs35050633	TIMM44	-11.6207	9.40075e-26	3.7874e-22	-0.735694	0.0633091	135.04
273	rs3865264	TBC1D26	-11.6098	1.02474e-25	4.11518e-22	-0.396612	0.034162	134.787
274	rs73586087	ZNF534	-11.595	1.15114e-25	4.61383e-22	-0.541143	0.0466702	134.445
275	rs55641721	PTPN12	11.5934	1.16645e-25	4.67376e-22	0.370846	0.0319878	134.406
276	rs11021552	CCDC82	-11.5582	1.53997e-25	6.1122e-22	-0.484461	0.041915	133.592
277	rs34975687	COL18A1	-11.5514	1.62425e-25	6.44126e-22	-0.453899	0.0392938	133.436
278	rs7543562	GPR137B	11.5385	1.79864e-25	7.10555e-22	0.330955	0.0286827	133.137
279	rs10175462	PAX8	11.5365	1.82687e-25	7.2103e-22	0.645309	0.0559362	133.091
280	rs335124	RPIA	11.5331	1.87684e-25	7.39942e-22	0.31734	0.0275156	133.012
281	rs11745241	IRGM	-11.5142	2.17882e-25	8.51322e-22	-0.91891	0.0798068	132.576
282	rs35845795	MUC20	-11.5071	2.30417e-25	8.99557e-22	-0.565583	0.0491509	132.413
283	rs12437858	C15orf40	11.5051	2.34047e-25	9.13563e-22	0.345516	0.0300316	132.367
284	rs4685744	SUMF1	-11.4949	2.53686e-25	9.83017e-22	-0.235571	0.0204935	132.132
285	rs652435	PCDHB7	11.4654	3.19977e-25	1.22872e-21	0.515454	0.0449575	131.455
286	rs11742892	LHFPL2	-11.4615	3.29878e-25	1.26519e-21	-0.395169	0.0344779	131.366
287	rs7611175	TOPAZ1	-11.4555	3.45826e-25	1.3229e-21	-0.727039	0.0634663	131.229
288	rs74270771	THAP4	-11.4394	3.92383e-25	1.49261e-21	-0.347609	0.0303868	130.861
289	rs12677473	ZNF623	-11.4186	4.62262e-25	1.74436e-21	-0.379961	0.0332756	130.384
290	rs6869305	CCDC125	-11.418	4.64553e-25	1.7521e-21	-0.313646	0.0274695	130.37
291	rs3818087	PRPH2	-11.4084	5.00953e-25	1.88541e-21	-0.403093	0.0353331	130.151
292	rs7656367	PPM1K-DT	-11.4044	5.16816e-25	1.93958e-21	-0.420114	0.0368379	130.06
293	rs11894325	LINC01876	-11.3862	5.96287e-25	2.22519e-21	-0.678164	0.0595603	129.645
294	rs10191088	CRYGA	-11.3832	6.10535e-25	2.27527e-21	-0.468995	0.0412007	129.577
295	rs2214839	MGAM	11.3703	6.75401e-25	2.50739e-21	0.567876	0.0499438	129.284
296	rs55682338	ALOX15	-11.3669	6.93803e-25	2.57007e-21	-0.633518	0.0557337	129.206
297	rs1074501	ACOT1	11.3506	7.88366e-25	2.89503e-21	0.566405	0.0499009	128.836
298	rs1199334	MRAS	11.345	8.23582e-25	3.02149e-21	0.337357	0.0297361	128.709
299	rs12126459	OR2T6	11.3386	8.65765e-25	3.16289e-21	0.60081	0.0529878	128.565
300	rs7204088	WFIKKN1	-11.2857	1.31054e-24	4.71939e-21	-0.459292	0.0406967	127.367
301	rs62076520	FN3K	11.2823	1.3458e-24	4.84371e-21	0.254562	0.0225629	127.291
302	rs1799131	ZP3	-11.2782	1.39024e-24	4.99509e-21	-0.377812	0.0334994	127.197
303	rs12459123	ZNF490	11.2729	1.44818e-24	5.19776e-21	0.214376	0.0190168	127.079
304	rs2786257	ARL14EP	-11.2561	1.65179e-24	5.90353e-21	-0.331065	0.029412	126.7
305	rs3827147	C20orf96	-11.2417	1.84874e-24	6.58389e-21	-0.282495	0.0251292	126.376
306	rs10981296	CTSV	-11.2386	1.89471e-24	6.73381e-21	-0.50526	0.0449576	126.305
307	rs7899499	LINC01374	-11.2277	2.06338e-24	7.32342e-21	-0.698421	0.0622054	126.06
308	rs136449	RFPL3	-11.2001	2.55833e-24	8.97877e-21	-0.516842	0.0461462	125.443
309	rs111471793	DNAH7	11.1978	2.60454e-24	9.13317e-21	0.451544	0.0403242	125.391
310	rs2954658	ZNF34	-11.1967	2.62699e-24	9.21045e-21	-0.271026	0.0242059	125.367
311	rs378421	NPIPB9	11.1382	4.14457e-24	1.42632e-20	0.462254	0.0415016	124.06
312	rs7860297	OGN	-11.1349	4.25254e-24	1.46216e-20	-0.428231	0.0384584	123.987
313	rs73155773	GPR171	-11.1303	4.40785e-24	1.51353e-20	-0.752334	0.0675932	123.884
314	rs8176717	ABO	11.1303	4.40899e-24	1.51384e-20	0.536207	0.0481755	123.883
315	rs16947125	WWOX	11.1009	5.54211e-24	1.88468e-20	0.528824	0.047638	123.23
316	rs56093013	ZNF30	11.0942	5.83667e-24	1.9823e-20	0.362161	0.0326441	123.082
317	rs10948059	PEX6	-11.0912	5.97568e-24	2.02794e-20	-0.27289	0.0246041	123.015
318	rs7745687	ETV7	-11.0753	6.76313e-24	2.28239e-20	-0.592068	0.0534585	122.662
319	rs982804	CFAP299	-11.0458	8.50532e-24	2.83958e-20	-0.384173	0.0347801	122.009
320	rs11044225	LINC02449	11.0386	8.99575e-24	2.99468e-20	0.529094	0.0479315	121.85
321	rs2228059	IL15RA	11.0383	9.00999e-24	2.99821e-20	0.376743	0.0341304	121.845
322	rs1045454	PSMD13	-11.0383	9.01367e-24	2.99898e-20	-0.310719	0.0281492	121.844
323	rs1970052	RWDD2B	11.0379	9.04285e-24	3.00597e-20	0.343042	0.0310786	121.835
324	rs10803706	TAF1B	-11.0126	1.09997e-23	3.62852e-20	-0.279447	0.0253751	121.278
325	rs7551881	MAEL	10.9927	1.28411e-23	4.22055e-20	0.3452	0.0314028	120.839
326	rs1251079	ACADM	-10.9628	1.6178e-23	5.27375e-20	-0.21715	0.0198079	120.184
327	rs6828070	METTL14-DT	10.9496	1.7923e-23	5.82558e-20	0.317071	0.0289573	119.894
328	rs7627978	POLQ	-10.9462	1.8403e-23	5.97632e-20	-0.375279	0.034284	119.819
329	rs3006721	CCDC7	-10.9431	1.88498e-23	6.1118e-20	-0.385379	0.0352167	119.751
330	rs1644662	ZNF420	-10.8998	2.63347e-23	8.41638e-20	-0.317193	0.0291007	118.806
331	rs2032890	ERAP1	-10.8979	2.67348e-23	8.54177e-20	-0.338666	0.0310763	118.764
332	rs10242703	CCZ1	-10.8803	3.063e-23	9.75796e-20	-0.328559	0.0301977	118.38
333	rs17119656	FAM178B	10.8746	3.20055e-23	1.0175e-19	0.42755	0.0393166	118.256
334	rs2362453	SUCLG2	10.8744	3.20395e-23	1.01854e-19	0.295429	0.0271673	118.253
335	rs7177664	MIR4713HG	-10.873	3.24047e-23	1.02985e-19	-0.343038	0.0315496	118.221
336	rs12349323	CCDC171	10.8678	3.37331e-23	1.0698e-19	0.282229	0.0259694	118.108
337	rs62192778	USP40	-10.86	3.58118e-23	1.13371e-19	-0.364828	0.0335938	117.94
338	rs61778891	ASAP3	10.8515	3.82425e-23	1.20829e-19	0.523845	0.048274	117.755
339	rs869915	EXT2	-10.8448	4.02508e-23	1.26334e-19	-0.20072	0.0185083	117.611
340	rs6664332	OR2AK2	-10.8414	4.13484e-23	1.2949e-19	-0.611642	0.0564175	117.535
341	rs2275477	OSCP1	-10.8405	4.1611e-23	1.30306e-19	-0.266689	0.0246011	117.517
342	rs2967532	ZNF566	-10.8332	4.40267e-23	1.37655e-19	-0.44648	0.041214	117.358
343	rs1781143	ATAD3C	10.8278	4.59124e-23	1.43415e-19	0.550402	0.0508324	117.241
344	rs11688652	ITGA6	-10.8277	4.59186e-23	1.43428e-19	-0.488244	0.0450919	117.24
345	rs7860297	ASPN	-10.8252	4.68397e-23	1.46242e-19	-0.334796	0.0309276	117.184
346	rs10908514	NES	10.8004	5.66893e-23	1.75963e-19	0.43867	0.0406162	116.648
347	rs308999	PCNX4	10.7865	6.30792e-23	1.94845e-19	0.740798	0.0686782	116.349
348	rs8037555	SLC27A2	10.781	6.58137e-23	2.03168e-19	0.276431	0.0256406	116.23
349	rs2241592	KANK3	-10.7677	7.29088e-23	2.22584e-19	-0.505575	0.0469531	115.943
350	rs112385769	VRK1	10.7616	7.64117e-23	2.33181e-19	0.325357	0.0302332	115.811
351	rs12441715	MAP2K5	10.76	7.73547e-23	2.3583e-19	0.239056	0.0222171	115.777
352	rs6946768	PILRA	-10.7531	8.15261e-23	2.48101e-19	-0.340525	0.0316676	115.63
353	rs74063396	LINC02470	-10.7445	8.71271e-23	2.64816e-19	-1.23732	0.115158	115.444
354	rs10961636	ZDHHC21	10.7412	8.93815e-23	2.71219e-19	0.33441	0.0311335	115.372
355	rs4587880	LINC00648	-10.734	9.4404e-23	2.85803e-19	-0.695359	0.0647808	115.22
356	rs6431439	ASB18	10.7337	9.46631e-23	2.86571e-19	0.537037	0.0500329	115.212
357	rs2728923	THUMPD3	10.7317	9.61284e-23	2.90677e-19	0.394868	0.0367946	115.169
358	rs76832527	ANO7	-10.7268	9.98301e-23	3.01497e-19	-0.525172	0.0489591	115.063
359	rs208298	P2RX7	-10.7238	1.02084e-22	3.07938e-19	-0.342015	0.0318929	115.001
360	rs10772350	YBX3	10.72	1.05176e-22	3.16586e-19	0.514925	0.0480342	114.917
361	rs3211663	CKS2	10.6723	1.5157e-22	4.49919e-19	0.591548	0.0554284	113.898
362	rs6439809	FAIM	10.6681	1.56567e-22	4.64375e-19	0.255996	0.0239965	113.807
363	rs1129649	GNB3	10.6507	1.78821e-22	5.27608e-19	0.35734	0.0335509	113.437
364	rs3198697	NPIPA5	-10.6175	2.30446e-22	6.73844e-19	-0.556704	0.0524325	112.732
365	rs624647	RNF114	10.6125	2.39414e-22	6.98801e-19	0.291529	0.0274703	112.626
366	rs2146506	UNC79	-10.6037	2.5619e-22	7.46479e-19	-0.453273	0.0427468	112.438
367	rs112910602	PCDHA9	10.602	2.59404e-22	7.54477e-19	0.738349	0.0696421	112.403
368	rs281934	HFM1	10.5946	2.7462e-22	7.97225e-19	0.340433	0.0321328	112.245
369	rs56975743	B3GNTL1	10.5905	2.83383e-22	8.21689e-19	0.310258	0.029296	112.158
370	rs841227	MGRN1	-10.5902	2.83939e-22	8.23264e-19	-0.266013	0.0251188	112.152
371	rs7576826	GREB1	-10.5787	3.10012e-22	8.95559e-19	-0.321514	0.0303926	111.909
372	rs77900915	MGMT	10.5742	3.20852e-22	9.26226e-19	0.716932	0.0678001	111.814
373	rs4750689	LINC01163	10.5742	3.20901e-22	9.26245e-19	0.60216	0.0569463	111.813
374	rs9668701	LINC00937	-10.5676	3.37377e-22	9.72018e-19	-0.418705	0.0396215	111.674
375	rs113745104	CCZ1B	10.55	3.85923e-22	1.10648e-18	0.821773	0.0778933	111.302
376	rs62051325	CLEC18A	10.5483	3.90815e-22	1.11963e-18	0.455044	0.043139	111.267
377	rs56049812	CCDC158	10.5413	4.12416e-22	1.1785e-18	0.309632	0.0293733	111.118
378	rs55794721	RSRP1	10.5362	4.28538e-22	1.21491e-18	0.345093	0.032753	111.012
379	rs9963191	MIR3976HG	10.5163	4.98769e-22	1.40291e-18	0.412042	0.0391813	110.593
380	rs2389793	MCOLN2	10.5105	5.21353e-22	1.46544e-18	0.499522	0.047526	110.47
381	rs11190803	PDZD7	10.4995	5.66887e-22	1.5893e-18	0.319827	0.0304612	110.239
382	rs6977450	COL28A1	-10.4975	5.7566e-22	1.61273e-18	-0.312888	0.0298061	110.197
383	rs75240712	DIS3L	-10.4957	5.83299e-22	1.63344e-18	-0.489133	0.046603	110.161
384	rs7934110	LINC00958	-10.4941	5.90484e-22	1.65244e-18	-0.529433	0.0504504	110.127
385	rs56155737	LINC01117	-10.4937	5.9249e-22	1.65798e-18	-0.866573	0.0825805	110.117
386	rs16838834	MDH1B	-10.4848	6.33997e-22	1.76732e-18	-0.453518	0.0432549	109.931
387	rs601904	POLD3	10.483	6.42721e-22	1.79111e-18	0.264135	0.0251966	109.893
388	rs2276586	EPB41L5	-10.4772	6.71553e-22	1.8683e-18	-0.338347	0.0322936	109.772
389	rs36053285	CERS3	10.4429	8.71729e-22	2.39863e-18	0.518147	0.0496173	109.053
390	rs111680529	VAMP8	-10.4421	8.76769e-22	2.4118e-18	-0.361174	0.0345882	109.038
391	rs9752905	LINC00299	10.428	9.75585e-22	2.67837e-18	0.385227	0.0369415	108.744
392	rs2284923	RNF8	10.4234	1.01029e-21	2.76904e-18	0.217746	0.0208901	108.648
393	rs1742447	MEIOB	-10.4084	1.13236e-21	3.088e-18	-0.369984	0.0355468	108.334
394	rs2517449	VARS2	-10.3979	1.22551e-21	3.33362e-18	-0.348662	0.0335318	108.117
395	rs3744270	SRR	10.3953	1.25029e-21	3.39766e-18	0.239291	0.0230192	108.062
396	rs10421436	LINC01535	10.3897	1.30476e-21	3.54057e-18	0.333196	0.0320699	107.945
397	rs10987297	MVB12B	-10.3874	1.3273e-21	3.60041e-18	-0.267841	0.0257852	107.898
398	rs6716392	MAP3K2-DT	10.3842	1.36015e-21	3.68605e-18	0.415781	0.0400398	107.831
399	rs7205595	ATF7IP2	10.381	1.39373e-21	3.77194e-18	0.29393	0.0283144	107.764
400	rs12692544	WDSUB1	10.3791	1.4132e-21	3.82057e-18	0.482968	0.0465326	107.726
401	rs55783836	C1QTNF9B	-10.3735	1.47442e-21	3.98052e-18	-0.58128	0.0560349	107.61
402	rs17068102	RUBCNL	10.3601	1.63176e-21	4.39131e-18	0.485176	0.0468311	107.332
403	rs2133133	TAMM41	10.3549	1.69712e-21	4.56346e-18	0.253725	0.0245028	107.225
404	rs56111723	CYP2D6	-10.3504	1.75621e-21	4.71392e-18	-0.522549	0.0504858	107.131
405	rs61869800	LINC00865	-10.3418	1.87473e-21	5.00053e-18	-0.522067	0.0504813	106.952
406	rs6020069	SLC9A8	-10.3371	1.94251e-21	5.1784e-18	-0.240672	0.0232824	106.855
407	rs10201575	DAW1	-10.3103	2.37806e-21	6.29176e-18	-0.546329	0.0529887	106.302
408	rs12092383	SLC9C2	-10.3059	2.4589e-21	6.49574e-18	-0.389752	0.0378184	106.211
409	rs11053709	KLRD1	-10.3041	2.49266e-21	6.58098e-18	-0.638646	0.06198	106.174
410	rs2160044	C1QTNF7	10.2918	2.73326e-21	7.19348e-18	0.474552	0.0461096	105.922
411	rs533375	MIR4422HG	10.2839	2.90152e-21	7.62021e-18	0.535936	0.0521139	105.759
412	rs56963435	ATP5MC2	-10.2721	3.1717e-21	8.30501e-18	-0.232981	0.0226809	105.516
413	rs9995011	CASP6	-10.2709	3.19998e-21	8.37808e-18	-0.321275	0.03128	105.492
414	rs17236663	SMC2	10.2688	3.25147e-21	8.5102e-18	0.234517	0.0228378	105.449
415	rs7189474	EXOSC6	10.2531	3.66135e-21	9.54289e-18	0.245638	0.0239575	105.125
416	rs34450864	SCAPER	-10.2447	3.89954e-21	1.01449e-17	-0.206909	0.0201967	104.954
417	rs8037555	ATP8B4	10.2437	3.92975e-21	1.02142e-17	0.353582	0.0345171	104.933
418	rs61947048	SMAD9	10.2404	4.02619e-21	1.0455e-17	0.412988	0.0403292	104.867
419	rs10992314	ECM2	-10.234	4.22745e-21	1.09578e-17	-0.401723	0.0392539	104.734
420	rs987166	HDDC2	10.2292	4.38057e-21	1.13391e-17	0.312382	0.0305382	104.637
421	rs241565	PELI2	10.2286	4.40187e-21	1.13907e-17	0.317914	0.0310809	104.624
422	rs3757063	MTRF1L	10.2232	4.58247e-21	1.18418e-17	0.225832	0.02209	104.515
423	rs775467	MYRFL	-10.2195	4.71225e-21	1.21601e-17	-0.675769	0.0661253	104.439
424	rs73302946	TBC1D3D	-10.2181	4.76331e-21	1.22865e-17	-1.2518	0.122508	104.409
425	rs3993291	LDHAL6A	-10.1948	5.67605e-21	1.45088e-17	-0.50566	0.0495999	103.933
426	rs73390481	GLT8D2	-10.194	5.70693e-21	1.45855e-17	-0.559553	0.0548902	103.919
427	rs2279701	CA3	-10.1845	6.13188e-21	1.56328e-17	-0.271453	0.0266536	103.724
428	rs39230	STEAP1	10.1789	6.39664e-21	1.62195e-17	0.320863	0.0315225	103.609
429	rs74063396	CLEC2A	-10.1761	6.53148e-21	1.65456e-17	-0.989575	0.0972453	103.552
430	rs2015412	CLUL1	-10.1736	6.65282e-21	1.68445e-17	-0.540105	0.0530887	103.503
431	rs3809863	EFCAB13	-10.1723	6.72006e-21	1.70037e-17	-0.411884	0.0404908	103.475
432	rs617698	CASQ1	10.1719	6.74121e-21	1.70559e-17	0.309796	0.0304562	103.467
433	rs62052135	RFWD3	-10.1702	6.82358e-21	1.72597e-17	-0.355258	0.0349311	103.434
434	rs71478860	STOX1	-10.1668	7.00001e-21	1.75874e-17	-0.428994	0.0421954	103.365
435	rs4572679	TTC3	-10.1583	7.46437e-21	1.87107e-17	-0.416936	0.041044	103.191
436	rs1378462	ETFDH	10.1525	7.79227e-21	1.94691e-17	0.305075	0.0300491	103.074
437	rs117165126	MOV10L1	10.1515	7.85102e-21	1.96062e-17	0.730644	0.0719736	103.054
438	rs7545615	ADCY10	-10.1504	7.91904e-21	1.97686e-17	-0.573552	0.0565054	103.03
439	rs66617176	EPCAM	-10.1466	8.14627e-21	2.03051e-17	-0.721094	0.0710674	102.954
440	rs4646868	HBS1L	10.143	8.3678e-21	2.08416e-17	0.227661	0.022445	102.881
441	rs10772805	C12orf60	-10.1392	8.61114e-21	2.14258e-17	-0.373847	0.0368714	102.804
442	rs7209622	EFCAB5	-10.1157	1.02721e-20	2.53531e-17	-0.359625	0.0355513	102.327
443	rs7641891	GALNT15	-10.0746	1.39602e-20	3.39559e-17	-0.300736	0.0298508	101.499
444	rs79247094	FOXN2	-10.0746	1.3963e-20	3.39579e-17	-0.442768	0.0439488	101.498
445	rs1849135	GYPE	10.0735	1.40784e-20	3.42169e-17	0.386174	0.0383356	101.476
446	rs12203032	KIF25	-10.0486	1.69525e-20	4.08835e-17	-0.841444	0.0837371	100.975
447	rs9509674	ZDHHC20	-10.0232	2.04976e-20	4.8929e-17	-0.21455	0.0214054	100.464
448	rs1864507	GFM1	10.0161	2.1609e-20	5.13927e-17	0.1925	0.0192191	100.322
449	rs111758952	HDHD3	10.0046	2.35394e-20	5.58069e-17	0.366738	0.0366569	100.092
450	rs76793233	DISC1	-9.97736	2.88356e-20	6.77983e-17	-0.735671	0.073734	99.5476
451	rs2490273	ZNF593	9.97426	2.95078e-20	6.92875e-17	0.34653	0.0347424	99.4858
452	rs7840284	DPY19L4	-9.9601	3.27836e-20	7.6704e-17	-0.223821	0.0224718	99.2036
453	rs12608494	OR10H5	-9.95954	3.29211e-20	7.70121e-17	-0.621129	0.0623652	99.1924
454	rs2254149	PNPLA7	-9.95828	3.32305e-20	7.77029e-17	-0.328411	0.0329787	99.1673
455	rs2113900	LINC02367	9.95566	3.38831e-20	7.91447e-17	0.521697	0.052402	99.1152
456	rs9486378	CRYBG1	-9.95297	3.45675e-20	8.06749e-17	-0.308369	0.0309826	99.0617
457	rs12413505	PLEKHS1	-9.94161	3.7613e-20	8.7566e-17	-0.698461	0.0702563	98.8355
458	rs1053265	MRLN	-9.92989	4.10323e-20	9.5004e-17	-0.479533	0.0482919	98.6027
459	rs10497346	SPC25	9.92297	4.31931e-20	9.97762e-17	0.538482	0.0542662	98.4654
460	rs12472965	LINC01114	-9.91285	4.65609e-20	1.06991e-16	-0.31977	0.0322581	98.2647
461	rs62236208	IL17RA	9.90917	4.78503e-20	1.09827e-16	0.495142	0.049968	98.1917
462	rs35119	DIMT1	-9.90806	4.82471e-20	1.10684e-16	-0.297961	0.0300726	98.1696
463	rs9797152	CCDC57	-9.90489	4.93935e-20	1.13008e-16	-0.329637	0.0332802	98.1069
464	rs62215189	FTCD	9.90371	4.98278e-20	1.13956e-16	0.466514	0.047105	98.0835
465	rs2273058	CFAP61	9.89442	5.33817e-20	1.21568e-16	0.316287	0.0319662	97.8995
466	rs28685856	CRYZ	9.89217	5.42774e-20	1.23434e-16	0.314021	0.0317444	97.855
467	rs16916489	LINC02347	-9.88846	5.57883e-20	1.26648e-16	-0.391585	0.0396001	97.7817
468	rs62134741	PIGF	9.88758	5.6153e-20	1.27458e-16	0.263501	0.0266496	97.7643
469	rs73028894	SNX19	-9.88111	5.89114e-20	1.33389e-16	-0.362553	0.0366915	97.6364
470	rs7306587	LINC02389	9.8611	6.832e-20	1.53403e-16	0.304022	0.0308304	97.2412
471	rs4806187	UPK1A	-9.86095	6.83935e-20	1.53558e-16	-0.418479	0.042438	97.2383
472	rs674890	ZNF738	9.85867	6.95594e-20	1.56011e-16	0.315981	0.0320511	97.1933
473	rs4892190	CYB5A	-9.84222	7.8553e-20	1.75047e-16	-0.393381	0.0399687	96.8694
474	rs10180760	FEZ2	9.8421	7.86255e-20	1.75167e-16	0.204888	0.0208175	96.8669
475	rs11079196	ANKFN1	-9.83137	8.51129e-20	1.89167e-16	-0.409763	0.0416791	96.6559
476	rs1406384	ASRGL1	9.82146	9.15759e-20	2.0257e-16	0.339545	0.0345717	96.4612
477	rs6439988	PXYLP1	9.79836	1.08606e-19	2.37364e-16	0.290018	0.0295986	96.0078
478	rs76650972	UVSSA	-9.792	1.13824e-19	2.48481e-16	-0.73036	0.0745875	95.8832
479	rs3818644	APTX	9.79104	1.14632e-19	2.5021e-16	0.210064	0.0214547	95.8644
480	rs4900089	TC2N	-9.78215	1.22394e-19	2.6553e-16	-0.380717	0.0389196	95.6905
481	rs7129480	PARVA	9.76615	1.37711e-19	2.96499e-16	0.583748	0.0597726	95.3777
482	rs3762374	DRAM2	-9.75163	1.53253e-19	3.28601e-16	-0.288734	0.0296088	95.0942
483	rs10825006	WASHC2A	-9.74682	1.58775e-19	3.40077e-16	-0.214998	0.0220583	95.0004
484	rs2801947	LINC00839	9.74378	1.6236e-19	3.47328e-16	0.382726	0.039279	94.9413
485	rs28660194	ANAPC4	9.74274	1.6361e-19	3.49911e-16	0.214108	0.0219762	94.921
486	rs7247572	ZNF682	9.71746	1.97035e-19	4.18524e-16	0.400846	0.0412501	94.429
487	rs17659046	TNS3	-9.7173	1.97263e-19	4.18968e-16	-0.375321	0.038624	94.4259
488	rs35335072	LONP1	9.71227	2.04683e-19	4.33834e-16	0.294671	0.0303401	94.3283
489	rs229173	SCFD1	-9.70251	2.19896e-19	4.64854e-16	-0.338889	0.0349279	94.1388
490	rs4693624	MRPS18C	-9.68416	2.51612e-19	5.28418e-16	-0.20964	0.0216477	93.7829
491	rs10063454	SLCO4C1	-9.68376	2.52341e-19	5.29881e-16	-0.322879	0.0333423	93.7752
492	rs6133216	LINC00658	9.67454	2.69999e-19	5.64931e-16	0.536589	0.0554641	93.5967
493	rs28591601	LINC02175	9.67317	2.7273e-19	5.70482e-16	0.425059	0.043942	93.5702
494	rs58576150	AGBL3	9.65185	3.18842e-19	6.63992e-16	0.306085	0.0317125	93.1582
495	rs911549	MARK3	-9.63221	3.68145e-19	7.60551e-16	-0.41978	0.0435808	92.7795
496	rs4367973	NARS2	-9.62606	3.85088e-19	7.94384e-16	-0.406999	0.042281	92.661
497	rs676388	FUT2	9.59837	4.71484e-19	9.63519e-16	0.33835	0.0352508	92.1287
498	rs2695285	CHPT1	-9.59729	4.75215e-19	9.70542e-16	-0.269355	0.0280658	92.108
499	rs2207000	AHI1	9.59604	4.79574e-19	9.79295e-16	0.267716	0.0278985	92.084
500	rs7209047	SPATA22	-9.58818	5.07907e-19	1.03469e-15	-0.46176	0.0481593	91.9332
501	rs2257840	THEM6	9.58272	5.28567e-19	1.07541e-15	0.228281	0.0238222	91.8285
502	rs6510116	ZSCAN18	-9.57972	5.40261e-19	1.09809e-15	-0.230369	0.0240476	91.771
503	rs1391666	CRYBG3	9.57939	5.41547e-19	1.1005e-15	0.382461	0.0399254	91.7648
504	rs4076104	SIGIRR	9.57923	5.42203e-19	1.10173e-15	0.626684	0.0654212	91.7616
505	rs12927033	QPRT	-9.57281	5.6819e-19	1.15199e-15	-0.399293	0.0417111	91.6387
506	rs2742349	PRKRA	-9.56643	5.95249e-19	1.2057e-15	-0.560633	0.0586042	91.5167
507	rs71430385	D2HGDH	-9.56608	5.96793e-19	1.20871e-15	-0.294419	0.0307774	91.5099
508	rs3132509	HCG27	-9.56565	5.98679e-19	1.21205e-15	-0.43092	0.0450488	91.5016
509	rs2175843	TDO2	9.56238	6.13123e-19	1.24038e-15	0.652409	0.0682267	91.4391
510	rs11598817	SHTN1	-9.56159	6.1664e-19	1.24727e-15	-0.341063	0.0356701	91.424
511	rs217219	MRPL23	9.55046	6.68754e-19	1.34501e-15	0.568869	0.0595645	91.2113
512	rs4701724	LINC02145	9.52663	7.95493e-19	1.5897e-15	0.345977	0.0363168	90.7567
513	rs3874943	NSF	9.52216	8.21823e-19	1.64098e-15	0.231248	0.0242852	90.6715
514	rs4380978	CPSF1	9.52144	8.26129e-19	1.64808e-15	0.304632	0.0319943	90.6578
515	rs1843593	TMPRSS11A	-9.51276	8.79937e-19	1.75125e-15	-0.457812	0.0481261	90.4927
516	rs11534587	MRPL48	-9.50319	9.43403e-19	1.87377e-15	-0.339596	0.035735	90.3106
517	rs664299	ECI2	9.50221	9.50147e-19	1.88498e-15	0.304621	0.0320579	90.2919
518	rs7460890	ASAH1	9.4941	1.00778e-18	1.99361e-15	0.202601	0.0213397	90.138
519	rs1146632	MSH4	-9.48123	1.10654e-18	2.17316e-15	-0.303442	0.0320045	89.8938
520	rs451526	LINC02508	-9.48024	1.11457e-18	2.18755e-15	-0.930841	0.0981875	89.8749
521	rs322938	TRPV3	9.47924	1.1227e-18	2.20305e-15	0.308928	0.0325899	89.8559
522	rs13058368	TRIOBP	-9.47739	1.13781e-18	2.23245e-15	-0.289392	0.0305349	89.821
523	rs62167650	GPR39	-9.47411	1.16528e-18	2.28403e-15	-0.407786	0.0430421	89.7587
524	rs10075268	SOX30	-9.47084	1.19325e-18	2.33676e-15	-0.35278	0.0372491	89.6968
525	rs12196499	FAM120B	-9.4613	1.27879e-18	2.42553e-15	-0.208114	0.0219964	89.5161
526	rs1378527	RAB31	9.45166	1.37133e-18	2.59182e-15	0.237914	0.0251716	89.3339
527	rs7237780	LINC00907	9.44891	1.399e-18	2.64261e-15	0.420198	0.0444706	89.2818
528	rs2819956	FCGBP	-9.44834	1.40473e-18	2.65236e-15	-0.87027	0.0921082	89.2712
529	rs164744	CDK10	-9.44618	1.42688e-18	2.69165e-15	-0.280718	0.0297176	89.2304
530	rs11666137	WDR88	-9.44568	1.43208e-18	2.70123e-15	-0.515156	0.0545388	89.2209
531	rs825191	UBE2U	9.42261	1.69258e-18	3.17014e-15	0.42603	0.0452135	88.7855
532	rs6517156	IL10RB	-9.41769	1.75397e-18	3.28291e-15	-0.426566	0.0452942	88.6928
533	rs79989050	CDON	-9.41107	1.84001e-18	3.43612e-15	-0.286074	0.0303976	88.5682
534	rs60935857	ZNF880	-9.40918	1.86529e-18	3.48147e-15	-0.33759	0.0358788	88.5327
535	rs10842785	ITPR2	-9.4081	1.87998e-18	3.50829e-15	-0.306852	0.0326157	88.5123
536	rs184205	SPATA6L	-9.40567	1.91332e-18	3.56627e-15	-0.320013	0.0340235	88.4665
537	rs1494324	CD53	-9.40346	1.94403e-18	3.62127e-15	-0.439429	0.0467305	88.4251
538	rs2755263	SLC35D1	9.40113	1.97711e-18	3.68164e-15	0.265066	0.0281951	88.3812
539	rs4681483	HLTF	-9.39824	2.01885e-18	3.75694e-15	-0.217196	0.0231103	88.3269
540	rs416600	LEKR1	9.39505	2.06601e-18	3.82809e-15	0.550401	0.0585842	88.2669
541	rs189296941	PTPN20	-9.39249	2.10454e-18	3.88747e-15	-0.563395	0.0599836	88.2189
542	rs2276543	LAMC2	-9.38683	2.19233e-18	4.045e-15	-0.38839	0.0413761	88.1126
543	rs2297549	IKBKE	9.3763	2.36563e-18	4.35308e-15	0.422387	0.0450483	87.915
544	rs62507489	ZNF786	-9.36029	2.65536e-18	4.85135e-15	-0.214964	0.0229655	87.6151
545	rs11204737	CTSS	9.34814	2.89866e-18	5.27528e-15	0.354321	0.0379028	87.3877
546	rs74578526	SPATC1L	9.3475	2.91207e-18	5.29895e-15	0.791583	0.0846839	87.3757
547	rs7037562	PTCSC2	9.33434	3.20176e-18	5.7929e-15	0.387686	0.0415333	87.1299
548	rs35242457	SERINC5	9.33113	3.2766e-18	5.90919e-15	0.420094	0.0450207	87.07
549	rs7759938	LIN28B	9.3219	3.50171e-18	6.28924e-15	0.333485	0.0357744	86.8979
550	rs2597989	TAS2R43	9.32143	3.51379e-18	6.31041e-15	0.499229	0.0535571	86.889
551	rs4993865	SPON2	-9.31719	3.62272e-18	6.49897e-15	-0.364551	0.0391268	86.8099
552	rs2271531	TIPIN	9.31464	3.68966e-18	6.60435e-15	0.353094	0.0379074	86.7625
553	rs57050675	CFHR4	-9.31156	3.77226e-18	6.6918e-15	-0.718752	0.0771892	86.7052
554	rs13189	ASAH2	-9.30835	3.8605e-18	6.84282e-15	-0.463416	0.0497849	86.6454
555	rs6716551	PLEKHH2	9.30801	3.86999e-18	6.85928e-15	0.397418	0.0426963	86.639
556	rs7434835	GALNTL6	-9.30654	3.91127e-18	6.92968e-15	-0.245708	0.0264016	86.6116
557	rs10459894	MXRA7	-9.30493	3.95678e-18	7.00765e-15	-0.389666	0.0418774	86.5817
558	rs562641	SCP2	-9.30148	4.056e-18	7.16857e-15	-0.158909	0.0170843	86.5176
559	rs67473835	GLB1L3	9.30125	4.06293e-18	7.18005e-15	0.253954	0.0273032	86.5132
560	rs3761058	ZNF552	9.28962	4.41723e-18	7.77206e-15	0.355838	0.0383049	86.297
561	rs2217176	CEP128	9.28185	4.6709e-18	8.19502e-15	0.256114	0.027593	86.1527
562	rs15380	KLF11	9.27569	4.88209e-18	8.5492e-15	0.347195	0.0374307	86.0384
563	rs6453406	GTF2H2	9.27504	4.90474e-18	8.58659e-15	0.475767	0.0512954	86.0264
564	rs3739890	SURF1	-9.27426	4.93251e-18	8.63453e-15	-0.250747	0.0270369	86.0119
565	rs35432356	SLC35F5	9.26866	5.13472e-18	8.9735e-15	0.22522	0.0242991	85.9081
566	rs12327638	ZNF208	9.26748	5.17842e-18	9.04654e-15	0.660131	0.0712309	85.8862
567	rs8080624	ARL16	9.24985	5.87669e-18	1.01979e-14	0.247239	0.026729	85.5597
568	rs28674984	GLP2R	9.2483	5.94239e-18	1.03073e-14	0.655509	0.0708789	85.5311
569	rs4854287	LINC01115	-9.23316	6.62362e-18	1.14232e-14	-0.713052	0.0772273	85.2512
570	rs67059753	KLRC2	-9.22509	7.01755e-18	1.20736e-14	-0.864558	0.093718	85.1024
571	rs2292538	CTSO	9.22429	7.05824e-18	1.21423e-14	0.262214	0.0284265	85.0875
572	rs12344169	SUSD1	9.21929	7.31535e-18	1.25633e-14	0.267459	0.0290108	84.9953
573	rs115400054	ICA1L	9.21275	7.6659e-18	1.31462e-14	0.270913	0.0294063	84.8748
574	rs111772743	RPS23	9.21273	7.66679e-18	1.31474e-14	0.264922	0.028756	84.8745
575	rs2705690	LINC01695	9.19833	8.4991e-18	1.44557e-14	0.423498	0.0460408	84.6092
576	rs571554	PPFIA1	9.18814	9.14096e-18	1.55182e-14	0.367964	0.0400477	84.422
577	rs7514394	HMGCL	9.1848	9.36197e-18	1.58572e-14	0.205197	0.0223409	84.3605
578	rs2835229	RUNX1	-9.1792	9.74393e-18	1.64821e-14	-0.585713	0.0638087	84.2578
579	rs113548640	NBPF3	-9.16093	1.11017e-17	1.85273e-14	-0.294728	0.0321722	83.9226
580	rs4807216	AMH	-9.15012	1.1992e-17	1.99733e-14	-0.525645	0.0574468	83.7246
581	rs12420018	OOSP4B	-9.14913	1.20763e-17	2.01071e-14	-0.742016	0.0811023	83.7067
582	rs3754861	POMC	-9.1481	1.21654e-17	2.02518e-14	-0.76446	0.0835649	83.6878
583	rs62281903	TMEM212	9.14667	1.22904e-17	2.04501e-14	0.578512	0.0632484	83.6616
584	rs9470101	CLPSL1	-9.14232	1.26774e-17	2.10517e-14	-0.602358	0.0658867	83.582
585	rs1155786	PIGP	9.13854	1.30236e-17	2.1595e-14	0.252275	0.0276056	83.5129
586	rs4698750	RRH	9.12997	1.38441e-17	2.29044e-14	0.372071	0.0407527	83.3563
587	rs11207292	MYSM1	9.12964	1.3876e-17	2.29554e-14	0.219496	0.0240421	83.3504
588	rs10778133	MYBPC1	9.12882	1.39572e-17	2.30834e-14	0.491378	0.0538271	83.3354
589	rs9767713	LATS1	-9.12858	1.39813e-17	2.3121e-14	-0.195293	0.0213935	83.331
590	rs2304849	GAA	9.12082	1.47756e-17	2.4371e-14	0.298728	0.0327523	83.1894
591	rs3756081	LSM6	-9.11853	1.50182e-17	2.47562e-14	-0.257585	0.0282485	83.1477
592	rs4684072	ATG7	-9.09945	1.72026e-17	2.80373e-14	-0.167595	0.0184181	82.7999
593	rs4736369	PSCA	-9.09408	1.78718e-17	2.90676e-14	-0.408983	0.0449724	82.7023
594	rs9457163	GTF2H5	9.09078	1.82959e-17	2.97231e-14	0.233751	0.025713	82.6423
595	rs4888435	ADAT1	-9.08968	1.84391e-17	2.99499e-14	-0.227929	0.0250756	82.6223
596	rs11671189	FKRP	9.08805	1.86546e-17	3.02895e-14	0.340094	0.0374221	82.5926
597	rs13390931	RGPD8	-9.08371	1.92379e-17	3.12036e-14	-0.258329	0.0284387	82.5139
598	rs938881	OSGEP	-9.0816	1.95287e-17	3.16519e-14	-0.23447	0.0258181	82.4755
599	rs865646	MSH3	9.05657	2.33259e-17	3.7509e-14	0.191761	0.0211737	82.0215
600	rs11240713	GOLT1A	-9.05377	2.37935e-17	3.82404e-14	-0.376186	0.0415502	81.9708
601	rs1244507	ITIH2	9.05054	2.43446e-17	3.90776e-14	0.279749	0.0309096	81.9124
602	rs2319597	MTERF3	9.04799	2.47898e-17	3.97218e-14	0.233139	0.025767	81.8661
603	rs2651241	PTGER3	-9.04401	2.54995e-17	4.08431e-14	-0.428492	0.0473785	81.7941
604	rs516712	CEP164	-9.0385	2.65152e-17	4.23724e-14	-0.221186	0.0244715	81.6944
605	rs28685161	LINC00471	9.03829	2.65541e-17	4.24335e-14	0.435685	0.0482043	81.6907
606	rs9928222	FLYWCH1	-9.03693	2.68118e-17	4.28359e-14	-0.171968	0.0190295	81.666
607	rs2835334	MORC3	9.02603	2.89628e-17	4.60353e-14	0.301113	0.0333605	81.4692
608	rs401256	NPSR1	-9.02202	2.97977e-17	4.73157e-14	-0.526366	0.0583424	81.3968
609	rs6508841	FBXO27	-9.02158	2.98906e-17	4.74426e-14	-0.308938	0.0342443	81.3888
610	rs2295622	IGSF8	9.01647	3.09917e-17	4.91537e-14	0.260984	0.0289453	81.2966
611	rs6003823	DRICH1	8.99213	3.68108e-17	5.79889e-14	0.320006	0.0355873	80.8584
612	rs1843593	TMPRSS11D	-8.98541	3.86006e-17	6.06204e-14	-0.438852	0.0488404	80.7376
613	rs2562188	NPRL3	8.98321	3.92064e-17	6.1538e-14	0.206333	0.0229687	80.698
614	rs1865854	DCAF13	8.98139	3.9713e-17	6.23021e-14	0.257287	0.0286466	80.6654
615	rs1998840	FRA10AC1	-8.97857	4.05122e-17	6.35273e-14	-0.321251	0.0357797	80.6147
616	rs9901220	RNF157	8.97788	4.07097e-17	6.38309e-14	0.256656	0.0285876	80.6023
617	rs2291424	EFCAB2	-8.97177	4.25039e-17	6.63997e-14	-0.481055	0.0536187	80.4927
618	rs1361929	GPR83	-8.96876	4.34157e-17	6.77553e-14	-0.306465	0.0341703	80.4387
619	rs1474384	B3GALT5	8.96574	4.4353e-17	6.90924e-14	0.265993	0.0296678	80.3844
620	rs34732883	BARD1	-8.9629	4.52501e-17	7.03984e-14	-0.35442	0.0395431	80.3335
621	rs2015562	MROH6	8.94663	5.07499e-17	7.84466e-14	0.480429	0.0536994	80.0422
622	rs74197901	UTP4	-8.94506	5.13138e-17	7.93109e-14	-0.455675	0.0509415	80.0141
623	rs6701611	CYP4Z1	-8.94461	5.14769e-17	7.94737e-14	-0.262004	0.0292918	80.0061
624	rs7026148	SLC46A2	-8.94035	5.30456e-17	8.17675e-14	-0.38802	0.043401	79.9299
625	rs12525061	LINC01600	-8.93919	5.34829e-17	8.23627e-14	-0.647434	0.0724265	79.909
626	rs17163816	SUSD4	-8.93573	5.48e-17	8.42535e-14	-0.277191	0.0310205	79.8473
627	rs4796702	JUP	-8.93239	5.61065e-17	8.60959e-14	-0.351308	0.0393297	79.7875
628	rs113764263	SH2B2	8.9299	5.70966e-17	8.75318e-14	0.315947	0.0353808	79.7431
629	rs7640228	ENTPD3	-8.92455	5.92884e-17	9.06058e-14	-0.196169	0.0219808	79.6476
630	rs1783741	CFAP300	8.91705	6.24995e-17	9.52509e-14	0.304076	0.0341005	79.5139
631	rs7541453	THEM4	-8.91566	6.31161e-17	9.61639e-14	-0.247869	0.0278015	79.489
632	rs3760848	ZNF667	-8.91528	6.32859e-17	9.63848e-14	-0.327386	0.036722	79.4822
633	rs11159180	ESRRB	-8.9142	6.37661e-17	9.70848e-14	-0.359063	0.0402798	79.463
634	rs12983988	ZNF600	8.90958	6.58745e-17	9.99792e-14	0.317876	0.035678	79.3806
635	rs35545025	XRCC2	-8.90431	6.83596e-17	1.03371e-13	-0.29081	0.0326595	79.2867
636	rs6602384	LINC02670	-8.89753	7.16956e-17	1.08207e-13	-0.473336	0.0531986	79.1661
637	rs4963170	DEAF1	-8.89661	7.21586e-17	1.08869e-13	-0.28262	0.0317672	79.1498
638	rs1242331	ECHDC2	8.89028	7.54425e-17	1.13447e-13	0.210077	0.0236299	79.0371
639	rs11202106	LDB3	-8.88895	7.61485e-17	1.14426e-13	-0.364838	0.041044	79.0135
640	rs2390760	METTL21C	-8.88643	7.75113e-17	1.16391e-13	-0.448895	0.0505147	78.9686
641	rs28384491	ZNF177	8.88344	7.91572e-17	1.1865e-13	0.515108	0.0579852	78.9154
642	rs2187954	F5	-8.8785	8.19488e-17	1.22401e-13	-0.401943	0.0452715	78.8277
643	rs9674061	LMF1	-8.87576	8.35374e-17	1.24582e-13	-0.339796	0.0382836	78.7792
644	rs1324551	FAS	8.87368	8.47654e-17	1.26293e-13	0.280506	0.031611	78.7422
645	rs10021661	LINC00504	-8.87347	8.48925e-17	1.26469e-13	-0.270024	0.0304305	78.7385
646	rs12037241	WDR64	-8.86538	8.985e-17	1.33472e-13	-0.525557	0.0592819	78.5949
647	rs1889741	HORMAD1	-8.8624	9.17478e-17	1.36168e-13	-0.338037	0.0381429	78.5421
648	rs12603578	PRPSAP1	8.86046	9.30057e-17	1.37995e-13	0.285285	0.0321976	78.5077
649	rs3756081	REELD1	-8.85853	9.42705e-17	1.39809e-13	-0.457447	0.0516392	78.4735
650	rs2717706	CLDN9	-8.85183	9.87997e-17	1.46217e-13	-0.290925	0.0328661	78.355
651	rs10765259	NAALAD2	8.84943	1.00477e-16	1.48576e-13	0.271315	0.030659	78.3124
652	rs3752592	TNFRSF13C	-8.84159	1.06151e-16	1.56508e-13	-0.783326	0.0885956	78.1737
653	rs12736124	CEP104	8.84108	1.06528e-16	1.56993e-13	0.18013	0.0203742	78.1647
654	rs4808124	IQCN	8.83791	1.08917e-16	1.60342e-13	0.353313	0.0399769	78.1087
655	rs10994563	ASAH2B	8.83719	1.09468e-16	1.60821e-13	0.261179	0.0295545	78.096
656	rs7544273	PRRX1	8.83324	1.12541e-16	1.65035e-13	0.508285	0.0575423	78.0261
657	rs13001657	EIF2AK3	-8.83142	1.13985e-16	1.66866e-13	-0.335533	0.0379932	77.9939
658	rs4939916	ACAA2	8.82636	1.18095e-16	1.72668e-13	0.348756	0.039513	77.9046
659	rs112455178	OTUD3	-8.80546	1.36677e-16	1.98531e-13	-0.473064	0.053724	77.5361
660	rs6791987	CCDC66	8.80211	1.39914e-16	2.03117e-13	0.332024	0.037721	77.4771
661	rs6501166	ZNF263	-8.79595	1.4606e-16	2.11733e-13	-0.243717	0.0277078	77.3687
662	rs11656845	ADAP2	-8.79327	1.48821e-16	2.15593e-13	-0.363072	0.0412898	77.3216
663	rs8034451	STRC	8.77722	1.66462e-16	2.3997e-13	0.336728	0.0383638	77.0395
664	rs2562131	WASIR2	8.77117	1.73627e-16	2.49923e-13	0.462429	0.0527214	76.9335
665	rs9526441	MED4	8.76086	1.86568e-16	2.67477e-13	0.329029	0.0375567	76.7527
666	rs1453438	TRIM5	-8.75425	1.95355e-16	2.79559e-13	-0.468336	0.0534981	76.637
667	rs2854154	FTSJ3	8.74948	2.01958e-16	2.88652e-13	0.258744	0.0295725	76.5534
668	rs1530903	ERICH1	8.74856	2.03264e-16	2.90461e-13	0.342524	0.0391521	76.5372
669	rs7551399	PATJ	-8.74138	2.13674e-16	3.04862e-13	-0.492689	0.0563629	76.4117
670	rs10175529	ALMS1	-8.73948	2.16516e-16	3.08763e-13	-0.194335	0.0222365	76.3786
671	rs879389545	HLA-F	8.71893	2.49782e-16	3.53028e-13	0.333907	0.0382968	76.0198
672	rs62182715	CCDC148	-8.71782	2.51724e-16	3.55427e-13	-0.299585	0.0343647	76.0003
673	rs7620707	LINC02016	8.71731	2.52617e-16	3.56657e-13	0.330513	0.0379146	75.9914
674	rs17170483	BMPER	8.71358	2.59245e-16	3.65217e-13	0.248917	0.0285666	75.9265
675	rs13313848	COL6A1	-8.70699	2.71378e-16	3.81554e-13	-0.649771	0.0746264	75.8118
676	rs73231543	LINC01182	-8.70012	2.84649e-16	3.99705e-13	-0.333708	0.0383567	75.6921
677	rs4984773	TPSB2	8.69319	2.98663e-16	4.1826e-13	0.406903	0.046807	75.5716
678	rs56129942	BAAT	8.69168	3.01823e-16	4.22449e-13	0.488903	0.0562496	75.5452
679	rs17706224	LINC02207	8.68711	3.11527e-16	4.34948e-13	0.537279	0.0618478	75.466
680	rs17322446	ACMSD	8.68666	3.12512e-16	4.36285e-13	0.274987	0.0316562	75.4581
681	rs62054434	ARL17A	-8.67972	3.27921e-16	4.56726e-13	-0.79334	0.0914016	75.3375
682	rs6493143	SLC28A2	-8.67321	3.43047e-16	4.76747e-13	-0.316149	0.0364512	75.2246
683	rs10518328	PDE5A	8.6726	3.445e-16	4.78716e-13	0.226545	0.026122	75.214
684	rs2344973	C17orf75	8.66736	3.57244e-16	4.95112e-13	0.18292	0.0211045	75.1231
685	rs74899630	ANKRD10	8.66625	3.60008e-16	4.98712e-13	0.34353	0.03964	75.1038
686	rs12468467	GYPC	8.65708	3.83592e-16	5.29795e-13	0.446255	0.0515479	74.9451
687	rs1338612	MALRD1	8.65338	3.93563e-16	5.42918e-13	0.63244	0.0730859	74.8809
688	rs2999048	EEFSEC	8.65321	3.94015e-16	5.43531e-13	0.240603	0.027805	74.878
689	rs10817330	HSDL2	-8.65031	4.01994e-16	5.54237e-13	-0.197456	0.0228264	74.8279
690	rs1354091	RFC4	8.64181	4.26341e-16	5.86494e-13	0.247629	0.0286547	74.6809
691	rs2410612	INTS10	-8.63444	4.48644e-16	6.14743e-13	-0.195476	0.0226391	74.5535
692	rs36087603	PDPK1	-8.62755	4.70518e-16	6.43353e-13	-0.206854	0.0239759	74.4346
693	rs7514450	HLX	-8.62697	4.72418e-16	6.45897e-13	-0.446821	0.0517935	74.4246
694	rs11904009	DYNC1I2	-8.61759	5.04045e-16	6.84729e-13	-0.263457	0.0305721	74.2628
695	rs7649902	LRRC2	8.61095	5.27671e-16	7.1531e-13	0.305149	0.0354373	74.1485
696	rs4875048	IQANK1	8.60079	5.66007e-16	7.65282e-13	0.355779	0.0413659	73.9735
697	rs7842714	CYP7B1	8.59891	5.73363e-16	7.74943e-13	0.24267	0.028221	73.9413
698	rs7143804	CBLN3	-8.59727	5.79904e-16	7.83371e-13	-0.424582	0.0493857	73.913
699	rs11953441	SCGB3A1	-8.5968	5.81768e-16	7.85787e-13	-0.545101	0.0634074	73.905
700	rs6447365	YIPF7	-8.57896	6.57881e-16	8.84198e-13	-0.245482	0.0286144	73.5986
701	rs909688	MAPK12	8.57817	6.61475e-16	8.88776e-13	0.265318	0.0309295	73.585
702	rs66511537	ST6GAL2	8.57782	6.63094e-16	8.90806e-13	0.302315	0.0352439	73.5789
703	rs7875460	SH3GL2	-8.57598	6.71519e-16	9.01299e-13	-0.412391	0.0480867	73.5475
704	rs8043918	RBL2	8.575	6.76077e-16	9.07288e-13	0.169194	0.0197311	73.5306
705	rs34664633	WDR97	-8.5741	6.80301e-16	9.12715e-13	-0.849454	0.0990721	73.5151
706	rs1421373	PLA2G7	-8.57389	6.81247e-16	9.13928e-13	-0.294221	0.0343159	73.5117
707	rs1565082	CABYR	8.57357	6.82774e-16	9.15959e-13	0.210828	0.0245905	73.5061
708	rs333217	SLC5A7	8.57138	6.93123e-16	9.28823e-13	0.582159	0.0679189	73.4686
709	rs9271366	HLA-DRB5	8.55592	7.70953e-16	1.02567e-12	0.480393	0.0561475	73.2037
710	rs11829214	AVPR1A	-8.55384	7.82076e-16	1.04007e-12	-0.557222	0.065143	73.1681
711	rs430245	RBM11	8.5536	7.83367e-16	1.04158e-12	0.246468	0.0288145	73.164
712	rs9561625	DCT	-8.55321	7.8545e-16	1.04432e-12	-0.295199	0.0345133	73.1574
713	rs12436063	PRKCH	-8.54599	8.25392e-16	1.09382e-12	-0.340348	0.0398255	73.034
714	rs51331	RIPK2	8.54589	8.25959e-16	1.09455e-12	0.227041	0.0265672	73.0323
715	rs1454648	RRP1B	-8.54563	8.2746e-16	1.09623e-12	-0.163992	0.0191901	73.0278
716	rs10075736	CAST	-8.5417	8.5013e-16	1.124e-12	-0.422079	0.049414	72.9606
717	rs9870635	GRIP2	8.54063	8.56381e-16	1.13177e-12	0.422457	0.0494644	72.9424
718	rs4963050	MUC5B	-8.53486	8.91034e-16	1.17649e-12	-0.525507	0.0615718	72.8438
719	rs17706224	LINC01580	8.52532	9.51299e-16	1.25221e-12	0.466078	0.0546698	72.6811
720	rs4985394	CLEC18C	-8.51912	9.92696e-16	1.30265e-12	-0.475903	0.055863	72.5753
721	rs113572052	LINC02398	8.50591	1.0868e-15	1.4191e-12	0.454455	0.0534282	72.3505
722	rs850714	SLC25A39	8.50286	1.10979e-15	1.44847e-12	0.269798	0.0317303	72.2986
723	rs2303332	CCDC93	-8.50078	1.12569e-15	1.46791e-12	-0.267472	0.0314644	72.2633
724	rs10899396	CLNS1A	8.49676	1.15713e-15	1.50705e-12	0.221871	0.0261125	72.1949
725	rs4641542	LINC02450	-8.47806	1.31515e-15	1.70221e-12	-0.444813	0.0524664	71.8775
726	rs2526269	PKMYT1	-8.47661	1.32825e-15	1.71869e-12	-0.341205	0.0402525	71.853
727	rs6735524	FABP1	8.46759	1.41282e-15	1.82059e-12	0.371361	0.0438567	71.7
728	rs17096421	GLUD1	-8.46622	1.42611e-15	1.83682e-12	-0.387676	0.0457909	71.6769
729	rs10160869	AEBP2	-8.44742	1.62152e-15	2.07572e-12	-0.341779	0.0404596	71.359
730	rs2555676	HPGD	8.44598	1.63758e-15	2.09502e-12	0.424337	0.0502413	71.3346
731	rs58255973	POC5	-8.44225	1.67982e-15	2.14689e-12	-0.229271	0.0271576	71.2716
732	rs17706224	RGMA	8.44208	1.68176e-15	2.14921e-12	0.440274	0.0521523	71.2687
733	rs11715922	ROPN1B	8.44153	1.68804e-15	2.15677e-12	0.375817	0.0445199	71.2595
734	rs2257191	SYNJ2	-8.44027	1.70267e-15	2.1747e-12	-0.286606	0.0339569	71.2382
735	rs62387757	THG1L	-8.43941	1.71268e-15	2.18669e-12	-0.282204	0.0334388	71.2237
736	rs2248852	RSU1	-8.4277	1.85514e-15	2.36087e-12	-0.309911	0.0367729	71.0261
737	rs6519611	CRYBB2	-8.42368	1.90662e-15	2.42367e-12	-0.62003	0.0736056	70.9584
738	rs11064640	ERC1	8.41325	2.04709e-15	2.59077e-12	0.307539	0.0365541	70.7828
739	rs28715304	CCDC110	-8.40812	2.11994e-15	2.67895e-12	-0.349184	0.0415294	70.6964
740	rs8112651	SCGB2B2	8.39972	2.24461e-15	2.82627e-12	0.435949	0.0519004	70.5554
741	rs10788825	HRNR	-8.39895	2.25642e-15	2.84049e-12	-0.49725	0.0592038	70.5424
742	rs343868	DNAH5	-8.39487	2.31995e-15	2.91563e-12	-0.263369	0.0313726	70.4739
743	rs7334864	LINC00426	-8.38649	2.456e-15	3.07608e-12	-0.345301	0.0411734	70.3333
744	rs4940325	POLI	8.38592	2.46559e-15	3.08798e-12	0.223145	0.0266095	70.3237
745	rs58844217	HLCS	-8.38151	2.54072e-15	3.17635e-12	-0.181475	0.0216518	70.2496
746	rs10772397	LINC01252	8.37375	2.67825e-15	3.33836e-12	0.25203	0.0300976	70.1197
747	rs1293947	ESR1	-8.3684	2.77728e-15	3.45515e-12	-0.323616	0.0386712	70.0302
748	rs113837172	ZNF83	8.36784	2.78788e-15	3.4671e-12	0.502683	0.0600732	70.0208
749	rs5758574	NAGA	8.3675	2.79427e-15	3.47453e-12	0.26547	0.0317263	70.0151
750	rs7700970	BHMT	8.36441	2.85366e-15	3.54544e-12	0.417702	0.049938	69.9633
751	rs7312115	LINC02408	8.36232	2.89446e-15	3.59206e-12	0.454109	0.0543042	69.9283
752	rs2385260	RESP18	8.35561	3.02916e-15	3.7507e-12	0.384582	0.0460268	69.8163
753	rs11688504	RAD51AP2	-8.35284	3.08663e-15	3.81929e-12	-0.274247	0.0328328	69.77
754	rs1290617	CYP4F3	8.3513	3.11923e-15	3.85803e-12	0.414623	0.0496478	69.7441
755	rs10221897	C2orf80	-8.34119	3.34044e-15	4.11814e-12	-0.254848	0.030553	69.5755
756	rs12419209	PTDSS2	8.33302	3.53057e-15	4.34338e-12	0.298627	0.0358366	69.4393
757	rs2451816	HSD17B4	-8.33019	3.59908e-15	4.42329e-12	-0.180753	0.0216986	69.392
758	rs11639901	SPG7	8.32956	3.61424e-15	4.44085e-12	0.171872	0.020634	69.3817
759	rs7743193	SERPINB6	-8.3277	3.6601e-15	4.49377e-12	-0.222918	0.0267682	69.3506
760	rs4699754	TRMT10A	-8.3217	3.81193e-15	4.66829e-12	-0.336432	0.0404283	69.2507
761	rs60518021	ATP6V0A4	8.30506	4.26625e-15	5.19309e-12	0.419031	0.0504549	68.974
762	rs11777808	CCAR2	8.30188	4.35904e-15	5.30261e-12	0.2192	0.0264037	68.9211
763	rs2531803	ZSCAN23	-8.29768	4.48435e-15	5.44602e-12	-0.210456	0.0253633	68.8515
764	rs17257081	TMEM163	8.2919	4.66298e-15	5.65163e-12	0.21284	0.0256684	68.7556
765	rs28624866	THEGL	-8.28596	4.85394e-15	5.87377e-12	-0.370888	0.0447611	68.6571
766	rs11771331	ZKSCAN1	8.28122	5.0118e-15	6.05296e-12	0.285012	0.0344167	68.5786
767	rs136978	RRP7A	-8.27988	5.05714e-15	6.1036e-12	-0.472729	0.0570937	68.5565
768	rs16843629	GRK4	8.2777	5.13208e-15	6.18963e-12	0.212103	0.0256234	68.5204
769	rs7104351	IGHMBP2	-8.27489	5.23053e-15	6.29802e-12	-0.228751	0.0276439	68.4738
770	rs74693681	GLT1D1	-8.26386	5.63448e-15	6.75436e-12	-0.277771	0.0336127	68.2914
771	rs72914704	CD5	-8.26188	5.71013e-15	6.84157e-12	-0.605291	0.0732631	68.2587
772	rs11259633	FAM171A1	8.25776	5.87107e-15	7.02204e-12	0.193976	0.0234902	68.1906
773	rs2292426	CYP4V2	8.25543	5.96383e-15	7.12847e-12	0.251594	0.0304762	68.1521
774	rs1465159	DMAC2L	8.25477	5.99063e-15	7.15998e-12	0.187597	0.0227259	68.1412
775	rs7897357	PYROXD2	8.25457	5.99868e-15	7.16844e-12	0.263921	0.0319727	68.1379
776	rs60745231	ZNF253	8.2467	6.32532e-15	7.53899e-12	0.249284	0.0302284	68.008
777	rs6020300	LINC01273	-8.24318	6.47669e-15	7.70966e-12	-0.327596	0.0397415	67.9501
778	rs10751280	ALG8	-8.24311	6.47979e-15	7.71227e-12	-0.159752	0.0193801	67.9489
779	rs11678522	MERTK	8.2428	6.49359e-15	7.72811e-12	0.268574	0.0325829	67.9437
780	rs9625422	LRRC74B	-8.21993	7.57353e-15	8.9527e-12	-0.602067	0.0732448	67.5672
781	rs12912128	DAPK2	8.21004	8.09372e-15	9.53877e-12	0.387072	0.0471462	67.4047
782	rs10771996	CLEC2D	8.18704	9.44449e-15	1.10489e-11	0.293562	0.0358569	67.0276
783	rs6004106	SERPIND1	-8.17922	9.95286e-15	1.15939e-11	-0.257513	0.0314838	66.8996
784	rs113095574	COL3A1	-8.16711	1.07935e-14	1.24567e-11	-1.02186	0.125119	66.7018
785	rs60154242	ATP6V1E2	-8.15696	1.15529e-14	1.32955e-11	-0.287394	0.035233	66.5359
786	rs4843561	C16orf74	-8.15375	1.18037e-14	1.35732e-11	-0.326021	0.0399842	66.4836
787	rs4242714	CFAP46	8.15152	1.19807e-14	1.37616e-11	0.245201	0.0300804	66.4473
788	rs113525195	C14orf93	8.149	1.21848e-14	1.3982e-11	0.269369	0.0330555	66.4061
789	rs11082860	LINC01630	-8.14508	1.25079e-14	1.43375e-11	-0.298557	0.0366549	66.3424
790	rs28366036	ST6GAL1	8.14455	1.25528e-14	1.43875e-11	0.279971	0.0343753	66.3336
791	rs57122421	EEF2K	8.14404	1.25956e-14	1.4431e-11	0.246044	0.0302115	66.3253
792	rs14165	CHDH	8.13449	1.34256e-14	1.53368e-11	0.258324	0.0317567	66.1699
793	rs62229988	FAM227A	-8.12766	1.40517e-14	1.60132e-11	-0.218337	0.0268635	66.0589
794	rs2531825	ZSCAN31	-8.12599	1.42091e-14	1.61856e-11	-0.247045	0.0304018	66.0318
795	rs10486485	SKAP2	8.12535	1.427e-14	1.62522e-11	0.28449	0.0350127	66.0214
796	rs7609893	ESYT3	8.12295	1.45007e-14	1.65073e-11	0.169595	0.0208785	65.9823
797	rs72861771	DCXR	-8.12079	1.47114e-14	1.67292e-11	-0.387258	0.0476873	65.9472
798	rs4149442	EFCAB6	8.12022	1.47676e-14	1.67891e-11	0.273535	0.0336857	65.9379
799	rs13100173	HYAL3	8.11887	1.49006e-14	1.69353e-11	0.267032	0.0328903	65.9161
800	rs2272566	SIRT3	8.11806	1.49819e-14	1.7026e-11	0.285083	0.0351171	65.9029
801	rs1055690	GRK7	-8.10941	1.58713e-14	1.7973e-11	-0.58406	0.0720225	65.7626
802	rs1991643	WDR11	8.10926	1.58876e-14	1.79903e-11	0.2283	0.028153	65.7601
803	rs2748957	MYO6	8.10725	1.61014e-14	1.82105e-11	0.208536	0.0257221	65.7276
804	rs448732	TMEM220	8.10423	1.64289e-14	1.85605e-11	0.214883	0.0265149	65.6786
805	rs6813425	GUF1	-8.10205	1.66692e-14	1.88191e-11	-0.318569	0.0393196	65.6433
806	rs7506731	IMPA2	-8.10131	1.67516e-14	1.89076e-11	-0.348623	0.0430328	65.6313
807	rs9568732	CKAP2	8.10059	1.68321e-14	1.89914e-11	0.215263	0.0265737	65.6196
808	rs1781423	TDRKH	8.0991	1.70007e-14	1.91608e-11	0.210057	0.0259358	65.5954
809	rs875008	AKAP11	8.09837	1.70837e-14	1.92322e-11	0.210206	0.0259566	65.5836
810	rs499818	TBC1D7	-8.09663	1.7283e-14	1.94443e-11	-0.365751	0.0451733	65.5554
811	rs10794647	IFNLR1	8.07803	1.95606e-14	2.18504e-11	0.363884	0.0450461	65.2546
812	rs1289395	COQ8A	-8.07651	1.97589e-14	2.20648e-11	-0.201197	0.0249114	65.2301
813	rs55805734	GALC	8.07263	2.02758e-14	2.2613e-11	0.228652	0.0283243	65.1674
814	rs41312470	PTGDR	-8.07246	2.02993e-14	2.26381e-11	-0.476916	0.0590794	65.1646
815	rs11656321	LINC00910	-8.07218	2.03375e-14	2.26798e-11	-0.471983	0.0584704	65.16
816	rs73158567	LIMK2	-8.06387	2.14916e-14	2.39159e-11	-0.337755	0.041885	65.026
817	rs67462420	MYLK4	-8.06258	2.1677e-14	2.41057e-11	-0.234773	0.0291188	65.0052
818	rs10747048	SAPCD2	-8.05568	2.26932e-14	2.51282e-11	-0.451426	0.0560381	64.894
819	rs12908122	AEN	8.04909	2.37088e-14	2.61983e-11	0.290963	0.0361486	64.7879
820	rs11673534	KCNN4	8.04819	2.38502e-14	2.63357e-11	0.331868	0.0412351	64.7734
821	rs3816347	ESPNL	-8.04531	2.43107e-14	2.68167e-11	-0.511498	0.0635771	64.7271
822	rs10876864	RPS26	8.04435	2.44671e-14	2.69803e-11	0.247295	0.0307415	64.7115
823	rs10898386	KRTAP5-11	8.04243	2.47798e-14	2.73169e-11	0.329627	0.0409859	64.6807
824	rs12117118	VAV3	-8.03839	2.54535e-14	2.80353e-11	-0.58324	0.0725568	64.6157
825	rs34194537	PEAK1	-8.03653	2.57693e-14	2.83675e-11	-0.194636	0.0242189	64.5858
826	rs62074668	TSPAN10	-8.03585	2.58859e-14	2.84815e-11	-0.506533	0.0630342	64.5749
827	rs55851794	ADGRG1	-8.03383	2.62341e-14	2.88339e-11	-0.281684	0.0350623	64.5425
828	rs6988596	EYA1	-8.0319	2.65728e-14	2.91989e-11	-0.319098	0.0397289	64.5114
829	rs914211	LINC00334	-8.0314	2.6661e-14	2.9289e-11	-0.939378	0.116963	64.5034
830	rs12539729	METTL2B	8.02052	2.86551e-14	3.1284e-11	0.222359	0.0277238	64.3287
831	rs10781529	PAXX	-8.01171	3.03765e-14	3.30508e-11	-0.247553	0.0308989	64.1874
832	rs3763950	RRAS2	-8.00956	3.08119e-14	3.34925e-11	-0.208617	0.026046	64.153
833	rs1046707	TMEM254	8.00791	3.11493e-14	3.37598e-11	0.220482	0.027533	64.1266
834	rs6075339	SIRPB1	-8.00611	3.15219e-14	3.41205e-11	-0.409131	0.0511023	64.0979
835	rs4879682	NFX1	-8.00275	3.22317e-14	3.48324e-11	-0.165817	0.02072	64.044
836	rs145506664	CAPS	-8.0019	3.24121e-14	3.50152e-11	-0.539184	0.067382	64.0305
837	rs12459648	SIGLEC6	-8.0003	3.27573e-14	3.53684e-11	-0.470919	0.0588626	64.0049
838	rs10776849	KCNT1	7.99858	3.31317e-14	3.57377e-11	0.246248	0.0307864	63.9774
839	rs2049227	SERP1	-7.99835	3.3183e-14	3.57673e-11	-0.180951	0.0226235	63.9736
840	rs34993691	CAPN8	7.99153	3.47129e-14	3.73122e-11	0.407094	0.0509406	63.8646
841	rs10754418	LINC01649	-7.98983	3.51048e-14	3.77095e-11	-0.288204	0.0360713	63.8375
842	rs10927902	FAM131C	-7.98771	3.56018e-14	3.82141e-11	-0.343732	0.0430326	63.8035
843	rs281787	TYW5	-7.98414	3.6452e-14	3.90893e-11	-0.162613	0.0203671	63.7464
844	rs12500107	LRP2BP	-7.98194	3.6984e-14	3.96404e-11	-0.370189	0.0463784	63.7114
845	rs8080221	TTC19	7.98033	3.73812e-14	4.00207e-11	0.302207	0.037869	63.6856
846	rs160013	ANKRD55	-7.9772	3.81604e-14	4.07611e-11	-0.487006	0.0610497	63.6357
847	rs1935116	PDPN	7.97389	3.90037e-14	4.16316e-11	0.322088	0.0403928	63.5829
848	rs7516079	CD247	-7.97191	3.95175e-14	4.21561e-11	-0.258989	0.0324877	63.5513
849	rs649898	CCDC90B	-7.96712	4.07861e-14	4.34274e-11	-0.209669	0.0263167	63.475
850	rs72762973	ARSB	-7.96417	4.15884e-14	4.42446e-11	-0.439654	0.055204	63.4279
851	rs7663838	CLGN	7.9593	4.29446e-14	4.5556e-11	0.386488	0.0485581	63.3505
852	rs12030262	F11R	7.95832	4.32228e-14	4.5832e-11	0.276957	0.0348009	63.3349
853	rs521538	ABCA4	7.956	4.38881e-14	4.65097e-11	0.488864	0.0614459	63.298
854	rs7359873	HAS1	-7.94713	4.65307e-14	4.91588e-11	-0.245665	0.0309124	63.1569
855	rs73069394	ULK4	-7.94708	4.65468e-14	4.91695e-11	-0.338883	0.0426425	63.1561
856	rs13374276	RASSF5	-7.94225	4.80522e-14	5.06592e-11	-0.209042	0.0263203	63.0793
857	rs34052613	RAB17	-7.94064	4.85627e-14	5.11395e-11	-0.483224	0.0608545	63.0538
858	rs73079992	CAPRIN2	7.93714	4.96958e-14	5.22394e-11	0.352011	0.0443498	62.9982
859	rs6575037	CCNB1IP1	-7.93662	4.98663e-14	5.2405e-11	-0.228174	0.0287496	62.9899
860	rs1047709	PRB2	-7.93607	5.00468e-14	5.25791e-11	-0.309198	0.0389611	62.9812
861	rs6925249	FARS2	-7.93601	5.00657e-14	5.25964e-11	-0.369411	0.0465487	62.9803
862	rs7806	CASS4	7.93447	5.05751e-14	5.31096e-11	0.331165	0.0417375	62.9559
863	rs170159	GNA15	7.92365	5.4307e-14	5.68396e-11	0.34814	0.0439368	62.7843
864	rs1775699	MAB21L3	-7.91995	5.5647e-14	5.80765e-11	-0.66729	0.0842543	62.7255
865	rs58232824	P2RX4	-7.91653	5.691e-14	5.92093e-11	-0.257043	0.0324692	62.6715
866	rs7515414	PRKAA2	-7.91395	5.78822e-14	6.01743e-11	-0.200717	0.0253624	62.6307
867	rs34751579	LINC02248	7.91015	5.93479e-14	6.16238e-11	0.507975	0.0642181	62.5704
868	rs1667099	RABL2A	7.90517	6.13195e-14	6.32519e-11	0.259522	0.0328294	62.4917
869	rs56075263	LXN	-7.89701	6.46934e-14	6.64839e-11	-0.339487	0.0429893	62.3628
870	rs4925621	ZNF496	7.89688	6.47506e-14	6.65407e-11	0.253994	0.0321638	62.3607
871	rs1995689	BATF3	-7.8797	7.24729e-14	7.37705e-11	-0.360736	0.0457804	62.0896
872	rs6488065	KLRB1	7.87698	7.37773e-14	7.50219e-11	0.545448	0.0692459	62.0467
873	rs12572930	ASB13	-7.85654	8.43422e-14	8.49955e-11	-0.253707	0.0322925	61.7251
874	rs603093	KCNE3	-7.84732	8.95841e-14	9.00256e-11	-0.358783	0.0457205	61.5804
875	rs923453	PDIA6	-7.84509	9.08971e-14	9.12738e-11	-0.363163	0.0462918	61.5454
876	rs112385223	RAG2	-7.8381	9.51464e-14	9.53032e-11	-0.638957	0.0815194	61.4358
877	rs2034622	CCDC81	-7.83608	9.64072e-14	9.64739e-11	-0.308629	0.0393857	61.4042
878	rs2884554	ZNF714	7.83293	9.84107e-14	9.8291e-11	0.438882	0.0560303	61.3548
879	rs2678771	SEC14L1	-7.83101	9.96514e-14	9.94715e-11	-0.262498	0.0335204	61.3248
880	rs2935282	ZNF98	-7.82388	1.04404e-13	1.03817e-10	-0.328509	0.041988	61.213
881	rs13257414	RMDN1	-7.82321	1.04861e-13	1.04217e-10	-0.271997	0.0347679	61.2026
882	rs1051547	CLEC19A	7.81758	1.08782e-13	1.07726e-10	0.34959	0.0447185	61.1145
883	rs9815838	SLC12A8	7.81119	1.13413e-13	1.12043e-10	0.360427	0.0461425	61.0146
884	rs3748043	MCCC2	-7.80798	1.15806e-13	1.14208e-10	-0.216595	0.0277401	60.9646
885	rs3733336	FGF5	-7.7947	1.26276e-13	1.2376e-10	-0.232662	0.0298488	60.7573
886	rs2166735	RBPMS2	-7.79197	1.28533e-13	1.25852e-10	-0.560291	0.0719062	60.7149
887	rs11777808	BIN3	-7.78956	1.30565e-13	1.27732e-10	-0.175978	0.0225915	60.6773
888	rs2273695	SEC31B	7.78744	1.32386e-13	1.29337e-10	0.322578	0.0414229	60.6442
889	rs8031440	IQCH	7.78724	1.32559e-13	1.29493e-10	0.219357	0.0281688	60.641
890	rs3755825	LARS2	7.78721	1.32581e-13	1.29505e-10	0.175842	0.0225809	60.6406
891	rs4872463	PIWIL2	7.77559	1.4299e-13	1.3889e-10	0.312906	0.0402421	60.4598
892	rs75847452	POM121L2	-7.77498	1.43554e-13	1.3939e-10	-0.601298	0.0773375	60.4504
893	rs10466744	CHID1	7.77241	1.45978e-13	1.41659e-10	0.311009	0.0400146	60.4103
894	rs7157591	GSTZ1	7.76913	1.49116e-13	1.44524e-10	0.240007	0.0308924	60.3594
895	rs7313017	LINC02415	-7.7653	1.52875e-13	1.48071e-10	-0.433598	0.0558379	60.2999
896	rs7544631	CTSK	-7.76388	1.54293e-13	1.49337e-10	-0.255322	0.0328858	60.2778
897	rs10484325	DSP	7.76383	1.54344e-13	1.49385e-10	0.465166	0.0599145	60.277
898	rs4974591	RNF212	-7.76081	1.57395e-13	1.52248e-10	-0.366939	0.047281	60.2302
899	rs6725518	LINC00298	7.7593	1.58951e-13	1.53657e-10	0.304694	0.0392682	60.2067
900	rs6110154	SEL1L2	-7.75852	1.59754e-13	1.54368e-10	-0.370676	0.0477766	60.1947
901	rs2432039	ZNF565	7.75581	1.62598e-13	1.56881e-10	0.213787	0.0275648	60.1525
902	rs2268175	H6PD	7.75325	1.6532e-13	1.59368e-10	0.226414	0.0292025	60.1128
903	rs11054956	DUSP16	7.75288	1.65715e-13	1.59733e-10	0.290511	0.0374713	60.1071
904	rs5753187	SEC14L6	-7.74768	1.71402e-13	1.64914e-10	-0.347608	0.0448661	60.0265
905	rs7966433	TMEM132C	7.74668	1.72512e-13	1.6594e-10	0.257899	0.0332916	60.0111
906	rs1229659	KIAA0087	7.74232	1.77462e-13	1.70246e-10	0.352616	0.045544	59.9435
907	rs12931529	C16orf95	7.74192	1.77918e-13	1.70654e-10	0.239777	0.0309713	59.9374
908	rs2949006	FTCDNL1	-7.73964	1.80577e-13	1.72993e-10	-0.350994	0.0453502	59.902
909	rs2535697	BCL2L13	7.73632	1.84496e-13	1.76573e-10	0.224406	0.0290068	59.8507
910	rs1796357	ZCRB1	-7.73139	1.9049e-13	1.8173e-10	-0.168929	0.0218498	59.7744
911	rs56084453	KIF15	-7.73024	1.91917e-13	1.82985e-10	-0.284319	0.0367801	59.7566
912	rs3862007	ADD3	7.72923	1.93168e-13	1.84117e-10	0.287967	0.0372569	59.7411
913	rs5013495	ADGRF4	-7.72785	1.94904e-13	1.85437e-10	-0.419381	0.0542687	59.7197
914	rs59996641	LINC01814	7.72105	2.03678e-13	1.93307e-10	0.393398	0.0509514	59.6146
915	rs4718129	ZNF273	-7.71951	2.0572e-13	1.95174e-10	-0.239947	0.0310832	59.5908
916	rs783174	LPA	-7.71192	2.16081e-13	2.04369e-10	-0.297134	0.0385292	59.4736
917	rs2092436	GPR161	7.70533	2.25481e-13	2.12499e-10	0.248367	0.0322332	59.3721
918	rs3812570	CARD9	7.70067	2.32376e-13	2.18571e-10	0.276709	0.0359331	59.3003
919	rs5758943	ARFGAP3	7.69917	2.34633e-13	2.20558e-10	0.199135	0.0258645	59.2773
920	rs1948238	LINC02264	7.69236	2.45186e-13	2.29736e-10	0.513276	0.0667255	59.1724
921	rs112475085	PGPEP1	7.68591	2.55619e-13	2.38759e-10	0.221227	0.0287834	59.0732
922	rs11493189	GAS2	7.68567	2.56017e-13	2.39098e-10	0.223441	0.0290725	59.0695
923	rs9400376	METTL24	-7.68432	2.58253e-13	2.41059e-10	-0.262974	0.0342221	59.0488
924	rs17520779	OR13A1	-7.68045	2.64776e-13	2.46945e-10	-0.527622	0.0686967	58.9894
925	rs10988993	INVS	-7.67127	2.80932e-13	2.61025e-10	-0.241636	0.0314988	58.8484
926	rs57011381	DDX51	7.66316	2.96005e-13	2.70734e-10	0.233924	0.0305257	58.724
927	rs4808566	MYO9B	-7.66152	2.99151e-13	2.73435e-10	-0.251694	0.0328517	58.6989
928	rs12118894	NAXE	7.65771	3.06582e-13	2.79815e-10	0.213438	0.0278723	58.6405
929	rs66670048	MUC6	7.6556	3.10767e-13	2.83439e-10	0.487276	0.0636496	58.6083
930	rs12893501	PTGR2	7.65207	3.17924e-13	2.89678e-10	0.210986	0.0275724	58.5541
931	rs1472401	MIR4300HG	-7.64492	3.32892e-13	3.02308e-10	-0.46655	0.0610275	58.4447
932	rs17350701	MIR2052HG	-7.64444	3.33918e-13	3.03222e-10	-0.38077	0.0498101	58.4374
933	rs6501166	LINC00921	-7.63323	3.58861e-13	3.24312e-10	-0.345562	0.0452707	58.2663
934	rs10421914	EMP3	7.62446	3.7968e-13	3.41639e-10	0.29132	0.0382087	58.1323
935	rs6799171	CD200R1L	-7.62308	3.83038e-13	3.44562e-10	-0.341245	0.0447647	58.1114
936	rs12292915	TPH1	7.62283	3.83664e-13	3.45064e-10	0.31045	0.0407263	58.1075
937	rs2088929	RPS27L	7.6201	3.9044e-13	3.50743e-10	0.347862	0.0456505	58.066
938	rs1230105	ARHGAP27	7.62007	3.90528e-13	3.50818e-10	0.279857	0.0367263	58.0654
939	rs56360325	SNRPF	7.61626	4.00196e-13	3.58717e-10	0.277823	0.0364776	58.0074
940	rs6571926	MIA2	-7.61609	4.00638e-13	3.59093e-10	-0.168369	0.022107	58.0048
941	rs7132546	KRT80	-7.61577	4.01463e-13	3.59804e-10	-0.271582	0.0356605	57.9999
942	rs55938551	MTERF4	7.61281	4.09141e-13	3.66367e-10	0.417405	0.0548293	57.9549
943	rs35919282	TRAF3	7.61242	4.10175e-13	3.67253e-10	0.239718	0.0314903	57.9489
944	rs6799171	LINC02042	-7.60818	4.21492e-13	3.75791e-10	-0.555754	0.0730469	57.8843
945	rs72954809	GTSCR1	7.60787	4.2231e-13	3.76488e-10	0.374848	0.049271	57.8797
946	rs2055495	FRAS1	-7.60674	4.25406e-13	3.79153e-10	-0.29338	0.0385685	57.8624
947	rs9415007	PPA1	-7.60601	4.27397e-13	3.80907e-10	-0.147196	0.0193526	57.8513
948	rs11702354	KCNE1	-7.6043	4.32097e-13	3.84647e-10	-0.293937	0.038654	57.8254
949	rs2241607	NKD2	7.60425	4.32236e-13	3.84695e-10	0.258849	0.03404	57.8246
950	rs117283665	LINC00327	7.60309	4.35478e-13	3.8746e-10	0.467783	0.0615254	57.8069
951	rs12127061	SPATA6	-7.60212	4.38189e-13	3.89772e-10	-0.218214	0.0287043	57.7922
952	rs4149360	NQO2	7.60034	4.4321e-13	3.94052e-10	0.286371	0.0376787	57.7652
953	rs75997769	LEFTY1	7.59314	4.64125e-13	4.11474e-10	0.446855	0.0588498	57.6558
954	rs10894147	TMEM45B	-7.58985	4.74031e-13	4.19462e-10	-0.465364	0.061314	57.6058
955	rs5756111	APOL2	7.5894	4.75375e-13	4.20583e-10	0.211407	0.0278556	57.5991
956	rs62000680	KHNYN	-7.58395	4.92275e-13	4.34593e-10	-0.52294	0.0689536	57.5163
957	rs6076464	TRIB3	-7.57509	5.20982e-13	4.57776e-10	-0.24903	0.0328749	57.382
958	rs1808397	ZNF135	-7.57444	5.23139e-13	4.59597e-10	-0.235369	0.0310741	57.3722
959	rs8181891	SLC46A3	-7.56275	5.63736e-13	4.91946e-10	-0.248705	0.0328856	57.1952
960	rs4838960	MOV10	-7.56261	5.64241e-13	4.92302e-10	-0.274386	0.036282	57.1931
961	rs10520157	NEK1	-7.56175	5.67373e-13	4.9491e-10	-0.290238	0.0383825	57.18
962	rs4505229	L2HGDH	-7.56058	5.71604e-13	4.98449e-10	-0.160455	0.0212226	57.1624
963	rs11777634	LY6D	-7.56019	5.73045e-13	4.99679e-10	-0.304739	0.0403083	57.1564
964	rs9862771	DIPK2A	-7.55585	5.89152e-13	5.12939e-10	-0.482675	0.063881	57.0908
965	rs10088057	PI15	7.5529	6.00336e-13	5.22435e-10	0.333048	0.0440953	57.0463
966	rs805310	ACYP2	-7.54958	6.13212e-13	5.33134e-10	-0.182951	0.0242333	56.9961
967	rs7294478	C1RL	7.54277	6.4042e-13	5.54796e-10	0.210047	0.0278474	56.8934
968	rs28552092	OR2G6	-7.54255	6.41327e-13	5.55537e-10	-0.369269	0.0489581	56.8901
969	rs11984478	EIF3E	7.54179	6.44445e-13	5.58121e-10	0.190134	0.0252107	56.8786
970	rs76148294	LINC02234	-7.53814	6.59613e-13	5.70793e-10	-0.520527	0.0690524	56.8236
971	rs10852860	OR3A2	7.537	6.64442e-13	5.74776e-10	0.339822	0.0450872	56.8064
972	rs9652041	LINC02444	-7.53522	6.72021e-13	5.81082e-10	-0.408902	0.0542655	56.7795
973	rs2276803	USP13	7.53041	6.92939e-13	5.9855e-10	0.177179	0.0235284	56.7071
974	rs17385236	CCDC25	-7.52938	6.97492e-13	6.01531e-10	-0.159682	0.0212078	56.6916
975	rs2110258	NUPR2	-7.52619	7.11849e-13	6.13256e-10	-0.322811	0.0428918	56.6435
976	rs2488762	CTTNBP2NL	7.52608	7.12327e-13	6.13627e-10	0.207543	0.0275765	56.6419
977	rs11961316	SUPT3H	-7.52308	7.26047e-13	6.24264e-10	-0.196597	0.0261325	56.5968
978	rs7896350	TMEM26	-7.5179	7.50413e-13	6.43975e-10	-0.358441	0.0476784	56.5188
979	rs12629109	TTC21A	7.5138	7.70234e-13	6.60178e-10	0.180657	0.0240434	56.4572
980	rs7136101	DDX55	7.51285	7.74938e-13	6.6365e-10	0.23917	0.0318348	56.4429
981	rs6659254	ZNF124	7.511	7.841e-13	6.71053e-10	0.288386	0.0383952	56.4151
982	rs8018967	HEATR4	7.50172	8.31778e-13	7.09164e-10	0.23571	0.0314208	56.2758
983	rs2583251	C12orf73	7.49747	8.54552e-13	7.27491e-10	0.291959	0.038941	56.212
984	rs11705758	CD200R1	-7.49722	8.55912e-13	7.2848e-10	-0.267632	0.0356975	56.2083
985	rs10146847	PTGER2	-7.49353	8.7617e-13	7.44944e-10	-0.398651	0.0531993	56.1531
986	rs1922125	ARMC3	-7.48728	9.11681e-13	7.73792e-10	-0.30305	0.0404753	56.0593
987	rs866066	CD274	-7.48381	9.31992e-13	7.90431e-10	-0.283989	0.0379472	56.0074
988	rs12981965	ZNF568	-7.47307	9.97662e-13	8.42815e-10	-0.216161	0.0289253	55.8468
989	rs12829711	AKAP3	7.4723	1.00259e-12	8.46375e-10	0.372161	0.0498054	55.8352
990	rs684634	LAMA1	-7.46868	1.02584e-12	8.64599e-10	-0.302575	0.0405125	55.7812
991	rs150207800	NUP210L	-7.46751	1.03348e-12	8.70575e-10	-0.476972	0.063873	55.7637
992	rs872548	SCML4	-7.46499	1.05012e-12	8.83807e-10	-0.423123	0.056681	55.7261
993	rs56152541	SCIMP	-7.46271	1.06542e-12	8.95673e-10	-0.448093	0.0600443	55.692
994	rs13161488	PLAC8L1	7.4625	1.06681e-12	8.96802e-10	0.215529	0.0288817	55.6889
995	rs114586219	SAXO2	-7.46235	1.06784e-12	8.97642e-10	-0.512671	0.068701	55.6867
996	rs9533668	CCDC122	7.46132	1.07484e-12	9.03199e-10	0.511469	0.0685494	55.6713
997	rs35607067	GP6	7.46014	1.08286e-12	9.09636e-10	0.347077	0.0465241	55.6538
998	rs1001821	GSDME	-7.45731	1.10248e-12	9.23333e-10	-0.286281	0.0383893	55.6115
999	rs62428928	TFB1M	7.45245	1.13694e-12	9.51002e-10	0.163061	0.0218802	55.539
1000	rs524159	TMEM170B	-7.4511	1.1467e-12	9.58759e-10	-0.194771	0.0261399	55.5189
1001	rs1861792	IGFL4	7.45002	1.15457e-12	9.64718e-10	0.353879	0.0475004	55.5028
1002	rs6480728	ADK	7.44441	1.19627e-12	9.98026e-10	0.285755	0.0383852	55.4192
1003	rs7699435	ALPK1	7.4421	1.21389e-12	1.01157e-09	0.232341	0.0312199	55.3848
1004	rs56327169	OCM	-7.43952	1.23384e-12	1.02738e-09	-0.515623	0.0693086	55.3465
1005	rs464138	MX1	-7.42433	1.35812e-12	1.12541e-09	-0.23614	0.0318063	55.1207
1006	rs11644356	TMC5	-7.42409	1.36025e-12	1.12707e-09	-0.29234	0.0393773	55.117
1007	rs7747087	GSTA1	7.42372	1.36335e-12	1.12957e-09	0.4462	0.0601046	55.1117
1008	rs13114262	DCTD	7.41575	1.43376e-12	1.18314e-09	0.211235	0.0284847	54.9933
1009	rs464609	RAI14	-7.41486	1.44177e-12	1.18949e-09	-0.273869	0.0369351	54.9802
1010	rs56953963	SMO	7.41275	1.46112e-12	1.20477e-09	0.393792	0.0531236	54.9489
1011	rs11717749	ITIH4	7.41027	1.48413e-12	1.22305e-09	0.443844	0.0598958	54.9122
1012	rs4925157	LLGL1	-7.41	1.48667e-12	1.2251e-09	-0.451342	0.0609098	54.9082
1013	rs12653357	CCNO	7.40855	1.50038e-12	1.23593e-09	0.263138	0.0355182	54.8866
1014	rs10848945	PARP11	7.40131	1.57042e-12	1.28983e-09	0.231794	0.031318	54.7794
1015	rs7711879	LOX	-7.40058	1.57772e-12	1.29571e-09	-0.417134	0.056365	54.7685
1016	rs12143060	ISG20L2	7.39922	1.59123e-12	1.30618e-09	0.411822	0.0556574	54.7485
1017	rs2389793	MCOLN3	7.39804	1.60316e-12	1.31572e-09	0.317924	0.0429741	54.731
1018	rs2304715	STOML1	7.39512	1.6329e-12	1.33907e-09	0.161423	0.0218283	54.6878
1019	rs72694366	EMCN	-7.38972	1.68935e-12	1.38378e-09	-0.49179	0.0665506	54.608
1020	rs11626046	ACOT4	-7.38883	1.69885e-12	1.39139e-09	-0.228366	0.0309069	54.5948
1021	rs1353255	SPEF2	-7.38874	1.69979e-12	1.39209e-09	-0.213447	0.0288882	54.5935
1022	rs7701995	LINC01033	-7.38776	1.71035e-12	1.40053e-09	-0.389121	0.0526711	54.579
1023	rs9916313	KCNJ16	7.38425	1.74854e-12	1.42891e-09	0.450605	0.0610225	54.5272
1024	rs4970836	PSRC1	7.38342	1.75771e-12	1.43541e-09	0.264996	0.0358907	54.5149
1025	rs78443566	MTFR1	7.38308	1.76145e-12	1.43839e-09	0.209569	0.028385	54.5099
1026	rs10746	ACOT12	7.3824	1.76907e-12	1.44305e-09	0.312604	0.0423446	54.4998
1027	rs73288814	PYGL	-7.37954	1.80116e-12	1.46754e-09	-0.588296	0.0797198	54.4576
1028	rs7291359	SLC5A4	-7.37576	1.84444e-12	1.50146e-09	-0.667567	0.0905082	54.4019
1029	rs147574198	UPK1B	-7.37575	1.84458e-12	1.50152e-09	-0.637191	0.0863899	54.4017
1030	rs73194266	MYO1H	-7.37498	1.85361e-12	1.50828e-09	-0.655324	0.0888578	54.3903
1031	rs11141222	GOLM1	7.37348	1.87111e-12	1.52145e-09	0.136059	0.0184525	54.3682
1032	rs9894535	SLC38A10	7.37234	1.88454e-12	1.53211e-09	0.268961	0.0364825	54.3514
1033	rs11076696	SNAI3	7.37184	1.89045e-12	1.53675e-09	0.223143	0.0302697	54.3441
1034	rs12597545	BAIAP3	-7.37104	1.90003e-12	1.54394e-09	-0.234097	0.031759	54.3322
1035	rs11611330	KRT81	-7.36471	1.97712e-12	1.60408e-09	-0.371827	0.0504877	54.239
1036	rs11715202	XXYLT1	-7.36339	1.99355e-12	1.61685e-09	-0.208151	0.0282684	54.2196
1037	rs10504230	LINC00588	-7.36312	1.99698e-12	1.61954e-09	-0.622929	0.0846012	54.2155
1038	rs2849401	ANKRD62	7.36293	1.99939e-12	1.62129e-09	0.291698	0.0396172	54.2127
1039	rs9513780	TMTC4	7.35512	2.0999e-12	1.69547e-09	0.224926	0.0305808	54.0978
1040	rs12978398	PSG4	-7.35059	2.1604e-12	1.7415e-09	-0.324269	0.0441147	54.0312
1041	rs2839156	LSS	7.34935	2.17725e-12	1.75457e-09	0.476622	0.0648522	54.013
1042	rs72772066	PDXDC1	7.34634	2.2188e-12	1.78635e-09	0.385302	0.0524481	53.9687
1043	rs11891260	GGCX	-7.34493	2.23845e-12	1.80017e-09	-0.155131	0.0211208	53.9481
1044	rs4797867	ZNF519	7.34152	2.28687e-12	1.83489e-09	0.183124	0.0249436	53.8979
1045	rs1681720	HSPA12A	-7.34061	2.30001e-12	1.84503e-09	-0.328798	0.0447917	53.8845
1046	rs717181	LINC00987	7.33231	2.42282e-12	1.93651e-09	0.340075	0.0463803	53.7627
1047	rs2044502	WDR73	7.33078	2.4461e-12	1.95339e-09	0.192186	0.0262163	53.7403
1048	rs59116152	PLEKHD1	-7.32185	2.58671e-12	2.05495e-09	-0.322608	0.0440609	53.6095
1049	rs13306727	AXDND1	-7.32047	2.60923e-12	2.07152e-09	-0.253669	0.034652	53.5893
1050	rs1321837	FAM184A	-7.32002	2.61651e-12	2.07692e-09	-0.277579	0.0379205	53.5827
1051	rs3095025	LSMEM1	-7.31869	2.63844e-12	2.09327e-09	-0.244097	0.0333525	53.5632
1052	rs351260	DELE1	-7.31761	2.65626e-12	2.10668e-09	-0.23363	0.0319271	53.5475
1053	rs180810	LINC02556	-7.29971	2.9708e-12	2.33956e-09	-0.247896	0.0339597	53.2858
1054	rs10902513	LINC02361	-7.29965	2.97192e-12	2.34036e-09	-0.276829	0.0379236	53.2849
1055	rs2283365	PXN	-7.29224	3.11275e-12	2.44456e-09	-0.395043	0.054173	53.1767
1056	rs3808971	UNC93B1	-7.29128	3.13134e-12	2.45861e-09	-0.417578	0.0572708	53.1628
1057	rs12858106	LINC00382	7.2872	3.21218e-12	2.51797e-09	0.273978	0.0375971	53.1033
1058	rs925892	NME7	7.2848	3.26064e-12	2.55469e-09	0.267001	0.0366517	53.0683
1059	rs3204477	GHRL	7.2823	3.31178e-12	2.59254e-09	0.258765	0.0355334	53.032
1060	rs11554674	A3GALT2	-7.28094	3.33999e-12	2.61385e-09	-0.29877	0.0410345	53.0122
1061	rs4924687	LRRC57	-7.2792	3.37649e-12	2.64066e-09	-0.237186	0.0325841	52.9868
1062	rs373085	KRBA2	-7.27081	3.55772e-12	2.77468e-09	-0.301173	0.0414222	52.8647
1063	rs9869	DAPL1	-7.26803	3.62e-12	2.82075e-09	-0.301287	0.0414538	52.8242
1064	rs12130219	FLG	-7.26659	3.65264e-12	2.84517e-09	-0.413958	0.0569674	52.8033
1065	rs56091570	NMUR2	7.26642	3.65638e-12	2.84772e-09	0.507163	0.0697954	52.8009
1066	rs12030427	DISP3	-7.26614	3.66276e-12	2.85252e-09	-0.26197	0.0360535	52.7968
1067	rs2364153	TNS2	-7.25949	3.8176e-12	2.96611e-09	-0.259567	0.0357555	52.7002
1068	rs1419079	TSPAN2	7.25816	3.84938e-12	2.98912e-09	0.300177	0.0413572	52.6809
1069	rs2732274	TTI2	7.25686	3.88076e-12	3.01139e-09	0.162497	0.0223923	52.662
1070	rs151343	CTSZ	7.25596	3.90252e-12	3.02736e-09	0.217233	0.0299386	52.6489
1071	rs1133856	CRABP2	7.25553	3.91292e-12	3.03407e-09	0.526625	0.0725826	52.6427
1072	rs5751777	DDTL	7.25461	3.93534e-12	3.05078e-09	0.340448	0.0469284	52.6294
1073	rs75921536	ING5	7.2473	4.11853e-12	3.18394e-09	0.19186	0.0264733	52.5233
1074	rs58595349	GOLGA8A	-7.24565	4.16084e-12	3.21421e-09	-0.291595	0.0402442	52.4995
1075	rs11196490	NRAP	-7.24463	4.18742e-12	3.23389e-09	-0.382618	0.052814	52.4846
1076	rs2280406	RBM6	7.24193	4.25832e-12	3.28642e-09	0.110347	0.0152373	52.4455
1077	rs3758490	ZNF365	-7.24138	4.27292e-12	3.29726e-09	-0.176255	0.02434	52.4375
1078	rs2708853	PKD1L1	7.23967	4.31832e-12	3.33066e-09	0.283733	0.0391915	52.4129
1079	rs61742305	IZUMO2	7.23963	4.31944e-12	3.33145e-09	0.470312	0.0649636	52.4123
1080	rs7461058	SNX16	7.23633	4.40898e-12	3.39678e-09	0.236496	0.0326817	52.3645
1081	rs12022333	TTF2	-7.23215	4.52499e-12	3.48071e-09	-0.432862	0.0598525	52.304
1082	rs56024916	LCN1	-7.22912	4.61076e-12	3.54228e-09	-0.466856	0.0645799	52.2602
1083	rs346716	ZSWIM5	-7.22643	4.6885e-12	3.59813e-09	-0.214576	0.0296932	52.2213
1084	rs353701	YJU2	-7.22285	4.79376e-12	3.67611e-09	-0.257635	0.0356695	52.1696
1085	rs74237202	SYT10	7.22266	4.79943e-12	3.68007e-09	0.348301	0.0482233	52.1668
1086	rs4910059	SWAP70	-7.22089	4.85247e-12	3.71755e-09	-0.230876	0.0319734	52.1412
1087	rs76411907	KLRK1	-7.21658	4.98371e-12	3.81283e-09	-0.657772	0.0911473	52.0791
1088	rs917027	EME1	7.21239	5.11498e-12	3.90606e-09	0.66142	0.091706	52.0186
1089	rs12094622	TTC4	-7.21136	5.14784e-12	3.92816e-09	-0.657306	0.0911487	52.0037
1090	rs112214356	ZDHHC19	-7.20862	5.2359e-12	3.99066e-09	-0.493733	0.068492	51.9642
1091	rs12324507	GOLGA6L2	-7.20475	5.36286e-12	4.08087e-09	-0.314457	0.0436458	51.9085
1092	rs11145867	LCN8	7.20327	5.41234e-12	4.11675e-09	0.403035	0.0559517	51.8871
1093	rs28481280	TRIM58	-7.20226	5.4463e-12	4.14079e-09	-0.347919	0.0483069	51.8725
1094	rs71314758	P2RX6	-7.19914	5.55254e-12	4.21918e-09	-0.402895	0.0559643	51.8276
1095	rs6954290	CDK6	7.19765	5.60404e-12	4.25655e-09	0.190959	0.0265308	51.8061
1096	rs59700121	CA8	7.19619	5.65486e-12	4.29322e-09	0.426694	0.0592944	51.7851
1097	rs873286	PRKD2	-7.18705	5.98385e-12	4.5251e-09	-0.365373	0.0508377	51.6537
1098	rs35022112	LINC00654	-7.18288	6.14006e-12	4.63622e-09	-0.504229	0.0701987	51.5938
1099	rs10459245	MUCL1	7.18181	6.18069e-12	4.66418e-09	0.373854	0.0520557	51.5784
1100	rs61940957	ARPC3	-7.17892	6.29221e-12	4.74313e-09	-0.218255	0.0304022	51.5369
1101	rs12282553	RAB38	-7.17036	6.63376e-12	4.98569e-09	-0.480211	0.0669717	51.4141
1102	rs73154270	CTAGE15	-7.17008	6.6454e-12	4.99381e-09	-1.04313	0.145484	51.41
1103	rs1000778	FADS3	7.16998	6.64951e-12	4.99639e-09	0.224368	0.0312927	51.4086
1104	rs11671832	ZNF708	-7.16786	6.73685e-12	5.05879e-09	-0.148181	0.0206729	51.3783
1105	rs145416147	PIGV	7.16699	6.77317e-12	5.08324e-09	0.36326	0.0506852	51.3658
1106	rs2671827	SLFN11	-7.16579	6.82352e-12	5.11892e-09	-0.387503	0.0540767	51.3486
1107	rs6678149	FAAH	-7.1631	6.93781e-12	5.19929e-09	-0.186279	0.0260053	51.31
1108	rs62018335	GOLGA8R	-7.16195	6.98712e-12	5.235e-09	-0.289772	0.04046	51.2936
1109	rs8002514	CDC16	-7.16084	7.03514e-12	5.26644e-09	-0.19092	0.0266616	51.2777
1110	rs9523330	GPC5	7.16023	7.06179e-12	5.28597e-09	0.358787	0.0501083	51.2689
1111	rs871052	ABCC4	-7.15974	7.08325e-12	5.30065e-09	-0.214997	0.0300286	51.2618
1112	rs13174348	ATG12	-7.15644	7.22865e-12	5.40339e-09	-0.224209	0.0313296	51.2147
1113	rs1057232	RPS28	7.15083	7.48332e-12	5.57671e-09	0.19676	0.0275158	51.1343
1114	rs12132692	METTL18	7.15037	7.50451e-12	5.59162e-09	0.358822	0.0501823	51.1278
1115	rs386713	SERPINB1	7.14787	7.62071e-12	5.66345e-09	0.307996	0.0430892	51.0921
1116	rs4813028	RSPO4	-7.14555	7.73053e-12	5.74253e-09	-0.370446	0.0518429	51.0589
1117	rs4758557	MRGPRE	-7.13961	8.01844e-12	5.94257e-09	-0.409817	0.0574005	50.9741
1118	rs112243036	LINC01149	-7.13902	8.04798e-12	5.96386e-09	-0.513096	0.0718721	50.9656
1119	rs6480781	LRMDA	-7.13678	8.15974e-12	6.03882e-09	-0.250245	0.0350641	50.9336
1120	rs134545	TTC28	7.13632	8.18251e-12	6.05431e-09	0.253795	0.0355638	50.9271
1121	rs61356009	KCNK15	7.13106	8.452e-12	6.23994e-09	0.313547	0.0439692	50.852
1122	rs67110214	ZSCAN21	7.13027	8.49297e-12	6.269e-09	0.202208	0.0283591	50.8408
1123	rs17035539	CASZ1	-7.12907	8.55619e-12	6.31269e-09	-0.600881	0.0842861	50.8236
1124	rs28705249	POLR2J2	7.1262	8.70821e-12	6.41317e-09	0.671073	0.0941697	50.7828
1125	rs2080520	BORCS5	7.12501	8.7726e-12	6.45319e-09	0.169924	0.0238489	50.7657
1126	rs7016764	PDGFRL	-7.11301	9.44358e-12	6.91127e-09	-0.379842	0.053401	50.5949
1127	rs4821600	C1QTNF6	7.10945	9.65217e-12	7.05268e-09	0.280805	0.0394974	50.5443
1128	rs7178124	TTC23	7.10747	9.7705e-12	7.13551e-09	0.213506	0.0300396	50.5161
1129	rs1344	ACP6	-7.10662	9.82135e-12	7.17074e-09	-0.193219	0.0271886	50.5041
1130	rs2369280	CCDC77	-7.10099	1.01665e-11	7.40655e-09	-0.227241	0.0320013	50.4241
1131	rs10255591	STYXL1	7.10079	1.01795e-11	7.4156e-09	0.208805	0.0294059	50.4212
1132	rs675172	ZNF202	7.09662	1.04432e-11	7.5845e-09	0.201259	0.0283599	50.362
1133	rs2306627	INPP5B	-7.09654	1.04482e-11	7.58791e-09	-0.171308	0.0241397	50.3609
1134	rs4601595	PIK3CD	-7.09431	1.05921e-11	7.68843e-09	-0.235646	0.0332162	50.3292
1135	rs7112397	SVIP	-7.09129	1.07899e-11	7.8254e-09	-0.172013	0.0242569	50.2864
1136	rs10134181	CATSPERB	7.08732	1.10554e-11	8.00019e-09	0.281156	0.0396702	50.2302
1137	rs190206	TEKT3	7.0872	1.10638e-11	8.00566e-09	0.285009	0.0402146	50.2284
1138	rs10408774	ASPDH	7.08285	1.13626e-11	8.21127e-09	0.210129	0.0296673	50.1667
1139	rs57394767	RALGPS1	-7.07765	1.17301e-11	8.45952e-09	-0.141081	0.0199333	50.0931
1140	rs2013536	CNGB3	7.07725	1.17587e-11	8.47826e-09	0.327391	0.0462596	50.0875
1141	rs12138686	ZNF669	-7.07688	1.17853e-11	8.49559e-09	-0.217205	0.0306922	50.0823
1142	rs3857437	YTHDC2	-7.07413	1.19855e-11	8.63101e-09	-0.245562	0.0347126	50.0433
1143	rs1467808	TIE1	-7.07289	1.20773e-11	8.69346e-09	-0.329742	0.0466206	50.0257
1144	rs3127649	LINC02526	-7.06381	1.27666e-11	9.12714e-09	-0.256801	0.0363545	49.8974
1145	rs1763604	HSPB7	7.06272	1.28517e-11	9.18391e-09	0.330896	0.046851	49.8821
1146	rs11547207	CIB2	-7.06193	1.29138e-11	9.22604e-09	-0.314404	0.044521	49.8709
1147	rs10849594	RAD52	7.05424	1.35358e-11	9.63319e-09	0.215538	0.0305543	49.7622
1148	rs8048666	NPIPB13	-7.0487	1.40011e-11	9.94463e-09	-0.245335	0.0348056	49.6842
1149	rs10903160	SRGAP2C	7.04832	1.40341e-11	9.96681e-09	0.241775	0.0343025	49.6787
1150	rs4883215	PZP	-7.04464	1.43523e-11	1.01766e-08	-0.195671	0.0277759	49.627
1151	rs6451627	GHR	-7.04354	1.44492e-11	1.02431e-08	-0.394049	0.0559447	49.6115
1152	rs1432276	GALNT3	-7.04305	1.44921e-11	1.02719e-08	-0.258153	0.0366536	49.6046
1153	rs2054365	QRSL1	7.04128	1.46499e-11	1.03683e-08	0.149832	0.0212791	49.5796
1154	rs4360694	USP47	-7.03539	1.51853e-11	1.07253e-08	-0.179022	0.025446	49.4968
1155	rs60666480	TYW1	7.03203	1.54999e-11	1.09339e-08	0.169691	0.0241311	49.4495
1156	rs2270830	MARVELD3	-7.03126	1.5573e-11	1.09817e-08	-0.238974	0.0339873	49.4386
1157	rs2289278	WDR36	-7.02874	1.58135e-11	1.11217e-08	-0.332957	0.0473708	49.4032
1158	rs6438652	IQCB1	-7.02752	1.59322e-11	1.11873e-08	-0.16524	0.0235132	49.386
1159	rs2273514	IFI27L2	7.02527	1.61513e-11	1.13281e-08	0.253571	0.036094	49.3545
1160	rs2829882	LINC00158	-7.02334	1.63431e-11	1.14527e-08	-0.300571	0.0427961	49.3273
1161	rs3983891	PRB1	-7.02212	1.64651e-11	1.15256e-08	-0.387763	0.0552202	49.3101
1162	rs78412025	OVOL1	-7.02211	1.64654e-11	1.15256e-08	-0.204206	0.0290805	49.3101
1163	rs111786076	ZNF816	-7.01975	1.67044e-11	1.16795e-08	-0.902927	0.128627	49.2768
1164	rs12204712	CCND3	7.01877	1.68042e-11	1.17457e-08	0.375646	0.0535203	49.2631
1165	rs112655032	CCDC65	7.01828	1.68539e-11	1.17785e-08	0.308934	0.0440185	49.2563
1166	rs5758368	POLR3H	7.0155	1.71421e-11	1.19512e-08	0.218454	0.0311388	49.2172
1167	rs62003027	GOLGA8N	-7.01442	1.72546e-11	1.20272e-08	-0.30499	0.0434804	49.2021
1168	rs1127888	CHAF1A	7.01148	1.75658e-11	1.22198e-08	0.261256	0.0372612	49.1609
1169	rs2797201	NHLH2	7.00999	1.77265e-11	1.23236e-08	0.306709	0.0437532	49.1399
1170	rs2445304	OR51M1	-7.00807	1.7934e-11	1.24584e-08	-0.379523	0.0541551	49.1131
1171	rs17512051	VSIG10	7.00568	1.81969e-11	1.26324e-08	0.26616	0.037992	49.0796
1172	rs2980682	AGPAT5	6.99371	1.95702e-11	1.3514e-08	0.153204	0.021906	48.9119
1173	rs7832643	PLEC	6.99285	1.96719e-11	1.35776e-08	0.196426	0.0280895	48.9
1174	rs2726032	EIF3CL	6.99223	1.97462e-11	1.36242e-08	0.300169	0.0429289	48.8913
1175	rs6429746	AGMAT	-6.98185	2.10311e-11	1.44365e-08	-0.221999	0.0317966	48.7462
1176	rs62039529	NOMO1	6.97541	2.18684e-11	1.49635e-08	0.283418	0.040631	48.6563
1177	rs1799525	ANAPC5	-6.97417	2.20329e-11	1.50703e-08	-0.229618	0.032924	48.6391
1178	rs8118646	DHX35	6.9714	2.24057e-11	1.53095e-08	0.134371	0.0192746	48.6005
1179	rs7251415	C19orf44	-6.97008	2.25859e-11	1.54265e-08	-0.302278	0.043368	48.5821
1180	rs4591144	HEATR3	-6.95806	2.42913e-11	1.65197e-08	-0.205386	0.0295176	48.4146
1181	rs11219856	CCDC15	-6.95625	2.45587e-11	1.66777e-08	-0.427796	0.061498	48.3895
1182	rs509526	STPG1	6.95394	2.49048e-11	1.69074e-08	0.211097	0.0303564	48.3573
1183	rs2651241	LINC01788	-6.95057	2.54174e-11	1.72266e-08	-0.313635	0.0451237	48.3105
1184	rs3664	TCFL5	-6.94521	2.62546e-11	1.77605e-08	-0.217776	0.0313563	48.236
1185	rs11627297	TDRD9	-6.94253	2.66841e-11	1.80379e-08	-0.383097	0.0551812	48.1987
1186	rs7092926	TMEM236	6.93472	2.79735e-11	1.88557e-08	0.276166	0.0398236	48.0903
1187	rs11078219	COX10	-6.93299	2.82667e-11	1.90473e-08	-0.234138	0.0337715	48.0664
1188	rs62240638	IGLL1	-6.92858	2.90297e-11	1.9516e-08	-0.72008	0.103929	48.0052
1189	rs2697653	TEKT5	6.92853	2.90382e-11	1.9521e-08	0.327271	0.0472352	48.0045
1190	rs7459289	INTS1	6.92726	2.9261e-11	1.96644e-08	0.243858	0.0352027	47.987
1191	rs11076633	FANCA	-6.9249	2.96819e-11	1.9918e-08	-0.186958	0.0269979	47.9542
1192	rs6057072	ANKEF1	6.92436	2.97782e-11	1.99792e-08	0.26798	0.038701	47.9468
1193	rs11611609	KRR1	-6.92386	2.98675e-11	2.0033e-08	-0.18354	0.0265083	47.9399
1194	rs143823105	SULT1A4	6.91995	3.05803e-11	2.04786e-08	0.294296	0.0425286	47.8858
1195	rs66525235	DFFB	-6.91971	3.06244e-11	2.05078e-08	-0.165891	0.0239737	47.8825
1196	rs2175970	BRIP1	6.91444	3.16141e-11	2.11309e-08	0.250678	0.0362543	47.8095
1197	rs147574198	IGSF11	-6.90873	3.27208e-11	2.18308e-08	-0.411011	0.0594915	47.7305
1198	rs11191365	ARL3	-6.905	3.34638e-11	2.23043e-08	-0.281534	0.0407726	47.679
1199	rs8031677	AQR	6.90434	3.35982e-11	2.23875e-08	0.191863	0.0277887	47.6698
1200	rs2616812	DNAJC24	-6.90396	3.36748e-11	2.24369e-08	-0.210458	0.0304837	47.6646
1201	rs12377935	AK3	-6.89983	3.45226e-11	2.29685e-08	-0.176202	0.0255371	47.6076
1202	rs4286817	HLA-DQA1	6.89941	3.46086e-11	2.30243e-08	0.579734	0.0840265	47.6019
1203	rs2766578	CLPSL2	-6.89893	3.47103e-11	2.30875e-08	-0.371416	0.0538368	47.5952
1204	rs223877	COQ9	6.89865	3.47688e-11	2.31167e-08	0.188435	0.0273147	47.5913
1205	rs71482389	TCTN3	-6.89579	3.53723e-11	2.34956e-08	-0.333158	0.0483133	47.5519
1206	rs9662128	PPIE	-6.89529	3.54782e-11	2.35608e-08	-0.255215	0.0370129	47.545
1207	rs659116	LINC01829	-6.89522	3.54936e-11	2.35707e-08	-0.253832	0.0368127	47.544
1208	rs4445666	OR56A3	-6.89479	3.55854e-11	2.36232e-08	-0.346432	0.0502455	47.5381
1209	rs3795974	LPIN1	-6.89349	3.58643e-11	2.37995e-08	-0.167591	0.0243114	47.5202
1210	rs1721100	FGF20	-6.8928	3.60127e-11	2.38922e-08	-0.305474	0.0443178	47.5107
1211	rs9451129	SRSF12	-6.89077	3.64563e-11	2.41719e-08	-0.205303	0.0297939	47.4827
1212	rs73380011	DNAH17	-6.88746	3.71883e-11	2.46281e-08	-0.388071	0.0563445	47.4371
1213	rs12905537	PWRN2	-6.88537	3.76589e-11	2.49297e-08	-0.574473	0.0834338	47.4083
1214	rs1769019	IPMK	-6.88521	3.76938e-11	2.49524e-08	-0.201642	0.0292862	47.4062
1215	rs3117037	HLA-DOA	-6.88447	3.78621e-11	2.50547e-08	-0.583104	0.0846985	47.396
1216	rs12740791	CDC42	6.8826	3.82907e-11	2.5313e-08	0.239555	0.0348059	47.3702
1217	rs4768587	LINC02406	-6.87633	3.97612e-11	2.62289e-08	-0.455399	0.0662271	47.2839
1218	rs477895	CATSPERZ	-6.87448	4.02052e-11	2.65078e-08	-0.312751	0.0454945	47.2584
1219	rs1014470	KBTBD12	6.86888	4.15794e-11	2.73521e-08	0.508836	0.0740785	47.1815
1220	rs10981296	CCDC180	6.86551	4.24288e-11	2.78714e-08	0.163147	0.0237633	47.1352
1221	rs1843593	TMPRSS11F	-6.85947	4.39919e-11	2.88222e-08	-0.423063	0.0616758	47.0524
1222	rs4911251	C20orf203	6.85672	4.47244e-11	2.92682e-08	0.292016	0.0425883	47.0146
1223	rs11187599	PDE6C	-6.85442	4.53452e-11	2.96453e-08	-0.316872	0.0462288	46.9831
1224	rs2248629	PTPRQ	-6.85206	4.59897e-11	3.00182e-08	-0.338068	0.0493382	46.9508
1225	rs62206528	MROH8	6.85095	4.62977e-11	3.02067e-08	0.182018	0.0265682	46.9355
1226	rs7356196	PLAC8	6.84784	4.7167e-11	3.07569e-08	0.337275	0.0492527	46.8929
1227	rs8104663	C19orf12	-6.84523	4.79113e-11	3.12007e-08	-0.194099	0.0283553	46.8571
1228	rs79419498	FAM120AOS	-6.84495	4.79922e-11	3.12521e-08	-0.292903	0.0427911	46.8533
1229	rs72928519	CD6	6.84456	4.81023e-11	3.1321e-08	0.312212	0.0456146	46.848
1230	rs11801783	GORAB	6.83985	4.94785e-11	3.2149e-08	0.33388	0.0488139	46.7835
1231	rs1964334	FAM81B	-6.83723	5.02592e-11	3.26219e-08	-0.406908	0.0595135	46.7477
1232	rs2073881	ADAMTSL2	6.83543	5.08033e-11	3.29518e-08	0.390768	0.057168	46.7231
1233	rs581002	MRE11	-6.83194	5.18751e-11	3.36093e-08	-0.251942	0.0368771	46.6754
1234	rs35519903	ATP2A3	-6.8318	5.19195e-11	3.3637e-08	-0.302416	0.044266	46.6735
1235	rs11071820	ANKDD1A	-6.83164	5.19683e-11	3.36624e-08	-0.218537	0.0319889	46.6713
1236	rs2071465	TAP2	-6.83155	5.19964e-11	3.368e-08	-0.259141	0.0379329	46.6701
1237	rs4075959	RGS14	6.83061	5.22892e-11	3.38424e-08	0.184386	0.0269941	46.6572
1238	rs7090863	DYDC2	6.82943	5.2659e-11	3.40617e-08	0.309308	0.0452904	46.6411
1239	rs838838	ELP1	-6.82711	5.33943e-11	3.45099e-08	-0.199047	0.0291554	46.6095
1240	rs10950803	TTYH3	6.82664	5.35463e-11	3.46011e-08	0.20115	0.0294654	46.603
1241	rs1648307	SHF	-6.81411	5.77046e-11	3.71098e-08	-0.208395	0.0305829	46.4321
1242	rs77145016	SVEP1	-6.81287	5.81321e-11	3.73717e-08	-0.436387	0.0640533	46.4153
1243	rs72948899	CCDC178	-6.80277	6.17452e-11	3.95516e-08	-0.442889	0.0651042	46.2776
1244	rs10425377	KLK10	6.80229	6.19194e-11	3.96555e-08	0.356018	0.052338	46.2712
1245	rs74928151	SNX25	-6.80011	6.27303e-11	4.01433e-08	-0.301028	0.0442681	46.2415
1246	rs12581119	IKBIP	-6.80005	6.27534e-11	4.01573e-08	-0.251893	0.0370428	46.2406
1247	rs151181	CLN3	-6.79964	6.29073e-11	4.02464e-08	-0.197341	0.0290223	46.2351
1248	rs11250119	XKR6	6.79793	6.35505e-11	4.06245e-08	0.308843	0.0454319	46.2118
1249	rs1788193	SPAG1	6.79745	6.37324e-11	4.07273e-08	0.176528	0.0259697	46.2053
1250	rs28481280	OR2AJ1	-6.79682	6.39727e-11	4.0873e-08	-0.376133	0.0553396	46.1967
1251	rs4958487	SPARC	-6.79553	6.44671e-11	4.11693e-08	-0.205909	0.0303006	46.1792
1252	rs2701318	UPF3A	6.79104	6.62146e-11	4.22294e-08	0.202581	0.0298306	46.1182
1253	rs11172335	EEF1AKMT3	-6.78894	6.70452e-11	4.2721e-08	-0.32137	0.0473372	46.0897
1254	rs12787775	P2RY6	6.7882	6.73428e-11	4.28888e-08	0.369913	0.0544935	46.0796
1255	rs790675	SPPL3	6.7873	6.77052e-11	4.30964e-08	0.305913	0.0450714	46.0674
1256	rs6772490	PIGZ	-6.78476	6.87348e-11	4.37083e-08	-0.1709	0.0251889	46.033
1257	rs2124641	RNF175	6.7841	6.9005e-11	4.3873e-08	0.204441	0.0301352	46.024
1258	rs1884556	ZBED4	-6.78387	6.91015e-11	4.39322e-08	-0.180559	0.026616	46.0208
1259	rs758959	TRAF1	6.78237	6.97207e-11	4.42897e-08	0.214856	0.0316786	46.0005
1260	rs7314788	SPSB2	-6.78109	7.02507e-11	4.4604e-08	-0.242557	0.0357696	45.9832
1261	rs900641	ALDH7A1	-6.77877	7.12286e-11	4.51923e-08	-0.314078	0.0463325	45.9517
1262	rs4796856	NOTUM	6.7783	7.14264e-11	4.53126e-08	0.270149	0.0398549	45.9454
1263	rs56367304	SMCO4	-6.77629	7.22877e-11	4.58418e-08	-0.389003	0.0574065	45.9181
1264	rs75802446	LINC01448	-6.7748	7.29276e-11	4.62281e-08	-0.674286	0.0995284	45.898
1265	rs145650663	CFC1B	-6.7741	7.32331e-11	4.64124e-08	-0.626181	0.0924375	45.8884
1266	rs4507156	SLC4A11	-6.77298	7.37235e-11	4.66928e-08	-0.352001	0.0519714	45.8732
1267	rs7694119	TACR3	-6.77249	7.3939e-11	4.68171e-08	-0.334196	0.0493461	45.8666
1268	rs11787558	NUDT2	6.77198	7.41643e-11	4.69408e-08	0.217308	0.0320893	45.8597
1269	rs474229	TRIM4	6.77005	7.50194e-11	4.74374e-08	0.202225	0.0298706	45.8335
1270	rs884681	SLC29A3	6.76964	7.51985e-11	4.75285e-08	0.236834	0.0349848	45.8281
1271	rs4919133	MARVELD1	6.76937	7.53217e-11	4.76013e-08	0.2161	0.0319232	45.8244
1272	rs448859	SLC22A18AS	6.76712	7.63357e-11	4.82007e-08	0.237494	0.0350953	45.7939
1273	rs10468481	SAT2	-6.7663	7.67081e-11	4.84288e-08	-0.168317	0.0248759	45.7828
1274	rs55932213	LINC01505	6.7643	7.76219e-11	4.89777e-08	0.280041	0.0413998	45.7558
1275	rs11231221	TMEM223	6.76191	7.87331e-11	4.96252e-08	0.263855	0.0390208	45.7234
1276	rs5998471	RFPL3S	6.76016	7.95568e-11	5.01167e-08	0.252692	0.0373797	45.6997
1277	rs72938752	PKP4	-6.75645	8.13286e-11	5.11757e-08	-0.283782	0.0420016	45.6496
1278	rs7959322	NTN4	-6.75373	8.26487e-11	5.19257e-08	-0.218089	0.0322916	45.6129
1279	rs1105191	TTC39B	-6.75199	8.35089e-11	5.24267e-08	-0.127904	0.0189431	45.5893
1280	rs13209180	CD83	6.75073	8.41332e-11	5.27946e-08	0.308828	0.0457474	45.5724
1281	rs2960930	TYW1B	-6.7481	8.54567e-11	5.35798e-08	-0.241177	0.03574	45.5368
1282	rs1628930	LINC00092	-6.7463	8.63741e-11	5.40841e-08	-0.28062	0.0415961	45.5125
1283	rs11062016	CACNA2D4	-6.74554	8.67633e-11	5.4317e-08	-0.399962	0.0592928	45.5023
1284	rs72761538	THSD4	-6.74553	8.67663e-11	5.43179e-08	-0.277765	0.0411777	45.5022
1285	rs12764498	AKR1C1	6.74476	8.71634e-11	5.45499e-08	0.394188	0.0584436	45.4918
1286	rs61706454	GPR179	6.74059	8.93481e-11	5.58547e-08	0.341499	0.050663	45.4355
1287	rs10864649	TTC13	6.73653	9.15192e-11	5.71351e-08	0.179203	0.0266016	45.3809
1288	rs555761	TPD52L1	6.73565	9.19957e-11	5.74185e-08	0.263137	0.0390663	45.369
1289	rs7255551	ZNF571	6.73335	9.32614e-11	5.80822e-08	0.187687	0.0278743	45.338
1290	rs4260027	FSD2	-6.72533	9.77911e-11	6.05969e-08	-0.184941	0.0274992	45.2301
1291	rs74867009	ETFRF1	-6.72411	9.84977e-11	6.10136e-08	-0.271534	0.0403821	45.2137
1292	rs4466719	SUPV3L1	-6.72017	1.00825e-10	6.23528e-08	-0.172089	0.0256078	45.1606
1293	rs4834255	TIFA	6.71677	1.02868e-10	6.35335e-08	0.191439	0.0285016	45.115
1294	rs62458436	ZNF117	6.71629	1.0316e-10	6.37027e-08	0.466968	0.0695277	45.1086
1295	rs74605972	CCDC127	-6.7147	1.04135e-10	6.42408e-08	-0.303284	0.0451672	45.0872
1296	rs9728667	PTPN14	6.71181	1.05928e-10	6.52653e-08	0.247413	0.0368623	45.0484
1297	rs3021304	BTNL2	-6.70625	1.09463e-10	6.73115e-08	-0.337493	0.0503252	44.9738
1298	rs4632787	LINC01950	-6.70612	1.09548e-10	6.73604e-08	-0.253049	0.0377341	44.972
1299	rs1976384	LINC00664	6.70117	1.12794e-10	6.92272e-08	0.282695	0.0421859	44.9057
1300	rs3132616	FLOT1	-6.701	1.12907e-10	6.92931e-08	-0.247711	0.0369662	44.9034
1301	rs630707	FOXRED1	-6.7006	1.13176e-10	6.94512e-08	-0.204214	0.030477	44.898
1302	rs2850597	TTC9C	6.6997	1.13781e-10	6.97958e-08	0.158052	0.023591	44.8859
1303	rs62527422	SLC26A7	-6.69599	1.16295e-10	7.12234e-08	-0.640146	0.0956014	44.8363
1304	rs12911385	STRA6	-6.68708	1.2257e-10	7.48694e-08	-0.257991	0.0385805	44.717
1305	rs4930436	GSTP1	6.68506	1.24031e-10	7.5706e-08	0.143683	0.0214931	44.6901
1306	rs6428494	KYAT3	6.68306	1.25506e-10	7.65368e-08	0.183466	0.0274525	44.6633
1307	rs3219161	MPP4	-6.68164	1.26558e-10	7.71241e-08	-0.347938	0.0520738	44.6443
1308	rs226037	CRYM	-6.67847	1.28942e-10	7.85161e-08	-0.226528	0.0339191	44.602
1309	rs578368	ACOT11	-6.67748	1.29696e-10	7.89326e-08	-0.209415	0.0313615	44.5887
1310	rs7598301	SH3YL1	-6.66751	1.37533e-10	8.34358e-08	-0.150653	0.022595	44.4557
1311	rs1324551	ACTA2	6.66448	1.40006e-10	8.48527e-08	0.175312	0.0263055	44.4152
1312	rs7594345	ATIC	-6.66265	1.41518e-10	8.57228e-08	-0.139977	0.0210093	44.3909
1313	rs278154	PRKAB1	6.66235	1.41763e-10	8.58666e-08	0.183363	0.0275223	44.387
1314	rs4645533	ADAM18	-6.65776	1.45639e-10	8.80237e-08	-0.249286	0.0374429	44.3258
1315	rs10492987	DNAJC16	-6.65723	1.46097e-10	8.82917e-08	-0.13856	0.0208134	44.3187
1316	rs78523	APOL1	6.6521	1.5056e-10	9.08035e-08	0.406934	0.0611738	44.2505
1317	rs3829241	TPCN2	6.65065	1.51852e-10	9.15233e-08	0.229818	0.0345558	44.2311
1318	rs3181256	DHRS1	6.64385	1.58031e-10	9.49319e-08	0.216449	0.0325789	44.1408
1319	rs11635398	ACAN	-6.64042	1.61245e-10	9.66867e-08	-0.454731	0.0684792	44.0952
1320	rs10919146	CCDC181	6.63943	1.62186e-10	9.72248e-08	0.261317	0.0393584	44.082
1321	rs231527	MPP2	-6.63918	1.62424e-10	9.73627e-08	-0.315816	0.0475686	44.0787
1322	rs600661	MEIKIN	-6.63868	1.62898e-10	9.76066e-08	-0.362834	0.0546546	44.0721
1323	rs9884995	DDX4	6.63843	1.63138e-10	9.7746e-08	0.251969	0.0379562	44.0687
1324	rs6463656	C1GALT1	-6.63816	1.63393e-10	9.78933e-08	-0.156934	0.0236411	44.0652
1325	rs1159542	LINC02549	-6.63497	1.66483e-10	9.95233e-08	-0.364874	0.0549927	44.0228
1326	rs6503412	DCAKD	-6.63472	1.66718e-10	9.96574e-08	-0.149608	0.0225492	44.0196
1327	rs36662	TMC4	6.63404	1.67387e-10	1.00017e-07	0.23631	0.0356209	44.0105
1328	rs2193005	A2M	6.63384	1.67588e-10	1.0011e-07	0.301453	0.0454418	44.0078
1329	rs525190	PKD2L1	-6.62868	1.72728e-10	1.02972e-07	-0.49343	0.0744387	43.9394
1330	rs3917265	IL1RL2	6.6261	1.75358e-10	1.04444e-07	0.203486	0.0307097	43.9052
1331	rs6676619	CEP85	6.62535	1.76129e-10	1.04885e-07	0.198461	0.0299548	43.8953
1332	rs141745012	HAUS1	-6.61963	1.8213e-10	1.08245e-07	-0.451757	0.0682451	43.8194
1333	rs1919179	SCN7A	6.61828	1.83565e-10	1.09042e-07	0.278747	0.0421176	43.8017
1334	rs11246278	EPS8L2	-6.61477	1.87377e-10	1.11118e-07	-0.364459	0.0550978	43.7552
1335	rs7856692	KIF12	6.61291	1.8943e-10	1.12257e-07	0.257675	0.0389655	43.7305
1336	rs6599307	ZNF718	-6.61031	1.92324e-10	1.13879e-07	-0.282234	0.0426961	43.6962
1337	rs17446091	TRIM35	6.60865	1.94203e-10	1.1492e-07	0.251736	0.0380919	43.6743
1338	rs4782676	CRISPLD2	6.60575	1.9752e-10	1.16792e-07	0.340178	0.0514972	43.636
1339	rs10164294	ZNF432	-6.60547	1.97842e-10	1.16968e-07	-0.20675	0.0312998	43.6323
1340	rs4808961	GATAD2A	6.59897	2.05504e-10	1.21111e-07	0.188651	0.0285879	43.5464
1341	rs300181	SMC6	-6.59736	2.07444e-10	1.22135e-07	-0.173142	0.0262441	43.5251
1342	rs4530598	ADAMTS3	6.59588	2.09239e-10	1.23145e-07	0.209161	0.0317109	43.5057
1343	rs9419126	LINC01166	6.59207	2.13939e-10	1.25715e-07	0.671257	0.101828	43.4555
1344	rs6012570	STAU1	6.59198	2.14058e-10	1.25761e-07	0.259753	0.0394044	43.4542
1345	rs518204	SYCP2L	-6.58917	2.17598e-10	1.27592e-07	-0.224572	0.034082	43.4171
1346	rs2577382	GFRA1	6.58782	2.1931e-10	1.28507e-07	0.268225	0.0407152	43.3994
1347	rs357627	FAT2	-6.58681	2.20605e-10	1.29213e-07	-0.212526	0.0322654	43.3861
1348	rs12724335	EFCAB7	-6.58494	2.23031e-10	1.30575e-07	-0.174621	0.0265182	43.3614
1349	rs4788077	SULT1A2	-6.58279	2.25837e-10	1.32157e-07	-0.332257	0.0504736	43.3332
1350	rs28666958	CCDC154	-6.57923	2.30576e-10	1.34641e-07	-0.404744	0.0615185	43.2863
1351	rs1980010	MBTPS1	6.5778	2.32505e-10	1.35657e-07	0.135164	0.0205485	43.2675
1352	rs3094219	PSORS1C1	-6.57758	2.32807e-10	1.35818e-07	-0.333496	0.0507019	43.2645
1353	rs62521190	MED30	-6.56855	2.45372e-10	1.42692e-07	-0.198726	0.0302542	43.1458
1354	rs6103396	IFT52	6.56561	2.49605e-10	1.4496e-07	0.161114	0.0245391	43.1072
1355	rs185065	LINC02060	-6.56186	2.55114e-10	1.47984e-07	-0.219484	0.0334485	43.058
1356	rs3747541	TRMT10B	6.56082	2.5666e-10	1.48821e-07	0.115637	0.0176254	43.0443
1357	rs168611	LRRC8B	-6.55963	2.58437e-10	1.49732e-07	-0.185935	0.0283454	43.0288
1358	rs587667	C11orf97	-6.55943	2.58737e-10	1.49891e-07	-0.256834	0.039155	43.0262
1359	rs2285604	ZNF304	-6.55818	2.60629e-10	1.50883e-07	-0.163518	0.0249334	43.0097
1360	rs525913	NBPF12	6.55562	2.64528e-10	1.5296e-07	0.302934	0.0462098	42.9762
1361	rs4976695	DBN1	-6.55394	2.6713e-10	1.54396e-07	-0.163023	0.024874	42.9541
1362	rs7860297	OMD	-6.54705	2.78033e-10	1.60106e-07	-0.227019	0.0346751	42.8639
1363	rs7076315	CASP7	-6.54558	2.80427e-10	1.61365e-07	-0.335501	0.0512562	42.8446
1364	rs12861774	UCHL3	-6.54505	2.81289e-10	1.61678e-07	-0.343848	0.0525356	42.8377
1365	rs12774134	AKR1C3	6.54383	2.83277e-10	1.62706e-07	0.352672	0.0538938	42.8218
1366	rs256546	C2orf88	-6.54254	2.85414e-10	1.63879e-07	-0.180428	0.0275776	42.8048
1367	rs194533	STEAP2	-6.54021	2.89296e-10	1.65942e-07	-0.154001	0.0235468	42.7744
1368	rs2151930	AVPI1	-6.53976	2.90061e-10	1.66364e-07	-0.214787	0.0328433	42.7684
1369	rs357742	MPHOSPH10	6.53933	2.90781e-10	1.66768e-07	0.146781	0.0224459	42.7628
1370	rs415129	CACNG6	-6.53886	2.9158e-10	1.67189e-07	-0.238961	0.0365448	42.7566
1371	rs12600664	SMYD4	6.53552	2.97274e-10	1.70009e-07	0.196904	0.0301283	42.7131
1372	rs1540095	KRT83	6.53092	3.05322e-10	1.74159e-07	0.361745	0.0553896	42.6529
1373	rs2724384	CD46	-6.52639	3.13427e-10	1.78491e-07	-0.184113	0.0282105	42.5938
1374	rs452850	HLA-A	6.52336	3.18993e-10	1.81398e-07	0.345408	0.0529494	42.5542
1375	rs11654589	VPS53	6.51688	3.31183e-10	1.8789e-07	0.231478	0.0355197	42.4697
1376	rs56304982	RAPGEF3	6.50866	3.47304e-10	1.96455e-07	0.221546	0.0340386	42.3627
1377	rs11666162	IGLON5	-6.50808	3.4848e-10	1.9708e-07	-0.198799	0.0305465	42.3551
1378	rs10094204	GDAP1	-6.50155	3.6188e-10	2.04172e-07	-0.397403	0.0611243	42.2702
1379	rs838202	PCCB	6.5007	3.63677e-10	2.0509e-07	0.143035	0.022003	42.259
1380	rs72892678	DUSP19	-6.50058	3.63927e-10	2.05212e-07	-0.310299	0.0477341	42.2575
1381	rs2826498	LINC00320	6.49906	3.67127e-10	2.06779e-07	0.362044	0.0557072	42.2378
1382	rs1012624	LRRC1	-6.4985	3.68312e-10	2.07416e-07	-0.201793	0.0310522	42.2305
1383	rs11949767	MXD3	6.49458	3.76744e-10	2.1182e-07	0.236444	0.0364063	42.1796
1384	rs11656836	EPX	6.49448	3.76963e-10	2.11938e-07	0.234469	0.0361028	42.1783
1385	rs1611115	DBH	-6.49417	3.77656e-10	2.1227e-07	-0.366009	0.0563597	42.1742
1386	rs10415783	COL5A3	6.4928	3.80653e-10	2.13876e-07	0.349647	0.0538515	42.1564
1387	rs1473617	NUP35	-6.49201	3.82389e-10	2.14804e-07	-0.177581	0.0273538	42.1462
1388	rs12033867	ODF2L	6.49093	3.84773e-10	2.16075e-07	0.150122	0.023128	42.1322
1389	rs10819133	PBX3	-6.49073	3.8521e-10	2.16298e-07	-0.202334	0.0311728	42.1296
1390	rs853220	ACACA	-6.48729	3.92938e-10	2.20396e-07	-0.253489	0.0390747	42.085
1391	rs6486995	PDE3A	-6.48265	4.03595e-10	2.2598e-07	-0.268035	0.0413464	42.0248
1392	rs11821808	UVRAG	6.48098	4.07513e-10	2.28017e-07	0.227048	0.0350329	42.0031
1393	rs1581776	CDK5RAP2	6.47489	4.22073e-10	2.35627e-07	0.300004	0.0463334	41.9242
1394	rs8192024	MGST2	6.4744	4.23268e-10	2.36256e-07	0.208109	0.0321433	41.9178
1395	rs12607810	PIK3C3	6.47388	4.2453e-10	2.36878e-07	0.403688	0.0623564	41.9111
1396	rs4314833	TNFRSF18	-6.4738	4.24733e-10	2.36939e-07	-0.483903	0.0747479	41.9101
1397	rs10439970	KNG1	6.47154	4.30296e-10	2.39826e-07	0.313515	0.0484452	41.8808
1398	rs10413090	PLK5	6.46697	4.41776e-10	2.45791e-07	0.285649	0.0441705	41.8216
1399	rs77434714	NUDT7	-6.46676	4.42308e-10	2.46079e-07	-0.322731	0.0499061	41.8189
1400	rs6905201	MICA	6.46441	4.48337e-10	2.49233e-07	0.251352	0.0388825	41.7885
1401	rs11668444	DAND5	-6.46314	4.51625e-10	2.50952e-07	-0.272824	0.0422123	41.7721
1402	rs5750646	CBY1	6.46281	4.5247e-10	2.51395e-07	0.135007	0.0208898	41.7679
1403	rs73406119	FAM227B	-6.46264	4.52907e-10	2.51628e-07	-0.383303	0.0593106	41.7658
1404	rs2785210	AQP3	6.46254	4.53178e-10	2.51744e-07	0.268725	0.0415819	41.7644
1405	rs3116975	HLA-DPA1	-6.4613	4.5641e-10	2.53391e-07	-0.327805	0.0507335	41.7484
1406	rs10903346	PRAG1	-6.46105	4.57072e-10	2.53718e-07	-0.234015	0.0362193	41.7452
1407	rs6482420	ARHGAP21	-6.46021	4.59289e-10	2.54785e-07	-0.27515	0.0425914	41.7343
1408	rs10434040	SPATA5	-6.45915	4.62112e-10	2.56175e-07	-0.240267	0.037198	41.7206
1409	rs6962	AHRR	-6.45258	4.799e-10	2.65184e-07	-0.464652	0.0720103	41.6358
1410	rs4567794	TWSG1	6.45163	4.82522e-10	2.66485e-07	0.141336	0.0219071	41.6235
1411	rs3736802	TRPC4AP	-6.44966	4.88017e-10	2.69313e-07	-0.142443	0.0220853	41.5981
1412	rs4964618	PRDM4	-6.44848	4.91339e-10	2.70818e-07	-0.131774	0.0204348	41.5829
1413	rs10870177	UAP1L1	-6.44834	4.91718e-10	2.71009e-07	-0.237283	0.0367974	41.5811
1414	rs72648998	TTN	6.44758	4.93867e-10	2.72118e-07	0.534905	0.082962	41.5714
1415	rs34856659	NUP88	-6.44725	4.94805e-10	2.72598e-07	-0.152741	0.0236909	41.5671
1416	rs3745246	KRI1	-6.44662	4.9662e-10	2.73553e-07	-0.231434	0.0359	41.5589
1417	rs17428825	ZC3H13	6.44609	4.98136e-10	2.74329e-07	0.166766	0.0258709	41.552
1418	rs3979376	ZC3H8	6.44387	5.04522e-10	2.77597e-07	0.178014	0.0276253	41.5234
1419	rs2240111	DGCR2	-6.44337	5.05968e-10	2.78285e-07	-0.244944	0.0380149	41.517
1420	rs2025050	MIR646HG	6.43831	5.20872e-10	2.85739e-07	0.400339	0.0621808	41.4519
1421	rs10132769	PPP2R3C	-6.43639	5.26657e-10	2.88706e-07	-0.142674	0.0221668	41.4271
1422	rs2180047	FBXL4	-6.43631	5.26895e-10	2.88818e-07	-0.139675	0.0217011	41.4261
1423	rs111457769	GTF2IRD2	-6.43611	5.27508e-10	2.89147e-07	-0.306999	0.0476995	41.4235
1424	rs35628925	POU5F1	-6.43456	5.32208e-10	2.91534e-07	-0.34066	0.0529422	41.4036
1425	rs115431061	POGLUT1	-6.43407	5.33714e-10	2.92216e-07	-0.402074	0.0624914	41.3972
1426	rs6760100	PLGLB2	-6.43386	5.34366e-10	2.92558e-07	-0.288679	0.0448687	41.3945
1427	rs8750	GLRX	-6.43367	5.34945e-10	2.9287e-07	-0.22709	0.0352971	41.3921
1428	rs7611956	IGSF10	6.43058	5.44502e-10	2.97516e-07	0.28014	0.0435638	41.3524
1429	rs9994208	F11	6.42454	5.63682e-10	3.0749e-07	0.328156	0.0510785	41.2747
1430	rs6956249	PUS7	-6.42383	5.65993e-10	3.08506e-07	-0.153939	0.0239638	41.2656
1431	rs6837	CNOT7	6.42286	5.69138e-10	3.10107e-07	0.131067	0.0204063	41.2531
1432	rs4545141	MTBP	6.42087	5.75656e-10	3.13364e-07	0.169109	0.0263374	41.2276
1433	rs556595	PACS1	-6.4164	5.90582e-10	3.20287e-07	-0.192035	0.0299288	41.1702
1434	rs4466842	SLC29A2	6.4163	5.90917e-10	3.20454e-07	0.276489	0.0430917	41.169
1435	rs11634417	SYNM	6.41477	5.96139e-10	3.23124e-07	0.191691	0.0298827	41.1492
1436	rs13118687	ENPEP	-6.41392	5.99021e-10	3.2455e-07	-0.272667	0.0425118	41.1384
1437	rs7488783	PRPF40B	-6.40762	6.21027e-10	3.35202e-07	-0.15318	0.0239058	41.0576
1438	rs12978101	GDF15	-6.40753	6.21344e-10	3.35332e-07	-0.316329	0.0493684	41.0564
1439	rs9890316	NARF	6.40725	6.22325e-10	3.35829e-07	0.162421	0.0253496	41.0529
1440	rs17395091	LCLAT1	-6.40583	6.27428e-10	3.38381e-07	-0.295662	0.0461552	41.0346
1441	rs9544057	LMO7DN	6.40109	6.44636e-10	3.46815e-07	0.374948	0.0585756	40.974
1442	rs61776465	MRPL37	-6.39474	6.68455e-10	3.58889e-07	-0.211324	0.0330466	40.8928
1443	rs57149692	MAPK3	-6.39316	6.74543e-10	3.61853e-07	-0.199443	0.0311963	40.8725
1444	rs67758145	LINC01915	-6.39142	6.8127e-10	3.65253e-07	-0.32455	0.050779	40.8502
1445	rs131814	TYMP	6.38957	6.88504e-10	3.6882e-07	0.2465	0.0385785	40.8266
1446	rs9397398	RAET1G	-6.38908	6.9044e-10	3.69755e-07	-0.329242	0.051532	40.8203
1447	rs397004	RAB3C	6.38585	7.03278e-10	3.7616e-07	0.154719	0.0242284	40.7791
1448	rs4283832	COMMD10	6.38534	7.05341e-10	3.7719e-07	0.192146	0.0300918	40.7725
1449	rs72677088	LINC01748	-6.38419	7.09976e-10	3.79519e-07	-0.406903	0.0637361	40.7579
1450	rs11188518	CC2D2B	-6.38309	7.1445e-10	3.81685e-07	-0.194686	0.0305003	40.7438
1451	rs10782485	SYNE3	6.37894	7.31536e-10	3.90162e-07	0.245178	0.0384355	40.6909
1452	rs1690739	STXBP3	-6.37592	7.44251e-10	3.96265e-07	-0.174342	0.0273437	40.6524
1453	rs35690547	NTPCR	-6.3738	7.53315e-10	4.00633e-07	-0.231104	0.0362584	40.6253
1454	rs77694099	ZFYVE1	6.37295	7.56971e-10	4.0248e-07	0.26356	0.0413561	40.6145
1455	rs10247712	SLC13A1	-6.37244	7.59143e-10	4.0354e-07	-0.299377	0.04698	40.6081
1456	rs116223510	ADAMTS20	-6.36818	7.77799e-10	4.12723e-07	-0.430305	0.067571	40.5538
1457	rs9390491	SAMD5	-6.36244	8.03634e-10	4.25145e-07	-0.246325	0.0387154	40.4807
1458	rs12601380	DHRS11	6.35971	8.16223e-10	4.31441e-07	0.17824	0.0280264	40.4459
1459	rs13248100	SPIDR	-6.35947	8.17359e-10	4.32001e-07	-0.230575	0.036257	40.4428
1460	rs2910006	PCDHB9	-6.3583	8.22818e-10	4.34682e-07	-0.249388	0.0392224	40.428
1461	rs10890773	SLC35F2	-6.35742	8.26941e-10	4.36656e-07	-0.26755	0.0420847	40.4168
1462	rs10201723	CERKL	6.35698	8.2903e-10	4.3757e-07	0.218668	0.0343981	40.4111
1463	rs8134200	TMEM50B	6.34763	8.74273e-10	4.585e-07	0.150932	0.0237777	40.2924
1464	rs3168051	TRIM44	6.33769	9.25054e-10	4.8319e-07	0.155082	0.0244699	40.1663
1465	rs1470121	PCOLCE2	-6.33664	9.30562e-10	4.85736e-07	-0.251483	0.0396871	40.153
1466	rs75897408	ZDHHC11	-6.33505	9.39008e-10	4.89823e-07	-0.856579	0.135213	40.1329
1467	rs6683495	TNN	-6.33501	9.39233e-10	4.89883e-07	-0.255344	0.0403069	40.1323
1468	rs71421897	CLBA1	-6.33464	9.41223e-10	4.9084e-07	-0.234606	0.0370354	40.1276
1469	rs17136094	INTS4	-6.33445	9.42191e-10	4.91282e-07	-0.188375	0.0297382	40.1253
1470	rs1789323	SLC22A10	6.33423	9.43401e-10	4.9187e-07	0.278212	0.043922	40.1224
1471	rs11732759	NAAA	-6.33232	9.53657e-10	4.96798e-07	-0.140779	0.0222318	40.0983
1472	rs10044700	THBS4	6.33033	9.64516e-10	5.0132e-07	0.182024	0.0287543	40.073
1473	rs11040819	C11orf42	6.3303	9.64683e-10	5.01403e-07	0.320291	0.0505965	40.0726
1474	rs78631600	LRP6	6.32879	9.72955e-10	5.05336e-07	0.2312	0.0365314	40.0536
1475	rs4791824	STX8	6.32852	9.74464e-10	5.06065e-07	0.213187	0.0336868	40.0501
1476	rs11120746	CD55	-6.32799	9.77389e-10	5.0742e-07	-0.192022	0.0303449	40.0434
1477	rs62181740	METAP1D	-6.32444	9.9722e-10	5.17077e-07	-0.245428	0.0388063	39.9986
1478	rs2757891	FOXD4L1	6.32356	1.00224e-09	5.19452e-07	0.310923	0.0491691	39.9874
1479	rs2572391	SLC35G5	-6.32156	1.01366e-09	5.24818e-07	-0.310991	0.0491953	39.9621
1480	rs10903783	LINC02662	-6.31912	1.02777e-09	5.31665e-07	-0.333336	0.0527504	39.9313
1481	rs3751837	CLUAP1	-6.31874	1.02998e-09	5.32776e-07	-0.179774	0.028451	39.9265
1482	rs34437419	RBPMS	-6.31636	1.04396e-09	5.39485e-07	-0.22546	0.0356946	39.8964
1483	rs6667531	FHAD1	6.31535	1.04996e-09	5.42395e-07	0.329083	0.0521084	39.8836
1484	rs17662779	TMEM132E	6.31519	1.05088e-09	5.42844e-07	0.204023	0.0323067	39.8816
1485	rs2442522	MCPH1	6.31491	1.05253e-09	5.43627e-07	0.166865	0.0264239	39.8782
1486	rs12119836	OR2T1	6.30721	1.09942e-09	5.65717e-07	0.459694	0.0728839	39.7809
1487	rs9925773	SLC7A6OS	-6.30701	1.10071e-09	5.66347e-07	-0.189101	0.0299827	39.7783
1488	rs3181070	FBXO17	6.30656	1.1035e-09	5.67626e-07	0.30799	0.0488365	39.7727
1489	rs1814083	LINC01750	-6.30586	1.10788e-09	5.69701e-07	-0.322194	0.0510944	39.7639
1490	rs9321367	SLC18B1	-6.30395	1.11991e-09	5.75542e-07	-0.27183	0.0431206	39.7398
1491	rs4787951	IL4R	-6.30349	1.12285e-09	5.76948e-07	-0.291435	0.0462339	39.7339
1492	rs57251624	COL24A1	6.30261	1.1284e-09	5.79607e-07	0.335051	0.0531607	39.7229
1493	rs58017841	SMOC2	-6.29586	1.17227e-09	6.00627e-07	-0.519284	0.0824802	39.6379
1494	rs45567235	ARHGEF39	-6.29549	1.17476e-09	6.01851e-07	-0.395059	0.0627527	39.6332
1495	rs10761079	NIPSNAP3B	-6.29492	1.17851e-09	6.03664e-07	-0.215501	0.0342341	39.6261
1496	rs28446021	PSAPL1	-6.29405	1.18436e-09	6.06451e-07	-1.06854	0.16977	39.615
1497	rs11084699	RHPN2	6.29153	1.20132e-09	6.1404e-07	0.218791	0.0347754	39.5834
1498	rs2114887	SFTPA2	6.28807	1.22503e-09	6.25221e-07	0.293183	0.0466253	39.5398
1499	rs2740588	PCDHB12	6.28789	1.22627e-09	6.25768e-07	0.289116	0.0459799	39.5376
1500	rs10358	AFMID	6.28035	1.27953e-09	6.50429e-07	0.182286	0.0290248	39.4428
1501	rs12468262	CREG2	6.28004	1.2818e-09	6.51452e-07	0.142337	0.022665	39.4389
1502	rs9577553	ADPRHL1	6.27978	1.28368e-09	6.52299e-07	0.275017	0.043794	39.4356
1503	rs6595170	DTWD2	6.27665	1.30654e-09	6.63133e-07	0.172639	0.0275049	39.3963
1504	rs4462275	ATE1	6.27512	1.31785e-09	6.6855e-07	0.420448	0.0670025	39.3771
1505	rs2109111	CRACR2A	6.27298	1.33388e-09	6.75684e-07	0.263375	0.0419857	39.3502
1506	rs9487064	PPIL6	-6.27148	1.34519e-09	6.81109e-07	-0.196053	0.031261	39.3314
1507	rs13151800	ASB5	-6.27116	1.34761e-09	6.82216e-07	-0.410276	0.0654226	39.3274
1508	rs4796398	EIF5A	6.27096	1.34913e-09	6.82904e-07	0.18865	0.0300831	39.3249
1509	rs6593661	LINC02607	-6.26816	1.37054e-09	6.93076e-07	-0.295515	0.0471454	39.2899
1510	rs168150	SLC9C1	-6.26777	1.3736e-09	6.94451e-07	-0.23136	0.0369127	39.2849
1511	rs7225505	CNTROB	6.2646	1.39829e-09	7.05788e-07	0.158257	0.0252621	39.2452
1512	rs136464	RFPL2	6.26254	1.41458e-09	7.13385e-07	0.305289	0.0487484	39.2195
1513	rs6560900	P2RX2	-6.26229	1.4166e-09	7.14316e-07	-0.292692	0.0467389	39.2163
1514	rs73064225	ZNF446	6.26186	1.42003e-09	7.15977e-07	0.181049	0.028913	39.2109
1515	rs34730165	KLHL23	6.26097	1.42719e-09	7.18921e-07	0.421362	0.0672998	39.1997
1516	rs4793989	TTLL6	6.26026	1.43289e-09	7.2155e-07	0.209603	0.0334815	39.1908
1517	rs1442129	MMRN1	6.25796	1.45156e-09	7.30008e-07	0.274152	0.0438086	39.1621
1518	rs962899	HCG17	6.25251	1.4967e-09	7.50419e-07	0.229943	0.0367761	39.0939
1519	rs457930	NIPSNAP1	-6.24999	1.51808e-09	7.60145e-07	-0.224519	0.0359232	39.0624
1520	rs12481365	ERGIC3	-6.24701	1.5437e-09	7.72373e-07	-0.250475	0.0400952	39.0252
1521	rs604521	NFKBIZ	-6.24678	1.54568e-09	7.73277e-07	-0.225646	0.0361219	39.0223
1522	rs4915979	CACHD1	-6.24496	1.56158e-09	7.80474e-07	-0.209015	0.0334694	38.9995
1523	rs6084482	LINC01730	-6.24386	1.57128e-09	7.84991e-07	-0.235065	0.0376475	38.9858
1524	rs212514	ECE1	-6.24357	1.57382e-09	7.86183e-07	-0.323648	0.0518371	38.9822
1525	rs9689160	SNRPC	6.23944	1.61072e-09	8.03598e-07	0.189471	0.0303666	38.9307
1526	rs2617740	ZNF761	6.23384	1.66222e-09	8.2752e-07	0.190262	0.0305209	38.8607
1527	rs6436890	FBXO36	-6.23268	1.67308e-09	8.32418e-07	-0.130082	0.0208709	38.8462
1528	rs62512022	LINC01602	6.23267	1.67313e-09	8.32418e-07	0.336352	0.053966	38.8462
1529	rs2303678	MVB12A	6.23196	1.67982e-09	8.3541e-07	0.273642	0.0439095	38.8373
1530	rs6449397	FAM90A26	6.23141	1.68499e-09	8.37657e-07	0.708136	0.11364	38.8305
1531	rs77546036	KCNV2	-6.22818	1.71581e-09	8.51814e-07	-0.37045	0.0594797	38.7902
1532	rs10825502	PCDH15	-6.22732	1.72405e-09	8.55628e-07	-0.198179	0.0318241	38.7796
1533	rs7938061	ANO5	6.22554	1.74138e-09	8.63347e-07	0.278606	0.0447522	38.7573
1534	rs6909774	MMS22L	-6.22421	1.75439e-09	8.68962e-07	-0.196999	0.0316505	38.7408
1535	rs8040776	AVEN	6.2242	1.75455e-09	8.69031e-07	0.188086	0.0302186	38.7406
1536	rs2240160	TMEM259	-6.22375	1.75896e-09	8.71139e-07	-0.227464	0.0365477	38.735
1537	rs11146968	LRCOL1	6.22316	1.76478e-09	8.73592e-07	0.372149	0.0598007	38.7277
1538	rs6061521	RBBP8NL	-6.22067	1.78952e-09	8.85034e-07	-0.25688	0.0412945	38.6968
1539	rs8005856	ZNF839	-6.21971	1.79915e-09	8.89582e-07	-0.206183	0.0331499	38.6848
1540	rs2083237	SLX1B	6.21921	1.80427e-09	8.91808e-07	0.291114	0.0468089	38.6785
1541	rs12462226	ZNF561	6.21908	1.80556e-09	8.92388e-07	0.256794	0.0412914	38.677
1542	rs40359	SETD6	6.21865	1.8099e-09	8.94026e-07	0.165853	0.0266703	38.6716
1543	rs12783012	ANKRD26	-6.21794	1.81709e-09	8.97196e-07	-0.408575	0.065709	38.6628
1544	rs6030899	L3MBTL1	-6.21669	1.82985e-09	9.03201e-07	-0.181151	0.0291394	38.6473
1545	rs6509765	ZNF813	-6.21412	1.85639e-09	9.15568e-07	-0.338324	0.0544444	38.6153
1546	rs1050456	C1QBP	6.21385	1.85925e-09	9.16842e-07	0.155399	0.0250086	38.6119
1547	rs10880260	PPHLN1	6.21194	1.87923e-09	9.25999e-07	0.232584	0.0374415	38.5882
1548	rs2575349	HAGH	6.21169	1.88183e-09	9.27254e-07	0.21939	0.0353188	38.5851
1549	rs2008603	PREX1	-6.2107	1.89224e-09	9.31131e-07	-0.236282	0.0380443	38.5728
1550	rs1815580	ATG14	-6.20955	1.90445e-09	9.36688e-07	-0.126597	0.0203874	38.5586
1551	rs2277339	PRIM1	6.20895	1.91087e-09	9.39642e-07	0.325064	0.0523541	38.5511
1552	rs9838444	LRRIQ4	6.20815	1.91951e-09	9.43731e-07	0.249606	0.0402063	38.5411
1553	rs491340	TRAF3IP1	-6.20472	1.95659e-09	9.60861e-07	-0.126379	0.0203681	38.4986
1554	rs4971252	FMOD	-6.20403	1.96415e-09	9.64352e-07	-0.501092	0.0807688	38.49
1555	rs12311722	ADGRD1	6.20132	1.99414e-09	9.78471e-07	0.267352	0.0431121	38.4564
1556	rs28732112	HLA-B	-6.19553	2.05971e-09	1.00748e-06	-0.437012	0.0705366	38.3846
1557	rs2842182	HYI	6.19274	2.09207e-09	1.02213e-06	0.193141	0.0311883	38.3501
1558	rs6699445	EXO5	-6.19232	2.09705e-09	1.02441e-06	-0.233303	0.0376762	38.3448
1559	rs10263853	NSUN5	-6.18966	2.12843e-09	1.03868e-06	-0.170124	0.0274852	38.3118
1560	rs4793605	ATP5MC1	-6.18899	2.13638e-09	1.04235e-06	-0.124574	0.0201283	38.3036
1561	rs435555	KIF1C	-6.18601	2.17223e-09	1.05885e-06	-0.172153	0.0278294	38.2667
1562	rs7928622	GALNT18	-6.18539	2.17968e-09	1.06162e-06	-0.264551	0.0427702	38.2591
1563	rs7284808	LINC01310	6.18433	2.19268e-09	1.06669e-06	0.402893	0.0651475	38.2459
1564	rs4537271	DDHD2	-6.18361	2.2014e-09	1.07034e-06	-0.146284	0.0236567	38.2371
1565	rs9346356	LMBRD1	-6.18318	2.20677e-09	1.07282e-06	-0.215728	0.0348896	38.2317
1566	rs10795882	ECHDC3	6.18163	2.22595e-09	1.0818e-06	0.284152	0.0459672	38.2125
1567	rs12972842	EVI5L	-6.18117	2.23165e-09	1.08448e-06	-0.183358	0.0296641	38.2068
1568	rs11696666	NINL	-6.18029	2.24258e-09	1.08951e-06	-0.252914	0.0409226	38.196
1569	rs4351651	DIPK1A	-6.17814	2.26962e-09	1.10088e-06	-0.131842	0.0213401	38.1694
1570	rs10999196	TYSND1	6.17726	2.28083e-09	1.10603e-06	0.167196	0.0270663	38.1585
1571	rs12155311	SPDYE2	6.17616	2.29487e-09	1.11226e-06	0.445706	0.0721655	38.1449
1572	rs112167896	CRELD1	-6.17432	2.31841e-09	1.1226e-06	-0.230558	0.0373414	38.1223
1573	rs28384491	ZNF559	6.17313	2.33387e-09	1.12943e-06	0.245483	0.0397664	38.1076
1574	rs3734254	PPARD	6.17087	2.36347e-09	1.1424e-06	0.141404	0.0229147	38.0796
1575	rs4917635	ACSL5	6.17038	2.36987e-09	1.14499e-06	0.237074	0.0384212	38.0736
1576	rs1868844	RHOQ	-6.16622	2.42542e-09	1.17021e-06	-0.185165	0.0300288	38.0223
1577	rs5997453	EMID1	6.16543	2.43617e-09	1.17496e-06	0.403374	0.0654251	38.0125
1578	rs4661727	FBXO42	6.16497	2.44239e-09	1.17751e-06	0.142465	0.0231088	38.0069
1579	rs34223858	ANKRD30B	6.16332	2.46486e-09	1.18784e-06	0.243336	0.0394814	37.9866
1580	rs9907483	LRRC45	-6.15811	2.53745e-09	1.21988e-06	-0.196515	0.0319117	37.9223
1581	rs12467820	QPCT	6.15391	2.59736e-09	1.2466e-06	0.160838	0.0261359	37.8706
1582	rs6986465	SDR16C5	6.15323	2.60726e-09	1.25093e-06	0.185881	0.0302087	37.8622
1583	rs4673347	ZDBF2	6.15054	2.6464e-09	1.26806e-06	0.185416	0.0301463	37.8292
1584	rs34466870	LINC00996	-6.14716	2.69666e-09	1.29064e-06	-0.333455	0.0542454	37.7875
1585	rs12511476	ELMOD2	6.14543	2.72267e-09	1.30201e-06	0.170155	0.0276881	37.7663
1586	rs7600788	DYTN	6.14488	2.73102e-09	1.30549e-06	0.411177	0.0669137	37.7595
1587	rs6880267	LINC02115	6.14217	2.77246e-09	1.32349e-06	0.31056	0.050562	37.7262
1588	rs7388507	UTP23	6.13937	2.81583e-09	1.34127e-06	0.265721	0.0432815	37.6918
1589	rs6764459	SUSD5	-6.13719	2.85003e-09	1.35625e-06	-0.289255	0.0471315	37.6651
1590	rs9657703	BRD3	6.13561	2.87523e-09	1.36671e-06	0.148453	0.0241953	37.6457
1591	rs11749928	EPB41L4A	6.13373	2.90528e-09	1.38001e-06	0.301418	0.0491411	37.6227
1592	rs11026708	ZNF195	-6.1311	2.94797e-09	1.39776e-06	-0.198931	0.0324463	37.5904
1593	rs3948498	RBM43	6.12644	3.02517e-09	1.43064e-06	0.186202	0.0303931	37.5332
1594	rs57223920	RPUSD3	6.12022	3.13118e-09	1.47746e-06	0.258345	0.0422117	37.4571
1595	rs16893970	PGBD1	6.11944	3.14461e-09	1.48356e-06	0.180316	0.0294661	37.4476
1596	rs670393	ALKBH8	-6.11777	3.17392e-09	1.4962e-06	-0.146129	0.0238859	37.4271
1597	rs79405382	IRF2BPL	6.11342	3.25118e-09	1.52936e-06	0.306437	0.0501252	37.3739
1598	rs174916	WIPF3	-6.11323	3.25456e-09	1.53086e-06	-0.372323	0.0609045	37.3716
1599	rs1713311	NUTM2E	-6.11207	3.27564e-09	1.54029e-06	-0.385912	0.0631394	37.3574
1600	rs3857936	TG	6.11072	3.30016e-09	1.55116e-06	0.464491	0.0760124	37.3409
1601	rs11905838	OGFR	6.10482	3.40956e-09	1.59911e-06	0.188381	0.0308577	37.2688
1602	rs9834560	CPNE4	6.1024	3.45545e-09	1.61759e-06	0.235671	0.0386194	37.2393
1603	rs67141320	KCNMB3	-6.10071	3.48796e-09	1.63134e-06	-0.298532	0.048934	37.2186
1604	rs5753690	SFI1	-6.10024	3.49687e-09	1.63501e-06	-0.156328	0.0256265	37.213
1605	rs10001190	WFS1	-6.09882	3.5244e-09	1.64687e-06	-0.211753	0.0347203	37.1957
1606	rs4765999	ITFG2	6.09716	3.55689e-09	1.6616e-06	0.19076	0.0312866	37.1754
1607	rs8032868	AAGAB	6.09692	3.56168e-09	1.66376e-06	0.112501	0.0184521	37.1724
1608	rs34631302	THEMIS2	-6.09289	3.64181e-09	1.69809e-06	-0.199657	0.0327688	37.1233
1609	rs2014576	DMPK	6.09153	3.66922e-09	1.70988e-06	0.172308	0.0282865	37.1067
1610	rs2301361	GAS1RR	6.08998	3.70083e-09	1.72372e-06	0.174796	0.0287022	37.0878
1611	rs8026959	FAH	6.08928	3.71508e-09	1.72985e-06	0.249776	0.041019	37.0793
1612	rs12163341	KIAA0930	6.08837	3.73367e-09	1.73794e-06	0.166508	0.0273485	37.0683
1613	rs2099105	ZNF276	-6.08662	3.76997e-09	1.75388e-06	-0.18328	0.030112	37.0469
1614	rs1891361	BCCIP	-6.0848	3.80808e-09	1.76977e-06	-0.191827	0.0315257	37.0247
1615	rs1801131	MTHFR	-6.08435	3.81756e-09	1.77391e-06	-0.171437	0.0281767	37.0193
1616	rs7916593	ZFYVE27	6.0838	3.82912e-09	1.77907e-06	0.171401	0.0281733	37.0126
1617	rs11720198	WNT7A	-6.08001	3.90993e-09	1.81461e-06	-0.236875	0.0389596	36.9665
1618	rs1033085	IGFBP2	6.07933	3.92453e-09	1.81982e-06	0.237268	0.0390286	36.9583
1619	rs1855349	DNMT3B	-6.07631	3.99045e-09	1.84724e-06	-0.217027	0.0357169	36.9215
1620	rs309887	TEC	6.07577	4.00231e-09	1.85221e-06	0.415389	0.0683681	36.915
1621	rs9682694	LINC02044	-6.07513	4.01645e-09	1.85811e-06	-0.268245	0.0441545	36.9072
1622	rs11547225	PIGH	-6.07466	4.02673e-09	1.8627e-06	-0.153111	0.0252048	36.9016
1623	rs111793961	FGF7	-6.0733	4.05714e-09	1.87572e-06	-0.304661	0.0501641	36.885
1624	rs12954011	RBFADN	-6.07303	4.06318e-09	1.87843e-06	-0.189099	0.0311375	36.8817
1625	rs72986630	ZNF823	-6.07259	4.07302e-09	1.88243e-06	-0.319618	0.0526329	36.8763
1626	rs55866046	GMCL1	6.07168	4.09353e-09	1.89095e-06	0.156698	0.025808	36.8653
1627	rs4735116	TRHR	6.07036	4.1234e-09	1.90331e-06	0.289391	0.0476729	36.8492
1628	rs28533036	FREM3	6.06939	4.14541e-09	1.91301e-06	0.239843	0.0395168	36.8375
1629	rs2045291	LINC01119	6.06604	4.22256e-09	1.94444e-06	0.19328	0.0318626	36.7968
1630	rs9469813	TAF11	-6.06304	4.29282e-09	1.97513e-06	-0.243994	0.0402429	36.7604
1631	rs2476562	C1orf220	-6.06283	4.29764e-09	1.97718e-06	-0.253454	0.0418045	36.758
1632	rs1055574	ABCC8	-6.06241	4.3076e-09	1.98128e-06	-0.194159	0.0320267	36.7528
1633	rs57783515	FAM185A	-6.0612	4.33632e-09	1.99348e-06	-0.2964	0.0489012	36.7382
1634	rs72845701	C10orf95	6.06004	4.36428e-09	2.00481e-06	0.310985	0.0513173	36.724
1635	rs12684798	GDA	-6.05891	4.39135e-09	2.01628e-06	-0.203706	0.0336209	36.7104
1636	rs60911827	SCP2D1	-6.05804	4.41246e-09	2.02532e-06	-0.454449	0.0750159	36.6998
1637	rs5753193	SEC14L4	-6.058	4.41328e-09	2.02564e-06	-0.255842	0.042232	36.6994
1638	rs1760313	PAMR1	6.05582	4.46661e-09	2.04782e-06	0.203868	0.0336649	36.6729
1639	rs4514077	LCN12	6.05292	4.53818e-09	2.07872e-06	0.223884	0.0369877	36.6379
1640	rs6730107	ANKMY1	-6.05184	4.56541e-09	2.08988e-06	-0.176834	0.0292199	36.6247
1641	rs4497500	DPY19L2	-6.05093	4.58827e-09	2.09948e-06	-0.226043	0.0373568	36.6137
1642	rs12598129	DNAH3	-6.05015	4.6078e-09	2.10785e-06	-0.213361	0.0352654	36.6043
1643	rs6861279	POLK	-6.0494	4.62682e-09	2.11608e-06	-0.162099	0.0267958	36.5953
1644	rs28904914	RPA2	-6.04911	4.63438e-09	2.11941e-06	-0.169387	0.028002	36.5917
1645	rs9651228	RBBP5	6.04845	4.65112e-09	2.12662e-06	0.132096	0.0218396	36.5837
1646	rs1227805	ZNF260	-6.04592	4.71611e-09	2.15398e-06	-0.178046	0.029449	36.5532
1647	rs1403294	FZD6	6.04301	4.79201e-09	2.18587e-06	0.240247	0.0397561	36.518
1648	rs2319658	GNRHR	-6.04054	4.85748e-09	2.21314e-06	-0.299539	0.0495881	36.4881
1649	rs7283664	YBEY	6.0391	4.89588e-09	2.22948e-06	0.31593	0.0523141	36.4707
1650	rs7030886	ZNF484	6.03805	4.92427e-09	2.24142e-06	0.14852	0.0245973	36.458
1651	rs10801705	GBP7	-6.03505	5.00582e-09	2.27561e-06	-0.307417	0.0509386	36.4218
1652	rs132929	BAIAP2L2	6.03441	5.02331e-09	2.28229e-06	0.196492	0.0325618	36.4142
1653	rs62462533	LRGUK	6.03433	5.02576e-09	2.28332e-06	0.196376	0.0325431	36.4131
1654	rs55765729	MESD	-6.03048	5.13268e-09	2.32822e-06	-0.182174	0.0302089	36.3667
1655	rs2481931	IFIT5	6.02774	5.21044e-09	2.36002e-06	0.194238	0.0322241	36.3336
1656	rs79735817	FOXRED2	-6.0263	5.25156e-09	2.37615e-06	-0.462352	0.0767223	36.3163
1657	rs78336183	ZNF577	6.02475	5.29629e-09	2.39472e-06	0.145767	0.0241946	36.2977
1658	rs7259656	SLC1A6	-6.01924	5.4585e-09	2.46205e-06	-0.165915	0.0275641	36.2313
1659	rs1814337	ANAPC13	-6.01781	5.50142e-09	2.47964e-06	-0.156369	0.0259844	36.214
1660	rs6999635	DEPTOR	6.01232	5.66896e-09	2.54808e-06	0.229209	0.0381233	36.148
1661	rs10216950	CRISPLD1	6.01039	5.72909e-09	2.57256e-06	0.205918	0.0342604	36.1248
1662	rs7042102	SPTLC1	-6.01013	5.7375e-09	2.57611e-06	-0.128077	0.0213102	36.1216
1663	rs2377595	ARHGAP22	6.01007	5.7392e-09	2.57683e-06	0.171576	0.0285481	36.121
1664	rs1051576	STK31	6.01005	5.73984e-09	2.57687e-06	0.270122	0.044945	36.1207
1665	rs16825089	MORN1	6.00892	5.77547e-09	2.591e-06	0.1596	0.0265605	36.1071
1666	rs7549227	PLXNA2	-6.00702	5.83561e-09	2.61272e-06	-0.279516	0.0465315	36.0843
1667	rs6933916	EYS	6.00272	5.97427e-09	2.66887e-06	0.336328	0.0560292	36.0327
1668	rs6062738	SLCO4A1	-6.00177	6.00553e-09	2.67804e-06	-0.224527	0.0374101	36.0212
1669	rs10742318	CAT	-6.00139	6.01788e-09	2.68246e-06	-0.229057	0.0381674	36.0167
1670	rs1507765	CR2	6.00069	6.04088e-09	2.69174e-06	0.258083	0.0430089	36.0083
1671	rs570387	EFEMP2	6.00066	6.04178e-09	2.69207e-06	0.21574	0.0359526	36.008
1672	rs62264113	LINC01471	-6.00041	6.05026e-09	2.69571e-06	-0.415687	0.0692765	36.0049
1673	rs1670362	PTPRN2	-5.99734	6.15242e-09	2.7378e-06	-0.251624	0.041956	35.9681
1674	rs9954753	ATP9B	5.99631	6.18706e-09	2.75205e-06	0.18081	0.0301535	35.9557
1675	rs942190	TDP1	-5.99457	6.24609e-09	2.77601e-06	-0.178242	0.029734	35.9349
1676	rs17190412	RNF149	5.99434	6.25377e-09	2.77912e-06	0.163025	0.0271965	35.9322
1677	rs61984878	TUNAR	5.99281	6.30621e-09	2.80019e-06	0.44816	0.0747829	35.9138
1678	rs71330942	LIPI	5.99159	6.34851e-09	2.81823e-06	0.404101	0.0674448	35.8991
1679	rs12368423	WNK1	5.99124	6.36037e-09	2.82328e-06	0.154428	0.0257756	35.895
1680	rs4921553	SLC7A2	5.98983	6.40947e-09	2.84342e-06	0.379376	0.0633367	35.8781
1681	rs7441783	AFAP1	5.98666	6.52138e-09	2.88608e-06	0.17528	0.0292785	35.8401
1682	rs72964941	CTSC	-5.98585	6.55034e-09	2.89795e-06	-0.287998	0.0481132	35.8303
1683	rs12926826	LINC02177	-5.98322	6.64479e-09	2.93655e-06	-0.214258	0.0358098	35.7989
1684	rs79072402	GALNT16	5.98058	6.74099e-09	2.9753e-06	0.195823	0.0327431	35.7673
1685	rs33676	SKP2	-5.98022	6.75406e-09	2.98063e-06	-0.386674	0.0646588	35.7631
1686	rs849161	COA1	5.97964	6.77567e-09	2.98955e-06	0.117142	0.0195901	35.756
1687	rs825740	CKMT1A	-5.97813	6.83161e-09	3.01109e-06	-0.230895	0.0386233	35.738
1688	rs7459983	DEFB134	-5.97734	6.86082e-09	3.02199e-06	-0.304425	0.0509298	35.7286
1689	rs10821068	CARD19	-5.97647	6.89347e-09	3.03493e-06	-0.151761	0.025393	35.7182
1690	rs7812097	CLDN4	-5.97554	6.9286e-09	3.04922e-06	-0.247658	0.0414453	35.707
1691	rs11996611	ST3GAL1	5.97446	6.9691e-09	3.06541e-06	0.246854	0.0413182	35.6942
1692	rs11640079	NPIPB3	5.97442	6.97068e-09	3.0658e-06	0.261726	0.0438078	35.6937
1693	rs1127472	CRABP1	-5.97076	7.11101e-09	3.11931e-06	-0.228389	0.0382513	35.65
1694	rs652435	PCDHB8	5.96977	7.14941e-09	3.13426e-06	0.312617	0.0523667	35.6381
1695	rs76993093	ZBTB1	5.96918	7.17237e-09	3.14399e-06	0.263652	0.0441689	35.6311
1696	rs7581802	FAM161A	-5.96875	7.18926e-09	3.1511e-06	-0.235237	0.0394114	35.6259
1697	rs4809597	SLC13A3	-5.96803	7.21717e-09	3.16245e-06	-0.303755	0.050897	35.6174
1698	rs67952778	TNFSF13B	5.966	7.29737e-09	3.19237e-06	0.34838	0.0583943	35.5932
1699	rs72841536	BTN3A2	5.96257	7.43455e-09	3.245e-06	0.45215	0.0758313	35.5523
1700	rs1196861	APPL2	5.96232	7.44469e-09	3.24883e-06	0.198556	0.0333018	35.5493
1701	rs6081341	SEC23B	5.96228	7.44641e-09	3.24956e-06	0.23118	0.0387738	35.5488
1702	rs4908554	TNFRSF25	5.96148	7.47898e-09	3.26246e-06	0.187285	0.0314158	35.5392
1703	rs6032531	WFDC3	-5.96006	7.53699e-09	3.28598e-06	-0.189873	0.0318577	35.5223
1704	rs11555185	BAZ2B	-5.95993	7.54203e-09	3.28809e-06	-0.13888	0.0233023	35.5208
1705	rs6985649	TGS1	5.95742	7.64568e-09	3.32891e-06	0.257534	0.0432291	35.4908
1706	rs2235115	ZNF696	-5.95389	7.79369e-09	3.38692e-06	-0.181509	0.0304858	35.4488
1707	rs9624470	UPB1	5.95133	7.90274e-09	3.4309e-06	0.199753	0.0335645	35.4183
1708	rs113529517	SLC49A3	-5.95102	7.91593e-09	3.43627e-06	-0.356801	0.0599562	35.4146
1709	rs3117159	RSPH3	-5.94703	8.0893e-09	3.50432e-06	-0.189114	0.0317997	35.3671
1710	rs10266139	FKBP9	-5.94533	8.16406e-09	3.53203e-06	-0.148568	0.024989	35.3469
1711	rs12132500	TCEA3	5.94449	8.20146e-09	3.54729e-06	0.274356	0.0461531	35.3369
1712	rs9748183	PRPSAP2	-5.94071	8.3711e-09	3.6156e-06	-0.165294	0.0278239	35.292
1713	rs522071	POLR1D	-5.9335	8.70431e-09	3.74658e-06	-0.150532	0.0253699	35.2065
1714	rs38444	GGCT	5.93256	8.74876e-09	3.76284e-06	0.180571	0.0304372	35.1953
1715	rs11559147	ZDHHC4	-5.93188	8.78123e-09	3.77511e-06	-0.163799	0.0276133	35.1872
1716	rs10770819	PYROXD1	5.93107	8.81972e-09	3.79013e-06	0.140583	0.0237028	35.1776
1717	rs55986560	DMAC2	5.92857	8.93973e-09	3.83822e-06	0.135502	0.0228558	35.148
1718	rs2486143	HACE1	-5.92848	8.94402e-09	3.83925e-06	-0.135828	0.0229111	35.1469
1719	rs12148472	CTSH	-5.92788	8.97349e-09	3.85097e-06	-0.232412	0.0392066	35.1397
1720	rs35957485	TTC32	-5.92662	9.03452e-09	3.87512e-06	-0.276005	0.0465704	35.1249
1721	rs4908901	PLEKHG5	5.92652	9.03942e-09	3.87698e-06	0.185519	0.0313031	35.1237
1722	rs2069664	F2RL2	-5.92306	9.2105e-09	3.94014e-06	-0.41501	0.0700669	35.0826
1723	rs6479013	TEX10	-5.92038	9.34479e-09	3.99252e-06	-0.160775	0.0271563	35.0509
1724	rs2736320	FAM167A	5.91806	9.46274e-09	4.03897e-06	0.210813	0.0356219	35.0234
1725	rs17585974	CRHR1	-5.91442	9.65031e-09	4.11204e-06	-0.300867	0.05087	34.9804
1726	rs11588062	RAD54L	-5.91327	9.71063e-09	4.13651e-06	-0.202603	0.0342624	34.9668
1727	rs7186662	SHCBP1	5.91202	9.77671e-09	4.16288e-06	0.313494	0.0530266	34.9519
1728	rs12027604	GREM2	5.90993	9.8875e-09	4.2057e-06	0.261434	0.0442364	34.9273
1729	rs10875728	ASB8	-5.90701	1.00446e-08	4.26775e-06	-0.131985	0.0223438	34.8927
1730	rs73331331	EIF2AK1	-5.90372	1.02243e-08	4.3381e-06	-0.11789	0.0199688	34.8539
1731	rs1902590	SCG3	5.90318	1.02542e-08	4.35041e-06	0.179109	0.0303411	34.8475
1732	rs808370	ZNF729	-5.90294	1.02673e-08	4.35581e-06	-0.354392	0.0600366	34.8447
1733	rs10205246	ORC4	-5.90215	1.03114e-08	4.37329e-06	-0.17596	0.0298128	34.8353
1734	rs62130160	SSC5D	-5.90188	1.03264e-08	4.3789e-06	-0.270419	0.0458192	34.8322
1735	rs2918376	ZNF146	-5.90168	1.03375e-08	4.38345e-06	-0.131312	0.02225	34.8298
1736	rs7306165	M6PR	5.90058	1.03989e-08	4.40813e-06	0.100349	0.0170066	34.8169
1737	rs4782471	ACSF3	-5.89957	1.04556e-08	4.43032e-06	-0.16517	0.027997	34.805
1738	rs194548	NPIPB4	5.89945	1.04623e-08	4.43296e-06	0.250881	0.0425261	34.8036
1739	rs4979034	SHOC1	-5.89662	1.06235e-08	4.49607e-06	-0.168932	0.028649	34.7701
1740	rs10764040	CCNY	-5.89302	1.08316e-08	4.57664e-06	-0.11289	0.0191565	34.7277
1741	rs55916822	MRPL10	5.89278	1.08454e-08	4.58203e-06	0.267052	0.0453186	34.7249
1742	rs11928552	WDR6	5.89222	1.08785e-08	4.5952e-06	0.18362	0.0311631	34.7182
1743	rs111786076	ERVV-2	-5.89215	1.08822e-08	4.59608e-06	-0.626767	0.106373	34.7175
1744	rs2493923	SASH1	5.89087	1.09577e-08	4.62423e-06	0.274842	0.0466556	34.7023
1745	rs2272804	SMC1B	5.88932	1.10493e-08	4.65991e-06	0.213344	0.0362255	34.6841
1746	rs6750230	SPATA3	5.88904	1.10663e-08	4.66656e-06	0.271581	0.0461163	34.6808
1747	rs2694900	ZNF334	-5.88571	1.12661e-08	4.74546e-06	-0.22535	0.0382876	34.6416
1748	rs4388227	C5orf47	-5.88501	1.13091e-08	4.76231e-06	-0.319855	0.0543508	34.6333
1749	rs7730978	PCDHB13	5.88488	1.13168e-08	4.76484e-06	0.24698	0.0419686	34.6318
1750	rs930852	COL14A1	5.88452	1.13388e-08	4.77364e-06	0.210026	0.0356913	34.6276
1751	rs12277141	PIDD1	-5.88413	1.13624e-08	4.78239e-06	-0.208784	0.0354825	34.623
1752	rs11662482	TMEM241	5.88189	1.15001e-08	4.83553e-06	0.218614	0.0371672	34.5967
1753	rs57395347	MIR548XHG	-5.88178	1.1507e-08	4.8379e-06	-0.352109	0.0598644	34.5954
1754	rs4866968	CCDC152	-5.88162	1.15173e-08	4.84211e-06	-0.238929	0.040623	34.5934
1755	rs10904600	ITGA8	-5.8756	1.18959e-08	4.98857e-06	-0.211278	0.0359586	34.5227
1756	rs12133124	NSL1	-5.87477	1.19491e-08	5.0096e-06	-0.204862	0.0348714	34.5129
1757	rs4377317	PPIL3	5.87321	1.20499e-08	5.04728e-06	0.157718	0.0268538	34.4946
1758	rs9315651	CRYL1	-5.87317	1.20526e-08	5.04832e-06	-0.15614	0.0265852	34.4941
1759	rs10781560	JAKMIP3	-5.87201	1.21275e-08	5.07591e-06	-0.169701	0.0288999	34.4805
1760	rs144040277	VPS13D	-5.86933	1.23033e-08	5.14432e-06	-0.219405	0.0373817	34.4491
1761	rs2944254	CD8A	5.86925	1.23088e-08	5.14652e-06	0.171817	0.029274	34.4481
1762	rs3815814	DNAAF1	-5.8649	1.25996e-08	5.25954e-06	-0.158646	0.0270501	34.3971
1763	rs252111	PCDH12	5.86397	1.26626e-08	5.28442e-06	0.267926	0.0456902	34.3862
1764	rs13015410	ARPC2	-5.86319	1.27162e-08	5.30446e-06	-0.119084	0.0203105	34.377
1765	rs2397987	AKR1E2	5.86118	1.28536e-08	5.35558e-06	0.207285	0.0353657	34.3535
1766	rs2235316	BIK	5.86054	1.28983e-08	5.37298e-06	0.234512	0.0400155	34.3459
1767	rs603717	SLITRK6	-5.85773	1.30939e-08	5.44675e-06	-0.410386	0.0700588	34.313
1768	rs509445	COQ5	-5.85755	1.31069e-08	5.45135e-06	-0.158491	0.0270575	34.3109
1769	rs62060970	ZNF18	5.85669	1.31672e-08	5.4751e-06	0.145528	0.0248482	34.3008
1770	rs2804921	SIRT5	5.85616	1.32046e-08	5.48821e-06	0.167986	0.0286853	34.2946
1771	rs17286787	PCDHA10	5.85551	1.32509e-08	5.50585e-06	0.213527	0.036466	34.287
1772	rs40534	ZNF597	-5.85392	1.33646e-08	5.54813e-06	-0.210718	0.035996	34.2683
1773	rs72692830	ANXA9	-5.85387	1.3368e-08	5.54952e-06	-0.719425	0.122897	34.2678
1774	rs12358616	SFMBT2	5.85232	1.34792e-08	5.59075e-06	0.397211	0.0678724	34.2497
1775	rs66630602	AKIP1	5.85138	1.35475e-08	5.61757e-06	0.124559	0.0212871	34.2386
1776	rs11231216	TMEM179B	5.84872	1.37418e-08	5.69248e-06	0.281719	0.0481676	34.2076
1777	rs1924936	EDNRB	5.84836	1.37689e-08	5.70244e-06	0.345121	0.0590117	34.2033
1778	rs183830	LINC01886	-5.84784	1.38066e-08	5.71767e-06	-0.270036	0.0461771	34.1973
1779	rs6985908	ERI1	5.84714	1.38588e-08	5.7341e-06	0.191471	0.0327461	34.1891
1780	rs11935201	ACSL1	5.84707	1.38643e-08	5.73615e-06	0.170809	0.0292128	34.1882
1781	rs9462162	PNPLA1	5.84419	1.40795e-08	5.81221e-06	0.225775	0.0386324	34.1546
1782	rs7185654	CMC2	-5.8425	1.42078e-08	5.85902e-06	-0.121882	0.0208612	34.1348
1783	rs72681616	SAV1	5.84233	1.42201e-08	5.86361e-06	0.175428	0.0300271	34.1329
1784	rs12380009	ASS1	-5.84169	1.42691e-08	5.88136e-06	-0.309961	0.0530601	34.1254
1785	rs9475355	HMGCLL1	-5.84122	1.43053e-08	5.89472e-06	-0.130277	0.0223031	34.1198
1786	rs2280038	SPEG	5.83917	1.44627e-08	5.95516e-06	0.190879	0.0326893	34.0959
1787	rs9525478	MTRF1	-5.83831	1.453e-08	5.97941e-06	-0.152882	0.026186	34.0858
1788	rs9875587	P2RY14	5.83554	1.47466e-08	6.06157e-06	0.199426	0.0341744	34.0535
1789	rs2173701	ADCY2	5.83531	1.4765e-08	6.06826e-06	0.196921	0.0337465	34.0508
1790	rs3763462	NRCAM	5.83435	1.48405e-08	6.0962e-06	0.206772	0.0354405	34.0397
1791	rs2298375	VPREB3	-5.83304	1.4945e-08	6.13309e-06	-0.569164	0.0975758	34.0244
1792	rs78973370	PRDM15	-5.83221	1.50117e-08	6.15889e-06	-0.277243	0.0475366	34.0147
1793	rs3844242	PDC	5.83214	1.50172e-08	6.16078e-06	0.148618	0.0254825	34.0139
1794	rs430552	SIK1	5.83183	1.50417e-08	6.17032e-06	0.340108	0.0583191	34.0103
1795	rs9890539	CENPV	5.83087	1.51191e-08	6.19944e-06	0.123841	0.0212388	33.9991
1796	rs9277988	RGL2	-5.82966	1.52179e-08	6.23677e-06	-0.235272	0.0403579	33.9849
1797	rs17571054	LMBR1	-5.82878	1.52895e-08	6.26461e-06	-0.191232	0.0328082	33.9747
1798	rs10892079	TAGLN	-5.8279	1.53614e-08	6.29074e-06	-0.242618	0.0416305	33.9644
1799	rs2720461	BDH2	-5.82757	1.53887e-08	6.29815e-06	-0.290279	0.0498114	33.9605
1800	rs11718322	EAF2	-5.82561	1.55502e-08	6.35904e-06	-0.124276	0.0213328	33.9378
1801	rs348264	ARFGEF2	5.82402	1.56834e-08	6.40747e-06	0.110611	0.0189922	33.9192
1802	rs1077352	RPGRIP1L	-5.82352	1.57249e-08	6.42231e-06	-0.129425	0.0222246	33.9134
1803	rs11979680	ABHD11	5.82296	1.57724e-08	6.43976e-06	0.219928	0.0377691	33.9068
1804	rs2587706	CFAP221	5.82231	1.5827e-08	6.46088e-06	0.15688	0.0269446	33.8993
1805	rs35066026	CNOT6	-5.82014	1.60116e-08	6.52132e-06	-0.148094	0.0254451	33.874
1806	rs2240754	DOHH	5.81958	1.6059e-08	6.539e-06	0.142683	0.0245177	33.8676
1807	rs2280845	ENDOG	-5.81911	1.61e-08	6.55401e-06	-0.206098	0.0354174	33.862
1808	rs12880964	KTN1	5.81871	1.61344e-08	6.56665e-06	0.200309	0.0344251	33.8574
1809	rs592792	GSTM2	-5.81752	1.62366e-08	6.60323e-06	-0.281894	0.048456	33.8436
1810	rs10815391	IL33	-5.8169	1.62908e-08	6.62325e-06	-0.349063	0.0600085	33.8363
1811	rs2427291	LAMA5	-5.81672	1.63066e-08	6.62917e-06	-0.250423	0.0430523	33.8342
1812	rs58246900	ADAMTS17	5.81535	1.64262e-08	6.67457e-06	0.306056	0.0526289	33.8183
1813	rs2268459	DIO2	-5.81533	1.64279e-08	6.67521e-06	-0.186939	0.0321459	33.8181
1814	rs9368489	LINC00240	-5.81345	1.65936e-08	6.73882e-06	-0.213372	0.0367032	33.7962
1815	rs9509495	LATS2	5.81108	1.68042e-08	6.81553e-06	0.376138	0.0647277	33.7687
1816	rs6124459	SAMHD1	-5.81032	1.68723e-08	6.84142e-06	-0.16502	0.0284012	33.7599
1817	rs61852964	RTKN2	-5.81031	1.68732e-08	6.84156e-06	-0.203112	0.0349571	33.7598
1818	rs11840358	LRCH1	5.80719	1.71567e-08	6.94749e-06	0.135108	0.0232656	33.7234
1819	rs57894361	NUP43	-5.80536	1.73245e-08	7.01025e-06	-0.142138	0.0244839	33.7022
1820	rs62281903	PLD1	5.80371	1.74781e-08	7.06615e-06	0.290057	0.0499779	33.683
1821	rs10787259	RBM20	5.80138	1.76958e-08	7.14825e-06	0.251895	0.0434199	33.656
1822	rs1554868	GREM1	-5.79975	1.78499e-08	7.20672e-06	-0.226912	0.0391243	33.6371
1823	rs8057053	NPIPA1	5.79752	1.80633e-08	7.28308e-06	0.252423	0.0435399	33.6113
1824	rs7249727	LSM7	-5.79682	1.81306e-08	7.30602e-06	-0.212025	0.0365761	33.6032
1825	rs7253856	ETHE1	5.79647	1.81642e-08	7.3141e-06	0.220724	0.038079	33.5991
1826	rs1835998	ZNF492	5.79079	1.87222e-08	7.51724e-06	0.355195	0.0613379	33.5332
1827	rs11580159	PTCH2	5.79043	1.87582e-08	7.5298e-06	0.193775	0.0334648	33.529
1828	rs16831886	NMD3	5.78999	1.88023e-08	7.5453e-06	0.149351	0.0257948	33.5239
1829	rs73140793	SUMF2	-5.78776	1.90263e-08	7.62778e-06	-0.134168	0.0231813	33.4981
1830	rs12408101	ALDH9A1	5.78178	1.96402e-08	7.85229e-06	0.154671	0.0267514	33.429
1831	rs7589673	PNPT1	5.78086	1.97367e-08	7.88918e-06	0.135801	0.0234914	33.4183
1832	rs6986327	TOP1MT	-5.77968	1.98611e-08	7.93195e-06	-0.169049	0.0292489	33.4047
1833	rs9844862	SPTSSB	-5.77889	1.99443e-08	7.96227e-06	-0.137875	0.0238584	33.3956
1834	rs74639782	GTDC1	5.77618	2.02334e-08	8.06974e-06	0.189094	0.0327368	33.3643
1835	rs2591963	SETD9	5.77614	2.02381e-08	8.07118e-06	0.290206	0.0502423	33.3637
1836	rs6600990	ZFP2	5.77454	2.04104e-08	8.13449e-06	0.140602	0.0243486	33.3453
1837	rs115811946	WWC1	5.77304	2.0573e-08	8.19276e-06	0.365805	0.0633642	33.328
1838	rs4787458	SGF29	-5.77104	2.07929e-08	8.27368e-06	-0.199568	0.034581	33.3049
1839	rs10501	TBC1D1	5.77073	2.08271e-08	8.2851e-06	0.258504	0.0447958	33.3013
1840	rs112375599	ZNF717	5.77066	2.0835e-08	8.28793e-06	0.132486	0.0229585	33.3005
1841	rs56668103	LPIN3	-5.77046	2.08567e-08	8.29526e-06	-0.346955	0.060126	33.2982
1842	rs9918189	AMACR	-5.76813	2.11169e-08	8.39142e-06	-0.205808	0.0356803	33.2713
1843	rs10210806	ZSWIM2	5.76504	2.14654e-08	8.50772e-06	0.455282	0.078973	33.2357
1844	rs9849060	ALS2CL	-5.76464	2.15106e-08	8.5246e-06	-0.194195	0.0336872	33.2311
1845	rs6710763	UGP2	-5.76463	2.15122e-08	8.52517e-06	-0.182145	0.031597	33.2309
1846	rs1364725	XRCC5	5.76125	2.1901e-08	8.66787e-06	0.102922	0.0178645	33.192
1847	rs34539222	CUBN	-5.75941	2.21158e-08	8.74607e-06	-0.216913	0.0376624	33.1708
1848	rs787999	SF3B1	5.7574	2.23521e-08	8.83088e-06	0.154647	0.0268606	33.1477
1849	rs7120222	EED	-5.75408	2.27481e-08	8.96727e-06	-0.184454	0.0320562	33.1095
1850	rs6550459	LRRFIP2	-5.75369	2.27957e-08	8.98413e-06	-0.140843	0.0244788	33.1049
1851	rs7633238	WWTR1	5.75333	2.28388e-08	8.99908e-06	0.162436	0.0282334	33.1008
1852	rs1951765	SDCBP2	-5.75029	2.32098e-08	9.12131e-06	-0.200473	0.0348631	33.0658
1853	rs7588894	LTBP1	5.74851	2.34293e-08	9.19279e-06	0.200639	0.0349028	33.0453
1854	rs499877	NCLN	5.74668	2.36568e-08	9.27338e-06	0.169435	0.029484	33.0243
1855	rs4867070	C5orf22	-5.74665	2.36604e-08	9.2742e-06	-0.139717	0.0243128	33.024
1856	rs9362215	LINC02535	-5.74419	2.39699e-08	9.38411e-06	-0.225863	0.0393202	32.9958
1857	rs35804202	RAB37	5.74361	2.40438e-08	9.40377e-06	0.248449	0.0432566	32.9891
1858	rs6664598	CELA2B	5.74233	2.42078e-08	9.46433e-06	0.177007	0.0308249	32.9743
1859	rs12513108	LRIT3	5.74183	2.42716e-08	9.48806e-06	0.341565	0.0594872	32.9686
1860	rs12628193	SCARF2	-5.74123	2.43487e-08	9.51623e-06	-0.220115	0.0383394	32.9617
1861	rs3911350	LRRC53	5.74034	2.44633e-08	9.55633e-06	0.222787	0.0388107	32.9515
1862	rs10883848	NT5C2	5.73847	2.47062e-08	9.64414e-06	0.118646	0.0206756	32.93
1863	rs10407650	ITPKC	5.7381	2.47538e-08	9.6614e-06	0.188707	0.0328866	32.9258
1864	rs3794712	STARD3	-5.73523	2.51321e-08	9.79933e-06	-0.197983	0.0345204	32.8929
1865	rs3803738	QRICH2	5.73355	2.53567e-08	9.87947e-06	0.136982	0.0238912	32.8736
1866	rs12982639	ZNF302	5.73343	2.5373e-08	9.88485e-06	0.192987	0.0336599	32.8722
1867	rs4907444	STX2	5.73073	2.57362e-08	1.0016e-05	0.216885	0.0378459	32.8413
1868	rs57282053	RAP1GAP2	5.73016	2.58146e-08	1.00411e-05	0.249832	0.0435995	32.8347
1869	rs12428402	RASA3	-5.73001	2.58352e-08	1.00476e-05	-0.150728	0.026305	32.833
1870	rs11031373	DCDC1	5.72839	2.60571e-08	1.01215e-05	0.272769	0.0476171	32.8144
1871	rs2494168	SYT14	-5.72807	2.6101e-08	1.01373e-05	-0.216443	0.0377864	32.8108
1872	rs6063780	LINC01524	-5.728	2.61105e-08	1.01403e-05	-0.261601	0.0456705	32.81
1873	rs3114275	CCBE1	5.72718	2.62241e-08	1.01784e-05	0.211235	0.0368829	32.8005
1874	rs7251665	CYP4F2	-5.72649	2.63187e-08	1.02106e-05	-0.529198	0.0924123	32.7927
1875	rs28517680	ADAMTS13	-5.72638	2.63348e-08	1.0216e-05	-0.172091	0.0300524	32.7914
1876	rs2712097	TP53I3	5.72605	2.63797e-08	1.0232e-05	0.313689	0.0547827	32.7877
1877	rs72697630	KIFC2	5.72493	2.65369e-08	1.02881e-05	0.325941	0.0569337	32.7748
1878	rs2231972	C11orf40	5.72418	2.66418e-08	1.03248e-05	0.388135	0.0678062	32.7662
1879	rs10174055	SLC25A12	-5.72342	2.67482e-08	1.03636e-05	-0.192339	0.0336056	32.7576
1880	rs6846741	AADAT	5.72163	2.70022e-08	1.04524e-05	0.213138	0.0372513	32.7371
1881	rs1838739	ERBIN	-5.71742	2.76082e-08	1.06618e-05	-0.148869	0.0260378	32.6889
1882	rs62220412	TRPM2	5.71406	2.81013e-08	1.08373e-05	0.215267	0.0376733	32.6505
1883	rs11875040	TUBB6	-5.70943	2.87942e-08	1.10846e-05	-0.31173	0.0545991	32.5976
1884	rs80214940	FOCAD	5.70928	2.88174e-08	1.10929e-05	0.314763	0.0551318	32.5959
1885	rs3828362	WDR5B	-5.70771	2.90562e-08	1.11754e-05	-0.2269	0.0397532	32.578
1886	rs10818504	CNTRL	5.70643	2.92527e-08	1.12422e-05	0.134809	0.023624	32.5634
1887	rs4865087	PPAT	-5.7044	2.95664e-08	1.13531e-05	-0.133667	0.0234322	32.5402
1888	rs162009	AQP4	5.70369	2.96784e-08	1.1393e-05	0.200461	0.0351459	32.532
1889	rs139298	APOBEC3H	5.70296	2.97922e-08	1.14332e-05	0.23005	0.0403387	32.5237
1890	rs56129543	ZNF14	5.70277	2.98216e-08	1.14442e-05	0.155721	0.0273062	32.5216
1891	rs10129010	LINC01479	5.70231	2.98931e-08	1.1469e-05	0.360551	0.0632289	32.5164
1892	rs2075766	GUCA1C	-5.70213	2.99227e-08	1.14763e-05	-0.360946	0.0633002	32.5142
1893	rs60246373	TMEM213	5.69999	3.02604e-08	1.15919e-05	0.263226	0.04618	32.4899
1894	rs1367315	NUBPL	-5.69935	3.03626e-08	1.16283e-05	-0.121777	0.0213668	32.4826
1895	rs34430949	QSOX1	5.69915	3.03943e-08	1.16398e-05	0.177259	0.0311026	32.4803
1896	rs6429606	MKNK1	-5.698	3.05792e-08	1.17046e-05	-0.191182	0.0335525	32.4672
1897	rs4541460	TRIM61	-5.69719	3.07089e-08	1.17488e-05	-0.259903	0.0456195	32.458
1898	rs2656417	SHMT1	-5.69394	3.12377e-08	1.19318e-05	-0.151698	0.0266421	32.421
1899	rs35467520	LACTB	5.69376	3.12674e-08	1.19423e-05	0.242065	0.0425141	32.4189
1900	rs13225898	DYNC1I1	-5.69155	3.16323e-08	1.20717e-05	-0.202144	0.0355164	32.3938
1901	rs7788998	ZPBP	5.68829	3.21783e-08	1.22579e-05	0.251116	0.0441461	32.3567
1902	rs7623362	SLC41A3	5.68627	3.25213e-08	1.23755e-05	0.108635	0.0191048	32.3337
1903	rs12946208	SKAP1	-5.68618	3.25365e-08	1.23807e-05	-0.44893	0.0789509	32.3327
1904	rs2084101	BTNL8	-5.68533	3.26823e-08	1.24315e-05	-0.31708	0.0557715	32.323
1905	rs112491310	BCO2	5.68518	3.27077e-08	1.24405e-05	0.274079	0.0482093	32.3213
1906	rs10935341	NMNAT3	-5.68497	3.27449e-08	1.2453e-05	-0.215737	0.0379487	32.3189
1907	rs35963322	WDR18	5.68264	3.3147e-08	1.25946e-05	0.200598	0.0353002	32.2924
1908	rs10859512	MRPL42	5.67924	3.37436e-08	1.27964e-05	0.103074	0.0181493	32.2538
[truncated: 6,798 more rows]

## Sheet: Inhibitory_Neurons
	SNP	Gene	t-statistic	p-value	FDR	Beta	Std. Error	F-statistic
[truncated: 3,978 more rows]

## Sheet: Microglia
	SNP	Gene	t-statistic	p-value	FDR	Beta	Std. Error	F-statistic
[truncated: 1,903 more rows]

[truncated: 3 more sheets: Oligodendrocytes, OPCs, Pericytes]
