# Supplementary material for: Cell state-dependent allelic effects and contextual Mendelian randomization analysis for human brain phenotypes
Source: Nat Genet. 2025 Jan 10;57(2):358–68. doi: 10.1038/s41588-024-02050-9 (PMC11821528; doi:10.1038/s41588-024-02050-9)
Supplement: Supplementary file 5 — Interaction cis-eQTLs. Each tab represents a cell type. [file 41588_2024_2050_MOESM5_ESM.xlsx]

## Sheet: Astrocytes
Supplementary Table 2: cis-eQTLs with a disease interaction. Each association displayed here shows a statistical improvement for the interaction model (M2, including Genotype * Diagnosis) over the replication model (M1) based on a likelihood ratio test (LRT) q-value < 0.05 between the two linear mixed effects models. Each Excel sheet represents a cell-type.
	SNP	Gene	MatrixEQTL p-value	MatrixEQTL FDR	M1 p-value	LRT p-value	LRT q-value	M2 Genotype p-value	M2 PD p-value	M2 AD p-value	M2 MS p-value
1	rs393329	NPIPB2	4.91e-73	2.17e-67	6.76e-75	3.14e-05	0.000547	1.65e-41	0.0017	0.261	0.669
2	rs4920040	U2AF1	5.51e-65	2.03e-59	9.38e-68	0.000166	0.00188	2.21e-40	0.0701	0.86	0.00606
3	rs9637599	PPM1K-DT	2.24e-64	7.79e-59	1.2e-61	0.00146	0.00824	1.37e-33	0.00126	0.555	0.607
4	rs34692381	FREM2	1.81e-58	4.1e-53	5.02e-56	9.45e-08	6.9e-06	7.43e-22	0.000353	0.0126	0.107
5	rs7067	PWP2	1.1e-47	1.05e-42	4.94e-51	0.000426	0.00374	2.76e-33	0.0023	0.946	0.407
6	rs1693571	SNX31	3.19e-47	2.99e-42	6.47e-51	0.00286	0.0132	3.3e-23	0.00438	0.689	0.833
7	rs12419612	MIR4300HG	1.2e-45	1.09e-40	7.99e-48	0.0198	0.0457	1.39e-21	0.0262	0.645	0.0817
8	rs1042149	PSORS1C1	4.06e-45	3.5e-40	6.77e-48	0.00637	0.0221	6.32e-19	0.0056	0.0965	0.109
9	rs11208642	DNAJC6	3.15e-43	9.91e-39	1.36e-43	1.79e-06	6.48e-05	8.49e-17	0.71	0.000259	0.00084
10	rs1595121	PLD5	3.76e-42	5.82e-38	3.11e-42	0.021	0.0472	9.78e-24	0.0205	0.924	0.502
11	rs168182	EPB41L4A	8.47e-42	1.15e-37	1.87e-42	0.00329	0.0146	1.35e-16	0.328	0.00327	0.96
12	rs567289	NSUN2	2.47e-41	3.23e-37	8.92e-41	0.00084	0.00579	3.27e-19	0.312	0.44	0.00472
13	rs55794721	RHD	2.7e-41	3.51e-37	6.78e-43	0.0027	0.0127	1.53e-26	0.00252	0.426	0.883
14	rs58840071	DBF4B	3.03e-40	3.84e-36	3.7e-40	0.000868	0.00587	1.53e-16	0.00278	0.145	0.56
15	rs34413173	LINC01954	3.44e-40	4.35e-36	1.3e-39	0.00513	0.0194	2.33e-19	0.0236	0.574	0.355
16	rs12118488	DAB1	4.46e-39	5.43e-35	4.66e-39	0.00158	0.00873	6.01e-13	0.0473	0.002	0.0762
17	rs8102320	ZNF100	6.99e-39	8.45e-35	5.75e-41	0.000286	0.00288	1.47e-13	0.000323	0.0824	0.526
18	rs4863780	LINC00499	1.64e-37	1.88e-33	1.79e-36	0.0023	0.0115	8.91e-17	0.517	0.903	0.00416
19	rs72984969	CCBE1	2.28e-37	2.62e-33	3.23e-37	0.0104	0.0306	1.81e-15	0.977	0.0139	0.139
20	rs6957861	ADCY1	4.82e-37	5.49e-33	2.61e-38	4.59e-07	2.35e-05	8.29e-16	4.66e-06	0.743	0.575
21	rs4984814	BAIAP3	1.36e-35	1.5e-31	2.88e-35	0.00576	0.0209	1.93e-14	0.553	0.00681	0.707
22	rs2696532	LRRC37A	1.73e-32	1.75e-28	6.78e-34	0.000573	0.00456	3.25e-15	0.000915	0.471	0.79
23	rs34042070	HP	9.18e-32	8.98e-28	5.08e-32	1.13e-05	0.000271	2.21e-16	0.00407	0.0571	0.96
24	rs7177664	MIR4713HG	1.76e-30	1.59e-26	1.32e-30	0.000518	0.00431	6.13e-12	0.00455	0.141	0.337
25	rs11132783	FRG1-DT	8.36e-30	7.26e-26	2.15e-29	0.00488	0.0188	1.65e-11	0.00601	0.313	0.746
26	rs7192268	EXOSC6	1.57e-29	1.13e-25	1.61e-29	0.0204	0.0465	3.88e-15	0.399	0.135	0.2
27	rs11150881	C17orf97	2.87e-28	1.94e-24	3.19e-30	0.000103	0.00133	5.01e-18	0.413	0.193	0.000972
28	rs9415733	PRKG1	1.16e-27	7.7e-24	8.32e-29	0.0053	0.0198	6.38e-17	0.0234	0.361	0.615
29	rs3733897	TXNDC15	2.87e-27	1.88e-23	8.85e-27	0.00546	0.0202	6.08e-10	0.0105	0.899	0.583
30	rs6712981	ADCY3	3.71e-26	2.34e-22	7.76e-26	0.016	0.0401	2.2e-07	0.0416	0.0262	0.072
31	rs10736319	RGR	3.78e-25	2.29e-21	5.61e-25	0.016	0.0401	8.43e-11	0.287	0.102	0.208
32	rs709933	SNORC	6.95e-25	4.14e-21	3.4e-25	0.00116	0.00722	5.6e-13	0.108	0.044	0.201
33	rs73494602	OR7D2	7.77e-25	4.62e-21	5.33e-26	0.0125	0.0343	1.58e-09	0.0567	0.0949	0.0249
34	rs79421387	TEAD2	1.11e-24	6.56e-21	7.01e-24	0.000637	0.00486	2.97e-10	0.405	0.161	0.0134
35	rs2303083	SLC5A11	5.61e-24	3.22e-20	1.12e-25	1.68e-08	1.78e-06	3.84e-14	0.995	0.0137	7.08e-05
36	rs6786821	PXYLP1	1.19e-23	6.69e-20	5.03e-25	0.00347	0.0151	1.11e-12	0.405	0.397	0.0179
37	rs1504240	LINC00299	1.24e-23	6.98e-20	1.06e-23	0.00803	0.0258	3.38e-10	0.0202	0.8	0.393
38	rs112945848	LINC02018	1.37e-23	7.71e-20	7.32e-23	2.84e-06	9.19e-05	2.01e-05	0.000503	0.45	0.262
39	rs3874639	TPSD1	1.81e-23	1.01e-19	8.73e-23	0.00808	0.0259	9.36e-13	0.0118	0.904	0.397
40	rs75085211	HACD2	2.93e-23	1.62e-19	4.37e-24	0.0214	0.0478	3.77e-07	0.0202	0.0798	0.993
41	rs2051959	STEAP2	1.26e-22	6.73e-19	7.81e-23	0.00856	0.027	3.32e-16	0.0467	0.00681	0.128
42	rs28722154	GALNT9	3.75e-22	1.96e-18	7.69e-23	0.0152	0.0389	2.49e-10	0.756	0.0188	0.661
43	rs12966721	CHST9	3.2e-21	1.59e-17	1.04e-21	9.02e-18	6.83e-15	5.18e-05	2.68e-11	0.815	0.386
44	rs8071807	RHBDL3	1.64e-20	7.78e-17	1.19e-20	0.0224	0.0491	2.96e-07	0.862	0.222	0.0156
45	rs9520100	LINC00551	2.68e-20	1.25e-16	1.34e-20	0.00134	0.00782	2.99e-10	0.124	0.251	0.0529
46	rs7639729	GRM7	5.2e-20	2.38e-16	5.92e-20	1.85e-05	0.000377	1.28e-08	0.00321	0.133	0.111
47	rs1280049	MYO6	7.86e-20	3.55e-16	5.52e-19	0.0138	0.0365	3.2e-05	0.0649	0.023	0.942
48	rs7655786	SCRG1	7.95e-20	3.59e-16	6.31e-20	0.0135	0.036	3.85e-08	0.0483	0.451	0.222
49	rs2233921	SMUG1	1.41e-19	6.26e-16	1.93e-19	0.000754	0.00537	1.84e-08	0.00291	0.476	0.801
50	rs72847591	HLA-DRA	1.86e-19	8.19e-16	7.75e-21	0.000783	0.00551	1.72e-10	0.0871	0.0345	0.875
51	rs1884841	TC2N	3.01e-19	1.31e-15	3.3e-20	0.004	0.0166	2.51e-06	0.00482	0.931	0.317
52	rs73302946	TBC1D3D	3.56e-19	1.54e-15	4.68e-20	6.66e-05	0.000979	1.81e-13	0.00111	0.524	0.338
53	rs12904029	PIF1	8.17e-19	3.41e-15	3.64e-19	0.00276	0.0129	9.89e-06	0.0782	0.00211	0.197
54	rs2047640	KIF6	1.74e-18	6.91e-15	2.3e-18	0.0164	0.0406	2.17e-12	0.0107	0.131	0.855
55	rs2376879	SPIRE2	2.17e-18	8.51e-15	3.03e-18	0.0133	0.0356	2.04e-05	0.531	0.102	0.0106
56	rs45577639	CHRNA4	2.52e-18	9.83e-15	2.78e-19	0.00501	0.019	3.18e-05	0.766	0.00622	0.134
57	rs156425	GPNMB	3.22e-18	1.25e-14	1.67e-17	0.00522	0.0197	2.86e-07	0.0192	0.54	0.651
58	rs112987689	LINC02021	4e-18	1.53e-14	4.21e-19	4.71e-08	4.28e-06	5.7e-11	0.00343	0.0139	0.0515
59	rs6773020	GPR171	5.77e-18	2.18e-14	1.19e-17	3.99e-08	3.69e-06	2.48e-09	0.000152	0.17	0.199
60	rs775467	MYRFL	1.03e-17	3.8e-14	8.63e-19	0.000571	0.00455	1.21e-11	0.467	0.00589	0.275
61	rs7551881	MAEL	1.51e-17	5.49e-14	2.44e-18	0.00522	0.0197	7.94e-09	0.656	0.0813	0.0552
62	rs72609904	TNFRSF10C	2.31e-17	8.15e-14	3.29e-17	8.63e-06	0.000223	2.6e-15	0.0178	0.144	4.13e-05
63	rs730700	WDR86	7.06e-17	2.37e-13	5.54e-18	0.0144	0.0376	3.51e-09	0.267	0.311	0.0456
64	11:32477109	WT1	1.56e-16	5.1e-13	3.52e-18	0.000561	0.00453	4.13e-12	0.00156	0.221	0.57
65	rs12654812	RGS14	2.4e-16	7.7e-13	6.32e-17	1.35e-06	5.29e-05	1.75e-07	0.00682	0.0561	0.157
66	rs12366	LINC01291	2.66e-16	8.51e-13	4.51e-16	6.22e-07	2.85e-05	1.15e-11	0.000158	0.407	0.101
67	rs3198697	NPIPA5	3.01e-16	9.56e-13	4.26e-16	0.0164	0.0406	2.42e-12	0.0775	0.111	0.0174
68	rs3108458	SYNE1	6.45e-16	1.98e-12	1.66e-15	0.000849	0.00582	2.44e-06	0.231	0.172	0.0224
69	rs6538127	NAV3	6.6e-16	2.03e-12	7.07e-16	1.23e-06	4.93e-05	0.00776	0.281	0.00294	2.02e-05
70	rs3740561	SFXN4	8.22e-16	2.51e-12	6.06e-16	0.000269	0.00274	5.85e-08	0.0794	0.361	0.026
71	rs2726032	NPIPB9	8.53e-16	2.6e-12	1.36e-15	0.00843	0.0267	0.000229	0.00587	0.28	0.868
72	rs234713	CBS	1.01e-15	3.05e-12	4.24e-16	0.011	0.0316	4.13e-10	0.0246	0.376	0.693
73	rs1977285	SOX1-OT	1.36e-15	4.07e-12	1.81e-16	0.00124	0.00743	3.25e-07	0.00712	0.792	0.371
74	rs763443	SNCA	1.53e-15	4.55e-12	1.97e-15	4.68e-06	0.000134	6.4e-05	0.0041	0.0174	0.0795
75	rs7609290	TOGARAM2	1.59e-15	4.69e-12	6.21e-16	0.0112	0.0319	1.21e-12	0.236	0.0073	0.16
76	rs11076120	CES1	1.81e-15	5.34e-12	3.32e-16	0.000196	0.00212	2.15e-07	0.178	0.919	0.00346
77	rs76567987	TSPAN11	2.29e-15	6.68e-12	9.88e-16	0.016	0.0401	2.88e-06	0.00946	0.921	0.582
78	rs4759795	STX2	6.3e-15	1.77e-11	1.64e-15	6.13e-05	0.000925	0.0144	0.000487	0.00144	0.336
79	rs8013143	PSMB5	6.7e-15	1.88e-11	4.98e-16	7.09e-07	3.19e-05	0.000226	2.87e-05	0.784	0.141
80	rs10908821	F11R	7.87e-15	2.19e-11	8.93e-15	6.87e-06	0.000182	2.16e-08	0.037	0.00583	0.533
81	rs7259523	COL5A3	2.29e-14	6.06e-11	1.83e-14	0.0136	0.0362	6.91e-05	0.591	0.72	0.00696
82	rs3788252	YBEY	2.73e-14	7.16e-11	2.03e-14	1.8e-06	6.48e-05	1.22e-08	0.031	0.00546	0.121
83	rs10794333	DEAF1	3.9e-14	1.01e-10	2.85e-14	0.00109	0.00692	1.93e-05	0.0221	0.201	0.654
84	rs1685119	CHRM5	4.82e-14	1.23e-10	2.02e-14	0.000198	0.00214	0.000112	0.000469	0.743	0.966
85	rs7310309	PAWR	5.35e-14	1.36e-10	1.15e-13	0.0131	0.0354	8.96e-06	0.707	0.0131	0.75
86	rs62054434	ARL17A	6.07e-14	1.52e-10	5.56e-17	1.42e-07	9.34e-06	1.68e-11	0.0152	0.164	0.00041
87	rs6442289	TAMM41	6.87e-14	1.72e-10	2.32e-14	0.00427	0.0173	3.48e-08	0.0177	0.672	0.392
88	rs3094219	CDSN	7.62e-14	1.89e-10	4.26e-14	1.58e-05	0.000348	8.69e-06	0.0589	0.0192	0.0488
89	rs7814692	FGL1	1.06e-13	2.58e-10	5.16e-14	0.000297	0.00294	0.000505	0.326	0.000475	0.96
90	rs1754182	ZP3	1.16e-13	2.81e-10	4.35e-14	6.08e-05	0.00092	9.25e-09	0.00358	0.152	0.906
91	rs3866558	GOLGA8B	1.36e-13	3.26e-10	2.83e-14	0.00184	0.00975	2.58e-05	0.189	0.0371	0.0807
92	rs34955138	CWF19L1	1.44e-13	3.44e-10	1.43e-13	0.00024	0.00247	4.6e-07	0.145	0.463	0.00639
93	rs11930087	TMPRSS11A	1.79e-13	4.22e-10	5.77e-13	0.00184	0.00975	3.27e-08	0.0105	0.737	0.41
94	rs10852667	FLYWCH1	2.34e-13	5.42e-10	1.12e-13	0.0191	0.0447	1.86e-09	0.0134	0.723	0.245
95	rs2760105	LINC01068	3.6e-13	8.11e-10	4.39e-13	0.013	0.0352	0.007	0.0367	0.0172	0.212
96	rs3825698	ESRRB	5.02e-13	1.09e-09	2.36e-13	0.00751	0.0246	9.44e-05	0.0821	0.251	0.0983
97	rs963835	RNF8	7.04e-13	1.5e-09	3.49e-13	0.000291	0.00291	0.00425	0.000659	0.667	0.0506
98	rs4587392	SMC2	8.21e-13	1.71e-09	2.06e-12	0.00189	0.00985	0.000295	0.248	0.066	0.0743
99	rs745904	SPATA3	1.71e-12	3.31e-09	3.7e-13	0.00215	0.0109	8.19e-07	0.0755	0.23	0.108
100	rs12772131	FRA10AC1	2.18e-12	4.13e-09	2.08e-12	0.0187	0.0441	0.00139	0.331	0.00807	0.542
101	rs2656870	APC2	2.29e-12	4.33e-09	3.1e-12	0.00492	0.0188	1.99e-11	0.0285	0.0108	0.0675
102	rs4802272	DMPK	2.35e-12	4.44e-09	1.85e-12	0.000608	0.00471	3.51e-05	0.0047	0.614	0.497
103	rs973219	CAP2	2.45e-12	4.62e-09	1.94e-12	0.00606	0.0215	2.65e-10	0.0502	0.0219	0.014
104	rs12932403	KCTD13	3.81e-12	6.94e-09	2.12e-12	0.00242	0.0118	0.00149	0.501	0.00596	0.0314
105	rs7047875	TMC1	1.04e-11	1.77e-08	5.2e-12	0.000457	0.00392	0.0254	0.000441	0.0665	0.271
106	rs27659	ERAP2	1.3e-11	2.17e-08	5.92e-12	0.0176	0.0424	7.06e-06	0.855	0.243	0.0605
107	rs72620873	SIRPB1	1.92e-11	3.13e-08	3.78e-13	3.93e-18	3.57e-15	7.17e-06	7.9e-08	0.00287	0.0384
108	rs1799142	POMZP3	2.35e-11	3.78e-08	5.98e-11	0.00132	0.00775	2.58e-08	0.00333	0.683	0.554
109	rs4904944	RIN3	2.54e-11	4.08e-08	2.21e-11	0.00404	0.0167	4.33e-09	0.015	0.996	0.0391
110	rs737142	COL27A1	2.86e-11	4.53e-08	1.82e-11	0.00374	0.0159	1.02e-09	0.0535	0.698	0.00756
111	rs3764973	SYCP3	4e-11	6.19e-08	6.86e-11	0.00242	0.0118	7.81e-08	0.00454	0.581	0.678
112	rs74908324	PDE3A	4.02e-11	6.22e-08	3.53e-11	0.00389	0.0163	6.01e-06	0.813	0.102	0.0238
113	rs12572167	TECTB	4.46e-11	6.85e-08	2.1e-11	2.7e-05	0.000495	4.69e-10	0.00169	0.0239	0.221
114	rs9438393	SLC26A9	8.6e-11	1.25e-07	4.7e-11	0.016	0.0401	8.15e-08	0.149	0.0568	0.312
115	rs9270505	HLA-DRB5	1.15e-10	1.63e-07	1.13e-10	0.0177	0.0426	2.74e-06	0.069	0.792	0.189
116	rs545751	GCLC	1.69e-10	2.32e-07	8.26e-11	0.00811	0.026	0.000318	0.452	0.293	0.022
117	rs76636990	GCNT4	1.72e-10	2.37e-07	1.34e-10	1.25e-05	0.000295	1.2e-07	0.752	0.00423	0.00475
118	rs513869	DDX25	2.96e-10	3.83e-07	5.36e-10	0.00909	0.0282	0.000665	0.0288	0.445	0.816
119	rs3748825	TNFRSF14	3.14e-10	4.05e-07	7.46e-10	0.000191	0.0021	0.000376	0.0441	0.463	0.0221
120	rs2357894	VXN	3.27e-10	4.21e-07	2.13e-10	0.00101	0.00651	3.91e-09	0.0817	0.626	0.00133
121	rs4691191	CPE	3.48e-10	4.45e-07	1.95e-10	0.0102	0.0302	0.000211	0.581	0.496	0.0285
122	rs62103915	ZNF177	3.7e-10	4.71e-07	2.03e-11	0.0216	0.0481	1.06e-09	0.0223	0.084	0.898
123	rs12987470	CALCRL	4.41e-10	5.55e-07	3.5e-10	0.00171	0.00929	2.4e-08	0.0647	0.032	0.236
124	rs2918339	LINC00665	4.6e-10	5.76e-07	6.24e-10	0.00454	0.018	0.0506	0.0331	0.00504	0.273
125	rs3759453	LINC00443	5.22e-10	6.48e-07	1.92e-10	0.00272	0.0127	4.4e-05	0.0684	0.09	0.88
126	rs75565158	TMPRSS7	7.41e-10	9e-07	4.49e-10	2.1e-13	7.94e-11	0.018	0.56	0.0943	1.26e-07
127	rs2398661	SNX8	8.16e-10	9.83e-07	9.46e-10	0.000634	0.00485	0.199	0.00142	0.0187	0.0581
128	rs6756228	SP5	9.84e-10	1.17e-06	1.08e-09	7.57e-05	0.00106	0.00159	0.123	0.18	0.00722
129	rs930519	GSKIP	1.64e-09	1.88e-06	1.28e-09	0.0105	0.0307	0.019	0.0195	0.183	0.04
130	rs2907508	ITFG2	1.65e-09	1.88e-06	5.84e-09	0.000951	0.00628	0.00054	0.215	0.527	0.00972
131	rs41313315	TRIM14	2.14e-09	2.4e-06	1.47e-09	0.000206	0.0022	0.342	0.00606	0.00311	0.00644
132	rs1130276	CD151	2.16e-09	2.42e-06	2.81e-09	0.00489	0.0188	6.42e-05	0.0561	0.401	0.155
133	rs4663834	INPP5D	2.79e-09	3.06e-06	6.05e-10	0.0194	0.045	0.00708	0.207	0.00758	0.485
134	rs7730978	PCDHB9	3.42e-09	3.69e-06	5.1e-09	0.00575	0.0209	0.0135	0.00553	0.716	0.958
135	rs3762515	EFEMP1	4.66e-09	4.92e-06	3.12e-09	0.00188	0.00985	0.00248	0.175	0.0581	0.0469
136	rs357618	SLC36A1	6e-09	6.18e-06	2.12e-09	0.000129	0.00155	1.18e-08	0.000564	0.686	0.0486
137	rs34880121	SSUH2	6.05e-09	6.23e-06	1.18e-09	0.0163	0.0405	1.72e-07	0.00946	0.2	0.698
138	rs6986917	CA8	8.01e-09	8.08e-06	9.64e-09	0.000866	0.00587	0.000865	0.688	0.415	0.00359
139	rs7668024	LINC01099	8.88e-09	8.89e-06	1.18e-08	0.0178	0.0427	1.91e-06	0.746	0.393	0.0162
140	rs11654307	LINC00910	9.19e-09	9.18e-06	4.67e-09	2.23e-05	0.000429	1.03e-05	0.0117	0.0499	0.139
141	rs7917828	SGPL1	1.07e-08	1.06e-05	1e-08	0.0169	0.0413	4.65e-07	0.173	0.00943	0.718
142	rs12703593	OR2A14	1.14e-08	1.11e-05	1.27e-08	7.32e-07	3.26e-05	0.00269	0.0508	0.0102	0.0171
143	rs71314758	P2RX6	1.23e-08	1.2e-05	7.48e-09	1.95e-05	0.000392	0.0408	0.0634	0.384	5.64e-05
144	rs2761555	SMG7	1.44e-08	1.38e-05	2.12e-08	0.0169	0.0414	0.00575	0.794	0.0156	0.397
145	rs6921694	FBXL4	1.51e-08	1.45e-05	8.76e-09	0.0116	0.0327	0.0243	0.117	0.0468	0.4
146	rs11894651	ZAP70	1.59e-08	1.51e-05	2.4e-09	0.0175	0.0422	0.0248	0.727	0.0194	0.106
147	rs12416136	ADIRF	1.64e-08	1.56e-05	1.98e-09	0.0192	0.0449	0.000295	0.833	0.0614	0.229
148	rs74178191	ZNF121	1.72e-08	1.62e-05	1e-08	0.0135	0.036	0.00765	0.468	0.739	0.00754
149	rs6598886	CD164L2	2.02e-08	1.89e-05	3.82e-08	1.18e-37	1.79e-34	0.02	0.145	0.361	9.48e-23
150	rs2333857	CNKSR3	2.13e-08	1.98e-05	2.38e-08	0.0188	0.0442	1.41e-06	0.187	0.0471	0.382
151	rs10134767	SLC25A29	2.4e-08	2.2e-05	1.2e-07	0.019	0.0445	0.0217	0.206	0.0486	0.378
152	rs112910602	PCDHA9	2.59e-08	2.36e-05	1.82e-08	9.86e-10	1.79e-07	0.00166	0.000543	0.157	0.0321
153	rs35446602	ADGRG7	2.6e-08	2.37e-05	1.17e-08	0.00103	0.0066	8.95e-10	0.0223	0.00337	0.0239
154	rs111622651	GOLGA6L7	2.82e-08	2.55e-05	4.36e-08	0.00353	0.0152	5.77e-05	0.0119	0.464	0.927
155	rs375735	PRODH	2.85e-08	2.58e-05	3e-08	0.0183	0.0434	0.00112	0.0437	0.662	0.906
156	rs8011499	PCNX4	3.33e-08	2.97e-05	2.36e-08	0.00987	0.0297	9.25e-08	0.00503	0.377	0.442
157	rs67955183	SMIM10L1	3.63e-08	3.22e-05	8e-08	0.0114	0.0323	0.116	0.0917	0.141	0.0072
158	rs6570495	NMBR	3.76e-08	3.32e-05	1.33e-08	0.0083	0.0264	0.000646	0.22	0.25	0.052
159	rs6506469	ENOSF1	3.97e-08	3.48e-05	6.6e-08	0.0116	0.0327	0.0055	0.335	0.57	0.0189
160	rs6961243	LAMB1	4.08e-08	3.58e-05	1.98e-08	0.0136	0.0362	1.65e-06	0.00685	0.496	0.395
161	rs11195955	ZDHHC6	4.1e-08	3.59e-05	2.47e-08	0.0048	0.0186	0.0112	0.00664	0.737	0.711
162	rs9549678	LINC00354	4.5e-08	3.91e-05	3.26e-08	0.0139	0.0366	0.000871	0.0799	0.191	0.831
163	rs2619733	MGAT1	5.52e-08	4.71e-05	7.31e-08	0.00325	0.0145	1.96e-08	0.0135	0.115	0.0112
164	rs4669768	NTSR2	6.6e-08	5.53e-05	7.02e-09	0.000119	0.00147	0.0416	0.286	0.209	0.000171
165	rs55884510	DNALI1	7.55e-08	6.24e-05	1.11e-07	0.0166	0.0408	0.000562	0.449	0.651	0.0303
166	rs1665302	RABL2A	7.86e-08	6.47e-05	4.25e-08	0.0167	0.041	0.037	0.0201	0.157	0.654
167	rs34425941	ZNF880	9.75e-08	7.83e-05	3.9e-08	0.0041	0.0169	0.000896	0.197	0.531	0.0273
168	rs3754861	POMC	1.06e-07	8.46e-05	1.8e-08	1.48e-05	0.000332	2.96e-07	0.000597	0.707	0.0545
169	rs2058852	ZFP30	1.08e-07	8.55e-05	4.05e-08	0.000358	0.00334	4.99e-08	0.515	0.0255	0.00104
170	rs73247493	DMXL1	1.19e-07	9.24e-05	5.25e-08	1.24e-05	0.000293	1.91e-11	0.00421	9.45e-05	0.0486
171	rs1047709	PRB2	1.2e-07	9.3e-05	2.05e-07	3.65e-09	4.87e-07	0.00106	0.0333	0.87	3.72e-05
172	rs11806946	LRRIQ3	1.24e-07	9.5e-05	6.37e-08	0.00721	0.024	5.83e-05	0.171	0.107	0.16
173	rs394945	SYN2	1.28e-07	9.8e-05	1.13e-07	5.98e-10	1.13e-07	2.12e-05	0.00498	0.0227	0.00144
174	rs59357103	GMPPB	1.3e-07	9.93e-05	6.97e-08	0.00928	0.0285	6.73e-07	0.00572	0.507	0.988
175	rs7973428	GPR19	1.3e-07	9.95e-05	2.13e-07	0.00785	0.0255	0.00413	0.305	0.0757	0.126
176	rs269551	PCDHA10	1.31e-07	0.0001	1.02e-07	7.28e-08	5.86e-06	0.0139	0.00064	0.156	0.182
177	rs4321507	C3orf52	1.36e-07	0.000104	2.47e-07	1.67e-09	2.61e-07	0.337	0.895	0.125	1.17e-07
178	rs7299223	TAS2R14	1.42e-07	0.000108	2.17e-07	9.87e-07	4.11e-05	0.000377	0.00813	0.0444	0.086
179	rs72648864	SMAD9	1.45e-07	0.00011	1.37e-07	0.0135	0.036	0.000605	0.114	0.677	0.154
180	rs11084829	IGFLR1	1.92e-07	0.000141	3.65e-07	0.0112	0.0319	5.83e-05	0.0516	0.281	0.395
181	rs17051364	QRFPR	2.12e-07	0.000154	1.81e-07	0.00953	0.0289	0.00276	0.144	0.132	0.988
182	rs1999068	TDRD5	2.24e-07	0.000162	2.69e-08	0.00496	0.0189	0.00337	0.141	0.156	0.182
183	rs7581224	DNAH6	2.43e-07	0.000174	2.49e-07	0.00378	0.016	0.00297	0.0387	0.576	0.219
184	rs6937280	MDGA1	2.46e-07	0.000176	1.42e-07	0.00271	0.0127	0.0304	0.114	0.844	0.00315
185	rs11592585	JAKMIP3	2.81e-07	0.000198	3.7e-07	0.0225	0.0491	1.42e-05	0.921	0.163	0.0274
186	rs7732628	ZBED3	2.84e-07	0.000199	9.52e-08	0.022	0.0486	0.00248	0.997	0.659	0.0117
187	rs7309757	SYT10	2.99e-07	0.000208	1.9e-07	8.54e-06	0.000222	0.000685	0.269	0.0045	0.141
188	rs11709753	LIMD1	3.01e-07	0.00021	4.48e-07	0.0094	0.0287	0.051	0.00729	0.387	0.966
189	rs1688131	PLEKHJ1	3.17e-07	0.00022	4.48e-07	0.0206	0.0468	0.00641	0.0847	0.305	0.919
190	rs35367489	HBS1L	3.26e-07	0.000225	4.51e-07	0.0173	0.0419	0.000762	0.435	0.64	0.0289
191	rs2562428	LINC00664	3.53e-07	0.000242	4.05e-07	0.00479	0.0186	0.00426	0.0144	0.918	0.352
192	rs139246747	KRT7	3.57e-07	0.000245	1.15e-07	0.00342	0.0149	0.00417	0.324	0.2	0.035
193	rs998789	SFTA1P	3.77e-07	0.000257	6.99e-07	0.00364	0.0156	0.000199	0.0164	0.903	0.225
194	rs2966078	VAT1L	3.8e-07	0.000259	3.51e-07	0.00944	0.0288	1.19e-05	0.735	0.015	0.242
195	rs1994619	ARHGAP18	3.84e-07	0.000261	6.01e-07	0.00374	0.0159	1.4e-05	0.692	0.062	0.0179
196	rs12481408	MMP9	3.91e-07	0.000265	2.04e-07	2.01e-05	0.0004	1.39e-07	0.00161	0.0146	0.353
197	rs2832155	RWDD2B	4.15e-07	0.00028	7.8e-07	0.021	0.0472	9.94e-05	0.706	0.027	0.999
198	rs4266243	MGST2	4.82e-07	0.00032	8.38e-07	0.0202	0.0463	5.95e-06	0.0103	0.711	0.492
199	rs11700844	COL6A1	4.95e-07	0.000327	2.94e-07	0.0199	0.0458	1.69e-05	0.0129	0.565	0.979
200	rs147016847	ULK4	5.19e-07	0.000341	1.84e-07	2.73e-05	0.000496	3.46e-10	9.35e-05	0.0224	0.453
201	rs3118498	ABTB2	5.29e-07	0.000347	6.24e-07	0.0216	0.0482	3.82e-07	0.0691	0.0222	0.0857
202	rs8048666	NPIPB13	5.39e-07	0.000353	9.04e-07	0.0142	0.0373	9.05e-05	0.0319	0.905	0.31
203	rs599180	C20orf85	5.52e-07	0.00036	2.9e-07	0.000519	0.00432	0.0669	0.902	0.089	0.00104
204	rs61910629	PATE1	5.56e-07	0.000362	1.58e-06	4.78e-13	1.63e-10	0.186	0.246	0.000154	6.56e-07
205	rs61846889	OGDHL	5.74e-07	0.000373	3.01e-07	0.0151	0.0388	0.00312	0.858	0.722	0.00976
206	rs11981219	POLR2J2	5.84e-07	0.000378	5.97e-07	3.53e-10	7.29e-08	0.0171	5.38e-06	0.348	0.162
207	rs78055051	SLC2A10	6.38e-07	0.000409	1.07e-06	0.00451	0.0179	8.61e-08	0.0443	0.0124	0.0343
208	rs11921352	UPK1B	6.71e-07	0.000428	3.07e-07	0.0124	0.0341	2.29e-06	0.0281	0.148	0.461
209	rs72792220	AGAP9	6.77e-07	0.000432	5.71e-07	0.000311	0.00303	0.0701	0.0169	0.015	0.32
210	rs9525469	VWA8	7.43e-07	0.000468	7.49e-07	0.000129	0.00155	1.52e-09	0.0149	0.000466	0.081
211	rs114443705	POU5F1	7.89e-07	0.000493	9.62e-07	0.00931	0.0285	0.048	0.724	0.02	0.125
212	rs5996542	LINC01659	7.9e-07	0.000493	5.28e-07	0.00485	0.0187	0.2	0.54	0.00419	0.605
213	rs10498624	TDP1	7.99e-07	0.000498	2.11e-07	0.00305	0.0138	4.92e-08	0.1	0.0018	0.608
214	rs12139383	TTLL7	8.07e-07	0.000502	5.7e-07	0.00221	0.0111	0.00666	0.0814	0.0372	0.413
215	rs17402103	C1orf52	8.48e-07	0.000525	5.34e-07	2.48e-05	0.000463	1.1e-09	0.00158	0.00789	0.00124
216	rs78404212	EPB41L2	8.61e-07	0.000532	5.55e-07	0.000148	0.00172	5.51e-09	0.00595	0.0314	0.00076
217	rs4673529	CPS1	8.64e-07	0.000533	9.83e-07	0.00722	0.024	0.00881	0.213	0.11	0.113
218	rs2621367	TAP2	8.75e-07	0.00054	9.85e-07	1.55e-08	1.78e-06	0.0132	9.62e-06	0.284	0.591
219	rs4591859	ESR1	8.77e-07	0.000541	3.55e-07	0.017	0.0414	0.107	0.157	0.0756	0.0193
220	rs10415555	CHST8	8.92e-07	0.000549	6.69e-07	0.00616	0.0217	2.44e-07	0.00776	0.375	0.0487
221	rs826900	LRRC7	9.14e-07	0.000561	2.23e-06	0.000869	0.00587	3.84e-05	0.00816	0.377	0.22
222	rs77301399	MED13L	9.83e-07	0.000598	8.52e-07	6.86e-05	0.000993	4.82e-10	0.00131	0.00791	0.0326
223	rs7590605	LINC01249	9.92e-07	0.000602	9.34e-07	0.000988	0.00643	0.00663	0.01	0.496	0.291
224	rs72665106	CXCL11	1.06e-06	0.00064	3.19e-06	0.0058	0.021	8.67e-08	0.0297	0.00911	0.465
225	rs73402229	CNGA4	1.06e-06	0.000641	5.68e-07	0.014	0.0369	0.00422	0.117	0.383	0.126
226	rs60876022	RIMBP2	1.07e-06	0.000642	1.62e-06	0.000643	0.00489	0.0335	0.0016	0.792	0.533
227	rs2958117	FGD4	1.29e-06	0.000755	1.1e-06	0.00232	0.0115	0.000669	0.517	0.944	0.00554
228	rs11032532	AP2A2	1.29e-06	0.000759	1.96e-06	0.000115	0.00143	0.678	0.000141	0.0627	0.324
229	rs28359588	CAPN9	1.31e-06	0.000766	3.37e-06	0.0101	0.03	0.000113	0.466	0.0796	0.0836
230	rs77011484	RTCB	1.33e-06	0.00078	5.5e-07	0.0058	0.021	2.04e-05	0.142	0.996	0.00877
231	rs4823859	GRAMD4	1.36e-06	0.000794	1.37e-06	0.0011	0.00694	2.88e-07	0.000767	0.167	0.403
232	rs79635406	DLG2	1.43e-06	0.000829	1.88e-06	1.48e-05	0.000332	1.59e-08	0.145	0.0232	4.5e-05
233	rs10932914	EPHA4	1.46e-06	0.000841	1.1e-06	0.0162	0.0403	5.22e-05	0.836	0.8	0.00936
234	rs6002672	CENPM	1.54e-06	0.000886	2.85e-06	0.0115	0.0324	0.229	0.275	0.0196	0.0278
235	rs6443644	ZNF639	1.56e-06	0.000894	7.99e-07	0.0163	0.0404	0.000418	0.207	0.0744	0.612
236	rs12592127	MYO1E	1.64e-06	0.000934	2.25e-06	0.000126	0.00153	1.15e-08	0.0364	0.00232	0.000972
237	rs2842182	HYI	1.64e-06	0.000935	1.51e-06	2.92e-05	0.00052	0.000364	0.00547	0.0913	0.605
238	rs3816347	ESPNL	1.65e-06	0.000938	8.98e-07	0.0205	0.0466	4.85e-07	0.106	0.0103	0.317
239	rs2204485	TNS3	1.75e-06	0.000987	9.31e-07	0.00157	0.00868	0.0387	0.7	0.407	0.00126
240	rs4544551	LINC01998	1.77e-06	0.000997	2.9e-07	0.0215	0.048	0.000247	0.869	0.399	0.0354
241	rs2692938	ADRA2B	1.81e-06	0.00102	8.47e-07	0.0209	0.0471	0.0156	0.868	0.0314	0.656
242	rs137122	SERHL2	1.89e-06	0.00106	1.67e-06	0.00732	0.0242	1.65e-05	0.0628	0.932	0.0168
243	rs4239476	ZNF470	1.89e-06	0.00106	5.75e-06	0.0147	0.0381	0.192	0.327	0.119	0.00965
244	rs12219247	AS3MT	1.92e-06	0.00107	1.15e-06	8.77e-06	0.000225	0.000255	0.0564	0.0668	0.018
245	rs11716873	NPHP3	1.97e-06	0.0011	1.56e-06	0.000224	0.00233	0.000809	0.0601	0.916	0.0103
246	rs8057053	NPIPA1	1.99e-06	0.00111	2.44e-06	0.00128	0.00759	7.59e-05	0.0174	0.624	0.121
247	rs28384491	ZNF559	2.04e-06	0.00113	7.28e-07	0.000888	0.00598	1.26e-06	0.58	0.00259	0.936
248	rs60453906	SERPINB10	2.09e-06	0.00116	1.55e-06	0.0149	0.0384	4.42e-06	0.0154	0.736	0.11
249	rs56167415	SWSAP1	2.2e-06	0.00121	5.59e-07	0.0193	0.0449	0.019	0.0614	0.545	0.177
250	rs9608832	MTMR3	2.25e-06	0.00123	6.21e-06	0.00148	0.00834	6.07e-07	0.00184	0.0282	0.554
251	rs6434404	NEMP2	2.33e-06	0.00127	3.73e-06	0.00306	0.0138	0.000452	0.358	0.119	0.0366
252	rs2597338	KCNQ3	2.41e-06	0.00131	3.29e-06	0.0187	0.0441	4.04e-06	0.0717	0.0155	0.634
253	rs117301498	CD79B	2.44e-06	0.00132	2.03e-06	0.00102	0.00656	1.32e-08	0.00852	0.0166	0.0357
254	rs17405840	CHMP4B	2.65e-06	0.00142	3.04e-06	0.00693	0.0233	2.8e-05	0.297	0.76	0.00461
255	rs8035945	MAPK6	2.72e-06	0.00145	1.58e-06	0.000923	0.00615	6.34e-08	0.00647	0.00846	0.0143
256	rs9376244	IL20RA	2.72e-06	0.00145	3.03e-06	0.0053	0.0198	0.00587	0.573	0.0487	0.128
257	rs17740741	ATG14	2.9e-06	0.00153	3.4e-06	0.0188	0.0442	1.02e-05	0.00894	0.388	0.422
258	rs61886978	SLC43A3	2.99e-06	0.00157	1.81e-06	0.0218	0.0484	0.0548	0.0255	0.323	0.604
259	rs316928	FAM172A	3.09e-06	0.00162	2.6e-06	2.07e-06	7.06e-05	1.26e-10	0.00322	9.9e-05	0.00598
260	rs113791862	RNF216	3.13e-06	0.00164	2.49e-06	0.000298	0.00294	2.21e-08	0.000652	0.0299	0.0291
261	rs202462	SIRPG	3.5e-06	0.0018	1.68e-06	0.0122	0.0337	0.00377	0.279	0.0596	0.717
262	rs112913823	CEBPZ	3.52e-06	0.00181	3.64e-06	0.000741	0.00532	2.82e-08	0.0425	0.00537	0.0063
263	rs35768372	LINC01374	3.65e-06	0.00187	3.63e-06	0.000718	0.00524	0.0337	0.00162	0.74	0.497
264	rs416600	LEKR1	3.66e-06	0.00188	9.01e-06	0.00583	0.0211	0.0215	0.767	0.569	0.00607
265	rs2195629	ZNF503	3.67e-06	0.00188	2.01e-06	2.18e-07	1.35e-05	0.00426	0.00071	0.107	0.141
266	rs6598204	LINC02361	3.74e-06	0.00191	9.74e-07	0.00312	0.014	0.000137	0.00942	0.567	0.777
267	rs11686534	ZNF514	3.74e-06	0.00191	3.78e-06	0.00622	0.0217	0.000179	0.405	0.481	0.0138
268	rs73288814	PYGL	3.79e-06	0.00193	9.99e-07	0.0126	0.0343	0.00316	0.606	0.0614	0.247
269	rs61912315	TAS2R43	3.81e-06	0.00194	2.02e-05	1.67e-08	1.78e-06	0.0726	4.59e-05	0.434	0.207
270	rs2686750	HDAC11	3.82e-06	0.00195	6.59e-06	0.0101	0.03	0.135	0.00865	0.732	0.831
271	rs112438080	SCAF4	3.9e-06	0.00198	5.36e-07	0.00412	0.0169	5.45e-08	0.0842	0.0051	0.047
272	rs4837205	PIP5KL1	3.95e-06	0.002	1.49e-05	0.0196	0.0454	0.161	0.146	0.412	0.0108
273	rs7636221	NCK1	4.04e-06	0.00204	3.53e-06	0.0229	0.0497	4.28e-06	0.204	0.00952	0.42
274	rs13164040	IL7R	4.04e-06	0.00204	2.88e-06	0.00333	0.0147	1.21e-05	0.0129	0.897	0.0635
275	rs11836592	KLRC2	4.05e-06	0.00205	6.94e-06	2.2e-05	0.000426	0.000497	0.0243	0.117	0.0178
276	rs2276404	IFI16	4.1e-06	0.00207	2.32e-06	0.0164	0.0406	8.81e-07	0.0505	0.3	0.0259
277	rs2546739	RPL26L1	4.25e-06	0.00214	6.36e-06	0.000847	0.00582	0.256	0.000998	0.159	0.933
278	rs7755281	AFDN	4.31e-06	0.00216	8.25e-07	1.95e-08	2.01e-06	3.92e-12	1.49e-05	9.24e-06	0.0125
279	rs72663301	CXCL9	4.32e-06	0.00217	1.86e-06	0.00392	0.0164	5.8e-07	0.0114	0.0311	0.948
280	rs66739581	ANAPC1	4.36e-06	0.00219	7.37e-06	0.00626	0.0218	0.00406	0.134	0.375	0.111
281	rs112933337	TRPC1	4.45e-06	0.00222	5.44e-06	5.3e-05	0.000833	3.42e-09	0.000594	0.00601	0.0231
282	rs11056380	RERG	4.48e-06	0.00224	2.22e-06	0.00736	0.0243	3.18e-07	0.0226	0.0198	0.0538
283	rs2214499	IKZF1	4.73e-06	0.00234	1.54e-05	0.00875	0.0274	2.65e-06	0.0817	0.0816	0.0115
284	rs35817611	GSTM1	4.86e-06	0.0024	6e-06	1.39e-05	0.00032	0.000348	0.0366	0.0303	0.0653
285	rs6864698	SMIM32	4.98e-06	0.00245	1.22e-06	3.42e-05	0.000589	1.24e-09	0.000911	0.0125	0.00364
286	rs9400529	CCN6	5.71e-06	0.00275	1.08e-05	0.000438	0.00382	0.333	0.00128	0.155	0.621
287	rs913258	KIAA2026	5.75e-06	0.00276	4.57e-06	0.000222	0.00232	1.77e-08	0.0067	0.00102	0.0204
288	rs7732628	PDE8B	5.84e-06	0.0028	1.63e-06	0.00948	0.0288	0.0118	0.599	0.94	0.00575
289	rs13204927	CD164	5.89e-06	0.00283	7.26e-06	0.00336	0.0148	0.00119	0.334	0.793	0.00934
290	rs118150764	KISS1R	5.97e-06	0.00286	5.55e-06	0.000568	0.00455	0.124	0.916	0.0012	0.657
291	rs271399	LINC02145	6.27e-06	0.00298	6.31e-06	0.0131	0.0354	0.0557	0.0133	0.407	0.684
292	rs9754402	RIBC2	6.33e-06	0.00301	4.86e-06	0.0189	0.0443	0.162	0.00891	0.345	0.309
293	rs12482057	SLC37A1	6.37e-06	0.00302	5.22e-06	0.00868	0.0272	0.000417	0.208	0.343	0.0522
294	rs2040613	LIN37	6.42e-06	0.00304	8.45e-06	0.000566	0.00455	8.55e-08	0.0351	0.0101	0.00379
295	rs56266057	VIM	6.45e-06	0.00305	1.19e-05	0.00674	0.0229	8.41e-07	0.00575	0.0588	0.119
296	rs909805	DPT	6.55e-06	0.0031	1.45e-05	0.00372	0.0158	0.0553	0.00479	0.902	0.88
297	rs17435109	GBP7	6.76e-06	0.00318	1.05e-05	0.0115	0.0325	0.00118	0.0329	0.345	0.898
298	rs73112165	DHH	6.78e-06	0.00319	8.73e-06	3.61e-09	4.87e-07	0.664	2.54e-07	0.562	0.485
299	rs1565496	MAN2C1	6.84e-06	0.00321	6.99e-06	0.00109	0.00692	6.11e-06	0.43	0.278	0.000898
300	rs12952133	CEP95	6.84e-06	0.00322	9.8e-06	0.00199	0.0102	3.11e-07	0.00299	0.0274	0.161
301	rs12134801	RALGPS2	6.93e-06	0.00325	7.68e-06	0.0206	0.0468	0.115	0.0183	0.758	0.956
302	rs7581524	ZC3H8	7.07e-06	0.00331	5.9e-06	0.00238	0.0117	0.0314	0.0119	0.788	0.426
303	rs17510339	KIF3A	7.12e-06	0.00333	2.03e-06	0.00358	0.0154	0.0359	0.362	0.954	0.00351
304	rs61965887	DNAJC3	7.43e-06	0.00345	1.01e-05	2.25e-05	0.000429	2.71e-09	0.00155	0.00109	0.00725
305	rs62059025	QPRT	7.46e-06	0.00346	5.12e-06	0.000526	0.00434	2.04e-06	0.568	0.0496	0.00118
306	rs145793800	REPS1	7.47e-06	0.00347	8.03e-07	0.00112	0.007	2.24e-08	0.201	0.0688	0.00311
307	rs144152728	FRMD1	7.73e-06	0.00357	7.94e-06	0.0229	0.0497	3.1e-06	0.038	0.127	0.0528
308	rs12938923	RFLNB	7.83e-06	0.00361	8.12e-06	0.00038	0.00349	0.214	0.00281	0.97	0.0668
309	rs882610	ZNF446	7.96e-06	0.00367	3.54e-05	0.0155	0.0395	0.0706	0.124	0.175	0.221
310	rs10035498	THBS4	8e-06	0.00368	8.4e-06	0.0101	0.03	2.24e-06	0.0357	0.123	0.0155
311	rs115859820	GLIS1	8.06e-06	0.00371	7.49e-06	0.0185	0.0438	0.0114	0.0931	0.813	0.119
312	rs6549611	CNTN3	8.1e-06	0.00372	8.19e-06	0.00118	0.00726	0.238	0.00108	0.283	0.735
313	rs7306124	EEF1AKMT3	8.12e-06	0.00374	6.94e-06	0.00058	0.00457	0.00153	0.0209	0.274	0.113
314	rs12436113	LINC02290	8.17e-06	0.00375	1.18e-05	4.34e-06	0.00013	6.65e-06	0.00224	0.491	0.00401
315	rs8102122	PLPP2	8.2e-06	0.00377	3.38e-05	0.000455	0.00391	0.0497	0.478	0.00401	0.739
316	rs78097142	PRXL2A	8.44e-06	0.00386	2.71e-06	0.00507	0.0192	0.000115	0.0661	0.131	0.202
317	rs7865887	CACNA1B	8.7e-06	0.00396	5.08e-06	0.0121	0.0335	0.0448	0.132	0.69	0.0123
318	rs7208936	LINC02096	8.81e-06	0.00401	9.28e-06	4.89e-06	0.000139	0.403	6.22e-05	0.664	0.949
319	rs7794503	ADCYAP1R1	8.82e-06	0.00401	8.31e-06	0.022	0.0486	1.34e-06	0.0169	0.0815	0.499
320	rs475416	CAMSAP2	8.9e-06	0.00404	4.11e-06	1.94e-06	6.84e-05	1.62e-10	0.00782	4.89e-05	0.00858
321	rs10483655	KTN1	8.99e-06	0.00407	5.66e-06	0.000658	0.00495	3.02e-08	0.00257	0.0472	0.0634
322	rs12441364	ANPEP	9.04e-06	0.00409	2.75e-05	0.0147	0.0381	0.0433	0.564	0.91	0.00943
323	rs9409903	COL5A1	9.07e-06	0.0041	4.9e-06	0.000601	0.00469	0.851	0.0293	0.000609	0.235
324	rs55854501	ZNF775	9.21e-06	0.00416	9.45e-06	0.0104	0.0306	0.377	0.00829	0.0706	0.284
325	rs12112578	AUTS2	9.3e-06	0.0042	1.48e-05	0.0169	0.0413	0.000332	0.0251	0.838	0.467
326	rs12120330	FOXD2	9.35e-06	0.00422	5.91e-05	1.22e-07	8.29e-06	0.0887	0.186	3.79e-05	0.573
327	rs8028734	TEX9	9.39e-06	0.00423	1.32e-05	0.022	0.0486	1.73e-06	0.063	0.0229	0.164
328	rs7010805	PLEC	9.44e-06	0.00425	8.02e-06	0.0117	0.0328	2.11e-06	0.189	0.0201	0.0433
329	rs989991	RIPK2	9.54e-06	0.00429	1.46e-05	0.00812	0.026	1.21e-06	0.00537	0.204	0.252
330	rs66522703	DGLUCY	9.65e-06	0.00433	1.51e-05	0.0023	0.0114	5.72e-07	0.00193	0.0526	0.23
331	rs79671191	RASGRF1	9.73e-06	0.00436	6.66e-06	0.00233	0.0115	0.276	0.00182	0.44	0.98
332	rs55889708	SPAG8	9.79e-06	0.00439	9.36e-06	0.00929	0.0285	2.18e-05	0.014	0.946	0.14
333	rs55708693	KREMEN2	9.95e-06	0.00445	1.27e-05	0.0103	0.0303	0.0715	0.811	0.0118	0.174
334	rs3106121	NBPF19	1.01e-05	0.00449	9.44e-06	0.000861	0.00587	1.83e-06	0.00433	0.613	0.0136
335	rs7474649	SLC39A12	1.04e-05	0.00464	9.33e-06	0.000734	0.0053	0.00313	0.109	0.879	0.011
336	rs10401934	LRG1	1.05e-05	0.00467	1.02e-05	9.02e-08	6.72e-06	0.0904	2.46e-05	0.302	0.885
337	rs61876716	IFITM1	1.07e-05	0.00472	2.37e-05	0.00793	0.0257	0.00353	0.164	0.103	0.366
338	rs7318882	SETDB2	1.08e-05	0.00476	1.07e-05	0.00661	0.0225	0.000758	0.333	0.381	0.0203
339	rs117661215	FOXJ2	1.08e-05	0.00477	2.12e-05	0.000951	0.00628	0.00157	0.019	0.129	0.302
340	rs13382022	ZNF317	1.09e-05	0.00482	1.33e-05	0.000892	0.00599	0.00985	0.0149	0.19	0.915
341	rs74491498	WDR59	1.12e-05	0.00492	1.27e-05	2.38e-07	1.4e-05	1.01e-10	0.000219	6.64e-05	0.000254
342	rs2298644	HSBP1L1	1.14e-05	0.00499	1.36e-05	0.0227	0.0494	3.41e-05	0.672	0.147	0.0148
343	rs1998055	SLC7A8	1.16e-05	0.00507	2.95e-06	0.00181	0.00967	0.000872	0.136	0.132	0.102
344	rs12619388	CYBRD1	1.2e-05	0.00523	1.03e-05	0.00388	0.0163	6.36e-07	0.00423	0.0538	0.47
345	rs4796498	DHX33	1.22e-05	0.00529	1.32e-05	0.0163	0.0405	4.32e-05	0.0638	0.0411	0.815
346	rs3808502	SLC35G5	1.24e-05	0.00538	4.47e-06	2.49e-05	0.000463	1.2e-07	0.537	5.08e-05	0.905
347	rs11601050	ZNF214	1.25e-05	0.0054	2.47e-05	0.0113	0.032	0.455	0.00657	0.193	0.121
348	rs9575885	SOHLH2	1.26e-05	0.00546	8.77e-06	0.000785	0.00551	0.0656	0.00359	0.56	0.361
349	rs73813760	GABRA4	1.27e-05	0.00548	1.05e-05	0.0136	0.0362	0.000225	0.986	0.291	0.00909
350	rs4620350	DENND1A	1.29e-05	0.00554	1.12e-05	0.0016	0.00882	1.69e-07	0.0673	0.0225	0.00758
351	rs35600279	FXR1	1.29e-05	0.00554	3.4e-05	0.00286	0.0132	0.00696	0.268	0.39	0.0258
352	rs72936559	PLGLB1	1.29e-05	0.00556	1.31e-05	0.0183	0.0435	1.36e-05	0.209	0.0325	0.0147
353	rs12420018	MS4A2	1.3e-05	0.00558	2.28e-05	0.00059	0.00463	0.235	0.00544	0.476	0.404
354	rs78165124	DIP2C	1.3e-05	0.00558	9.23e-06	7.97e-07	3.47e-05	1.7e-10	7.49e-05	0.00293	0.000689
355	rs78378526	PPP4R1	1.31e-05	0.00562	8.04e-06	0.00945	0.0288	3.4e-07	0.044	0.0188	0.184
356	rs256955	CDO1	1.32e-05	0.00565	6.47e-06	0.00288	0.0133	9.74e-05	0.271	0.0881	0.0372
357	rs12925241	IRX6	1.35e-05	0.00578	3.06e-05	0.00058	0.00457	0.169	0.0271	0.986	0.00327
358	rs12518743	PCDHGA12	1.36e-05	0.0058	1.66e-05	0.0209	0.0471	0.0419	0.0461	0.85	0.549
359	rs11803859	DCAF6	1.39e-05	0.00591	4.73e-06	2.01e-06	6.97e-05	1.67e-09	0.81	2.67e-05	0.0127
360	rs680625	TNFSF12	1.39e-05	0.00592	1.37e-05	3.5e-06	0.000109	0.568	2.43e-05	0.707	0.426
361	rs79157968	WBP2	1.4e-05	0.00596	9.53e-06	0.00532	0.0199	4.76e-07	0.0516	0.0109	0.0402
362	rs112933337	SLC9A9	1.41e-05	0.006	1.74e-05	1.56e-06	5.84e-05	3.41e-09	0.0023	2.28e-05	0.417
363	rs12976048	CCDC9	1.42e-05	0.00604	9.45e-06	0.0147	0.0381	0.000393	0.0803	0.377	0.184
364	rs7937277	NDUFC2	1.44e-05	0.00612	6.87e-06	5.6e-06	0.000155	0.112	0.569	0.00021	0.182
365	rs117568100	ONECUT3	1.45e-05	0.00615	5.83e-06	0.00151	0.00847	0.435	0.455	0.00315	0.0485
366	rs1864917	LINC01972	1.45e-05	0.00615	1.31e-05	5.44e-08	4.75e-06	0.112	0.00028	0.701	0.266
367	rs12119836	OR2L13	1.47e-05	0.0062	6.21e-06	0.00253	0.0121	9.62e-07	0.0311	0.224	0.00407
368	rs398462	CAPS	1.47e-05	0.00621	1.29e-05	0.0124	0.0341	0.0924	0.131	0.653	0.0349
369	rs75455953	UBASH3B	1.49e-05	0.00629	8.22e-06	0.0134	0.036	0.0427	0.541	0.595	0.00652
370	rs7001480	TATDN1	1.55e-05	0.0065	1.3e-05	0.00627	0.0218	4.39e-05	0.59	0.00511	0.888
371	rs4408532	CPNE2	1.57e-05	0.00655	4.42e-06	0.022	0.0486	0.00194	0.546	0.315	0.0627
372	rs2130007	CLEC2A	1.57e-05	0.00657	1.41e-05	2.07e-41	9.4e-38	0.609	0.921	0.33	1.87e-27
373	rs3761430	SEC14L3	1.58e-05	0.00659	1.3e-05	0.0019	0.0099	4.05e-06	0.00475	0.0411	0.788
374	rs1926301	UBE2U	1.58e-05	0.00661	5.7e-06	0.000517	0.00431	0.0117	0.0242	0.108	0.897
375	rs79834692	PANX3	1.58e-05	0.00661	6.69e-06	0.009	0.028	7.61e-07	0.0101	0.258	0.0928
376	rs61819222	GABPB2	1.62e-05	0.00675	1.77e-05	0.00139	0.00802	0.109	0.886	0.0207	0.00995
377	rs77755115	LNCNEF	1.63e-05	0.00678	5.22e-06	5.45e-14	2.47e-11	0.647	0.135	0.641	6.68e-11
378	rs79749576	LINC01153	1.63e-05	0.00678	3.11e-05	2.64e-38	6.01e-35	0.885	0.965	0.29	1.19e-24
379	rs77209413	POU5F1B	1.66e-05	0.00691	1.43e-05	0.0158	0.0398	0.0115	0.353	0.311	0.116
380	rs75121525	CCDC60	1.68e-05	0.00695	1.73e-05	0.000508	0.00425	1.76e-05	0.246	0.00606	0.173
381	rs891942	CAMK2A	1.68e-05	0.00696	1.78e-05	0.000439	0.00382	0.0181	0.0453	0.613	0.0492
382	rs79690643	RNASE7	1.68e-05	0.00698	3.63e-06	0.00494	0.0189	3.5e-07	0.00543	0.102	0.0601
383	rs56653742	RFFL	1.7e-05	0.00702	5.42e-05	0.0225	0.0491	1.89e-05	0.0636	0.335	0.0225
384	rs35305103	MALT1	1.71e-05	0.00707	1.42e-05	0.00317	0.0142	0.0017	0.124	0.0576	0.435
385	rs883286	LHX1	1.71e-05	0.00709	8.96e-05	0.018	0.0428	0.00524	0.789	0.097	0.151
386	rs58281576	PCOLCE	1.72e-05	0.00712	1.44e-05	0.00627	0.0218	0.0391	0.96	0.283	0.0824
387	rs62499271	ZDHHC2	1.73e-05	0.00716	1.12e-05	2.17e-06	7.25e-05	6.15e-10	0.00174	0.00124	0.00152
388	rs74419984	C12orf76	1.77e-05	0.00729	3.81e-05	0.0139	0.0366	2.73e-05	0.739	0.00827	0.367
389	rs141591215	MAP3K13	1.77e-05	0.00731	2e-05	5.54e-05	0.000865	8.1e-09	0.00631	0.00104	0.0166
390	rs938298	SLFN13	1.78e-05	0.00731	2.61e-05	0.00266	0.0125	0.000169	0.234	0.0239	0.169
391	rs11627783	ASPG	1.79e-05	0.00736	1.92e-05	0.012	0.0333	0.0219	0.119	0.119	0.683
392	rs7674007	STK32B	1.79e-05	0.00736	5.86e-05	0.00925	0.0285	0.318	0.00738	0.838	0.13
393	rs17804843	FLII	1.8e-05	0.00738	1.22e-05	0.00645	0.0221	1.77e-06	0.0674	0.0039	0.189
394	rs2286423	ZFP28	1.8e-05	0.0074	1.53e-05	0.00687	0.0232	0.0947	0.00413	0.673	0.481
395	rs56251190	MATN3	1.81e-05	0.00742	2.31e-05	0.000527	0.00434	0.000936	0.0802	0.307	0.0243
396	rs11090388	SPECC1L	1.81e-05	0.00743	3.32e-05	0.00843	0.0267	0.00227	0.0414	0.559	0.411
397	rs7366048	SF3A3	1.83e-05	0.0075	1.57e-06	0.00216	0.011	0.037	0.09	0.0156	0.261
398	rs4810315	EMILIN3	1.85e-05	0.00755	1.14e-05	0.0188	0.0442	0.000689	0.0424	0.972	0.29
399	rs75871290	NGEF	1.87e-05	0.00764	1.93e-05	0.000161	0.00183	0.493	0.00036	0.715	0.251
400	rs74967952	LINC01602	1.89e-05	0.00769	2.32e-05	1.94e-05	0.000392	0.355	0.000332	0.997	0.063
401	rs117765391	GPAM	1.9e-05	0.00773	1.35e-05	0.00527	0.0198	2.56e-05	0.006	0.719	0.724
402	rs62057680	PRRT2	1.93e-05	0.00783	1.03e-05	0.0159	0.04	0.000543	0.0278	0.688	0.469
403	rs10965083	MTAP	1.93e-05	0.00785	2.71e-05	0.00118	0.00726	6.31e-07	0.00354	0.119	0.0109
404	rs3826437	GNGT2	1.95e-05	0.0079	1.92e-05	0.0204	0.0466	2.3e-06	0.00968	0.117	0.226
405	rs73065421	NDUFA4	1.98e-05	0.008	8.75e-06	0.018	0.0429	1.18e-06	0.0387	0.026	0.383
406	rs7905456	ZNF438	2e-05	0.00808	1.28e-05	0.00395	0.0165	5.71e-06	0.233	0.343	0.00244
407	rs75060829	UBXN2A	2.02e-05	0.00816	1.93e-05	0.000611	0.00471	7.12e-08	0.0216	0.00108	0.2
408	rs77302258	AQP10	2.05e-05	0.00825	2.52e-05	1.23e-05	0.000293	0.761	5.9e-05	0.0515	0.818
409	rs145488262	ZSCAN5A	2.1e-05	0.00843	6.09e-06	5.09e-05	0.000803	2.29e-09	0.00203	0.00186	0.0184
410	rs73046779	KLRC3	2.11e-05	0.00847	2.37e-05	0.00629	0.0218	5.02e-06	0.532	0.00757	0.0898
411	rs28715830	SEL1L3	2.11e-05	0.00847	2.09e-05	0.0106	0.0309	0.00013	0.834	0.113	0.0226
412	rs7633948	PFN2	2.13e-05	0.00855	4.21e-05	0.0157	0.0397	0.196	0.728	0.0217	0.0731
413	rs79432433	ERBB2	2.14e-05	0.00855	1.9e-05	0.00408	0.0168	1.84e-06	0.00329	0.2	0.157
414	rs59587703	HAUS1	2.14e-05	0.00855	3.42e-05	0.0223	0.0489	0.000775	0.108	0.479	0.133
415	rs35653067	EIF4E3	2.15e-05	0.0086	3.67e-05	0.0191	0.0447	0.00363	0.0921	0.302	0.288
416	rs2972320	ZNF146	2.17e-05	0.00866	6.9e-05	0.00118	0.00726	4.02e-05	0.924	0.00389	0.0573
417	rs3095025	LSMEM1	2.18e-05	0.00868	1.6e-05	0.0102	0.0303	0.0443	0.269	0.0337	0.317
418	rs72630544	TCIM	2.18e-05	0.00872	9.9e-06	0.000661	0.00496	7.57e-08	0.00814	0.0044	0.637
419	rs557544	LINC00222	2.21e-05	0.00881	1.72e-05	0.00493	0.0188	8.01e-07	0.00674	0.0729	0.0428
420	rs7318724	LINC01442	2.22e-05	0.00883	2.63e-05	0.000225	0.00234	0.0906	0.378	0.116	0.00357
421	rs1736057	FDFT1	2.24e-05	0.00889	9.33e-06	0.0161	0.0402	0.001	0.235	0.278	0.101
422	rs11641080	CDH13	2.3e-05	0.00911	3.1e-05	9.72e-05	0.00129	1.24e-06	0.000766	0.393	0.00704
423	rs61993020	MEG3	2.33e-05	0.00918	3.81e-05	4.49e-17	2.91e-14	0.168	0.691	0.363	1.64e-10
424	rs927899	GPR37L1	2.33e-05	0.0092	4.87e-05	0.00121	0.00732	1.07e-05	0.0222	0.0127	0.405
425	rs2972554	ETV2	2.34e-05	0.00922	2.37e-05	0.0152	0.039	0.000381	0.0477	0.256	0.311
426	rs12363232	C1QTNF4	2.36e-05	0.0093	4.37e-05	0.000565	0.00455	0.000918	0.337	0.0694	0.0179
427	rs7760278	C6orf163	2.39e-05	0.00939	2.98e-05	0.000738	0.00531	0.0598	0.013	0.734	0.273
428	rs11264344	SCAMP3	2.41e-05	0.00948	1.83e-05	0.00297	0.0136	0.564	0.00187	0.106	0.35
429	rs62477409	LINC02476	2.45e-05	0.00959	4.47e-05	0.0203	0.0465	0.269	0.0369	0.967	0.779
430	rs10072583	LINC02218	2.48e-05	0.0097	9.72e-05	0.000111	0.00139	0.568	0.000674	0.113	0.597
431	rs147374945	SRSF1	2.49e-05	0.00973	2.22e-05	0.00107	0.0068	2.07e-07	0.00538	0.00644	0.445
432	rs918270	SPTLC2	2.5e-05	0.00977	3.47e-05	0.019	0.0445	0.0416	0.837	0.831	0.0146
433	rs2433337	FABP9	2.53e-05	0.00985	2.32e-05	0.00188	0.00985	1.97e-07	0.0068	0.0153	0.121
434	rs62008567	C15orf32	2.53e-05	0.00985	2.5e-05	0.000412	0.00367	0.000755	0.0562	0.214	0.0391
435	rs6882189	C5orf15	2.54e-05	0.00988	4.77e-05	0.0127	0.0346	0.0311	0.0255	0.469	0.792
436	rs73313006	TP53RK	2.55e-05	0.00993	2.63e-05	5.97e-05	0.000906	0.000427	0.0115	0.0706	0.347
437	rs72877463	SCN1A	2.56e-05	0.00996	1.45e-05	0.00509	0.0193	0.4	0.0036	0.458	0.12
438	rs73244319	KCTD8	2.57e-05	0.00997	2.83e-05	7.42e-05	0.00105	0.000153	0.143	0.0743	0.00589
439	rs74644264	LINC01694	2.64e-05	0.0102	2.68e-05	1.29e-07	8.6e-06	0.0219	0.000117	0.143	0.317
440	rs2969290	SNAPC2	2.65e-05	0.0103	2.32e-05	0.00728	0.0241	0.000784	0.0291	0.315	0.568
441	rs11872462	RIT2	2.66e-05	0.0103	0.00012	8.98e-19	1.02e-15	0.611	0.609	0.454	1.27e-13
442	rs113554192	CASP14	2.67e-05	0.0103	3.42e-05	0.00217	0.011	4.82e-07	0.0063	0.0225	0.0701
443	rs72833704	KRT12	2.67e-05	0.0103	6.92e-05	0.00449	0.0179	5.26e-06	0.00385	0.298	0.0517
444	rs1465159	DMAC2L	2.68e-05	0.0104	2.93e-05	0.0108	0.0313	0.438	0.00596	0.235	0.172
445	rs34461981	B4GALT5	2.69e-05	0.0104	4.61e-05	0.000338	0.0032	9.82e-08	0.00276	0.0169	0.0124
446	rs61701476	KMT5C	2.7e-05	0.0104	1.25e-05	1.69e-12	5.11e-10	4.91e-14	0.00067	9.99e-09	2.5e-06
447	rs6433781	OSBPL6	2.74e-05	0.0105	2.84e-05	0.0127	0.0345	0.00878	0.0869	0.535	0.354
448	rs12459135	AKT2	2.74e-05	0.0105	4.37e-05	4.15e-05	0.000678	2.38e-08	0.0382	0.000184	0.0217
449	rs8181838	LINC00460	2.75e-05	0.0105	3.84e-05	4.29e-05	0.000699	6.21e-06	0.00523	0.00309	0.719
450	rs75873622	IGSF21	2.78e-05	0.0107	4.4e-05	5.36e-05	0.000839	2.47e-08	0.000562	0.00264	0.0487
451	rs11592422	LRIT1	2.8e-05	0.0107	9.82e-06	1.74e-07	1.12e-05	0.00267	0.0218	0.81	1.91e-05
452	rs113646963	ICOS	2.8e-05	0.0107	3.55e-05	4.96e-07	2.45e-05	0.128	0.472	1.13e-05	0.515
453	rs12452778	MPRIP	2.81e-05	0.0108	2.03e-05	2.79e-05	0.000503	1.6e-08	0.0105	0.000152	0.0202
454	rs34651260	TOMM34	2.82e-05	0.0108	2.89e-05	0.00128	0.00759	1.29e-06	0.0064	0.0821	0.00814
455	rs4756961	PTPN5	2.84e-05	0.0108	3.21e-05	0.00121	0.0073	1.29e-05	0.00661	0.669	0.0179
456	rs1139266	C11orf94	2.94e-05	0.0112	3.01e-05	0.000447	0.00386	1.17e-05	0.00711	0.0185	0.542
457	rs77526700	SRI	2.94e-05	0.0112	3.87e-05	3.95e-06	0.000121	9.03e-09	0.101	9.56e-05	0.000866
458	rs3807121	TMEM209	2.97e-05	0.0113	3.56e-05	0.00332	0.0147	0.00638	0.0201	0.303	0.454
459	rs12535548	RBAK	3.01e-05	0.0114	2.41e-05	0.00745	0.0245	0.152	0.00902	0.961	0.697
460	rs12731171	SPATA45	3.04e-05	0.0115	8.92e-06	0.00156	0.00864	1.37e-07	0.00783	0.0144	0.0208
461	rs34886626	RDX	3.04e-05	0.0115	2.33e-05	6.3e-09	8.18e-07	1.44e-11	6.13e-06	0.000115	0.000173
462	rs10017782	SORBS2	3.05e-05	0.0115	2.37e-05	0.0042	0.0172	0.021	0.0476	0.332	0.402
463	rs77026229	NID2	3.05e-05	0.0115	1.19e-05	0.000971	0.00635	0.559	0.0147	0.176	0.00276
464	rs12951596	SLC26A11	3.09e-05	0.0116	1.62e-05	2.17e-05	0.000424	7.54e-09	0.00207	0.000351	0.576
465	rs11581271	RIMS3	3.1e-05	0.0117	7.26e-05	0.00138	0.00795	0.199	0.00211	0.868	0.889
466	rs9478975	AKAP12	3.12e-05	0.0117	2.58e-05	0.000362	0.00337	5.36e-07	0.0205	0.000434	0.29
467	rs10516441	ADH7	3.16e-05	0.0119	5.06e-05	3.13e-06	9.95e-05	0.135	0.39	0.00029	0.849
468	rs79687721	ARHGAP32	3.2e-05	0.012	1.31e-05	0.00309	0.014	3.68e-07	0.0143	0.00835	0.101
469	rs2245170	CYP2E1	3.21e-05	0.012	4.4e-05	1.68e-05	0.000358	0.0115	0.0171	0.0561	0.15
470	rs12510355	SMIM20	3.22e-05	0.012	3.1e-05	0.000963	0.00633	0.000271	0.478	0.127	0.00765
471	rs35455576	SNX14	3.23e-05	0.0121	2.93e-05	1.28e-06	5.04e-05	2e-09	0.0102	1.56e-05	0.0142
472	rs4801240	ZNF530	3.24e-05	0.0121	1.28e-05	0.00323	0.0144	0.431	0.204	0.0127	0.0122
473	rs41310593	SMYD3	3.25e-05	0.0122	1.28e-05	0.00581	0.021	3.53e-07	0.0543	0.0225	0.0601
474	rs75951996	LINC02537	3.26e-05	0.0122	1.59e-05	0.00188	0.00985	1.18e-06	0.00469	0.155	0.0325
475	rs144826198	HCFC1R1	3.34e-05	0.0124	5.56e-05	0.00646	0.0221	0.00212	0.47	0.034	0.537
476	rs11108364	METAP2	3.38e-05	0.0125	6.49e-05	0.000426	0.00374	3.42e-07	0.00501	0.041	0.0237
477	rs141591215	VPS8	3.38e-05	0.0125	2.09e-05	1.28e-06	5.04e-05	7.12e-10	0.00464	0.000253	0.000948
478	rs2240653	CIRBP	3.41e-05	0.0126	2.58e-05	0.0039	0.0163	9e-07	0.0552	0.0062	0.039
479	rs4244875	ACAN	3.41e-05	0.0126	3.36e-05	0.00536	0.0199	0.0478	0.0148	0.478	0.818
480	rs11769158	GIMAP5	3.45e-05	0.0128	2.97e-05	0.00165	0.00905	8.69e-07	0.0121	0.0541	0.00615
481	rs10987873	FPGS	3.45e-05	0.0128	3.63e-05	0.00105	0.00671	0.165	0.599	0.429	0.000787
482	rs11624189	SCFD1	3.48e-05	0.0128	2.15e-05	0.00231	0.0115	3.29e-07	0.00981	0.0227	0.0272
483	rs61253345	SKA1	3.55e-05	0.0131	0.000449	0.000828	0.00573	0.029	0.673	0.00464	0.158
484	rs76707711	OSM	3.56e-05	0.0131	2.6e-05	0.00747	0.0246	1.77e-05	0.0193	0.7	0.0389
485	rs10064026	LINC02212	3.59e-05	0.0132	4.78e-05	4.95e-07	2.45e-05	0.089	0.502	0.944	2.9e-05
486	rs28591601	LINC02175	3.59e-05	0.0132	3.16e-05	0.0206	0.0468	0.00181	0.223	0.194	0.182
487	rs112154591	BTG3	3.63e-05	0.0133	6.01e-05	0.00909	0.0282	3.17e-06	0.039	0.0601	0.0375
488	rs7038781	RABGAP1	3.64e-05	0.0133	1.4e-05	7.99e-08	6.05e-06	4.76e-11	3.13e-05	2.03e-05	0.0193
489	rs148344594	OR2L2	3.67e-05	0.0135	6e-05	0.0157	0.0397	0.0134	0.34	0.564	0.0488
490	rs6775459	GATA2	3.68e-05	0.0135	3.88e-05	8.18e-07	3.5e-05	5.83e-10	0.000112	0.000351	0.00174
491	rs4436027	FSCN1	3.69e-05	0.0135	0.000168	0.0126	0.0343	0.364	0.505	0.124	0.00937
492	rs1437359	LRRTM1	3.7e-05	0.0135	5.5e-05	0.0215	0.048	0.0142	0.0495	0.518	0.429
493	rs28470731	PSAPL1	3.72e-05	0.0136	2.14e-05	0.000977	0.00636	0.0028	0.0265	0.111	0.927
494	rs962499	TBCK	3.73e-05	0.0136	4.12e-05	3.93e-05	0.000656	1.87e-08	0.00162	0.000352	0.081
495	rs6420147	PEBP4	3.74e-05	0.0136	3.2e-05	0.00038	0.00349	0.181	0.00224	0.339	0.373
496	rs141259474	ELOA2	3.82e-05	0.0139	4.45e-05	0.00262	0.0124	2.12e-06	0.00249	0.0416	0.405
497	rs6869935	ADGRV1	3.82e-05	0.0139	5.27e-05	0.00104	0.00666	4.29e-07	0.00327	0.0158	0.0512
498	rs72693148	TRIP11	3.84e-05	0.0139	2.1e-05	1.43e-05	0.000326	4.19e-09	0.000876	0.000773	0.00491
499	rs61792235	DGKQ	3.86e-05	0.014	3.92e-05	0.0175	0.0422	0.259	0.00881	0.638	0.66
500	rs17014463	LINC02466	3.94e-05	0.0143	3.74e-05	9.85e-05	0.00129	0.00251	0.0993	0.14	0.0186
501	rs4334332	CSF3	3.98e-05	0.0144	3.51e-05	3.61e-06	0.000112	2.25e-09	0.00223	0.00028	0.00199
502	rs10042172	LINC02118	4e-05	0.0144	4.6e-05	0.0153	0.039	0.0113	0.335	0.0517	0.567
503	rs60375722	NPAS3	4.01e-05	0.0145	6.86e-05	0.00878	0.0274	3.01e-06	0.00963	0.046	0.345
504	rs13145825	SMAD1	4.03e-05	0.0145	4.49e-05	0.00063	0.00483	2.41e-07	0.00197	0.00899	0.205
505	rs61869022	NLRP6	4.03e-05	0.0145	0.000139	1.09e-05	0.000264	0.0019	0.0896	0.0738	0.00538
506	rs4816433	URB1	4.06e-05	0.0146	2.64e-05	0.000647	0.00491	0.00258	0.311	0.966	0.00351
507	rs79021084	DENND5B	4.07e-05	0.0146	6.89e-05	6.85e-05	0.000993	4.97e-08	0.0147	0.000294	0.0546
508	rs16967494	MYH11	4.08e-05	0.0147	2.59e-05	0.00194	0.01	4.9e-07	0.0339	0.0693	0.00381
509	rs17771979	IL11	4.09e-05	0.0147	2.75e-05	7.87e-06	0.000207	0.13	0.293	0.117	0.00053
510	rs9899149	MRPL58	4.12e-05	0.0148	6.34e-05	0.000363	0.00338	0.146	0.00167	0.288	0.465
511	rs68128869	LINC02023	4.13e-05	0.0148	4.11e-05	0.00646	0.0221	0.00205	0.115	0.083	0.47
512	rs34677682	OLFM1	4.14e-05	0.0149	5.48e-05	0.000683	0.00507	5.8e-06	0.274	0.000702	0.158
513	rs9492587	SMLR1	4.18e-05	0.015	3.93e-05	0.0171	0.0417	0.109	0.0158	0.965	0.461
514	rs71401839	ZNF19	4.2e-05	0.015	9.67e-06	2.69e-05	0.000495	4.25e-09	0.00847	0.000206	0.00468
515	rs78414518	GUCY2D	4.2e-05	0.015	3.37e-06	4.58e-06	0.000134	0.136	0.94	0.245	2.24e-05
516	rs59408204	VWA5B1	4.28e-05	0.0153	3.58e-05	0.00434	0.0175	0.0286	0.0122	0.546	0.585
517	rs12792297	ZC3H12C	4.29e-05	0.0153	2e-05	9.84e-05	0.00129	3.4e-08	0.0486	0.000476	0.00248
518	rs2076372	PLA2G6	4.29e-05	0.0153	3.93e-05	0.00767	0.025	0.000194	0.01	0.411	0.656
519	rs35007880	WDR25	4.4e-05	0.0156	6.1e-05	0.00782	0.0254	0.287	0.0152	0.902	0.222
520	rs2079604	PALM3	4.45e-05	0.0158	0.000137	0.00183	0.00971	0.257	0.661	0.0113	0.161
521	rs399350	ZNF772	4.46e-05	0.0158	4.57e-05	0.00921	0.0284	0.336	0.0206	0.0323	0.997
522	rs17695035	LINC02540	4.46e-05	0.0158	2.48e-05	0.00121	0.00732	0.103	0.00492	0.584	0.204
523	rs1240290	KCNMB4	4.49e-05	0.0159	2.49e-05	7.75e-08	5.97e-06	0.0311	0.416	0.645	1.02e-05
524	rs35505044	SPEF1	4.51e-05	0.016	4.65e-05	0.00315	0.0141	0.294	0.915	0.0132	0.0484
525	rs4307079	EFNA5	4.54e-05	0.0161	3.33e-05	0.00016	0.00183	0.00145	0.159	0.278	0.00473
526	rs62068237	GSG1L2	4.54e-05	0.0161	9.66e-05	0.0158	0.0398	0.0516	0.75	0.838	0.0194
527	rs113770018	UTF1	4.59e-05	0.0162	5.61e-05	0.00151	0.00848	1.87e-05	0.00417	0.99	0.0736
528	rs56405373	LIN54	4.6e-05	0.0163	4.1e-05	0.0162	0.0403	6.65e-06	0.0724	0.0427	0.0336
529	rs7693560	ATP8A1	4.62e-05	0.0163	2.25e-05	0.000523	0.00434	2.12e-07	0.00587	0.000934	0.129
530	rs17078092	TUBA3C	4.63e-05	0.0163	5.75e-05	5.97e-06	0.000164	0.0684	0.000541	0.409	0.281
531	rs7308041	SLCO1B3	4.64e-05	0.0163	4.36e-05	3.11e-07	1.74e-05	0.0197	0.000508	0.0777	0.409
532	rs6067704	LINC01429	4.64e-05	0.0164	5.96e-05	0.00365	0.0156	0.154	0.00743	0.728	0.641
533	rs9766010	ADAT2	4.65e-05	0.0164	5.45e-05	0.0113	0.0321	3.76e-05	0.505	0.0111	0.0685
534	rs9926022	NOMO2	4.68e-05	0.0165	4.27e-05	7.84e-05	0.0011	0.00267	0.045	0.0576	0.0885
535	rs7963444	C12orf54	4.68e-05	0.0165	2.41e-05	0.0173	0.042	0.00164	0.949	0.687	0.0137
536	rs1147734	GPR156	4.84e-05	0.0169	4.74e-05	0.0136	0.0361	1.22e-05	0.00724	0.18	0.403
537	rs16911909	LINC00958	4.86e-05	0.017	4.28e-05	0.000707	0.0052	1.41e-07	0.00553	0.00398	0.0907
538	rs929613	ADGRE2	4.87e-05	0.017	4.16e-05	0.0166	0.0408	0.243	0.00749	0.44	0.447
539	rs5760106	DDTL	4.88e-05	0.0171	2.15e-05	0.00181	0.00967	0.0209	0.0131	0.289	0.89
540	rs4759339	SOAT2	4.98e-05	0.0174	4.44e-05	0.0198	0.0456	0.358	0.013	0.104	0.651
541	rs3108906	VPS13B	5.03e-05	0.0175	4.08e-05	1.99e-06	6.97e-05	1.22e-09	0.00296	0.000156	0.00607
542	rs1581842	MEDAG	5.03e-05	0.0175	1.3e-05	1.02e-06	4.2e-05	0.0571	0.956	2.16e-05	0.623
543	rs5751958	GGT5	5.08e-05	0.0176	6.18e-05	0.00594	0.0212	0.485	0.00339	0.239	0.231
544	rs75973365	RTF1	5.11e-05	0.0177	2.7e-05	0.00127	0.00756	1.08e-06	0.00738	0.00919	0.976
545	rs111305515	ZNF354A	5.13e-05	0.0178	4.6e-05	1.99e-05	0.000399	0.0986	0.419	0.175	0.000381
546	rs4820543	RSPH14	5.25e-05	0.0181	0.000103	0.0226	0.0492	0.0481	0.693	0.0316	0.674
547	rs12351089	QRFP	5.32e-05	0.0183	3.48e-05	1.67e-06	6.16e-05	0.000163	0.0494	0.00161	0.0386
548	rs10232827	CLDN4	5.32e-05	0.0183	7.46e-05	0.0061	0.0216	0.00955	0.101	0.0995	0.662
549	rs72972594	MED17	5.33e-05	0.0184	2.16e-05	0.00507	0.0192	0.00722	0.0648	0.147	0.734
550	rs72808023	SPRED2	5.43e-05	0.0186	5.51e-05	8.36e-05	0.00116	0.108	0.609	0.871	0.000146
551	rs9615024	MIRLET7BHG	5.46e-05	0.0187	3.9e-05	0.00589	0.0212	1.12e-06	0.0107	0.0413	0.057
552	rs7399044	TAS2R19	5.49e-05	0.0188	3.06e-05	0.00132	0.00775	0.000587	0.215	0.0375	0.169
553	rs3132532	HLA-E	5.56e-05	0.019	4.78e-05	0.00263	0.0124	0.031	0.0637	0.124	0.346
554	rs4855341	UBA3	5.59e-05	0.0191	2.37e-05	0.00339	0.0148	1.66e-06	0.134	0.0289	0.00972
555	rs4857909	LINC01565	5.62e-05	0.0192	2.28e-05	0.0175	0.0422	0.0368	0.0487	0.945	0.302
556	rs11677720	SCHLAP1	5.63e-05	0.0192	0.000103	0.000372	0.00344	0.785	0.0431	0.138	0.000671
557	rs34352924	RBFADN	5.65e-05	0.0193	6.46e-05	0.000292	0.00291	0.015	0.0115	0.406	0.144
558	rs1799793	APOC2	5.66e-05	0.0193	5.3e-05	0.0103	0.0303	0.00178	0.207	0.0983	0.273
559	rs2290439	OR1D2	5.7e-05	0.0194	6.82e-05	0.00475	0.0185	0.00103	0.231	0.0328	0.246
560	rs77387806	LINC02317	5.74e-05	0.0195	6.79e-05	0.00155	0.00861	3.77e-05	0.179	0.299	0.00108
561	rs12792297	SIK2	5.76e-05	0.0196	1.98e-05	1.73e-05	0.000361	4.24e-09	0.000683	0.000857	0.00458
562	rs7581770	MYO7B	5.77e-05	0.0196	0.000175	0.00982	0.0295	0.659	0.191	0.236	0.00513
563	rs4805942	ZNF302	5.83e-05	0.0197	2.64e-05	0.00171	0.00929	4.42e-07	0.00145	0.158	0.128
564	rs78398613	SHLD2	5.83e-05	0.0198	5.22e-05	6.27e-06	0.000169	6.03e-09	5.84e-05	0.00385	0.00941
565	rs12900356	PDCD7	5.85e-05	0.0198	9.33e-05	0.00257	0.0123	7e-05	0.396	0.616	0.00171
566	rs28444389	LINC00239	5.87e-05	0.0199	6.45e-05	6.2e-05	0.000933	3.02e-08	0.00718	0.000339	0.0511
567	rs16922043	JRKL	5.88e-05	0.0199	4.57e-05	7.45e-05	0.00105	0.473	0.00198	0.7	0.00492
568	rs4704301	SERF1A	5.9e-05	0.0199	3.66e-05	0.00998	0.0298	0.000909	0.215	0.119	0.129
569	rs28743260	ZNF311	5.91e-05	0.02	2.61e-05	0.00931	0.0285	0.551	0.0454	0.194	0.0108
570	rs1875220	ALG1	5.93e-05	0.02	0.000132	0.00595	0.0212	5.32e-05	0.00609	0.0956	0.889
571	rs7565877	EFR3B	5.94e-05	0.02	2.15e-05	0.00492	0.0188	5.27e-07	0.0334	0.0104	0.07
572	rs1566278	TRIM68	6e-05	0.0202	0.000114	0.0157	0.0397	0.0183	0.0278	0.511	0.661
573	rs62530611	SMARCA2	6.02e-05	0.0203	9.87e-05	0.0119	0.0331	0.0544	0.813	0.927	0.0125
574	rs4959237	BPHL	6.04e-05	0.0203	8.06e-05	0.00742	0.0244	0.0165	0.0686	0.939	0.0865
575	rs117162955	KLK12	6.12e-05	0.0206	5.39e-05	7.49e-17	4.25e-14	0.342	0.0455	0.323	5.7e-13
576	rs7250701	ZBTB7A	6.14e-05	0.0206	6.48e-05	0.021	0.0472	3.92e-05	0.00949	0.347	0.5
577	rs144700782	SNX11	6.15e-05	0.0206	4.08e-05	0.00462	0.0182	1.96e-06	0.0211	0.0261
578	rs9525469	MRPS31	6.16e-05	0.0207	7.19e-05	0.0114	0.0322	3.09e-06	0.0681	0.0103	0.226
579	rs55746798	TRAPPC9	6.18e-05	0.0207	8.8e-05	5.32e-08	4.74e-06	1.64e-10	5.61e-05	3.77e-05	0.000876
580	rs3809781	HOXB3	6.21e-05	0.0208	8.98e-05	0.00119	0.00726	0.497	0.00197	0.529	0.887
581	rs10860987	TXNRD1	6.21e-05	0.0208	6.46e-05	0.00714	0.0238	6.04e-06	0.0292	0.0164	0.9
582	rs76664998	LUCAT1	6.21e-05	0.0208	6.52e-05	0.00562	0.0206	1.23e-06	0.0204	0.0258	0.0776
583	rs4872512	SORBS3	6.26e-05	0.0209	0.000142	0.00717	0.0239	4.35e-05	0.176	0.0072	0.902
584	rs7984269	F7	6.26e-05	0.0209	7e-05	0.00621	0.0217	0.034	0.681	0.0114	0.641
585	rs78690473	TEAD1	6.28e-05	0.021	4.23e-05	1.44e-05	0.000327	6.02e-09	0.00481	0.000515	0.0167
586	rs4668652	CPSF3	6.28e-05	0.021	5.7e-05	0.00863	0.0271	0.15	0.0108	0.98	0.93
587	rs73065099	EDEM3	6.3e-05	0.021	7.56e-05	4.6e-07	2.35e-05	7.06e-10	2.07e-05	0.000363	0.029
588	rs730422	PDXP	6.34e-05	0.0211	6.19e-05	0.0106	0.0309	0.0682	0.0194	0.615	0.742
589	rs10230746	LINC01176	6.35e-05	0.0211	5.88e-05	1.24e-05	0.000293	0.0106	0.00909	0.0368	0.483
590	rs76454510	SCCPDH	6.36e-05	0.0212	6.77e-05	0.000336	0.0032	0.00421	0.816	0.0108	0.114
591	rs75841461	OR1E1	6.36e-05	0.0212	6.74e-05	2.01e-12	5.72e-10	0.328	0.884	3.12e-09	0.842
592	rs17134377	FOXK1	6.37e-05	0.0212	0.000103	0.000339	0.0032	2.08e-07	0.00733	0.00512	0.00487
593	rs61977797	BTBD7	6.37e-05	0.0212	3.56e-05	1.36e-05	0.000316	1.23e-08	0.00343	8.19e-05	0.0234
594	rs66977806	SSPN	6.42e-05	0.0214	3.83e-05	0.000156	0.00179	8.71e-08	0.0605	0.000549	0.0121
595	rs11065478	HPD	6.49e-05	0.0215	6.98e-05	0.00492	0.0188	0.0142	0.0637	0.0952	0.589
596	rs1467044	DEPTOR	6.5e-05	0.0215	6.39e-05	0.0188	0.0442	0.000793	0.143	0.659	0.0517
597	rs61974960	DZIP1	6.53e-05	0.0216	6.53e-05	5.6e-05	0.000869	3.12e-08	0.00373	0.000445	0.164
598	rs58006838	LINC01140	6.55e-05	0.0217	7.43e-05	2.07e-06	7.06e-05	0.0217	0.00158	0.0489	0.907
599	rs2387573	ACSS1	6.56e-05	0.0217	3.92e-05	0.00706	0.0236	0.225	0.227	0.475	0.00404
600	rs11712409	IQCF2	6.56e-05	0.0217	0.000611	0.000719	0.00524	2.86e-05	0.0125	0.0187	0.404
601	rs17642476	NMT1	6.67e-05	0.022	7.61e-05	1.72e-05	0.000361	1.84e-08	0.000573	0.0141	0.00153
602	rs74063478	RHCE	6.67e-05	0.022	0.000135	0.00276	0.0129	0.337	0.00209	0.606	0.425
603	rs35449533	LINC01711	6.69e-05	0.0221	6.04e-05	0.00259	0.0123	0.00942	0.204	0.801	0.0142
604	rs112516926	RAB5IF	6.72e-05	0.0221	5.36e-05	0.0225	0.0491	0.000604	0.0632	0.929	0.228
605	rs4796460	DERL2	6.73e-05	0.0222	0.000164	0.0158	0.0398	2.08e-05	0.21	0.0115	0.108
606	rs1418318	LINC02620	6.74e-05	0.0222	4.05e-05	6.33e-05	0.000945	0.0422	0.11	0.00453	0.373
607	rs9620695	TPST2	6.9e-05	0.0226	0.000193	0.0106	0.0309	0.042	0.117	0.174	0.261
608	rs35877146	ASB1	6.92e-05	0.0226	8.1e-05	0.00482	0.0186	0.683	0.00746	0.0216	0.229
609	rs58587357	SAMD4B	6.92e-05	0.0226	8.35e-05	0.000321	0.00309	2.07e-07	0.00314	0.0231	0.0191
610	rs13061681	LINC02025	6.94e-05	0.0227	7.18e-05	0.000757	0.00538	0.00297	0.0888	0.515	0.0212
611	rs72924721	RNASEH2C	6.94e-05	0.0227	2.73e-05	0.00243	0.0118	0.117	0.0316	0.48	0.862
612	rs265311	PCDHAC1	6.95e-05	0.0227	5.44e-05	0.000107	0.00136	0.0678	0.00372	0.414	0.353
613	rs2388252	LINC02669	6.98e-05	0.0228	5.01e-05	2.46e-08	2.43e-06	0.13	3.05e-05	0.486	0.287
614	rs35802271	TAS2R3	7.07e-05	0.023	0.000132	0.000356	0.00333	0.263	0.00397	0.584	0.992
615	rs9296375	USP49	7.12e-05	0.0232	5.22e-05	6.69e-05	0.00098	0.00208	0.00728	0.22	0.348
616	rs1403163	BRAT1	7.17e-05	0.0233	6.91e-05	0.0182	0.0433	0.00319	0.233	0.0749	0.661
617	rs1467065	ADCY8	7.21e-05	0.0234	2.49e-05	0.00101	0.00654	2.19e-07	0.0101	0.00312	0.0444
618	rs76712071	WBP4	7.22e-05	0.0234	5.9e-05	0.00872	0.0273	0.00539	0.0766	0.743	0.0899
619	rs78263413	KCTD15	7.27e-05	0.0236	9.12e-05	0.0145	0.0378	5.96e-05	0.678	0.0812	0.016
620	rs7100869	PRTFDC1	7.29e-05	0.0236	8.68e-05	0.00261	0.0124	1.72e-06	0.00822	0.00807	0.324
621	rs73040183	ECH1	7.34e-05	0.0237	6.24e-05	0.0125	0.0343	9.29e-06	0.00995	0.073	0.107
622	rs3092590	YWHAB	7.36e-05	0.0238	7e-05	3.14e-05	0.000547	1.75e-08	0.00024	0.0675	0.0173
623	rs74953807	CRTAM	7.37e-05	0.0238	0.0001	0.00883	0.0275	0.137	0.173	0.772	0.00802
624	rs17792891	AKT1	7.45e-05	0.0241	6.34e-05	0.0014	0.00802	0.00486	0.12	0.0707	0.292
625	rs897171	CELSR2	7.54e-05	0.0243	2.84e-05	0.00236	0.0116	0.033	0.69	0.888	0.00491
626	rs144267484	LILRA5	7.62e-05	0.0245	5.91e-05	7.61e-08	5.96e-06	0.361	0.721	0.0801	1.6e-06
627	rs4804737	ZNF791	7.67e-05	0.0246	5.19e-05	0.0208	0.047	0.000188	0.0131	0.902	0.655
628	rs12126459	OR2M4	7.74e-05	0.0248	5.28e-05	0.0162	0.0403	0.057	0.0375	0.963	0.337
629	rs9743954	GZMB	7.75e-05	0.0248	7.66e-05	0.00464	0.0182	0.000629	0.0554	0.24	0.145
630	rs76485048	SCARB2	7.78e-05	0.0249	3.82e-05	0.00121	0.00732	5.43e-06	0.108	0.00146	0.998
631	rs75796913	ANKRD28	7.78e-05	0.0249	9.27e-05	2.82e-05	0.000507	3.8e-08	0.00168	0.00132	0.135
632	rs12567244	TFB2M	7.78e-05	0.0249	9.81e-05	5.63e-05	0.000869	0.0354	0.00567	0.164	0.511
633	rs118088981	ZNF770	7.88e-05	0.0251	0.000103	0.000301	0.00296	4.26e-07	0.0204	0.00104	0.0118
634	rs10497652	ZNF804A	7.89e-05	0.0251	7.45e-05	5.03e-13	1.63e-10	0.468	0.789	0.67	2.34e-08
635	rs56372488	SLC7A6OS	7.89e-05	0.0251	0.000116	0.0123	0.0339	0.000441	0.0119	0.896	0.71
636	rs113809213	LOXL4	7.99e-05	0.0254	8.16e-05	0.0156	0.0396	6.76e-05	0.0729	0.0391	0.497
637	rs3863947	TRIB2	8e-05	0.0254	8.15e-05	0.0064	0.0221	1.82e-06	0.0169	0.0254	0.0934
638	rs11817027	SFRP5	8.07e-05	0.0256	2.37e-05	0.00456	0.018	0.0552	0.802	0.982	0.0037
639	rs16967947	SCAPER	8.1e-05	0.0257	9.86e-05	0.00405	0.0167	1.72e-06	0.0138	0.011	0.152
640	rs299886	MRPL37	8.1e-05	0.0257	6.21e-05	0.0134	0.036	0.134	0.0206	0.881	0.164
641	rs111352561	ARMH3	8.13e-05	0.0257	0.000101	0.0009	0.00602	9.31e-07	0.00704	0.0881	0.00724
642	rs4905712	LINC02291	8.18e-05	0.0259	3.39e-05	0.00182	0.0097	0.477	0.00583	0.911	0.174
643	rs67941768	ACKR3	8.22e-05	0.026	0.000124	0.00844	0.0267	0.0376	0.247	0.147	0.0831
644	rs9556321	SOX21	8.23e-05	0.026	0.00023	0.00193	0.01	0.0217	0.0117	0.29	0.975
645	rs12080212	ZNF695	8.37e-05	0.0264	0.000106	3.35e-09	4.76e-07	0.554	4.72e-06	0.724	0.868
646	rs1473390	TRIM24	8.41e-05	0.0265	5.08e-05	0.000388	0.00352	3.38e-06	0.007	0.00391	0.982
647	rs28645758	ARIH1	8.43e-05	0.0265	0.000118	0.000215	0.00228	1.55e-07	0.00408	0.00217	0.0432
648	rs4421590	INKA2	8.45e-05	0.0265	0.000161	0.0033	0.0146	0.0872	0.00591	0.898	0.731
649	rs1976344	MAP1LC3B2	8.45e-05	0.0266	7.45e-05	0.003	0.0137	0.221	0.11	0.958	0.00535
650	rs72635116	GK3P	8.46e-05	0.0266	0.000142	2.36e-08	2.38e-06	0.544	0.562	0.0136	4.04e-06
651	rs1824305	ZNF638	8.48e-05	0.0266	0.000137	0.000856	0.00586	5.53e-07	0.0143	0.00266	0.035
652	rs914392	SOHLH1	8.5e-05	0.0267	0.000184	0.000102	0.00132	9.38e-08	0.00943	0.00163	0.0102
653	rs2835939	DYRK1A	8.54e-05	0.0268	0.000141	0.000706	0.0052	7.2e-07	0.0377	0.00116	0.0303
654	rs73159622	OPN1SW	8.57e-05	0.0268	0.000283	0.000737	0.00531	8.83e-07	0.0136	0.0127	0.00824
655	rs57039058	MCEE	8.57e-05	0.0269	0.000133	0.000317	0.00306	0.11	0.00142	0.512	0.501
656	rs62131908	BBC3	8.61e-05	0.0269	0.000148	0.000187	0.00206	0.594	0.000218	0.375	0.669
657	rs7538791	ZNF281	8.61e-05	0.0269	9.37e-05	0.000973	0.00635	0.36	0.00637	0.86	0.391
658	rs10080841	IL22RA2	8.64e-05	0.027	0.000347	0.00285	0.0132	5.2e-06	0.00334	0.039	0.193
659	rs59318559	RARB	8.68e-05	0.0271	9.82e-05	0.0034	0.0149	1.39e-06	0.115	0.00392	0.153
660	rs67396441	POLR2D	8.69e-05	0.0272	7.96e-05	0.0211	0.0475	2.52e-05	0.0232	0.223	0.0533
661	rs3785324	COQ9	8.7e-05	0.0272	5.52e-05	0.0039	0.0163	3.26e-05	0.573	0.00502	0.0687
662	rs7692407	PLRG1	8.71e-05	0.0272	7.27e-05	0.0093	0.0285	1.24e-05	0.0531	0.015	0.998
663	rs6731486	RIF1	8.79e-05	0.0274	8.88e-05	0.00318	0.0142	0.00252	0.206	0.258	0.0291
664	rs73022144	RBSN	8.81e-05	0.0275	0.000109	0.00357	0.0154	0.00101	0.598	0.0127	0.793
665	rs80309913	COX16	8.83e-05	0.0275	6.41e-05	0.00427	0.0173	0.0214	0.378	0.0431	0.284
666	rs58800302	ZNF836	8.93e-05	0.0277	0.000168	0.0138	0.0365	0.0381	0.0812	0.24	0.923
667	rs34461981	SLC9A8	8.97e-05	0.0278	0.000102	0.000537	0.00437	5.02e-07	0.0154	0.0243	0.00326
668	rs61879117	TP53I11	9e-05	0.0279	7.24e-05	0.000185	0.00205	0.203	0.323	0.345	0.000232
669	rs369599	NECTIN2	9e-05	0.0279	0.000147	0.00563	0.0206	2.8e-06	0.0166	0.0162	0.123
670	rs9804624	SAA1	9.01e-05	0.0279	1.78e-05	1.75e-06	6.41e-05	1.37e-09	0.00207	0.000179	0.0354
671	rs28545028	MFAP3L	9.01e-05	0.0279	8.06e-05	9.75e-05	0.00129	0.00782	0.109	0.906	0.00504
672	rs2241748	TMEM106B	9.07e-05	0.0281	0.000152	0.0142	0.0372	3.66e-05	0.0163	0.947	0.167
673	rs117010005	ATP5F1A	9.08e-05	0.0281	6.89e-05	6.35e-07	2.88e-05	0.269	0.000156	0.483	0.688
674	rs60187043	SLC43A2	9.09e-05	0.0282	0.000192	0.00585	0.0211	5.9e-06	0.00721	0.108	0.0583
675	rs60107606	UBE2H	9.1e-05	0.0282	4.1e-05	0.000392	0.00355	7.74e-08	0.0566	0.00472	0.0154
676	rs8113561	USP29	9.16e-05	0.0283	8.66e-05	0.00102	0.00656	0.0926	0.00596	0.289	0.718
677	rs80085693	ELOVL1	9.17e-05	0.0283	0.000133	0.00411	0.0169	0.0786	0.0459	0.219	0.219
678	rs12662611	RNF39	9.19e-05	0.0284	6.54e-05	0.0112	0.0319	0.0413	0.371	0.0331	0.843
679	rs73884647	SOX2	9.27e-05	0.0286	0.000131	0.0145	0.0378	0.0242	0.27	0.272	0.0916
680	rs11651607	PAFAH1B1	9.36e-05	0.0288	8.79e-05	2.99e-05	0.000526	7.04e-08	0.0271	0.000309	0.00265
681	rs8100463	SLC35E1	9.42e-05	0.0289	7.84e-05	0.00273	0.0127	0.0117	0.0207	0.198	0.838
682	rs10769121	TRIM6	9.43e-05	0.029	0.000131	0.000376	0.00347	0.00446	0.0802	0.0372	0.279
683	rs74865615	MLIP	9.51e-05	0.0292	2.13e-05	5.05e-07	2.47e-05	0.000188	0.0674	0.00712	0.0153
684	rs4620117	TFEB	9.51e-05	0.0292	0.000222	1.5e-05	0.000334	5.43e-08	0.000137	0.00846	0.0118
685	rs147469099	MAGEL2	9.54e-05	0.0293	0.000166	0.00741	0.0244	0.0497	0.162	0.812	0.0818
686	rs7003860	TMEM249	9.57e-05	0.0293	5.83e-05	0.0165	0.0407	8.93e-05	0.807	0.0506	0.0541
687	rs9543883	UCHL3	9.58e-05	0.0294	0.000108	0.0068	0.023	5.68e-05	0.00466	0.167	0.576
688	rs1534847	FAM221B	9.6e-05	0.0294	0.00012	0.0095	0.0289	0.149	0.0166	0.905	0.909
689	rs12577010	VPS37C	9.77e-05	0.0298	0.000136	0.00679	0.023	0.0904	0.345	0.0384	0.43
690	rs62415897	C6orf132	9.8e-05	0.0299	0.000112	0.00656	0.0224	0.000347	0.704	0.00841	0.529
691	rs8058761	ADCY9	9.8e-05	0.0299	0.000142	0.0208	0.047	0.0683	0.958	0.805	0.0177
692	rs11695562	CATIP	9.81e-05	0.0299	7.22e-05	0.0133	0.0358	0.000198	0.0956	0.95	0.0229
693	rs35515021	MYCT1	9.83e-05	0.03	0.000178	0.00208	0.0106	1.57e-05	0.0203	0.177	0.00484
694	rs2585803	C11orf87	9.84e-05	0.03	0.000164	0.0179	0.0427	0.0477	0.595	0.0382	0.616
695	rs7340979	BBS12	9.85e-05	0.03	7.41e-05	0.00112	0.00705	0.697	0.00553	0.00727	0.593
696	rs11150756	LINC01979	9.91e-05	0.0302	0.000183	0.00826	0.0263	0.000355	0.14	0.0449	0.3
697	rs11106415	LUM	9.93e-05	0.0302	0.000107	1.6e-05	0.00035	0.00509	0.0323	0.243	0.0118
698	rs7133343	FGD6	9.96e-05	0.0303	0.000101	0.00625	0.0218	0.000248	0.0344	0.101	0.365
699	rs10849163	DYRK4	9.97e-05	0.0303	0.00018	0.00862	0.0271	0.0294	0.242	0.0514	0.824
700	rs72992996	ACP5	9.98e-05	0.0303	0.000142	0.00572	0.0208	0.00268	0.1	0.109	0.285
701	rs5995612	PDGFB	0.0001	0.0305	9.44e-05	0.0152	0.039	0.0488	0.403	0.18	0.309
702	rs7367687	FCRL4	0.000102	0.0308	0.000167	0.000525	0.00434	0.302	0.000701	0.378	0.708
703	rs3913449	S100P	0.000102	0.0308	0.000125	0.00158	0.00874	1.33e-06	0.00307	0.0254	0.106
704	rs76104307	SH3RF1	0.000102	0.0309	4.85e-05	0.00684	0.0231	1.73e-06	0.0093	0.0384	0.182
705	rs115529610	EGR4	0.000102	0.0309	0.000107	0.000629	0.00483	9.8e-06	0.0158	0.00863	0.403
706	rs3758537	HHEX	0.000103	0.031	0.000106	0.0108	0.0313	6.25e-06	0.138	0.0217	0.0259
707	rs72791248	SULT1A3	0.000103	0.0311	0.00016	0.00543	0.0201	0.0507	0.202	0.146	0.116
708	rs77148839	MAP3K2	0.000103	0.0312	0.000114	1.38e-06	5.32e-05	2.58e-09	0.000169	0.000492	0.00313
709	rs77096384	NPTN	0.000103	0.0312	0.000137	2.52e-09	3.69e-07	3.24e-11	1.04e-06	5.16e-06	0.00144
710	rs45509899	KMT2A	0.000104	0.0313	4.66e-05	8.67e-05	0.0012	5.49e-08	0.00108	0.000937	0.634
711	rs640163	PCDHB8	0.000104	0.0314	8.15e-05	0.011	0.0316	0.129	0.0101	0.962	0.944
712	rs36003656	HNRNPC	0.000104	0.0314	0.000164	0.000183	0.00204	0.35	0.000637	0.745	0.823
713	rs11085182	VMAC	0.000105	0.0316	8.77e-05	0.00405	0.0167	0.00168	0.236	0.0564	0.215
714	rs2942913	CFHR3	0.000105	0.0316	8.76e-05	0.00862	0.0271	0.0429	0.207	0.112	0.143
715	rs79319916	TMEM72	0.000106	0.0318	0.000123	0.000337	0.0032	2.93e-05	0.00915	0.0327	0.28
716	rs75562082	GRHPR	0.000106	0.0318	0.000102	0.00176	0.00952	4.5e-06	0.142	0.00222	0.0385
717	rs10845104	TAS2R8	0.000106	0.0319	0.000146	1.14e-06	4.64e-05	0.873	0.000339	0.000472	0.972
718	rs2108829	RASL10B	0.000107	0.032	6.36e-05	0.0181	0.043	0.503	0.0182	0.169	0.95
719	rs7024609	FUT7	0.000107	0.0321	0.000112	0.000537	0.00437	0.000292	0.158	0.0192	0.155
720	rs56184602	CHD5	0.000108	0.0322	0.000129	0.000814	0.00565	0.0167	0.155	0.0391	0.251
721	rs157275	A4GNT	0.000108	0.0323	0.000278	1.68e-05	0.000358	1.51e-07	8.53e-05	0.0144	0.572
722	rs71577870	ZC3HC1	0.000108	0.0323	5.15e-05	0.0135	0.036	0.00113	0.429	0.769	0.0288
723	rs12232738	ZNF521	0.000109	0.0325	8.67e-05	1.45e-05	0.000327	1.36e-08	0.000217	0.00282	0.0306
724	rs311871	DAAM1	0.000109	0.0325	0.000297	0.0223	0.0489	0.00399	0.388	0.122	0.162
725	rs1451136	NSMAF	0.000109	0.0326	7.42e-05	0.0229	0.0497	4.36e-05	0.0287	0.086	0.969
726	rs13385538	CAMKMT	0.000109	0.0326	4.35e-05	0.000181	0.00203	1.66e-07	0.0046	0.000872	0.297
727	rs11200647	BUB3	0.00011	0.0327	0.000155	0.000743	0.00532	1.09e-05	0.123	0.165	0.000767
728	rs11087819	TMEM74B	0.00011	0.0328	0.000153	0.0032	0.0143	0.000238	0.021	0.697	0.0519
729	rs1471696	NAALADL2	0.00011	0.0329	0.000286	0.00118	0.00726	1.93e-06	0.0321	0.00405	0.0943
730	rs1814599	LINC01209	0.00011	0.0329	6.67e-05	0.000149	0.00172	0.215	0.000804	0.985	0.874
731	rs237925	RAD18	0.000111	0.0331	6.25e-05	0.0219	0.0485	0.131	0.962	0.0142	0.791
732	rs606989	TBX10	0.000112	0.0332	9.93e-05	5.19e-06	0.000146	2.41e-08	0.0126	0.00548	0.000706
733	rs78165124	ZMYND11	0.000112	0.0333	6.65e-05	6.09e-07	2.82e-05	8.5e-10	0.000575	0.00022	0.000611
734	rs9972255	DHRS4L2	0.000113	0.0334	0.000167	0.01	0.0299	0.000707	0.763	0.0185	0.226
735	rs156854	PADI1	0.000113	0.0336	0.000119	0.000472	0.00402	0.0995	0.243	0.246	0.0114
736	rs12730855	MYBPH	0.000114	0.0336	7.39e-05	0.0164	0.0406	0.0997	0.685	0.142	0.0259
737	rs78044998	JAKMIP2	0.000114	0.0337	0.000111	4.12e-05	0.000676	3.26e-08	0.00515	0.00114	0.00402
738	rs72839207	PDGFRB	0.000114	0.0337	1.15e-05	0.014	0.0368	0.00061	0.0754	0.4	0.192
739	rs7607559	SCLY	0.000114	0.0337	0.000143	0.00476	0.0185	8.66e-06	0.0051	0.0585	0.741
740	rs11889268	DPY30	0.000114	0.0337	0.000119	0.00551	0.0203	5.57e-06	0.0119	0.0153	0.306
741	rs12352254	KCNV2	0.000115	0.0339	7.7e-05	0.0184	0.0435	0.00763	0.437	0.164	0.0971
742	rs34890793	DALRD3	0.000115	0.0339	0.000102	0.00381	0.0161	1.27e-06	0.0195	0.0148	0.0607
743	rs112347910	WFS1	0.000115	0.0339	0.000279	0.0108	0.0313	0.000421	0.709	0.00711	0.412
744	rs13347058	TNFSF9	0.000116	0.0341	0.000134	0.00133	0.00779	7.65e-07	0.00598	0.0222	0.0259
745	rs3134930	HSPA1B	0.000116	0.0341	2.86e-05	0.00607	0.0215	0.000207	0.0345	0.232	0.225
746	rs1672192	ANGPT1	0.000116	0.0342	0.000154	0.0206	0.0468	0.00093	0.981	0.652	0.0119
747	rs261076	SLIT3	0.000116	0.0343	0.00011	0.00168	0.00918	0.00141	0.0501	0.831	0.028
748	rs9308995	CRIM1	0.000117	0.0343	0.00013	0.00393	0.0164	3.69e-06	0.0149	0.0108	0.534
749	rs79490580	TMEM192	0.000117	0.0344	0.000173	0.00297	0.0136	0.92	0.0464	0.0227	0.00865
750	rs7865562	DMRT2	0.000117	0.0345	3.09e-05	0.00169	0.0092	2.07e-07	0.0396	0.0411	0.005
751	rs59478431	FASTKD5	0.000119	0.0349	0.000152	3.71e-07	1.98e-05	0.236	0.000121	0.248	0.662
752	rs72643749	ICE1	0.000119	0.0349	0.000287	3.74e-05	0.000634	6.66e-08	0.000144	0.0162	0.046
753	rs78253203	EMB	0.00012	0.0351	0.000146	0.00587	0.0211	1.94e-06	0.0395	0.0372	0.0509
754	rs117294728	LINC01679	0.000121	0.0353	0.00119	0.016	0.0401	7.7e-05	0.0477	0.017	0.311
755	rs1568072	SLC6A1	0.000121	0.0354	0.000166	2.22e-05	0.000428	6.6e-08	0.0282	0.000184	0.00382
756	rs11803859	POU2F1	0.000121	0.0354	4.83e-05	2.11e-05	0.000413	8.66e-09	0.0628	0.000243	0.00956
757	rs61820484	OR10K1	0.000121	0.0354	6.44e-05	1.55e-05	0.000344	0.00842	0.0643	0.00261	0.647
758	rs35412639	GFPT1	0.000121	0.0354	0.000128	0.0204	0.0465	0.000164	0.0126	0.523	0.184
759	rs11711983	RSRC1	0.000122	0.0355	4.17e-05	2.91e-05	0.00052	1.64e-08	0.00782	0.00103	0.000738
760	rs17826026	LINC02324	0.000122	0.0357	0.000192	0.0137	0.0364	0.371	0.00844	0.274	0.995
761	rs3794619	METRN	0.000123	0.0357	0.000124	0.00856	0.027	4.06e-06	0.017	0.0222	0.207
762	rs4669454	KLF11	0.000123	0.0357	0.000157	0.0122	0.0338	4.39e-05	0.276	0.0061	0.491
763	rs3093720	NUFIP2	0.000123	0.0357	0.000123	1.08e-06	4.42e-05	4.41e-09	0.000449	5.27e-05	0.00895
764	rs2250808	DEFB136	0.000123	0.0358	3.94e-05	0.0188	0.0442	0.00464	0.317	0.0577	0.362
765	rs62119881	LINGO3	0.000123	0.0359	0.000121	0.0136	0.0362	0.306	0.572	0.00617	0.349
766	rs11759840	CRISP1	0.000124	0.0359	6.86e-05	0.0162	0.0404	0.424	0.909	0.0549	0.0314
767	rs112272593	ZNF491	0.000124	0.036	0.00012	0.0193	0.0449	6.43e-05	0.0732	0.0596	0.312
768	rs2273003	ZNF76	0.000124	0.0361	6.96e-05	0.00514	0.0194	0.0455	0.0286	0.829	0.282
769	rs3815357	LINC01482	0.000125	0.0362	0.000136	0.0103	0.0303	7.4e-05	0.839	0.0355	0.0317
770	rs11740468	LINC01942	0.000125	0.0362	0.000257	0.0118	0.033	0.0478	0.0339	0.455	0.803
771	rs80271644	LINC00467	0.000126	0.0364	0.000171	0.00693	0.0233	0.000731	0.956	0.387	0.00529
772	rs12902009	MEF2A	0.000126	0.0365	6.43e-05	0.0019	0.00987	2.21e-06	0.0966	0.00151	0.0747
773	rs2336064	MGLL	0.000127	0.0366	8.53e-05	0.00799	0.0258	0.35	0.518	0.185	0.00505
774	rs72825323	FAF2	0.000127	0.0366	6.54e-05	0.00443	0.0177	1.09e-06	0.0417	0.0333	0.017
775	rs12902047	PLA2G4B	0.000127	0.0367	0.000177	0.0136	0.0361	0.000151	0.499	0.0365	0.0244
776	rs11024617	TMEM80	0.000127	0.0367	0.000168	0.000194	0.00211	0.107	0.0041	0.756	0.335
777	rs77046985	SETD3	0.000127	0.0367	8.03e-05	0.00971	0.0292	3.23e-06	0.0173	0.183	0.159
778	rs116078501	MBOAT2	0.000128	0.0369	9.71e-05	0.0188	0.0442	7.89e-05	0.732	0.0131	0.27
779	rs17425323	HECTD1	0.000128	0.0369	0.000121	9.59e-07	4.03e-05	3.91e-09	0.000529	2.44e-05	0.117
780	rs12144817	IFFO2	0.000128	0.037	0.00016	0.00748	0.0246	8.24e-06	0.0114	0.0189	0.468
781	rs1376619	CTNNA2	0.000129	0.0371	0.000187	0.0111	0.0317	0.0219	0.232	0.0731	0.564
782	rs12128205	FMO1	0.000129	0.0371	9.05e-05	0.0205	0.0467	0.217	0.0369	0.0856
783	rs13022263	KCNS3	0.000129	0.0371	0.000166	0.0193	0.0449	0.0825	0.249	0.736	0.0236
784	rs62088541	EVPL	0.00013	0.0373	0.000449	0.00255	0.0122	0.038	0.516	0.0188	0.165
785	rs2412615	RPAP1	0.00013	0.0374	0.000104	0.00794	0.0257	0.077	0.0252	0.752	0.491
786	rs75526450	RANBP9	0.000131	0.0376	0.000122	1.31e-09	2.21e-07	2.06e-11	1.68e-05	6.16e-07	0.00252
787	rs6899649	HCRTR2	0.000131	0.0376	0.000289	0.000189	0.00208	0.0174	0.0538	0.0277	0.26
788	rs72770823	FOXD1	0.000131	0.0376	9.15e-05	0.0153	0.039	0.00024	0.774	0.0185	0.436
789	rs12371662	HELB	0.000132	0.0377	2.98e-05	0.0185	0.0438	0.00168	0.192	0.28	0.128
790	rs1317140	CYB561D2	0.000132	0.0378	0.000128	0.016	0.04	0.365	0.192	0.011	0.9
791	rs10512469	TAF15	0.000133	0.038	9.86e-05	0.00174	0.00942	9.19e-07	0.0194	0.00352	0.0939
792	rs35312625	SPSB3	0.000133	0.0381	0.000169	0.0226	0.0493	0.0812	0.0356	0.983	0.0954
793	rs7342370	FKBP11	0.000134	0.0381	0.000137	0.000201	0.00216	0.00988	0.0331	0.311	0.0516
794	rs62116613	ZNF285	0.000134	0.0381	0.000166	0.000472	0.00402	8.9e-05	0.762	0.00392	0.054
795	rs62088551	MIF4GD	0.000134	0.0382	0.00012	0.00261	0.0124	0.00436	0.128	0.0923	0.157
796	rs140608381	NUTM2E	0.000134	0.0382	7.27e-05	0.000187	0.00206	1.47e-05	0.007	0.692	0.00781
797	rs550619	TDRD15	0.000134	0.0382	0.000144	0.0194	0.045	0.632	0.0142	0.524	0.131
798	rs15195	MIOX	0.000135	0.0384	0.000106	0.0061	0.0216	0.000119	0.519	0.0079	0.0602
799	rs10910892	MR1	0.000136	0.0385	6.07e-05	0.00577	0.0209	4.88e-06	0.218	0.00338	0.136
800	rs72715650	TECPR2	0.000136	0.0385	8.91e-05	2.36e-07	1.4e-05	1.61e-09	0.00975	4.04e-05	0.000143
801	rs2302932	DDX1	0.000136	0.0387	0.000197	0.0108	0.0313	0.000192	0.631	0.00654	0.443
802	rs11516125	CLIC3	0.000137	0.0389	0.000238	0.0172	0.0417	0.000382	0.078	0.0737	0.487
803	rs4038366	ZC3H12D	0.000138	0.039	0.000173	0.0156	0.0396	0.00529	0.916	0.356	0.0224
804	rs112226333	C5orf22	0.000138	0.0391	9.35e-05	0.0129	0.0349	0.144	0.457	0.447	0.00677
805	rs66681506	OSTN	0.00014	0.0395	0.000168	0.000707	0.0052	0.0025	0.243	0.602	0.00363
806	rs641554	ANKRD24	0.00014	0.0396	0.000146	0.00221	0.0111	0.869	0.00391	0.0294	0.0828
807	rs115831061	APBB1IP	0.000141	0.0396	0.000181	0.00544	0.0201	0.0019	0.521	0.266	0.0142
808	rs60385236	HRH1	0.000141	0.0396	0.000116	0.00486	0.0187	0.0877	0.533	0.834	0.00526
809	rs797179	LINC02366	0.000141	0.0397	7.35e-05	0.00652	0.0223	3.23e-06	0.109	0.00482	0.157
810	rs9395808	PKHD1	0.000141	0.0397	9.36e-05	0.016	0.04	0.081	0.54	0.0418	0.148
811	rs117486964	FCGRT	0.000142	0.0399	0.000193	0.00548	0.0202	1.82e-05	0.209	0.0137	0.0133
812	rs78873810	DUXA	0.000142	0.0399	0.000105	0.00281	0.013	0.00487	0.0208	0.578	0.309
813	rs7727002	ZNF474	0.000142	0.04	0.000178	4.06e-05	0.000671	0.116	0.000827	0.581	0.644
814	rs4667591	PHOSPHO2	0.000144	0.0405	0.000133	0.00859	0.027	0.0853	0.0725	0.124	0.232
815	rs35986019	STAM2	0.000145	0.0405	4.07e-05	1.79e-05	0.000369	7.96e-09	9.55e-05	0.0247	0.0124
816	rs73827437	SOWAHB	0.000145	0.0405	0.000224	6.85e-08	5.66e-06	1.79e-09	0.000933	0.000136	0.000184
817	rs73942426	VASP	0.000145	0.0406	8.04e-05	0.000291	0.00291	0.452	0.357	0.000505	0.0871
818	rs954237	POLR2G	0.000145	0.0406	0.000136	0.0055	0.0203	0.374	0.00562	0.473	0.949
819	rs1122778	NUP98	0.000145	0.0406	6.01e-05	7.46e-05	0.00105	3.91e-08	0.0117	0.000692	0.0129
820	rs12459191	FEM1A	0.000146	0.0407	0.000136	0.0005	0.0042	0.724	0.197	0.167	0.000443
821	rs12417747	FEN1	0.000146	0.0407	0.000119	0.00951	0.0289	0.000209	0.698	0.0463	0.0527
822	rs60107606	KLHDC10	0.000146	0.0408	6.21e-05	0.0097	0.0292	1.15e-06	0.0422	0.0334	0.121
823	rs9941681	LINC01116	0.000147	0.0408	0.000254	2.28e-05	0.000433	0.214	0.000412	0.745	0.633
824	rs148216292	SRRM3	0.000147	0.0409	6.32e-05	0.0186	0.0439	0.00619	0.249	0.195	0.197
825	rs55636810	GPATCH2	0.000147	0.0409	0.000332	0.00187	0.00985	0.000199	0.541	0.0245	0.00533
826	rs3789976	LINC02422	0.000147	0.0409	0.00055	0.0112	0.0319	0.00125	0.82	0.0165	0.853
827	rs3817806	POLR2F	0.000148	0.0411	0.00023	0.0167	0.0411	0.00138	0.782	0.717	0.0148
828	rs55945233	TLE3	0.000148	0.0411	6.16e-05	0.0138	0.0365	4.67e-06	0.016	0.043	0.177
829	rs115087311	LINC02052	0.000148	0.0412	0.000185	9.85e-05	0.00129	0.0582	0.271	0.00156	0.416
830	rs13125150	PCDH7	0.000149	0.0414	0.000149	0.0191	0.0446	0.0547	0.234	0.311	0.0977
831	rs1109758	BABAM2	0.000149	0.0414	0.000123	0.00127	0.00756	9.27e-07	0.00201	0.0482	0.057
832	rs17156942	TRIL	0.000151	0.0418	0.000136	0.000963	0.00633	0.00851	0.446	0.0243	0.327
833	rs6757480	PASK	0.000152	0.0419	0.000304	0.00756	0.0248	4.7e-05	0.678	0.138	0.00519
834	rs1006966	GADL1	0.000153	0.0421	0.000127	0.00214	0.0109	0.0136	0.303	0.11	0.169
835	rs7394773	C11orf21	0.000153	0.0423	0.000367	0.000407	0.00363	7.25e-07	0.00209	0.00517	0.0634
836	rs12806093	ADAMTS8	0.000153	0.0423	0.0011	0.00619	0.0217	0.00118	0.168	0.921	0.00899
837	rs273623	CD33	0.000154	0.0424	0.000213	0.00521	0.0196	0.000441	0.229	0.0234	0.382
838	rs4674397	SPEG	0.000155	0.0426	9.43e-05	0.0176	0.0424	0.0688	0.168	0.202	0.166
839	rs116507173	LCORL	0.000155	0.0427	0.000188	0.00142	0.00811	2.07e-06	0.00314	0.011	0.346
840	rs9290762	MCF2L2	0.000156	0.0429	0.000207	0.0159	0.04	0.000325	0.91	0.0166	0.331
841	rs56237636	MRGBP	0.000156	0.0429	0.000172	0.001	0.00648	0.149	0.00488	0.605	0.928
842	rs34310294	RALGPS1	0.000157	0.0432	0.000179	3.25e-06	0.000103	6.76e-09	0.00197	0.000275	0.00161
843	rs1244471	TAF3	0.000158	0.0433	0.00014	0.00474	0.0185	7.55e-06	0.177	0.0158	0.0174
844	rs4791977	MYH2	0.000158	0.0434	0.000196	0.00645	0.0221	3.99e-06	0.00699	0.0374	0.145
845	rs4237722	TPH1	0.000159	0.0435	0.00016	0.0145	0.0378	0.00042	0.92	0.0131	0.465
846	rs8049853	SALL1	0.00016	0.0437	0.000104	0.00495	0.0189	1.6e-05	0.394	0.00278	0.664
847	rs4237382	LINC00706	0.000161	0.0439	0.000203	5.37e-06	0.000151	0.0443	0.000656	0.197	0.425
848	rs7483610	MS4A18	0.000161	0.044	0.00038	0.000134	0.00159	0.654	0.176	0.173	0.000179
849	rs13102221	LINC02508	0.000161	0.044	0.000522	0.000119	0.00147	0.0739	0.0389	0.269	0.02
850	rs7732890	SHLD3	0.000161	0.0441	0.000199	0.0058	0.021	0.0509	0.0547	0.72	0.102
851	rs12051752	NXN	0.000162	0.0442	0.000149	0.0219	0.0485	1.44e-05	0.0526	0.0205	0.369
852	rs75759291	TRMU	0.000162	0.0442	0.000117	0.0047	0.0184	0.144	0.0121	0.296	0.347
853	rs35849614	SSTR3	0.000163	0.0444	0.000238	0.00237	0.0117	3.76e-06	0.00537	0.123	0.0337
854	rs752699	PGPEP1L	0.000163	0.0444	6.32e-05	0.000399	0.00358	1.48e-07	0.00372	0.0229	0.00835
855	rs6097981	BCAS1	0.000163	0.0445	0.000234	0.002	0.0103	0.0181	0.122	0.0667	0.424
856	rs140159717	GOLGA6B	0.000164	0.0445	0.00016	0.004	0.0166	0.000148	0.0165	0.476	0.0185
857	rs28363196	KNCN	0.000164	0.0445	0.00015	0.00449	0.0179	2.25e-05	0.0259	0.0216	0.807
858	rs77348386	PBRM1	0.000164	0.0447	0.000119	5.85e-05	0.000891	5.62e-08	0.00256	0.000711	0.047
859	rs78764302	CALM3	0.000164	0.0447	0.000281	0.000574	0.00456	0.0419	0.0609	0.109	0.691
860	rs6488340	LPCAT3	0.000165	0.0448	0.000222	0.00173	0.00936	0.000242	0.94	0.00257	0.331
861	rs1948251	LINC02264	0.000166	0.045	0.000472	0.000275	0.00279	0.933	0.0103	0.0215	0.00565
862	rs72991563	ATP9B	0.000166	0.045	0.000255	0.00451	0.0179	5.79e-06	0.0812	0.0281	0.0164
863	rs7934965	CHST1	0.000166	0.0451	0.000196	0.0157	0.0398	0.0339	0.111	0.567	0.272
864	rs2108529	ZNF544	0.000167	0.0452	0.000212	0.00179	0.00962	2.59e-06	0.0762	0.00283	0.0366
865	rs61945524	KL	0.000167	0.0452	2.82e-05	0.015	0.0385	3.68e-05	0.195	0.00752	0.316
866	rs4426332	IGF1R	0.000167	0.0453	7.77e-05	2.36e-05	0.000444	1.88e-08	0.00291	0.00193	0.0029
867	rs12405481	ZCCHC17	0.000167	0.0453	0.000256	2.35e-07	1.4e-05	2.95e-09	0.000839	8.89e-05	0.000188
868	rs2298375	VPREB3	0.000167	0.0453	0.000254	0.0151	0.0388	0.00149	0.0298	0.989	0.281
869	rs788634	ATP5IF1	0.000167	0.0453	0.000213	0.00553	0.0203	0.73	0.139	0.0393	0.00851
870	rs3892083	IDH2	0.000168	0.0454	0.000203	0.0168	0.0411	1.22e-05	0.218	0.02	0.0568
871	rs57914650	HRG	0.000168	0.0454	0.000227	3.99e-05	0.000663	0.822	0.507	0.000282	0.243
872	rs9275733	SLC39A7	0.000168	0.0455	0.000136	0.00992	0.0297	0.00164	0.761	0.0848	0.0358
873	rs1454692	CCDC50	0.000168	0.0455	0.000136	0.0209	0.0471	0.000142	0.457	0.403	0.00952
874	rs1399219	RBM24	0.000168	0.0455	0.000346	0.000334	0.00319	0.517	0.443	0.345	0.000339
875	rs61855359	PTEN	0.000169	0.0456	6.37e-05	3.55e-05	0.000606	2.98e-08	0.0138	0.000547	0.00188
876	rs79500647	CHD7	0.000169	0.0456	0.000166	0.0116	0.0327	3.85e-06	0.0253	0.0517	0.148
877	rs7259677	OR1I1	0.000169	0.0457	0.000171	0.00195	0.0101	0.214	0.00325	0.785	0.46
878	rs192193	SLC36A3	0.00017	0.0458	0.000154	0.0162	0.0403	0.114	0.763	0.762	0.00841
879	rs188446	NSA2	0.00017	0.0459	0.000312	0.000192	0.0021	0.906	0.000298	0.488	0.303
880	rs9751006	HADHB	0.00017	0.0459	8.61e-05	4.11e-05	0.000676	7.57e-08	0.0675	0.000162	0.00625
881	rs535958	SETX	0.000171	0.0462	0.000268	0.00124	0.00743	0.00693	0.474	0.64	0.00452
882	rs4925621	ZNF496	0.000171	0.0462	0.000134	0.0199	0.0458	0.316	0.267	0.00918	0.409
883	rs74091433	LINC00383	0.000172	0.0462	0.000116	0.000753	0.00537	0.177	0.00146	0.335	0.439
884	rs2284267	RIMS4	0.000172	0.0463	0.000256	0.00256	0.0122	0.0527	0.317	0.0327	0.415
885	rs72865841	ART1	0.000172	0.0464	0.000142	0.00259	0.0123	0.0443	0.023	0.605	0.467
886	rs77387469	MCUR1	0.000174	0.0467	0.000193	0.000102	0.00132	1.61e-07	0.0176	0.000323	0.0171
887	rs8052726	CMIP	0.000175	0.047	0.000275	0.00136	0.00788	1.56e-06	0.0217	0.003	0.0807
888	rs6071800	DHX35	0.000176	0.0471	0.000109	0.0014	0.00802	0.0566	0.0203	0.811	0.106
889	rs2236675	SUMO3	0.000176	0.0471	0.000321	0.00466	0.0183	1.04e-05	0.00819	0.0298	0.439
890	rs13258855	PLEKHF2	0.000176	0.0472	0.000284	0.00294	0.0135	0.0923	0.0595	0.407	0.054
891	rs225869	PRKD1	0.000176	0.0472	7.49e-05	1.83e-05	0.000375	3.37e-08	0.0228	0.000214	0.00521
892	rs72807527	MAT2B	0.000177	0.0473	0.00018	0.0118	0.0331	0.583	0.0739	0.0317	0.0316
893	rs6488330	TAS2R13	0.000177	0.0474	0.000171	0.00205	0.0105	0.000197	0.809	0.0113	0.059
894	rs6053783	SIRPB2	0.000178	0.0475	0.000655	0.00262	0.0124	0.221	0.00886	0.687	0.994
895	rs2485359	MRPL18	0.000178	0.0476	0.000381	0.00933	0.0285	0.0002	0.787	0.0334	0.0361
896	rs13210917	MAD2L1BP	0.000181	0.0482	0.000113	0.00788	0.0256	5.09e-05	0.325	0.00415	0.299
897	rs882964	BCL2	0.000181	0.0482	0.000124	6.66e-06	0.000178	0.978	0.176	0.639	8.99e-05
898	rs74452811	RHNO1	0.000181	0.0482	0.000146	0.00435	0.0175	5.48e-05	0.229	0.151	0.0025
899	rs4750934	LINC01163	0.000183	0.0485	7.62e-05	0.0212	0.0475	0.195	0.0129	0.22	0.989
900	rs77976302	IQCA1	0.000183	0.0486	0.000161	0.00629	0.0218	0.000415	0.505	0.00605	0.752
901	rs72704730	DCAF8	0.000184	0.0488	0.000358	3.18e-07	1.76e-05	7.17e-09	5.35e-05	0.000317	0.000632
902	rs74864831	NISCH	0.000185	0.049	0.000194	0.000355	0.00333	3.49e-07	0.00841	0.00587	0.0115
903	rs3740286	CH25H	0.000185	0.049	0.00034	0.00881	0.0275	3.9e-05	0.0341	0.0165	0.792
904	rs6565833	ZNF236-DT	0.000186	0.0493	0.000398	0.016	0.0401	6.76e-05	0.182	0.00818	0.357
905	rs72818381	BLOC1S5	0.000187	0.0494	0.000193	0.00488	0.0188	0.00739	0.124	0.104	0.288
906	rs2708204	COL3A1	0.000187	0.0494	6.66e-05	0.000832	0.00575	9.61e-07	0.173	0.000729	0.211
907	rs72633282	NUDT16L1	0.000188	0.0496	0.000125	0.0124	0.0341	0.0296	0.0704	0.171	0.799
908	rs897615	TTC34	0.000188	0.0496	0.000206	0.00336	0.0148	0.0614	0.0429	0.162	0.471
909	rs58110582	TOGARAM1	0.000189	0.0498	0.000192	0.000193	0.00211	0.0479	0.00181	0.733	0.308
910	rs77006921	AHCYL1	0.000189	0.0499	0.000539	0.00165	0.00905	0.0165	0.627	0.217	0.012

## Sheet: Endothelial_Cells
	SNP	Gene	MatrixEQTL p-value	MatrixEQTL FDR	M1 p-value	LRT p-value	LRT q-value	M2 Genotype p-value	M2 PD p-value	M2 AD p-value	M2 MS p-value
1	rs9272105	HLA-DRB5	2.52e-34	8.89e-29	3.95e-35	0.0015	0.00651	5.89e-19	0.0836	0.0174	0.177
2	rs16918758	TMEM215	4.16e-23	9.87e-19	6.11e-25	0.0143	0.0321	7.54e-07	0.0484	0.0035	0.549
3	rs9438393	PM20D1	3.18e-22	7.3e-18	2.46e-23	0.0117	0.0279	1.95e-17	0.00479	0.541	0.056
4	rs7661412	ZNF732	5.17e-21	1.16e-16	5.01e-21	0.000146	0.00112	1.71e-08	0.000568	0.883	0.195
5	rs2654819	ZIC1	2.04e-18	4.07e-14	2.61e-20	2.89e-09	9.99e-08	5.23e-08	9.46e-09	0.59	0.773
6	rs143932109	LINC01340	3.77e-18	7.27e-14	1.91e-19	0.00299	0.011	4.01e-06	0.00105	0.971	0.984
7	rs55981015	UMODL1	4.98e-17	8.74e-13	6.63e-17	0.0102	0.0256	1.82e-11	0.972	0.0124	0.185
8	rs2524094	HLA-C	6.73e-17	1.17e-12	1.1e-16	0.0193	0.0386	1.88e-07	0.0116	0.354	0.388
9	rs4148876	HLA-DOB	5.93e-16	9.58e-12	9.37e-16	0.000773	0.004	1.34e-06	0.000213	0.965	0.201
10	rs7568913	IL1RL1	1.13e-15	1.79e-11	1.12e-16	5.92e-10	2.27e-08	2.9e-09	9.7e-07	0.199	0.00682
11	rs1442131	MMRN1	2.6e-14	3.65e-10	2.22e-16	0.0177	0.0368	4.06e-09	0.94	0.0146	0.249
12	rs2933853	XKR9	2.02e-13	2.49e-09	1.5e-13	0.00684	0.0201	0.000671	0.00187	0.801	0.113
13	rs6656538	COL24A1	4.41e-13	5.27e-09	4.98e-13	0.000144	0.00111	2.38e-05	0.0516	0.0061	0.325
14	rs7853992	TLR4	4.53e-12	4.48e-08	2.32e-11	0.0119	0.0284	3.74e-06	0.0533	0.782	0.0659
15	rs3923123	SERINC5	1.31e-11	1.2e-07	3.74e-12	0.0123	0.029	2.88e-09	0.215	0.071	0.0515
16	rs11128927	EFHB	1.19e-10	9.78e-07	6.18e-11	0.0121	0.0287	6.14e-10	0.00167	0.189	0.285
17	rs35436671	STEAP1B	2.21e-10	1.75e-06	4.51e-11	0.0151	0.0329	8.16e-05	0.00606	0.838	0.732
18	rs11246231	SCT	2.7e-10	2.13e-06	3.92e-12	3.85e-05	0.00039	2.73e-12	8.52e-05	0.077	0.37
19	rs11577230	TSTD1	3.31e-10	2.56e-06	7.9e-10	2.24e-05	0.00025	1.69e-06	0.0192	0.0132	0.039
20	rs2013910	ADA2	3.95e-10	3.02e-06	2.22e-10	0.00392	0.0134	5.93e-11	0.0013	0.281	0.0357
21	rs575146	GSTT2B	1.02e-09	7.23e-06	2.11e-09	0.00112	0.00518	5.21e-09	0.0183	0.0045	0.402
22	rs2654819	ZIC4	1.54e-09	1.05e-05	1.49e-10	7.25e-06	9.69e-05	2.58e-06	0.00201	0.00336	0.942
23	rs2586471	SGCA	2.71e-09	1.76e-05	1.03e-09	4.88e-05	0.00046	2.55e-10	1.37e-05	0.87	0.466
24	rs1635887	OR2A14	3.61e-09	2.28e-05	1.08e-09	0.00388	0.0134	4.47e-08	0.00165	0.597	0.548
25	rs35502336	GALNT15	1.02e-08	5.97e-05	1.33e-08	0.0128	0.0297	0.0021	0.935	0.697	0.0053
26	rs6503453	ARL17A	1.04e-08	6.1e-05	6.7e-09	0.000463	0.00272	0.000414	0.0958	0.371	0.00361
27	rs9593212	MEDAG	1.09e-08	6.38e-05	8.52e-09	0.0215	0.0413	0.00561	0.0213	0.713	0.114
28	rs59982056	MSH3	1.24e-08	7.17e-05	1.8e-08	0.00186	0.00777	7.91e-05	0.00807	0.327	0.112
29	rs71520819	RIMS2	1.31e-08	7.57e-05	1.25e-08	0.00905	0.0242	0.00953	0.00164	0.684	0.373
30	rs16914862	GABBR2	2.26e-08	0.000123	2.27e-08	1.23e-06	2.18e-05	0.00758	0.287	0.326	4.09e-06
31	rs1147085	LINC02389	2.79e-08	0.000147	1.53e-08	0.0136	0.0311	0.00162	0.125	0.122	0.137
32	rs738800	DERL3	3.13e-08	0.000164	1.34e-08	0.0104	0.026	1.05e-07	0.00372	0.908	0.19
33	rs6668807	LINC01717	3.26e-08	0.00017	3.53e-08	3.09e-13	2.43e-11	0.104	1.99e-10	0.411	0.412
34	rs2460499	F2RL1	3.36e-08	0.000174	7.85e-08	2.11e-05	0.000238	0.00147	0.0428	0.00325	0.068
35	rs62410904	LGI2	3.57e-08	0.000184	5.04e-08	0.00995	0.0253	0.156	0.128	0.0015	0.523
36	rs10922542	GBP3	4.46e-08	0.000227	8.85e-09	0.00133	0.00596	0.0107	0.593	0.000426	0.936
37	rs12147688	PNP	5.06e-08	0.000253	2.97e-07	0.0168	0.0355	0.22	0.00634	0.0329	0.425
38	rs1592764	LINC02234	7.15e-08	0.000344	5.03e-08	0.000558	0.00313	0.00119	0.0093	0.0633	0.75
39	rs6496715	PEX11A	7.76e-08	0.00037	5.05e-08	0.0167	0.0353	0.017	0.541	0.0114	0.49
40	rs66924363	SPINK13	7.97e-08	0.00038	6.86e-08	0.0236	0.0438	2.3e-06	0.402	0.00585	0.952
41	rs57186116	HP	8.25e-08	0.000392	1.22e-07	0.00521	0.0164	0.000162	0.0359	0.0667	0.649
42	rs1364275	GLG1	1.2e-07	0.000549	5.16e-07	7.56e-10	2.82e-08	0.104	0.623	0.76	1.33e-08
43	rs13438035	HEPACAM2	1.21e-07	0.000552	4.61e-09	0.000141	0.00111	0.018	0.555	0.622	0.000218
44	rs593837	ELP4	1.5e-07	0.000673	1.85e-08	0.00843	0.0229	0.0318	0.0168	0.00755	0.897
45	rs9613126	MIAT	1.63e-07	0.000723	8.44e-08	0.000885	0.00429	9.82e-11	0.000497	0.258	0.0307
46	rs12226778	COPB1	2.07e-07	0.000893	3.9e-07	0.0102	0.0256	2e-05	0.00915	0.656	0.811
47	rs61954241	COG6	2.11e-07	0.000909	2.53e-08	0.00609	0.0185	0.0472	0.022	0.514	0.0147
48	rs13257545	TGS1	2.22e-07	0.000948	8.76e-08	0.000243	0.00164	1.39e-11	0.019	0.00379	0.00172
49	rs118033276	ABCG1	2.32e-07	0.000983	3.16e-07	0.00632	0.019	8.25e-09	0.112	0.00445	0.031
50	rs2366314	L1TD1	2.33e-07	0.00099	3.18e-07	0.00182	0.00764	1.64e-08	0.000355	0.0405	0.364
51	rs72791036	BCAR1	2.56e-07	0.00108	1.6e-07	0.00963	0.0249	1.22e-08	0.522	0.0043	0.036
52	rs2956740	LINC00681	2.56e-07	0.00108	6.42e-08	0.000106	0.000876	3.06e-11	0.00229	0.000101	0.134
53	rs77843301	WDR89	2.78e-07	0.00116	6.16e-08	0.011	0.0268	0.015	0.667	0.00285	0.82
54	rs62124162	RDH13	3.28e-07	0.00134	2.19e-07	0.0114	0.0274	0.463	0.00185	0.0908	0.0877
55	rs6899312	LINC01276	3.6e-07	0.00146	8.38e-07	0.00836	0.0228	2.48e-07	0.00141	0.723	0.633
56	rs144229045	RYK	4.28e-07	0.00169	2.03e-06	1.75e-17	3.09e-15	0.736	0.932	4.89e-17	0.934
57	rs60123856	PROSER2	4.59e-07	0.00179	2.57e-07	6.49e-05	0.00059	7.82e-08	0.837	0.00804	0.000129
58	rs2249312	RORA	5.24e-07	0.00202	6.97e-07	0.0208	0.0405	1.96e-05	0.507	0.0119	0.454
59	rs35060867	OLFM4	5.38e-07	0.00206	8.87e-07	0.000704	0.00371	0.000409	0.023	0.668	0.0187
60	rs159878	SPATA6L	5.39e-07	0.00206	6.3e-07	0.000473	0.00274	9.58e-10	0.0285	0.000411	0.00624
61	rs118162407	EXOC3L2	5.5e-07	0.0021	3.88e-09	0.00416	0.014	4.16e-10	0.00725	0.021	0.00467
62	rs78242630	LINC00391	6e-07	0.00226	3.48e-07	0.000315	0.00202	3.77e-10	0.00669	0.00019	0.0183
63	rs11802088	UHMK1	7.06e-07	0.00262	5.3e-07	3.1e-06	4.82e-05	8.57e-12	0.00234	1.25e-06	0.000994
64	rs113961023	AGXT2	7.88e-07	0.00283	1.03e-06	0.0147	0.0325	0.119	0.0592	0.0072	0.822
65	rs4746770	CCAR1	8.04e-07	0.00288	3.15e-06	1.64e-06	2.81e-05	0.177	0.524	0.706	5.9e-07
66	rs4794869	BLMH	8.69e-07	0.00307	4.28e-07	0.00202	0.0083	0.163	0.0156	0.00123	0.646
67	rs60212087	RB1	9.62e-07	0.00333	7.68e-07	1.43e-33	2.03e-30	0.504	0.995	0.478	7.78e-30
68	rs77387956	KLHL30	9.67e-07	0.00334	2.97e-06	3.37e-06	5.08e-05	0.000207	0.103	0.00113	0.00836
69	rs12869838	LINC00348	1.07e-06	0.00362	2.47e-06	3.12e-08	8.53e-07	0.291	0.0786	0.896	2.24e-08
70	rs582449	RPS24	1.12e-06	0.00366	5.18e-07	3.03e-06	4.82e-05	0.0786	0.724	0.818	9.21e-06
71	rs79068413	CLCA1	1.22e-06	0.00383	9.43e-07	0.000972	0.00459	0.00842	0.18	0.00122	0.268
72	rs62125445	SMIM24	1.26e-06	0.00395	7.88e-07	0.00354	0.0125	2.59e-07	0.0048	0.871	0.0143
73	rs10733697	GPR107	1.32e-06	0.00411	3.18e-06	0.00734	0.0208	0.000296	0.198	0.0404	0.114
74	rs142273365	USP8	1.33e-06	0.00412	2.17e-07	4.84e-15	4.57e-13	0.0227	0.363	0.404	7.04e-13
75	rs12983073	BST2	1.37e-06	0.00423	1.31e-06	0.0193	0.0387	0.00434	0.28	0.107	0.28
76	rs72918611	PGM1	1.41e-06	0.00433	5.53e-08	0.0198	0.0391	0.00283	0.819	0.00752	0.792
77	rs17085080	TECRL	1.46e-06	0.00448	2.16e-06	5.05e-14	4.21e-12	0.469	9.31e-14	0.0572	0.698
78	rs79191649	NAMA	1.71e-06	0.00506	2.62e-06	0.00709	0.0204	0.0185	0.353	0.0513	0.0305
79	rs7956393	KRAS	1.72e-06	0.00509	1.13e-07	5.09e-06	7.36e-05	3.44e-06	0.00324	0.132	0.00221
80	rs928911	NKPD1	1.74e-06	0.00513	3.28e-07	3.42e-05	0.000359	0.344	2.38e-05	0.552	0.0337
81	rs34726474	KY	1.8e-06	0.0053	8.36e-06	0.0051	0.0162	0.0336	0.351	0.274	0.00544
82	rs2710699	GPR84	1.8e-06	0.0053	1.13e-06	1.64e-06	2.81e-05	0.00149	0.163	9.52e-05	0.0465
83	rs61324938	UBE2I	1.82e-06	0.00534	2.19e-06	0.000592	0.00327	2.62e-09	0.00447	0.00112	0.106
84	rs78830669	LINC02115	1.82e-06	0.00535	2.16e-06	2.93e-05	0.000314	0.0266	0.324	5.66e-05	0.0364
85	rs4806461	DNAAF3	2.1e-06	0.00607	4.65e-06	0.0169	0.0356	0.233	0.207	0.00255	0.67
86	rs117236419	POM121	2.11e-06	0.00608	2.45e-06	0.0013	0.0059	8.79e-09	0.000612	0.0556	0.0163
87	rs45443491	LCN1	2.28e-06	0.00649	2.49e-07	0.00128	0.00587	1.63e-09	0.000439	0.037	0.0223
88	rs72858177	MYO15B	2.3e-06	0.00654	3.67e-07	2.66e-08	7.68e-07	0.672	0.444	8.71e-08	7.44e-05
89	rs72801194	FENDRR	2.3e-06	0.00654	4.11e-06	0.00214	0.00872	0.000192	0.0882	0.0999	0.0343
90	rs34244905	WFDC3	2.33e-06	0.00662	3.9e-06	0.00994	0.0253	0.0213	0.826	0.00228	0.799
91	rs59926041	CNOT1	2.38e-06	0.0067	2.41e-06	7.68e-16	8.37e-14	0.0825	0.495	0.0181	4.31e-14
92	rs210159	SPDEF	2.45e-06	0.00685	3.92e-06	0.00173	0.00728	0.00603	0.0994	0.00631	0.69
93	rs77611915	DRC7	2.47e-06	0.00689	4.17e-06	9.62e-07	1.78e-05	0.259	0.0104	0.326	8.65e-06
94	rs13193513	CASP8AP2	2.66e-06	0.00704	1.35e-06	0.00158	0.00681	0.00158	0.134	0.611	0.0101
95	rs12133910	UCK2	2.69e-06	0.00711	2.89e-06	0.00144	0.00634	0.0668	0.15	0.000574	0.59
96	rs112241970	FAM225B	2.72e-06	0.00717	4.38e-06	0.026	0.0471	1.63e-06	0.0555	0.00651	0.333
97	rs146821545	RALBP1	2.75e-06	0.00725	1.02e-06	0.00508	0.0161	0.00549	0.295	0.56	0.00355
98	rs1979155	STIM1	2.86e-06	0.00746	1.07e-05	0.00965	0.0249	0.00698	0.35	0.00641	0.846
99	rs2244546	MPIG6B	2.89e-06	0.00753	5.18e-06	0.00248	0.00952	9.52e-08	0.0975	0.00222	0.0142
100	rs73095145	GPR27	2.95e-06	0.00766	4.41e-06	0.00236	0.00922	0.0118	0.146	0.324	0.00671
101	rs72770332	SEC14L5	3.15e-06	0.00808	3.49e-06	6.56e-06	8.94e-05	0.00573	0.00225	0.0426	0.155
102	rs9835646	USF3	3.19e-06	0.00817	6.81e-06	0.0127	0.0295	9.56e-06	0.00804	0.718	0.14
103	rs351995	HCN2	3.38e-06	0.00857	1.42e-06	0.00937	0.0248	0.0201	0.0157	0.275	0.235
104	rs10492992	PADI6	3.4e-06	0.00861	5.3e-06	0.0108	0.0262	0.00163	0.324	0.0197	0.423
105	rs17623958	CTNNAL1	3.5e-06	0.00884	3.78e-06	0.000111	0.000907	0.0213	0.759	8.22e-05	0.623
106	rs10926596	MAP1LC3C	3.52e-06	0.00889	2.49e-06	0.0215	0.0413	0.00748	0.195	0.0318	0.606
107	rs12986959	USP34	3.61e-06	0.00908	8.27e-07	0.00514	0.0162	0.0178	0.0789	0.696	0.00364
108	rs12810426	NTF3	3.62e-06	0.0091	3.8e-06	0.0178	0.037	0.000117	0.0659	0.259	0.097
109	rs13338804	SDR42E1	3.65e-06	0.00913	6.89e-06	0.0145	0.0322	8.09e-05	0.0637	0.0514	0.304
110	rs250541	PKMYT1	3.75e-06	0.00933	5.39e-06	0.000827	0.00409	8.23e-07	0.0033	0.0121	0.377
111	rs57409172	TM4SF19	3.96e-06	0.00971	4.86e-06	0.000232	0.00158	0.000159	0.00479	0.173	0.0356
112	rs2275782	GPR21	4.08e-06	0.00996	4.38e-06	0.00339	0.012	5.64e-08	0.38	0.00101	0.0427
113	rs72744255	GDNF	4.09e-06	0.00996	2.55e-06	6.79e-06	9.16e-05	3.15e-09	0.00365	0.314	5.8e-06
114	rs62431495	CFAP206	4.23e-06	0.0102	3.27e-06	0.0186	0.0379	8.5e-06	0.801	0.0326	0.0195
115	rs10413722	BTBD2	4.46e-06	0.0107	5.64e-06	0.00331	0.0118	0.408	0.708	0.000804	0.139
116	rs62410019	CHRNA9	4.47e-06	0.0107	6.17e-07	0.00698	0.0202	3.68e-08	0.0117	0.00789	0.517
117	rs2453466	CCDC184	4.5e-06	0.0107	6.05e-06	0.0213	0.0411	6.63e-06	0.0981	0.799	0.0105
118	rs1805152	CLCNKA	4.54e-06	0.0108	1.38e-05	0.016	0.0344	0.00119	0.0849	0.421	0.087
119	rs79941750	RASSF10	4.58e-06	0.0109	2.15e-06	0.00209	0.00858	3.63e-06	0.00845	0.257	0.0409
120	rs73240544	THEGL	4.61e-06	0.011	4.34e-06	0.0079	0.0219	0.482	0.0175	0.00522	0.643
121	rs7099565	AFAP1L2	4.65e-06	0.011	3.4e-06	0.0158	0.0341	2.85e-07	0.00559	0.21	0.0427
122	rs72721304	LINC02289	4.76e-06	0.0113	5.09e-06	0.00441	0.0144	3.18e-07	0.254	0.00348	0.0122
123	rs7815386	MAL2	4.97e-06	0.0116	2.48e-06	0.00301	0.011	2.97e-07	0.0373	0.00106	0.704
124	rs34720173	GLI1	5.05e-06	0.0118	8.78e-06	0.00387	0.0133	0.0189	0.678	0.00776	0.0902
125	rs11672430	IL11	5.17e-06	0.012	5.49e-06	1.66e-08	5.19e-07	0.00757	0.0979	0.506	9.56e-07
126	rs4863780	LINC00499	5.34e-06	0.0124	1.77e-05	0.0016	0.00686	0.00795	0.046	0.0413	0.722
127	rs868142	RPLP1	5.35e-06	0.0124	8.03e-06	0.0237	0.044	4.92e-07	0.0206	0.026	0.0481
128	rs79711557	GABRP	5.43e-06	0.0125	1.49e-05	0.000143	0.00111	2.43e-05	0.007	0.00371	0.321
129	rs6435904	XRCC5	5.81e-06	0.0131	1.37e-05	0.0159	0.0342	3.49e-07	0.0529	0.0151	0.0155
130	rs12815760	CDKN1B	5.84e-06	0.0131	1.86e-05	0.00379	0.0132	0.684	0.00211	0.671	0.0704
131	rs74950823	CYP4A11	5.86e-06	0.0131	1.22e-05	8.09e-11	3.95e-09	0.0767	0.159	0.982	2.83e-09
132	rs111920970	F7	5.87e-06	0.0132	6.51e-06	0.00823	0.0226	0.000197	0.962	0.0154	0.177
133	rs35447548	CPSF4	6.03e-06	0.0135	1.9e-05	0.00114	0.00524	0.0974	0.678	0.000631	0.397
134	rs9907312	SPACA3	6.04e-06	0.0135	5.42e-06	0.00956	0.0249	0.0142	0.697	0.0362	0.0723
135	rs6121732	TAF4	6.06e-06	0.0135	2.02e-06	0.00324	0.0117	0.0364	0.356	0.111	0.00697
136	rs11878516	ZNF560	6.07e-06	0.0135	4.54e-06	4e-06	5.9e-05	0.139	0.813	0.716	3.91e-06
137	rs75648791	PRR7	6.56e-06	0.0143	4.01e-06	0.00621	0.0187	0.102	0.424	0.00175	0.714
138	rs112499478	MRGPRX3	6.57e-06	0.0143	5.41e-06	0.028	0.0498	8.58e-06	0.0107	0.114	0.882
139	rs11541642	KNSTRN	6.67e-06	0.0145	3.72e-06	0.0223	0.0423	7.2e-07	0.00413	0.157	0.104
140	rs116702057	KLRC1	6.73e-06	0.0146	8.03e-06	0.00793	0.0219	0.000274	0.199	0.0569	0.0536
141	rs17434789	DAB1	6.85e-06	0.0148	5.89e-06	0.0197	0.039	4.24e-07	0.166	0.0127	0.0214
142	rs1463092	PPM1K	6.91e-06	0.015	4.5e-06	0.00404	0.0137	1.03e-06	0.0873	0.00223	0.674
143	rs4632732	LINC02262	6.93e-06	0.015	2.26e-06	0.00912	0.0243	1.38e-06	0.003	0.818	0.156
144	rs28552092	OR2L2	6.95e-06	0.015	1.14e-05	1.46e-07	3.18e-06	0.121	1.92e-06	0.297	0.932
145	rs28504171	STIM2	6.95e-06	0.015	5.73e-06	0.00384	0.0133	0.221	0.0653	0.307	0.000868
146	rs4085749	KCNT2	7.1e-06	0.0153	1.04e-06	0.00903	0.0242	0.0498	0.00242	0.398	0.817
147	rs72908798	OLA1	7.12e-06	0.0153	5.79e-06	4.51e-05	0.000445	2.64e-10	0.000184	0.00119	0.022
148	rs11806393	DESI2	7.36e-06	0.0158	2.17e-06	0.0046	0.0149	1.14e-08	0.0021	0.13	0.121
149	rs117415681	CA9	7.42e-06	0.0159	2.81e-06	0.00839	0.0228	0.000414	0.0331	0.312	0.173
150	rs16975317	MYO16	7.51e-06	0.0161	1.66e-05	3.13e-05	0.000331	0.0683	0.579	0.000113	0.324
151	rs59377644	CCL3	7.52e-06	0.0161	7.2e-06	0.0187	0.0379	1.23e-06	0.0114	0.0264	0.667
152	rs9399459	PHACTR2	7.66e-06	0.0164	4.36e-06	0.00442	0.0144	0.576	0.0175	0.00231	0.0833
153	rs652944	KLRC2	7.7e-06	0.0164	9.31e-06	0.000835	0.0041	0.0296	0.00565	0.948	0.148
154	rs66837396	CCNI	7.83e-06	0.0166	4.76e-06	0.00296	0.0109	1.22e-08	0.0174	0.0421	0.00734
155	rs17137364	DNAJA3	7.99e-06	0.0169	2.72e-06	0.00216	0.00881	0.027	0.405	0.00661	0.192
156	rs35259225	ALLC	8.11e-06	0.0171	2.34e-06	0.00235	0.00922	0.000429	0.609	0.169	0.0029
157	rs11670449	JUND	8.13e-06	0.0172	1.2e-05	0.00231	0.00917	0.000753	0.439	0.00806	0.25
158	rs75279668	TNS3	8.38e-06	0.0176	8.36e-06	0.000524	0.00298	0.0426	0.824	0.00012	0.632
159	rs34153226	SNRNP48	8.38e-06	0.0176	8.46e-06	0.02	0.0394	1.45e-05	0.431	0.00343	0.668
160	rs299700	CA6	8.4e-06	0.0176	2.91e-05	0.00131	0.00591	0.263	0.257	0.00167	0.449
161	rs607396	PTPRM	8.48e-06	0.0178	4.42e-06	0.00441	0.0144	0.0105	0.0169	0.129	0.153
162	rs62503203	ADAM7	8.66e-06	0.0181	9.77e-06	1.52e-07	3.26e-06	0.899	6e-07	0.833	0.0277
163	rs10140765	PRIMA1	8.84e-06	0.0184	9.75e-06	0.000656	0.00353	0.529	0.0197	0.000237	0.928
164	rs7255195	TMEM259	8.88e-06	0.0185	2.22e-05	0.0114	0.0274	0.000527	0.243	0.152	0.0359
165	rs59466757	ACOX1	8.91e-06	0.0185	2.71e-05	0.000249	0.00167	0.371	0.000806	0.605	0.014
166	rs3753067	SMAD4	8.91e-06	0.0185	8.82e-06	0.00168	0.00714	2.27e-08	0.00488	0.00175	0.0889
167	rs57112407	CHRNA3	8.99e-06	0.0187	1.73e-05	0.000613	0.00335	0.217	8.67e-05	0.891	0.223
168	rs62104047	RPL17	9.12e-06	0.0189	1.28e-05	0.000342	0.00216	0.112	0.761	0.000159	0.468
169	rs56329229	COL20A1	9.13e-06	0.0189	7.83e-06	0.000116	0.000939	3.38e-06	0.00182	0.685	0.00321
170	rs2074451	ELANE	9.36e-06	0.0193	1.57e-05	0.00872	0.0235	3.28e-07	0.00217	0.0419	0.312
171	rs36051908	WASHC4	9.37e-06	0.0193	3.73e-06	3.53e-10	1.39e-08	0.295	0.903	0.768	7.34e-09
172	rs6137171	NAA20	9.39e-06	0.0194	2.06e-05	0.0103	0.0257	8.77e-06	0.392	0.00157	0.531
173	rs412768	IRF9	9.42e-06	0.0194	1.65e-05	0.0206	0.0401	0.015	0.348	0.0253	0.709
174	rs72915169	ELAC1	9.42e-06	0.0194	1.8e-05	0.00654	0.0194	0.00107	0.119	0.168	0.0671
175	rs62207996	DNAJC5	9.51e-06	0.0195	8.24e-06	4.88e-06	7.13e-05	0.0373	0.28	0.635	2.35e-05
176	rs2135670	OR56A3	9.61e-06	0.0197	1.42e-05	2.64e-06	4.3e-05	0.96	0.000308	0.172	1.03e-05
177	rs764707	RAD51AP1	9.99e-06	0.0203	5.04e-06	0.00624	0.0188	4.38e-07	0.317	0.00412	0.016
178	rs17302700	PRMT2	1.01e-05	0.0205	1.81e-05	3.71e-13	2.63e-11	0.0764	0.436	0.226	4.98e-10
179	rs17182882	PSEN1	1.02e-05	0.0208	9.52e-06	0.00689	0.0202	6.55e-08	0.0176	0.0689	0.00661
180	rs8111567	ETHE1	1.08e-05	0.0218	2.74e-06	0.0277	0.0495	7.57e-05	0.0224	0.301	0.999
181	rs7194897	RBFOX1	1.09e-05	0.0219	1.26e-05	3.31e-13	2.47e-11	0.105	0.499	0.231	9.13e-10
182	rs73598374	R3HDML	1.1e-05	0.0221	1.15e-05	7.64e-05	0.000668	0.0532	0.537	0.239	0.000129
183	rs4738648	FAM110B	1.14e-05	0.0227	5.51e-06	0.000636	0.00347	0.0142	0.00303	0.234	0.587
184	rs28450391	METTL26	1.14e-05	0.0228	8.2e-06	0.00139	0.00618	0.441	0.000292	0.0314	0.496
185	rs1353441	PLA2G4A	1.15e-05	0.0229	1.64e-05	0.00754	0.0212	0.34	0.00279	0.521	0.0432
186	rs62037875	GOLGA8H	1.16e-05	0.023	4.22e-06	6.45e-05	0.00059	0.321	0.00576	0.0685	0.000165
187	rs6773029	PPP1R2	1.17e-05	0.0232	1.23e-05	0.000689	0.00367	0.208	0.988	0.000173	0.303
188	rs17126646	TXNDC16	1.2e-05	0.0237	1.01e-05	0.000982	0.00461	8.21e-06	0.234	0.0211	0.0076
189	rs10093601	PABPC1	1.2e-05	0.0238	2.05e-05	3.13e-05	0.000331	0.417	0.92	1.89e-05	0.65
190	rs111258114	TEDC2	1.21e-05	0.0239	5.99e-06	0.0201	0.0396	0.00287	0.0948	0.534	0.0631
191	rs78410207	FOXJ3	1.21e-05	0.0239	1.05e-05	1.2e-14	1.07e-12	0.332	0.936	0.0148	1.2e-12
192	rs77855980	KATNAL1	1.23e-05	0.0242	6.73e-06	0.00197	0.00813	3.26e-08	0.177	0.00313	0.0101
193	rs72731943	MYZAP	1.24e-05	0.0245	3.91e-06	0.00764	0.0214	2.37e-07	0.371	0.00366	0.0209
194	rs12116812	DNASE2B	1.28e-05	0.0249	9.79e-06	2.51e-05	0.000278	2.12e-05	0.06	0.00467	0.0115
195	rs11791459	RNF38	1.29e-05	0.0251	2.75e-05	3.21e-19	7.57e-17	0.108	0.0647	0.591	6.16e-15
196	rs7626071	TMEM207	1.29e-05	0.0251	3.34e-05	0.0037	0.013	0.00935	0.936	0.116	0.0269
197	rs62077442	TMC6	1.3e-05	0.0253	8.02e-06	0.000119	0.000949	0.598	0.0322	2.45e-05	0.782
198	rs12980435	C19orf81	1.32e-05	0.0257	1.63e-05	0.00015	0.00114	0.52	0.444	0.0012	0.000641
199	rs10100345	EFR3A	1.34e-05	0.0259	1.32e-05	2.4e-09	8.49e-08	0.182	0.523	0.526	6.61e-09
200	rs62247475	LINC00870	1.34e-05	0.026	7.02e-06	0.00947	0.0249	2.5e-05	0.00564	0.304	0.634
201	rs16972313	SUZ12	1.36e-05	0.0263	8.95e-06	0.000527	0.00299	3.93e-09	0.00416	0.000914	0.0101
202	rs73556303	RDX	1.37e-05	0.0265	1.96e-05	1.56e-16	2e-14	0.525	0.414	0.924	1.82e-15
203	rs1923315	LYRM4	1.37e-05	0.0265	3.2e-05	0.0221	0.0422	0.0149	0.312	0.212	0.0302
204	rs11773687	TMUB1	1.39e-05	0.0268	1.19e-05	0.00228	0.00908	0.0586	0.0014	0.718	0.853
205	rs73167982	BIK	1.4e-05	0.0269	1.36e-05	0.00234	0.00922	1.42e-07	0.00103	0.00805	0.282
206	rs117363307	ANP32D	1.4e-05	0.0269	1.04e-05	1e-08	3.3e-07	0.298	0.398	4.53e-07	0.669
207	rs17668735	CSTF3	1.4e-05	0.027	1.52e-05	6.95e-05	0.000619	0.0752	0.194	0.000362	0.137
208	rs11548855	SNTB2	1.41e-05	0.027	1.19e-05	0.0148	0.0326	0.00115	0.0992	0.055	0.377
209	rs76883621	GLRX3	1.42e-05	0.0272	3.06e-06	0.00105	0.00492	9.39e-08	0.0246	0.000394	0.827
210	rs67485432	SLC5A1	1.42e-05	0.0272	4.47e-05	5.3e-08	1.28e-06	0.0368	0.314	2.72e-06	0.0823
211	rs61814874	MAEL	1.43e-05	0.0274	2.36e-05	0.00277	0.0103	5.34e-05	0.0603	0.249	0.0101
212	rs12253390	TUBB8	1.44e-05	0.0275	6.47e-06	0.0245	0.045	1.67e-05	0.0342	0.063	0.466
213	rs2878041	LINC01833	1.44e-05	0.0275	1.38e-05	0.000773	0.004	0.0002	0.0513	0.0658	0.0301
214	rs57238463	LINC01629	1.49e-05	0.0283	1.19e-05	1.4e-07	3.11e-06	0.00159	0.17	0.0356	4.13e-05
215	rs12949173	CDR2L	1.52e-05	0.0288	6.2e-05	0.0165	0.0351	0.0719	0.05	0.0745	0.249
216	rs57715965	INSL3	1.54e-05	0.029	2.93e-05	0.0188	0.038	0.0112	0.0872	0.166	0.953
217	rs783629	HIVEP3	1.55e-05	0.0293	1.69e-05	0.0171	0.0359	2.21e-06	0.18	0.00308	0.27
218	rs74003628	BAIAP2	1.56e-05	0.0294	2.29e-05	0.0147	0.0325	0.297	0.214	0.00251	0.729
219	rs59435601	SLC25A39	1.57e-05	0.0295	2.24e-05	0.000654	0.00353	0.0117	0.00578	0.988	0.0546
220	rs59049472	LINC02294	1.57e-05	0.0296	8.64e-06	0.0279	0.0497	0.00539	0.145	0.0958	0.189
221	rs34106427	GON4L	1.59e-05	0.0299	1.08e-05	0.0116	0.0276	0.00645	0.55	0.0293	0.0913
222	rs80177618	STK10	1.6e-05	0.03	1.97e-05	0.00761	0.0214	0.0724	0.423	0.00908	0.611
223	rs56379227	LINS1	1.6e-05	0.03	2.18e-05	0.00218	0.00886	0.195	0.452	0.000157	0.631
224	rs7303722	SPSB2	1.63e-05	0.0306	1.16e-05	2.05e-06	3.42e-05	0.00684	0.298	7.28e-05	0.0629
225	rs2074738	SELENOM	1.66e-05	0.0309	1.56e-05	0.0195	0.0389	0.175	0.0231	0.137	0.47
226	rs1985627	GC	1.66e-05	0.031	1.44e-05	0.000134	0.00106	0.35	2.72e-05	0.42	0.593
227	rs2631679	TNKS2	1.73e-05	0.032	1.44e-05	2.96e-21	1.05e-18	0.0642	0.839	0.373	1.59e-19
228	rs2615870	PNLIP	1.75e-05	0.0323	7.9e-06	0.000408	0.00248	0.00713	0.178	0.00301	0.36
229	rs6732434	UBE2E3	1.75e-05	0.0324	8.13e-05	0.00605	0.0184	0.00864	0.312	0.338	0.00978
230	rs75046737	TMEM91	1.76e-05	0.0325	2.43e-05	0.00285	0.0106	0.14	0.00166	0.766	0.723
231	rs274472	DEPDC7	1.77e-05	0.0327	2e-05	0.00867	0.0234	0.0208	0.0109	0.888	0.189
232	rs1331192	RCL1	1.78e-05	0.0328	2.84e-05	0.000587	0.00326	0.269	0.144	0.000752	0.637
233	rs581482	ZNF33A	1.78e-05	0.0328	5.89e-06	1.11e-07	2.58e-06	1.03e-12	2.51e-05	2.86e-06	0.116
234	rs62038630	VASN	1.78e-05	0.0329	2.7e-05	0.013	0.0299	0.0803	0.884	0.00413	0.416
235	rs147203407	PSME3	1.79e-05	0.0329	1.08e-05	0.00705	0.0204	0.0617	0.212	0.42	0.0052
236	rs78247247	ZNF286A	1.82e-05	0.0335	1.84e-05	0.00272	0.0102	0.0279	0.0204	0.127	0.669
237	rs78703675	FLG2	1.83e-05	0.0336	1.17e-05	0.00814	0.0224	0.324	0.388	0.0169	0.00594
238	rs4760936	KCNMB4	1.86e-05	0.034	9.87e-06	1.62e-07	3.42e-06	0.0559	0.51	2.99e-08	0.83
239	rs56236944	LINC02367	1.89e-05	0.0344	3.69e-05	0.0173	0.0362	0.023	0.0408	0.946	0.142
240	rs12104233	MOB3A	1.89e-05	0.0344	3.87e-05	0.0112	0.0271	4.83e-05	0.0398	0.767	0.00709
241	rs4935954	SLC37A2	1.92e-05	0.0348	4.37e-05	0.00718	0.0207	0.00248	0.356	0.165	0.0152
242	rs9400348	DDO	1.95e-05	0.0352	6.31e-06	0.00135	0.00605	0.329	0.355	0.000234	0.0795
243	rs1274762	RDH11	1.96e-05	0.0354	5.46e-05	0.013	0.0299	0.144	0.892	0.00406	0.752
244	rs10920652	CHI3L1	1.98e-05	0.0357	4.86e-05	0.00583	0.0179	0.0183	0.108	0.0751	0.142
245	rs56192195	OR2L13	1.99e-05	0.0359	3.95e-05	0.0101	0.0255	3.91e-07	0.0238	0.00966	0.111
246	rs359079	EBF3	2e-05	0.036	1.2e-05	0.0278	0.0497	4.52e-05	0.845	0.0252	0.0649
247	rs61710215	DMXL1	2.02e-05	0.0363	5.13e-06	0.00326	0.0117	0.00688	0.682	0.344	0.0027
248	rs59807860	SSR1	2.03e-05	0.0365	8.31e-05	2.01e-05	0.000232	0.843	6.05e-05	0.751	0.00285
249	rs7644623	UPK1B	2.05e-05	0.0368	2.6e-05	0.00221	0.00893	0.0736	0.0143	0.239	0.0482
250	rs34480549	MRRF	2.06e-05	0.0369	2.24e-06	0.0195	0.0389	6.12e-08	0.0214	0.0193	0.118
251	rs7589481	IKZF2	2.09e-05	0.0373	3e-05	0.0129	0.0298	0.194	0.00192	0.383	0.469
252	rs75997349	DYTN	2.1e-05	0.0375	2.42e-05	0.000117	0.000939	0.192	0.548	3.34e-06	0.947
253	rs74439530	IL1RN	2.11e-05	0.0376	7.47e-06	0.000595	0.00327	0.028	0.454	0.493	0.000285
254	rs4711708	C6orf132	2.12e-05	0.0378	9.02e-05	0.0164	0.0349	0.499	0.0842	0.0324	0.0119
255	rs71353947	TPRX1	2.14e-05	0.038	1.58e-05	0.0228	0.0429	0.0106	0.175	0.0821	0.373
256	rs28685760	AADAC	2.2e-05	0.0389	1.27e-05	0.000187	0.00137	0.000356	0.0582	0.217	0.0022
257	rs10759491	DNAJC25	2.22e-05	0.0392	3.63e-05	1.21e-06	2.17e-05	0.0212	3.61e-05	0.102	0.463
258	rs295890	SYNRG	2.23e-05	0.0394	3.3e-05	8.35e-06	0.000108	0.361	0.328	0.996	4.61e-06
259	rs34820212	LINC02579	2.25e-05	0.0397	0.000106	7.52e-06	9.95e-05	0.111	0.378	0.891	2.15e-05
260	rs77601766	SLC4A11	2.25e-05	0.0397	8.23e-05	0.00435	0.0143	0.3	0.529	0.000671	0.517
261	rs4233337	GBP7	2.26e-05	0.0398	5.96e-05	5.29e-11	2.77e-09	0.933	7e-11	0.293	0.942
262	rs716335	ABCB11	2.27e-05	0.04	7.27e-05	0.0013	0.0059	0.00896	0.00632	0.324	0.171
263	rs2018043	CRACR2A	2.29e-05	0.0402	9.59e-05	0.00943	0.0248	0.422	0.00185	0.106	0.59
264	rs117737460	NDUFA7	2.31e-05	0.0406	2.22e-05	0.0147	0.0325	0.108	0.0278	0.397	0.824
265	rs11248480	BUB3	2.31e-05	0.0406	2.96e-05	0.0107	0.0262	1.08e-05	0.00203	0.504	0.154
266	rs9783822	LINC00910	2.33e-05	0.0409	3.87e-05	0.00268	0.0101	0.0161	0.00939	0.791	0.104
267	rs117744604	PLIN2	2.33e-05	0.0409	3.35e-05	0.0279	0.0497	7.42e-06	0.00536	0.694	0.247
268	rs12151296	SYNE4	2.34e-05	0.041	2.93e-05	0.017	0.0358	0.00672	0.557	0.482	0.0115
269	rs61970542	NAXD	2.35e-05	0.0411	1.63e-05	0.00364	0.0128	0.437	0.0374	0.000864	0.735
270	rs72754261	ST8SIA2	2.36e-05	0.0413	4.54e-05	0.00408	0.0138	0.764	0.000915	0.459	0.0659
271	rs8109579	MBD3	2.37e-05	0.0414	1.94e-05	0.00264	0.00997	0.0883	0.537	0.00317	0.272
272	rs117093677	B3GNT6	2.37e-05	0.0414	3.24e-05	0.000821	0.00409	0.759	0.000399	0.00827	0.307
273	rs6510003	ZNF547	2.4e-05	0.0418	2.54e-05	0.0279	0.0497	0.00152	0.127	0.181	0.139
274	rs55893662	AP3D1	2.42e-05	0.0421	7.66e-05	9.41e-05	0.000798	8.73e-09	0.00241	0.00346	0.00106
275	rs2533341	AOC1	2.46e-05	0.0428	3.26e-05	0.00728	0.0208	0.108	0.0727	0.0146	0.298
276	rs71312463	OSTN	2.48e-05	0.043	4.75e-06	0.000198	0.00141	0.295	0.422	3.76e-05	0.669
277	rs7942753	LDHAL6A	2.54e-05	0.0439	1.32e-05	0.00696	0.0202	9.77e-06	0.0175	0.519	0.0357
278	rs12860868	FBXL3	2.54e-05	0.044	2.36e-05	0.00146	0.00638	0.132	0.69	0.495	0.000547
279	rs10765612	SMCO4	2.57e-05	0.0443	7.23e-05	0.00396	0.0135	0.613	0.365	0.00466	0.00704
280	rs4713771	PACSIN1	2.57e-05	0.0443	2.36e-05	0.0131	0.0301	1.93e-06	0.00354	0.284	0.0708
281	rs2179632	SERINC3	2.58e-05	0.0444	1.75e-05	8e-05	0.000695	0.66	3.28e-05	0.0458	0.844
282	rs4304328	TNFRSF10C	2.59e-05	0.0445	3.4e-05	0.0106	0.0261	4.92e-05	0.731	0.00654	0.129
283	rs114465574	BTBD1	2.59e-05	0.0445	1.57e-05	0.0193	0.0386	0.00273	0.713	0.0169	0.167
284	rs12477794	CHRNG	2.59e-05	0.0446	3.24e-05	0.00398	0.0135	0.00123	0.816	0.0321	0.0242
285	rs71624518	PIP5K1A	2.62e-05	0.045	1.64e-05	3.43e-06	5.12e-05	0.0579	0.98	0.528	3.99e-06
286	rs74930721	NBEAL2	2.63e-05	0.0451	2.3e-05	0.0102	0.0256	0.0213	0.272	0.0154	0.79
287	rs72811495	BANP	2.63e-05	0.0452	0.000155	0.000195	0.00141	1.37e-08	0.000789	0.00513	0.000881
288	rs74452670	HIBADH	2.64e-05	0.0453	4e-05	0.000891	0.00431	0.977	0.0298	0.000538	0.701
289	rs11618615	INTS6	2.64e-05	0.0453	5.4e-05	0.000225	0.00155	0.116	0.672	0.659	0.000121
290	rs34690659	NDUFB9	2.65e-05	0.0455	2.28e-05	0.0112	0.0271	0.0689	0.0653	0.0267	0.305
291	rs11085852	FARSA	2.66e-05	0.0456	5.2e-05	0.00406	0.0138	0.599	0.00055	0.202	0.377
292	rs77749252	ACVRL1	2.67e-05	0.0458	4.42e-05	0.0015	0.00651	0.0188	0.167	0.00376	0.698
293	rs35237806	DCLK3	2.67e-05	0.0458	6.02e-05	0.0135	0.0308	0.00122	0.0495	0.362	0.0953
294	rs11601022	PPP2R1B	2.68e-05	0.0459	5.27e-05	0.0203	0.0397	5.22e-06	0.324	0.00353	0.183
295	rs138181113	ACACB	2.71e-05	0.0463	0.000135	9.48e-05	0.000799	0.422	0.464	0.0504	2.43e-05
296	rs11658048	ARL5C	2.77e-05	0.047	1.96e-05	3.14e-06	4.84e-05	3.65e-10	2.54e-05	7.13e-05	0.0842
297	rs62193971	ASIC4	2.78e-05	0.0473	1.56e-05	0.00178	0.00749	2.91e-08	0.0251	0.0152	0.00185
298	rs62129662	KLF2	2.82e-05	0.0478	1.97e-05	0.000272	0.0018	0.00107	0.353	0.11	0.00127
299	rs35195999	CLEC4G	2.83e-05	0.0478	1.95e-05	1.2e-10	5.47e-09	0.281	0.52	6.53e-09	0.395
300	rs34369758	LINC01978	2.84e-05	0.048	5.6e-05	3.71e-12	2.28e-10	0.526	1.98e-11	0.609	0.988
301	rs76513760	CACNG6	2.87e-05	0.0484	1.76e-05	0.00564	0.0174	9.12e-08	0.106	0.00358	0.0334
302	rs10779811	CAPN9	2.88e-05	0.0486	2.71e-05	0.00389	0.0134	0.0895	0.357	0.0081	0.225
303	rs3925681	PPM1N	2.88e-05	0.0486	6.69e-05	0.000193	0.0014	0.447	0.0225	0.989	0.000186
304	rs6500333	ZNF423	2.9e-05	0.0489	1.45e-05	0.000784	0.00401	0.00106	0.867	0.069	0.00732
305	rs17004631	LINC01547	2.91e-05	0.0489	2.58e-05	0.00787	0.0218	0.134	0.774	0.00154	0.45
306	rs879124	COX4I1	2.92e-05	0.0491	3.22e-05	5.98e-11	3.03e-09	0.667	2.93e-10	0.433	0.386
307	rs72661399	EPS15	2.94e-05	0.0493	2.16e-05	6.22e-26	4.41e-23	0.693	0.549	0.376	1.14e-24
308	rs7048167	PIP5K1B	2.97e-05	0.0498	3.64e-05	0.00475	0.0153	0.0245	0.342	0.00362	0.585

## Sheet: Excitatory_Neurons
	SNP	Gene	MatrixEQTL p-value	MatrixEQTL FDR	M1 p-value	LRT p-value	LRT q-value	M2 Genotype p-value	M2 PD p-value	M2 AD p-value	M2 MS p-value
1	rs2286569	CYB561	3.36e-84	2.29e-78	1.54e-88	0.000112	0.00177	9.94e-56	0.14	0.0794	0.0235
2	rs78762081	LDHC	7.24e-84	4.09e-78	3.94e-90	0.000818	0.00729	4.3e-65	0.0797	0.0235	0.34
3	rs2869492	NPIPB2	3.27e-79	1.25e-73	1.86e-81	8.42e-06	0.000241	9.39e-52	0.0651	0.0609	0.00881
4	rs58468971	TMPRSS7	1.81e-76	5.56e-71	1.7e-89	0.000608	0.00595	1.39e-53	0.375	0.00889	0.131
5	rs3759453	LINC00551	8.57e-74	1.75e-68	2.54e-81	1.46e-11	2.51e-09	7.63e-51	5.95e-05	0.0782	0.0108
6	rs395070	LINC01060	1.78e-70	2.66e-65	4.68e-82	3.73e-05	0.000765	1.26e-58	0.0549	0.011	0.163
7	rs9934565	KLHDC4	5.52e-69	7.88e-64	2.2e-77	0.00545	0.0253	1.47e-47	0.984	0.0195	0.244
8	rs2071639	ALLC	1.32e-66	1.71e-61	1.52e-72	0.0123	0.0414	5.7e-34	0.0122	0.0522	0.686
9	rs2411530	FRG1-DT	3.13e-64	3.1e-59	4.3e-66	0.000916	0.00789	9.24e-39	0.00302	0.486	0.987
10	rs3733897	TXNDC15	1.51e-63	1.43e-58	6.26e-64	9.3e-05	0.00155	1.96e-34	0.0401	0.159	0.0619
11	rs2469039	NRG4	2e-62	1.78e-57	3.84e-65	0.0006	0.00589	1.06e-33	0.038	0.764	0.0354
12	rs7067	PWP2	3.81e-62	3.18e-57	9.71e-70	1.14e-10	1.61e-08	1.12e-50	1.61e-05	0.0414	0.151
13	rs10152546	CCDC32	4.36e-61	3.45e-56	1.19e-66	0.000581	0.00578	8.93e-38	0.00815	0.215	0.125
14	rs506416	NSUN2	5.85e-61	4.6e-56	1.95e-61	4.45e-12	9.37e-10	9.21e-44	4.91e-07	0.108	0.514
15	rs3759453	LINC00443	4.14e-60	3.11e-55	5.13e-62	3.46e-12	7.53e-10	2.75e-35	0.00134	0.000108	0.151
16	rs11670695	SLC7A9	1.31e-59	9.3e-55	1.65e-65	7.98e-05	0.0014	1.48e-46	0.847	0.00285	0.0122
17	rs12358970	ALOX5	3.25e-58	2.03e-53	7.07e-59	2.11e-05	0.000496	1.86e-36	0.000866	0.161	0.831
18	rs73396800	HLA-DMB	6.95e-57	4.15e-52	5.98e-59	1.82e-14	6.62e-12	1.07e-27	0.000384	4.79e-05	6.58e-05
19	rs35210719	PADI4	1.14e-56	6.79e-52	1.64e-58	8.51e-09	6.62e-07	1.61e-40	9.91e-06	0.498	0.248
20	rs9438393	PM20D1	1.63e-56	9.63e-52	2.34e-58	0.000155	0.00224	1.26e-41	0.000177	0.0894	0.345
21	rs55746644	LINC01116	7.96e-55	4.28e-50	6.51e-57	0.000186	0.00255	1.75e-36	0.00292	0.326	0.838
22	rs7246400	ZNF100	3.54e-54	1.82e-49	2.38e-58	1.84e-05	0.000446	1.97e-27	0.000564	0.979	0.319
23	rs4148876	HLA-DOB	5.26e-54	2.67e-49	3.54e-56	7.88e-08	4.5e-06	1.2e-31	2.16e-06	0.416	0.539
24	rs2297129	SPATA7	6.48e-54	3.25e-49	4.07e-56	0.000703	0.00657	3.86e-34	0.0794	0.173	0.0558
25	rs12149160	RMI2	1.1e-52	5.16e-48	3.68e-55	4.36e-05	0.000869	2.52e-34	0.108	0.00444	0.349
26	rs1999068	TDRD5	4.31e-52	1.95e-47	2.14e-54	0.0149	0.0459	5.88e-30	0.109	0.912	0.117
27	rs1088099	CCDC163	2.15e-51	9.2e-47	9.31e-53	3.15e-22	2.28e-19	1.61e-40	5.4e-11	0.119	0.00325
28	rs9841987	RPN1	1.1e-50	4.58e-46	1.48e-54	1.88e-05	0.000452	1.6e-28	0.000987	0.859	0.117
29	rs15814	RCVRN	3.56e-49	1.41e-44	2.23e-49	0.00346	0.0191	4.68e-28	0.0949	0.0721	0.598
30	rs34414864	LINC01954	1.4e-48	5.45e-44	4.86e-49	2e-06	7.02e-05	1.83e-30	0.06	0.0281	0.00488
31	rs2668690	KANSL1	1.63e-47	6.1e-43	2.52e-50	0.00159	0.0115	1.57e-36	0.399	0.0013	0.848
32	rs55794721	RHD	1.67e-47	6.26e-43	1.37e-49	0.00142	0.0106	5.09e-31	0.00247	0.744	0.791
33	rs17166013	VWDE	1.77e-47	6.61e-43	1.47e-50	0.0151	0.0463	1.62e-34	0.77	0.00999	0.331
34	rs13255886	XKR9	3.49e-46	1.16e-41	4.27e-47	0.000322	0.00381	4.4e-24	0.00425	0.769	0.0265
35	rs5745001	POLE	8.5e-46	2.68e-41	2.15e-45	0.0142	0.0449	1.12e-27	0.231	0.152	0.115
36	rs1323696	COMMD6	1.05e-45	3.29e-41	1.04e-48	0.00405	0.021	6.51e-27	0.051	0.323	0.225
37	rs707920	LY6G5C	2.88e-45	8.37e-41	5.25e-46	3.44e-05	0.000729	9.46e-26	0.0153	0.0539	0.136
38	rs10863387	RRP15	2.33e-43	4.16e-39	2.6e-47	0.00283	0.0168	4.8e-21	0.00179	0.362	0.583
39	rs9630108	BTBD16	3.81e-43	6.51e-39	4.3e-43	4.2e-06	0.000134	1.21e-25	0.0147	0.0155	0.208
40	rs3793537	TPM2	1.45e-42	2.15e-38	4.99e-42	0.00116	0.00927	1.77e-20	0.114	0.188	0.0709
41	rs11688977	GALM	2.19e-41	2.99e-37	2.02e-44	1.15e-08	8.51e-07	7.9e-22	1.17e-05	0.144	0.0689
42	rs2898945	CHAD	2.36e-41	3.23e-37	2.36e-41	5.55e-11	8.28e-09	4.19e-31	3.22e-07	0.158	0.507
43	rs8097892	MPPE1	1.23e-40	1.63e-36	6.67e-41	0.000155	0.00224	4.83e-18	0.00394	0.037	0.278
44	rs9657360	NAPRT	1.44e-40	1.91e-36	3.36e-43	0.00348	0.0191	1.42e-28	0.00415	0.837	0.283
45	rs9277356	HLA-DPB1	3.12e-40	4.05e-36	1.93e-40	0.00375	0.0199	1.66e-21	0.539	0.00668	0.668
46	rs2533952	POMZP3	3.24e-40	4.2e-36	1.7e-40	0.000659	0.00632	4.54e-27	0.00209	0.922	0.756
47	rs1329151	SCART1	9.84e-40	1.25e-35	2.12e-40	6.3e-06	0.000189	5.15e-21	0.00676	0.703	0.00566
48	rs2108393	GJC1	8.06e-39	9.85e-35	4.39e-41	0.00441	0.0221	1.27e-22	0.115	0.867	0.0271
49	rs7988601	LINC01068	9.06e-38	1.03e-33	6.06e-38	0.00408	0.0211	1.3e-14	0.00417	0.0511	0.369
50	rs17211861	HLA-DQB2	9.9e-38	1.11e-33	4.54e-39	0.000649	0.00627	2.09e-28	0.000622	0.102	0.421
51	rs73572791	ANKK1	1.35e-37	1.49e-33	3.73e-39	0.0041	0.0212	7.08e-28	0.0472	0.0257	0.0145
52	rs801458	SRA1	1.44e-37	1.59e-33	1.16e-37	0.00044	0.00471	5.51e-17	0.000679	0.796	0.903
53	rs3769818	CASP8	1.93e-37	2.11e-33	1.53e-40	0.0108	0.0384	4.24e-27	0.707	0.108	0.00982
54	rs11078780	DPH1	3.26e-37	3.32e-33	1.35e-39	0.000469	0.00494	6.1e-20	0.0729	0.0287	0.874
55	rs4727381	GSAP	3.6e-36	2.92e-32	2.29e-35	0.000821	0.00731	3.77e-13	0.00164	0.763	0.104
56	rs34720804	SCRN3	4.37e-36	3.47e-32	2.72e-35	4.29e-05	0.00086	1.79e-18	0.0222	0.076	0.0381
57	rs2071639	DCDC2C	1.05e-35	8.15e-32	6.32e-38	6.4e-07	2.73e-05	8.92e-12	3.67e-06	0.171	0.394
58	rs12366	LINC01291	1.71e-34	1.21e-30	3.31e-35	4.95e-07	2.26e-05	6.49e-31	0.00158	9.27e-06	0.0609
59	rs7099030	GSTO2	1.39e-33	9.38e-30	3.22e-35	0.000107	0.00171	2.62e-19	0.166	0.76	0.00223
60	rs17776554	SPINK9	3.57e-33	2.36e-29	5.18e-34	0.000211	0.0028	7.23e-26	0.0792	0.337	0.000352
61	rs2011091	FREM1	4.48e-33	2.95e-29	2.17e-33	0.00539	0.0251	1.15e-17	0.0933	0.1	0.392
62	rs7147308	PSMB5	9.72e-33	6.26e-29	5.38e-34	5.55e-05	0.00105	4.78e-13	0.000271	0.739	0.81
63	rs2233921	SMUG1	1.96e-32	1.24e-28	5.03e-33	0.000317	0.00377	8.3e-19	0.0121	0.84	0.038
64	rs13181798	GFM2	3.3e-32	2.07e-28	2.68e-33	0.00249	0.0156	7.34e-13	0.00235	0.665	0.87
65	rs6833808	FAM184B	4.21e-32	2.61e-28	2.31e-31	1.4e-07	7.47e-06	1.2e-17	0.000652	0.0386	0.318
66	rs514148	NLRP2	4.96e-32	3.06e-28	3.17e-33	0.00985	0.0364	5.28e-23	0.025	0.0297	1
67	rs143932109	LINC01340	7.51e-32	4.61e-28	5.11e-32	2.65e-06	8.93e-05	2.18e-08	0.000769	0.944	0.0023
68	rs7916271	CDHR1	8.91e-32	5.44e-28	6.8e-34	0.000798	0.00718	8.45e-22	0.078	0.381	0.0104
69	rs6297	LINC02540	1.24e-31	7.54e-28	5.7e-34	3.38e-06	0.00011	1.91e-11	1.93e-05	0.446	0.822
70	rs17251987	AQP7	5.47e-31	3.18e-27	9.45e-31	2.02e-05	0.000481	1.4e-20	0.0431	0.0111	0.132
71	rs34734847	ACADS	6.55e-31	3.77e-27	1.29e-31	0.0106	0.038	3.02e-19	0.0405	0.219	0.945
72	rs4899110	RHOJ	6.71e-31	3.85e-27	1.27e-31	0.00117	0.00929	1.14e-18	0.3	0.543	0.00547
73	rs2858309	HLA-DRB1	1.03e-30	5.88e-27	2.92e-31	0.000696	0.00654	2.96e-17	0.00916	0.31	0.653
74	rs10992149	ROR2	2.9e-30	1.61e-26	1.26e-30	0.00815	0.0326	3.65e-22	0.782	0.012	0.334
75	rs9264647	HLA-C	1.89e-29	9.9e-26	1.59e-31	0.000272	0.00336	1.54e-10	0.00239	0.0209	0.0201
76	rs34324	APOLD1	3.7e-29	1.9e-25	1.04e-28	0.00177	0.0124	3e-09	0.0285	0.0254	0.0138
77	rs2248137	CYP24A1	4.5e-29	2.31e-25	1.79e-30	0.00642	0.0282	2.98e-22	0.00399	0.255	0.153
78	rs1407636	EBPL	6.41e-29	3.24e-25	1.45e-28	0.00474	0.0232	1.18e-09	0.00412	0.176	0.127
79	rs1783521	CCDC88B	8.27e-29	4.16e-25	3.67e-28	0.00687	0.0292	2.85e-17	0.0102	0.594	0.51
80	rs9928085	SLC38A8	3.29e-28	1.59e-24	2.03e-27	0.00297	0.0174	3.63e-15	0.181	0.104	0.108
81	rs6742145	GPR55	3.53e-28	1.7e-24	2.77e-28	0.00703	0.0296	2.63e-09	0.00849	0.0532	0.153
82	rs11249686	FAM153A	4.06e-28	1.94e-24	2.17e-30	2.45e-05	0.000553	1.23e-10	0.000515	0.00932	0.644
83	rs2278043	TAF1C	5.22e-28	2.48e-24	6.54e-29	0.0135	0.0436	7.56e-19	0.0157	0.36	0.495
84	rs71430385	GAL3ST2	5.91e-28	2.8e-24	2.19e-28	0.0056	0.0257	6.72e-12	0.00916	0.787	0.386
85	rs2084756	CENPJ	6.1e-28	2.88e-24	2.46e-28	0.00711	0.0298	1.46e-13	0.019	0.652	0.298
86	rs34428088	DDX59	6.15e-28	2.91e-24	1.53e-28	0.00911	0.0348	3.75e-14	0.0688	0.404	0.228
87	rs3810115	ZNF320	1.19e-27	5.57e-24	5.69e-28	0.00612	0.0273	5.51e-20	0.834	0.0274	0.0329
88	rs6458314	GNMT	1.19e-27	5.57e-24	6.79e-28	0.00172	0.0122	1.84e-15	0.0528	0.0666	0.876
89	rs10049849	LINC00290	1.33e-27	6.21e-24	4.62e-28	0.0111	0.039	5.04e-16	0.444	0.0423	0.422
90	rs55950993	MRGPRF	2.25e-27	1.03e-23	3.26e-27	0.0107	0.0383	5.99e-17	0.0119	0.788	0.868
91	rs130079	CCHCR1	2.26e-27	1.03e-23	1.53e-28	0.00316	0.0181	8.58e-24	0.0777	0.00254	0.259
92	rs932782	SOHLH2	1.29e-26	5.59e-23	1.37e-26	1.6e-10	2.13e-08	6.02e-12	2.46e-06	0.215	0.223
93	rs151208235	LINC02018	1.41e-26	6.12e-23	1.81e-25	2.24e-13	6.65e-11	5.86e-07	3.57e-08	0.292	0.268
94	rs9959482	LINC00667	1.47e-26	6.38e-23	3.07e-26	0.0113	0.0392	2.21e-15	0.0252	0.433	0.329
95	rs9273508	HLA-DQB1	1.5e-26	6.48e-23	9.86e-27	3.7e-07	1.76e-05	2.38e-15	0.00376	0.0156	0.227
96	rs13338700	CIAO3	1.67e-26	7.18e-23	2.37e-27	0.00358	0.0194	2.19e-15	0.602	0.951	0.00529
97	rs28418680	ANKRD65	1.78e-26	7.65e-23	2.76e-26	6.25e-12	1.24e-09	4.87e-13	0.0055	0.293	1.19e-05
98	rs2366911	CCDC141	2.34e-26	1e-22	1.36e-27	0.00837	0.0331	6.43e-22	0.00675	0.0934	0.741
99	rs8180644	ENPP5	6.87e-26	2.8e-22	2.64e-26	3.99e-09	3.43e-07	4.48e-11	8.98e-06	0.776	0.116
100	rs9791024	CENPK	7.13e-26	2.9e-22	5.06e-28	0.00232	0.0149	2.01e-20	0.231	0.00219	0.135
101	rs12363232	MTCH2	8.14e-26	3.3e-22	1.01e-26	0.000177	0.00247	7.62e-09	0.000856	0.867	0.25
102	rs3824627	GPAM	8.9e-26	3.6e-22	2.84e-28	0.000307	0.00368	7.71e-16	0.111	0.939	0.0038
103	rs35050633	TIMM44	9.4e-26	3.79e-22	9.7e-26	0.00555	0.0256	2.47e-13	0.237	0.754	0.0196
104	rs11021552	CCDC82	1.54e-25	6.11e-22	1.26e-26	0.00864	0.0337	6.5e-12	0.124	0.0752	0.202
105	rs10175462	PAX8	1.83e-25	7.21e-22	1.44e-26	0.00572	0.0262	8.35e-15	0.0268	0.778	0.272
106	rs11745241	IRGM	2.18e-25	8.51e-22	1.93e-26	0.00382	0.0202	4.59e-09	0.587	0.0175	0.0151
107	rs652435	PCDHB7	3.2e-25	1.23e-21	2.87e-25	8.72e-05	0.00149	2.32e-11	0.00135	0.417	0.519
108	rs11742892	LHFPL2	3.3e-25	1.27e-21	4.96e-27	0.00894	0.0345	2.6e-12	0.163	0.0271	0.338
109	rs6869305	CCDC125	4.65e-25	1.75e-21	2.1e-24	0.00489	0.0237	1.06e-18	0.561	0.0453	0.00898
110	rs7204088	WFIKKN1	1.31e-24	4.72e-21	2.64e-27	0.00922	0.035	2.49e-15	0.11	0.0669	0.676
111	rs1799131	ZP3	1.39e-24	5e-21	9.55e-25	5.87e-08	3.58e-06	4.45e-21	2.17e-06	0.935	0.431
112	rs2786257	ARL14EP	1.65e-24	5.9e-21	2.16e-24	0.00117	0.00929	9.67e-13	0.0182	0.724	0.107
113	rs7899499	LINC01374	2.06e-24	7.32e-21	3.28e-26	0.000957	0.00814	7.35e-12	0.00107	0.682	0.792
114	rs111471793	DNAH7	2.6e-24	9.13e-21	2.95e-24	0.014	0.0445	5.74e-07	0.0813	0.0095	0.764
115	rs73155773	GPR171	4.41e-24	1.51e-20	1.03e-23	2.23e-09	2.11e-07	1.92e-16	3.78e-06	0.542	0.262
116	rs11044225	LINC02449	9e-24	2.99e-20	3.54e-24	1.36e-06	5.09e-05	8.29e-11	0.015	0.00879	0.827
117	rs7551881	MAEL	1.28e-23	4.22e-20	9.05e-25	0.00534	0.025	1.22e-13	0.278	0.253	0.0229
118	rs7627978	POLQ	1.84e-23	5.98e-20	1.72e-23	0.000967	0.00818	8.8e-18	0.00128	0.818	0.708
119	rs10242703	CCZ1	3.06e-23	9.76e-20	4.27e-23	0.00123	0.00963	3.6e-09	0.0997	0.0658	0.254
120	rs7177664	MIR4713HG	3.24e-23	1.03e-19	1.07e-23	1.13e-06	4.42e-05	1.08e-10	0.000217	0.443	0.185
121	rs10908514	NES	5.67e-23	1.76e-19	5.61e-23	7.01e-09	5.66e-07	6.79e-14	0.000298	0.229	0.0134
122	rs6946768	PILRA	8.15e-23	2.48e-19	3.33e-23	0.00577	0.0264	1.11e-15	0.00533	0.855	0.984
123	rs76832527	ANO7	9.98e-23	3.01e-19	5.28e-25	0.0138	0.0441	9.13e-15	0.0548	0.293	0.349
124	rs3211663	CKS2	1.52e-22	4.5e-19	3.26e-23	0.0146	0.0455	6.59e-15	0.0134	0.863	0.202
125	rs3198697	NPIPA5	2.3e-22	6.74e-19	5.55e-22	0.000631	0.00615	6.97e-18	0.00372	0.139	0.0109
126	rs112910602	PCDHA9	2.59e-22	7.54e-19	3.54e-23	1.75e-38	5.72e-35	1.22e-09	1.16e-15	0.00447	0.000358
127	rs841227	MGRN1	2.84e-22	8.23e-19	1.86e-21	0.00124	0.00965	5.47e-09	0.254	0.014	0.412
128	rs77900915	MGMT	3.21e-22	9.26e-19	1.97e-22	1.01e-06	4e-05	1.3e-11	0.129	0.000278	0.569
129	rs2389793	MCOLN2	5.21e-22	1.47e-18	1.3e-22	0.0154	0.0469	4.89e-18	0.0335	0.112	0.0544
130	rs36053285	CERS3	8.72e-22	2.4e-18	1.48e-22	0.00335	0.0187	9.31e-11	0.0397	0.238	0.243
131	rs111680529	VAMP8	8.77e-22	2.41e-18	8.09e-23	0.000139	0.00208	5.47e-15	0.219	0.94	0.000264
132	rs2284923	RNF8	1.01e-21	2.77e-18	5.34e-22	0.00949	0.0356	3.7e-13	0.585	0.146	0.0321
133	rs10421436	LINC01535	1.3e-21	3.54e-18	7.75e-23	0.000145	0.00216	1.16e-18	0.00108	0.571	0.0174
134	rs2133133	TAMM41	1.7e-21	4.56e-18	2.8e-21	0.00192	0.0131	5e-13	0.0133	0.23	0.385
135	rs56963435	ATP5MC2	3.17e-21	8.31e-18	1.23e-22	0.00694	0.0295	6.36e-10	0.0367	0.535	0.319
136	rs987166	HDDC2	4.38e-21	1.13e-17	3.52e-22	0.00703	0.0296	3.78e-12	0.155	0.0783	0.503
137	rs775467	MYRFL	4.71e-21	1.22e-17	1.44e-22	1.51e-07	7.96e-06	2.2e-17	0.91	6.45e-06	0.242
138	rs73302946	TBC1D3D	4.76e-21	1.23e-17	8.54e-23	8.48e-07	3.46e-05	1.45e-19	2.94e-05	0.153	0.167
139	rs73390481	GLT8D2	5.71e-21	1.46e-17	2.33e-20	0.00248	0.0156	6.76e-06	0.206	0.00275	0.0859
140	rs74063396	CLEC2A	6.53e-21	1.65e-17	4.77e-20	0.0053	0.0249	1.36e-06	0.0121	0.356	0.0357
141	rs3809863	EFCAB13	6.72e-21	1.7e-17	7.39e-22	0.0135	0.0436	6.43e-10	0.0728	0.244	0.737
142	rs1378462	ETFDH	7.79e-21	1.95e-17	3.73e-19	0.0136	0.0437	4.18e-16	0.0808	0.258	0.0144
143	rs111758952	HDHD3	2.35e-20	5.58e-17	9.84e-21	0.00187	0.0129	1.03e-14	0.00171	0.757	0.713
144	rs76793233	DISC1	2.88e-20	6.78e-17	1.69e-20	1.19e-07	6.48e-06	2.43e-12	0.116	0.000438	0.914
145	rs2490273	ZNF593	2.95e-20	6.93e-17	3.83e-20	9.12e-06	0.000258	1.35e-12	0.00633	0.0321	0.178
146	rs2254149	PNPLA7	3.32e-20	7.77e-17	8.29e-21	0.00393	0.0205	3.49e-14	0.518	0.838	0.00256
147	rs9486378	CRYBG1	3.46e-20	8.07e-17	2.5e-20	0.000339	0.00393	2.52e-08	0.00064	0.97	0.478
148	rs12413505	PLEKHS1	3.76e-20	8.76e-17	7.39e-20	0.00116	0.00925	2.06e-16	0.00309	0.405	0.0361
149	rs73028894	SNX19	5.89e-20	1.33e-16	4.43e-20	0.000157	0.00226	5.45e-09	0.00923	0.785	0.0492
150	rs7129480	PARVA	1.38e-19	2.96e-16	1.89e-19	0.00879	0.0342	7.04e-12	0.971	0.0222	0.366
151	rs2801947	LINC00839	1.62e-19	3.47e-16	5.24e-20	0.000781	0.00708	9.21e-14	0.0829	0.211	0.0207
152	rs28660194	ANAPC4	1.64e-19	3.5e-16	3.72e-19	0.000139	0.00208	1.2e-10	0.0999	0.876	0.00314
153	rs4693624	MRPS18C	2.52e-19	5.28e-16	1.65e-19	0.000288	0.00351	1.24e-07	0.000651	0.128	0.667
154	rs28591601	LINC02175	2.73e-19	5.7e-16	4.24e-19	1.23e-05	0.000327	9.8e-09	0.00188	0.73	0.0752
155	rs676388	FUT2	4.71e-19	9.64e-16	3.47e-19	5.04e-05	0.000974	4.51e-12	0.00196	0.173	0.63
156	rs2207000	AHI1	4.8e-19	9.79e-16	9.56e-20	0.013	0.0426	4.17e-12	0.0911	0.231	0.219
157	rs71430385	D2HGDH	5.97e-19	1.21e-15	3.12e-20	4.87e-05	0.000953	1.03e-10	0.0204	0.0333	0.583
158	rs11534587	MRPL48	9.43e-19	1.87e-15	6.39e-19	0.0151	0.0463	9.98e-10	0.376	0.961	0.0208
159	rs11666137	WDR88	1.43e-18	2.7e-15	3.71e-21	0.00604	0.0271	5.82e-08	0.00407	0.582	0.863
160	rs825191	UBE2U	1.69e-18	3.17e-15	1.23e-18	1.12e-05	0.000303	2.89e-14	7.56e-05	0.744	0.68
161	rs79989050	CDON	1.84e-18	3.44e-15	2.33e-18	0.0062	0.0276	4.01e-09	0.169	0.0586	0.993
162	rs60935857	ZNF880	1.87e-18	3.48e-15	2.14e-19	7.2e-09	5.66e-07	2.6e-15	2.24e-06	0.938	0.484
163	rs4681483	HLTF	2.02e-18	3.76e-15	2.15e-18	0.000156	0.00225	6.79e-05	0.118	0.0235	0.000552
164	rs62507489	ZNF786	2.66e-18	4.85e-15	1.6e-18	0.000308	0.00368	9.62e-08	0.892	0.00117	0.49
165	rs7759938	LIN28B	3.5e-18	6.29e-15	3.84e-18	0.00581	0.0265	1.21e-05	0.00431	0.41	0.161
166	rs2597989	TAS2R43	3.51e-18	6.31e-15	1.02e-17	1.85e-20	1.1e-17	4.67e-06	4.94e-10	0.339	0.00279
167	rs3761058	ZNF552	4.42e-18	7.77e-15	3.48e-19	0.0148	0.0456	1.77e-09	0.178	0.409	0.0596
168	rs3739890	SURF1	4.93e-18	8.63e-15	6.88e-18	0.0134	0.0433	9.68e-10	0.333	0.133	0.132
169	rs4854287	LINC01115	6.62e-18	1.14e-14	1.05e-18	2.81e-07	1.43e-05	1.44e-09	0.00903	0.067	0.0163
170	rs67059753	KLRC2	7.02e-18	1.21e-14	1.16e-18	0.000118	0.00183	4.18e-12	0.125	0.0482	0.0185
171	rs571554	PPFIA1	9.14e-18	1.55e-14	2.51e-18	0.00537	0.0251	5.57e-15	0.0571	0.00549	0.775
172	rs7514394	HMGCL	9.36e-18	1.59e-14	4.27e-18	0.00257	0.0159	1.54e-06	0.00232	0.763	0.428
173	rs2835229	RUNX1	9.74e-18	1.65e-14	1.09e-17	0.00639	0.0282	6.39e-08	0.169	0.0689	0.921
174	rs113548640	NBPF3	1.11e-17	1.85e-14	6.18e-18	0.000184	0.00253	1.1e-13	0.000308	0.383	0.574
175	rs4807216	AMH	1.2e-17	2e-14	1.07e-18	0.00045	0.0048	2.53e-10	0.00542	0.487	0.988
176	rs12420018	OOSP4B	1.21e-17	2.01e-14	6.02e-18	6.43e-08	3.86e-06	9.51e-05	4.63e-06	0.617	0.341
177	rs3754861	POMC	1.22e-17	2.03e-14	2.92e-18	4.61e-12	9.4e-10	2.2e-18	2.33e-06	0.0477	0.000437
178	rs9767713	LATS1	1.4e-17	2.31e-14	4.65e-17	0.00636	0.028	1.33e-08	0.0786	0.483	0.102
179	rs4736369	PSCA	1.79e-17	2.91e-14	1.78e-18	0.00992	0.0366	4.09e-15	0.254	0.007	0.325
180	rs938881	OSGEP	1.95e-17	3.17e-14	3.18e-19	0.00174	0.0123	1.63e-07	0.00872	0.501	0.269
181	rs2319597	MTERF3	2.48e-17	3.97e-14	1.36e-16	0.00206	0.0138	3.82e-10	0.00631	0.566	0.894
182	rs2651241	PTGER3	2.55e-17	4.08e-14	2.73e-17	0.000527	0.00537	1.22e-08	0.045	0.0654	0.406
183	rs516712	CEP164	2.65e-17	4.24e-14	3.21e-17	0.00238	0.0152	1.41e-05	0.00483	0.242	0.0397
184	rs9928222	FLYWCH1	2.68e-17	4.28e-14	2.39e-18	0.000189	0.00258	3.58e-11	0.0272	0.186	0.0449
185	rs2835334	MORC3	2.9e-17	4.6e-14	1.71e-17	0.00897	0.0345	2.67e-13	0.967	0.0172	0.0835
186	rs74197901	UTP4	5.13e-17	7.93e-14	9.78e-17	0.00843	0.0333	5.62e-07	0.0338	0.692	0.195
187	rs11159180	ESRRB	6.38e-17	9.71e-14	1.77e-17	0.0012	0.00946	1.81e-06	0.00254	0.646	0.461
188	rs35545025	XRCC2	6.84e-17	1.03e-13	2.87e-18	0.00548	0.0254	1.33e-06	0.01	0.0612	0.828
189	rs4963170	DEAF1	7.22e-17	1.09e-13	1.23e-18	4.97e-08	3.09e-06	1.22e-07	0.000688	0.61	0.0134
190	rs11202106	LDB3	7.61e-17	1.14e-13	6.86e-17	2.27e-09	2.12e-07	6.41e-14	1.31e-06	0.783	0.777
191	rs4808124	IQCN	1.09e-16	1.6e-13	8.37e-17	0.00073	0.00674	1.72e-07	0.611	0.035	0.0231
192	rs112455178	OTUD3	1.37e-16	1.99e-13	6.71e-17	0.00381	0.0202	6.75e-05	0.672	0.00856	0.088
193	rs6791987	CCDC66	1.4e-16	2.03e-13	6.29e-17	0.00532	0.0249	1.1e-08	0.0752	0.0931	0.931
194	rs6501166	ZNF263	1.46e-16	2.12e-13	1.19e-17	0.000222	0.0029	1.37e-06	0.00205	0.807	0.405
195	rs11656845	ADAP2	1.49e-16	2.16e-13	2.18e-16	0.0162	0.0485	0.000358	0.0148	0.0878	0.149
196	rs8034451	STRC	1.66e-16	2.4e-13	6.84e-18	0.000962	0.00816	2.85e-11	0.424	0.00549	0.939
197	rs2562131	WASIR2	1.74e-16	2.5e-13	5.66e-17	1.92e-06	6.78e-05	1.77e-15	1e-05	0.367	0.216
198	rs879389545	HLA-F	2.5e-16	3.53e-13	1.13e-15	0.00272	0.0164	3.26e-12	0.00281	0.87	0.46
199	rs7620707	LINC02016	2.53e-16	3.57e-13	1.46e-15	2.82e-05	0.000611	1.35e-12	0.672	0.000101	0.904
200	rs4984773	TPSB2	2.99e-16	4.18e-13	5.17e-17	1.3e-08	9.56e-07	3.8e-11	0.00055	0.0194	0.158
201	rs62054434	ARL17A	3.28e-16	4.57e-13	1.67e-20	1.01e-05	0.00028	2.42e-14	0.12	0.475	0.000243
202	rs6493143	SLC28A2	3.43e-16	4.77e-13	6.07e-16	0.0032	0.0183	1.05e-14	0.0263	0.00705	0.122
203	rs12468467	GYPC	3.84e-16	5.3e-13	6.74e-17	1.23e-11	2.17e-09	1.75e-13	2.6e-06	0.573	0.00504
204	rs7649902	LRRC2	5.28e-16	7.15e-13	1.58e-16	0.000901	0.00783	5.16e-05	0.00137	0.342	0.0748
205	rs4875048	IQANK1	5.66e-16	7.65e-13	3.95e-16	0.00267	0.0162	0.0006	0.237	0.00178	0.588
206	rs7842714	CYP7B1	5.73e-16	7.75e-13	8.46e-17	0.0115	0.0397	9.21e-11	0.432	0.954	0.00704
207	rs11953441	SCGB3A1	5.82e-16	7.86e-13	2.34e-16	4.81e-08	3.05e-06	1.34e-11	0.000246	0.0393	0.225
208	rs1565082	CABYR	6.83e-16	9.16e-13	2.68e-16	0.00348	0.0191	1.16e-05	0.0413	0.0529	0.277
209	rs333217	SLC5A7	6.93e-16	9.29e-13	6.74e-16	5.48e-10	6.39e-08	9.42e-07	4.62e-06	0.172	0.417
210	rs9271366	HLA-DRB5	7.71e-16	1.03e-12	1.56e-16	2.33e-09	2.14e-07	3.58e-10	9.91e-05	0.344	0.0159
211	rs11829214	AVPR1A	7.82e-16	1.04e-12	2.59e-16	0.00352	0.0192	3.39e-09	0.0362	0.322	0.334
212	rs9870635	GRIP2	8.56e-16	1.13e-12	3.47e-16	0.000487	0.00508	2.47e-05	0.0508	0.765	0.00511
213	rs4963050	MUC5B	8.91e-16	1.18e-12	8.2e-16	0.0058	0.0265	8.48e-12	0.00435	0.469	0.89
214	rs4985394	CLEC18C	9.93e-16	1.3e-12	1.72e-15	0.00267	0.0162	3.13e-05	0.936	0.00399	0.68
215	rs4641542	LINC02450	1.32e-15	1.7e-12	4.28e-17	0.00159	0.0115	2.74e-05	0.336	0.0118	0.19
216	rs6519611	CRYBB2	1.91e-15	2.42e-12	3.91e-15	6.68e-05	0.00122	1.05e-12	0.000796	0.00719	0.653
217	rs10788825	HRNR	2.26e-15	2.84e-12	5.12e-15	0.00192	0.0131	4.57e-07	0.00995	0.529	0.515
218	rs7312115	LINC02408	2.89e-15	3.59e-12	2.76e-16	7.37e-06	0.000218	1.2e-08	0.00235	0.0935	0.298
219	rs2385260	RESP18	3.03e-15	3.75e-12	1.12e-15	0.0104	0.0379	2.33e-10	0.014	0.835	0.531
220	rs11777808	CCAR2	4.36e-15	5.3e-12	1.85e-15	2.45e-06	8.28e-05	8.07e-11	0.00112	0.135	0.162
221	rs72914704	CD5	5.71e-15	6.84e-12	7.3e-15	0.00356	0.0193	1.05e-08	0.0203	0.507	0.373
222	rs11259633	FAM171A1	5.87e-15	7.02e-12	9.03e-17	0.00835	0.033	4.88e-05	0.00675	0.147	0.984
223	rs60745231	ZNF253	6.33e-15	7.54e-12	4.92e-15	0.00125	0.00969	4.8e-09	0.297	0.0293	0.0806
224	rs6004106	SERPIND1	9.95e-15	1.16e-11	3.4e-15	1.56e-05	0.000396	7.78e-09	0.00177	0.246	0.365
225	rs113095574	COL3A1	1.08e-14	1.25e-11	1.38e-14	0.000109	0.00175	3.53e-13	0.855	0.00324	0.00778
226	rs11082860	LINC01630	1.25e-14	1.43e-11	1.99e-15	3.5e-07	1.7e-05	7.12e-13	0.00112	0.154	0.00899
227	rs14165	CHDH	1.34e-14	1.53e-11	1.79e-14	1.63e-06	5.88e-05	5.34e-12	0.000324	0.267	0.0452
228	rs13100173	HYAL3	1.49e-14	1.69e-11	1.23e-14	0.00897	0.0345	2.67e-07	0.167	0.0751	0.357
229	rs2272566	SIRT3	1.5e-14	1.7e-11	5.06e-15	0.00201	0.0136	8.96e-11	0.459	0.0275	0.0371
230	rs1781423	TDRKH	1.7e-14	1.92e-11	4.62e-14	0.00315	0.0181	2.57e-09	0.823	0.643	0.00515
231	rs11656321	LINC00910	2.03e-14	2.27e-11	7.43e-15	3.06e-39	2e-35	2.36e-09	1.51e-17	1.41e-05	0.0017
232	rs10747048	SAPCD2	2.27e-14	2.51e-11	9.93e-14	0.000112	0.00177	5.26e-10	0.000517	0.889	0.483
233	rs11673534	KCNN4	2.39e-14	2.63e-11	1.27e-14	0.00827	0.0329	1.8e-10	0.0178	0.775	0.12
234	rs12539729	METTL2B	2.87e-14	3.13e-11	2.94e-14	0.00478	0.0233	0.00424	0.121	0.00382	0.727
235	rs6075339	SIRPB1	3.15e-14	3.41e-11	2.75e-14	1.51e-21	9.86e-19	9.07e-08	9.71e-09	0.00044	0.054
236	rs12459648	SIGLEC6	3.28e-14	3.54e-11	2.41e-15	6.64e-07	2.78e-05	1.01e-06	0.0308	0.55	0.000816
237	rs521538	ABCA4	4.39e-14	4.65e-11	1.29e-14	0.0122	0.0411	5.19e-07	0.316	0.0595	0.451
238	rs7359873	HAS1	4.65e-14	4.92e-11	7.41e-14	0.0171	0.0499	5.45e-09	0.0199	0.634	0.51
239	rs34052613	RAB17	4.86e-14	5.11e-11	5.44e-14	0.0085	0.0334	9.42e-12	0.013	0.114	0.751
240	rs1047709	PRB2	5e-14	5.26e-11	3.23e-14	0.0156	0.0473	1.06e-06	0.958	0.455	0.0219
241	rs170159	GNA15	5.43e-14	5.68e-11	4.11e-14	0.0146	0.0454	2.65e-09	0.0577	0.314	0.24
242	rs6488065	KLRB1	7.38e-14	7.5e-11	2.1e-14	2.04e-05	0.000482	6.68e-08	0.00995	0.0231	0.57
243	rs112385223	RAG2	9.51e-14	9.53e-11	1.77e-13	9.84e-07	3.92e-05	1.32e-09	0.0015	0.021	0.998
244	rs2034622	CCDC81	9.64e-14	9.65e-11	4.22e-14	0.00778	0.0317	5.65e-09	0.0189	0.447	0.796
245	rs2678771	SEC14L1	9.97e-14	9.95e-11	1.07e-13	0.0125	0.0416	1.25e-07	0.185	0.686	0.0469
246	rs2166735	RBPMS2	1.29e-13	1.26e-10	1.13e-13	0.000578	0.00576	2.16e-07	0.055	0.664	0.0166
247	rs11777808	BIN3	1.31e-13	1.28e-10	2.04e-14	0.0135	0.0435	2.89e-09	0.387	0.227	0.0445
248	rs2273695	SEC31B	1.32e-13	1.29e-10	1.92e-13	0.00085	0.00754	2.12e-06	0.054	0.178	0.0592
249	rs7313017	LINC02415	1.53e-13	1.48e-10	7.21e-13	1.17e-05	0.000312	1.62e-06	0.00273	0.187	0.365
250	rs10484325	DSP	1.54e-13	1.49e-10	6e-13	0.00233	0.0149	9.98e-08	0.152	0.318	0.0295
251	rs59996641	LINC01814	2.04e-13	1.93e-10	5.88e-14	0.000145	0.00216	6.63e-05	0.00503	0.278	0.365
252	rs4718129	ZNF273	2.06e-13	1.95e-10	2.53e-13	0.000656	0.00631	5.77e-06	0.0387	0.105	0.154
253	rs2092436	GPR161	2.25e-13	2.12e-10	2.54e-13	0.0128	0.0422	2.61e-07	0.167	0.335	0.0959
254	rs17520779	OR13A1	2.65e-13	2.47e-10	9.01e-13	3.78e-05	0.000773	2.44e-10	0.667	0.00173	0.0173
255	rs66670048	MUC6	3.11e-13	2.83e-10	1.36e-12	2.45e-05	0.000553	1.04e-12	0.000285	0.00833	0.935
256	rs12893501	PTGR2	3.18e-13	2.9e-10	2.46e-13	4.24e-18	1.98e-15	6.37e-06	4.18e-09	0.1	0.0114
257	rs6501166	LINC00921	3.59e-13	3.24e-10	2.59e-13	6.71e-05	0.00122	4.04e-08	0.109	0.0541	0.0213
258	rs12292915	TPH1	3.84e-13	3.45e-10	3.59e-13	0.0143	0.0451	2.31e-10	0.00999	0.0735	0.258
259	rs1230105	ARHGAP27	3.91e-13	3.51e-10	2.5e-14	0.0116	0.0399	0.000212	0.00578	0.333	0.358
260	rs56360325	SNRPF	4e-13	3.59e-10	3.96e-14	0.0143	0.045	2.73e-10	0.286	0.00924	0.119
261	rs7132546	KRT80	4.01e-13	3.6e-10	9.17e-13	0.0001	0.00164	3.31e-06	0.134	0.612	0.00189
262	rs72954809	GTSCR1	4.22e-13	3.76e-10	2.04e-13	0.000288	0.00351	2.15e-12	0.000309	0.207	0.367
263	rs10894147	TMEM45B	4.74e-13	4.19e-10	2.39e-13	0.0162	0.0485	3.9e-06	0.0228	0.812	0.548
264	rs8181891	SLC46A3	5.64e-13	4.92e-10	5.15e-14	0.00142	0.0106	1.39e-05	0.215	0.0184	0.523
265	rs11777634	LY6D	5.73e-13	5e-10	5.24e-14	5.58e-11	8.28e-09	1.71e-06	0.00272	0.00109	0.0218
266	rs805310	ACYP2	6.13e-13	5.33e-10	2.14e-13	0.0143	0.045	1.08e-05	0.0197	0.924	0.381
267	rs76148294	LINC02234	6.6e-13	5.71e-10	5.67e-14	0.00273	0.0164	0.000636	0.00557	0.645	0.729
268	rs7896350	TMEM26	7.5e-13	6.44e-10	1.46e-12	0.0144	0.0452	4.16e-08	0.358	0.0309	0.35
269	rs10146847	PTGER2	8.76e-13	7.45e-10	1.33e-12	0.00824	0.0328	1.11e-06	0.0342	0.304	0.541
270	rs684634	LAMA1	1.03e-12	8.65e-10	7.13e-13	0.000913	0.00788	0.000491	0.00215	0.49	0.561
271	rs7747087	GSTA1	1.36e-12	1.13e-09	1.76e-12	0.01	0.0368	2.73e-10	0.0122	0.157	0.652
272	rs11717749	ITIH4	1.48e-12	1.22e-09	4.24e-12	1.81e-05	0.000444	5.86e-05	0.266	0.00183	0.0353
273	rs4925157	LLGL1	1.49e-12	1.23e-09	1.87e-12	1.33e-05	0.000347	3.15e-07	0.065	0.579	0.00148
274	rs10848945	PARP11	1.57e-12	1.29e-09	6.74e-13	0.00162	0.0117	1.94e-06	0.32	0.238	0.00874
275	rs7701995	LINC01033	1.71e-12	1.4e-09	1.68e-12	0.00441	0.0221	4.98e-05	0.0043	0.782	0.797
276	rs73288814	PYGL	1.8e-12	1.47e-09	1.77e-13	0.000823	0.00732	0.000119	0.285	0.00389	0.334
277	rs73194266	MYO1H	1.85e-12	1.51e-09	2.48e-12	5.29e-14	1.73e-11	1.44e-09	2.04e-06	0.827	9.71e-05
278	rs11611330	KRT81	1.98e-12	1.6e-09	2.57e-12	0.00131	0.01	8.26e-09	0.00355	0.963	0.526
279	rs10504230	LINC00588	2e-12	1.62e-09	1.3e-12	1.32e-25	1.73e-22	0.0014	9.13e-15	0.0667	0.715
280	rs12978398	PSG4	2.16e-12	1.74e-09	2.55e-13	9.98e-10	1.12e-07	5.87e-11	2.52e-06	0.418	0.332
281	rs717181	LINC00987	2.42e-12	1.94e-09	2.11e-12	0.00693	0.0294	1.13e-11	0.0139	0.0197	0.19
282	rs351260	DELE1	2.66e-12	2.11e-09	3.75e-12	0.000954	0.00814	0.0152	0.01	0.00511	0.974
283	rs2283365	PXN	3.11e-12	2.44e-09	4.07e-12	0.0072	0.0301	8.89e-06	0.294	0.259	0.0328
284	rs3204477	GHRL	3.31e-12	2.59e-09	3.14e-12	2.19e-05	0.00051	1.64e-08	0.00151	0.665	0.0989
285	rs373085	KRBA2	3.56e-12	2.77e-09	1.17e-12	6.18e-07	2.66e-05	0.000636	0.00047	0.567	0.00227
286	rs12130219	FLG	3.65e-12	2.85e-09	2.52e-12	0.000907	0.00787	1.96e-12	0.0537	0.00128	0.452
287	rs3758490	ZNF365	4.27e-12	3.3e-09	3.84e-12	0.00272	0.0164	1.47e-05	0.0194	0.316	0.562
288	rs56024916	LCN1	4.61e-12	3.54e-09	1.08e-11	0.00102	0.0084	2.05e-08	0.0042	0.457	0.65
289	rs76411907	KLRK1	4.98e-12	3.81e-09	8.75e-12	2.95e-18	1.48e-15	6.49e-06	7.18e-09	0.00408	0.131
290	rs917027	EME1	5.11e-12	3.91e-09	5.15e-12	4.14e-06	0.000133	2.13e-13	6.71e-05	0.0148	0.00178
291	rs12094622	TTC4	5.15e-12	3.93e-09	7.75e-12	0.00147	0.0109	0.000802	0.0214	0.0821	0.178
292	rs12324507	GOLGA6L2	5.36e-12	4.08e-09	1.92e-12	0.000953	0.00814	5.5e-10	0.00121	0.347	0.806
293	rs11145867	LCN8	5.41e-12	4.12e-09	2.06e-11	0.00238	0.0152	1.93e-05	0.22	0.0137	0.748
294	rs71314758	P2RX6	5.55e-12	4.22e-09	3.23e-12	0.0108	0.0384	4.7e-06	0.643	0.487	0.0101
295	rs35022112	LINC00654	6.14e-12	4.64e-09	9.68e-12	0.0107	0.0383	0.0135	0.0448	0.00962	0.348
296	rs10459245	MUCL1	6.18e-12	4.66e-09	4.4e-12	0.000143	0.00213	9.77e-05	0.0016	0.684	0.424
297	rs61940957	ARPC3	6.29e-12	4.74e-09	2.47e-11	0.00926	0.0351	4.15e-10	0.0339	0.0362	0.0256
298	rs12282553	RAB38	6.63e-12	4.99e-09	3.92e-13	0.0011	0.00889	0.0616	0.00156	0.0349	0.208
299	rs145416147	PIGV	6.77e-12	5.08e-09	3.99e-12	0.0147	0.0456	1.03e-05	0.16	0.315	0.14
300	rs6678149	FAAH	6.94e-12	5.2e-09	6.68e-12	0.000924	0.00794	0.00254	0.743	0.00146	0.157
301	rs4813028	RSPO4	7.73e-12	5.74e-09	2.95e-12	0.00981	0.0364	1.48e-09	0.0367	0.293	0.239
302	rs4758557	MRGPRE	8.02e-12	5.94e-09	7.59e-12	0.00888	0.0344	2.41e-05	0.408	0.435	0.0165
303	rs112243036	LINC01149	8.05e-12	5.96e-09	9.82e-12	3.54e-10	4.36e-08	0.00252	0.76	9.3e-05	7.66e-06
304	rs28705249	POLR2J2	8.71e-12	6.41e-09	3.43e-11	3.3e-06	0.000108	6.44e-10	0.438	0.00207	0.00419
305	rs4601595	PIK3CD	1.06e-11	7.69e-09	3.01e-12	0.0027	0.0163	0.000153	0.437	0.286	0.00872
306	rs3127649	LINC02526	1.28e-11	9.13e-09	7.75e-12	0.000393	0.00436	0.00368	0.155	0.00166	0.442
307	rs1763604	HSPB7	1.29e-11	9.18e-09	1.69e-12	7.08e-08	4.1e-06	6.67e-10	3.47e-05	0.801	0.103
308	rs8048666	NPIPB13	1.4e-11	9.94e-09	2.5e-11	0.00137	0.0104	8.12e-05	0.241	0.0573	0.0573
309	rs2289278	WDR36	1.58e-11	1.11e-08	2.18e-12	0.00282	0.0167	2.52e-07	0.0162	0.925	0.121
310	rs111786076	ZNF816	1.67e-11	1.17e-08	7.52e-12	2.09e-13	6.51e-11	0.00104	3.51e-09	0.428	0.401
311	rs112655032	CCDC65	1.69e-11	1.18e-08	6.38e-12	8.15e-06	0.000235	4.16e-12	3.2e-05	0.627	0.967
312	rs1127888	CHAF1A	1.76e-11	1.22e-08	6.35e-12	0.00796	0.0322	1.07e-08	0.718	0.0636	0.0272
313	rs6429746	AGMAT	2.1e-11	1.44e-08	1.87e-11	0.0063	0.0279	0.022	0.299	0.0225	0.0159
314	rs62039529	NOMO1	2.19e-11	1.5e-08	1.89e-11	3.69e-09	3.21e-07	2.63e-05	0.27	0.544	1.61e-06
315	rs62240638	IGLL1	2.9e-11	1.95e-08	1.61e-11	0.00522	0.0247	1.75e-07	0.0378	0.246	0.324
316	rs143823105	SULT1A4	3.06e-11	2.05e-08	1.12e-10	6.55e-05	0.0012	7.39e-08	0.0201	0.149	0.0253
317	rs66525235	DFFB	3.06e-11	2.05e-08	8.38e-12	0.00013	0.00197	2.71e-09	0.123	0.732	0.000449
318	rs4286817	HLA-DQA1	3.46e-11	2.3e-08	8.67e-11	5.47e-05	0.00104	1.91e-10	0.254	0.547	8e-05
319	rs71482389	TCTN3	3.54e-11	2.35e-08	3.51e-11	0.00708	0.0297	1.21e-09	0.528	0.0344	0.0241
320	rs4445666	OR56A3	3.56e-11	2.36e-08	2.41e-11	0.000254	0.00322	3.28e-07	0.0222	0.0543	0.408
321	rs73380011	DNAH17	3.72e-11	2.46e-08	8.49e-12	0.000275	0.0034	3.47e-11	0.000749	0.95	0.126
322	rs12905537	PWRN2	3.77e-11	2.49e-08	5.69e-12	0.00036	0.00409	9.94e-05	0.517	0.00416	0.297
323	rs3117037	HLA-DOA	3.79e-11	2.51e-08	5.83e-11	0.0109	0.0386	2.49e-07	0.0771	0.212	0.111
324	rs4768587	LINC02406	3.98e-11	2.62e-08	1.98e-11	2.16e-12	5e-10	7.1e-08	0.000806	0.000706	0.0867
325	rs1014470	KBTBD12	4.16e-11	2.74e-08	1.32e-10	0.000124	0.0019	6.33e-08	0.661	0.677	0.000181
326	rs11187599	PDE6C	4.53e-11	2.96e-08	3.18e-11	0.00142	0.0106	1.49e-06	0.0135	0.29	0.656
327	rs35519903	ATP2A3	5.19e-11	3.36e-08	1.4e-10	0.0114	0.0395	0.000116	0.786	0.014	0.707
328	rs2071465	TAP2	5.2e-11	3.37e-08	8.95e-11	2.59e-17	1.13e-14	0.000486	2.12e-09	0.123	0.0564
329	rs74928151	SNX25	6.27e-11	4.01e-08	2.35e-11	0.00728	0.0303	1.23e-11	0.224	0.00837	0.103
330	rs2701318	UPF3A	6.62e-11	4.22e-08	1.07e-10	0.00662	0.0287	1.36e-08	0.587	0.162	0.00493
331	rs11172335	EEF1AKMT3	6.7e-11	4.27e-08	1.85e-10	2.4e-08	1.69e-06	3.58e-07	0.00301	0.00766	0.0638
332	rs790675	SPPL3	6.77e-11	4.31e-08	6.86e-11	1.62e-05	0.000407	0.000437	0.000558	0.658	0.397
333	rs56367304	SMCO4	7.23e-11	4.58e-08	8.82e-11	0.0147	0.0456	7.92e-07	0.0318	0.396	0.461
334	rs75802446	LINC01448	7.29e-11	4.62e-08	1.91e-10	2.12e-05	0.000496	0.139	4.51e-05	0.203	0.229
335	rs145650663	CFC1B	7.32e-11	4.64e-08	3.27e-11	1.4e-06	5.2e-05	5.23e-10	0.0083	0.00678	0.026
336	rs13209180	CD83	8.41e-11	5.28e-08	6.67e-11	0.00177	0.0124	0.000393	0.203	0.049	0.0864
337	rs12764498	AKR1C1	8.72e-11	5.45e-08	1.31e-11	0.00111	0.00894	5.65e-10	0.392	0.817	0.000847
338	rs4260027	FSD2	9.78e-11	6.06e-08	1.12e-10	0.00465	0.023	9.29e-05	0.333	0.515	0.0149
339	rs4834255	TIFA	1.03e-10	6.35e-08	1.2e-11	0.00755	0.031	1.77e-10	0.00425	0.274	0.25
340	rs1976384	LINC00664	1.13e-10	6.92e-08	1.4e-10	4.17e-05	0.000842	1.6e-05	0.00705	0.155	0.178
341	rs3132616	FLOT1	1.13e-10	6.93e-08	1.02e-10	0.002	0.0135	3.84e-06	0.0886	0.0666	0.581
342	rs226037	CRYM	1.29e-10	7.85e-08	1.14e-10	9.51e-05	0.00158	0.000217	0.00353	0.203	0.778
343	rs3829241	TPCN2	1.52e-10	9.15e-08	1.55e-10	0.00967	0.036	0.0107	0.0125	0.0445	0.465
344	rs231527	MPP2	1.62e-10	9.74e-08	7.88e-11	0.00723	0.0301	1.24e-05	0.0735	0.552	0.131
345	rs600661	MEIKIN	1.63e-10	9.76e-08	3.55e-10	8.09e-06	0.000235	1.56e-05	0.00449	0.0348	0.451
346	rs2193005	A2M	1.68e-10	1e-07	6.08e-10	0.0138	0.044	0.000258	0.918	0.0253	0.4
347	rs525190	PKD2L1	1.73e-10	1.03e-07	1.92e-10	0.00398	0.0207	1.02e-06	0.671	0.329	0.00794
348	rs11246278	EPS8L2	1.87e-10	1.11e-07	3.31e-10	0.011	0.0388	0.000429	0.0252	0.293	0.292
349	rs12724335	EFCAB7	2.23e-10	1.31e-07	9.1e-11	0.00344	0.019	6.13e-11	0.0125	0.0166	0.0921
350	rs1980010	MBTPS1	2.33e-10	1.36e-07	5.92e-11	0.000697	0.00654	1.23e-05	0.07	0.392	0.0242
351	rs3094219	PSORS1C1	2.33e-10	1.36e-07	2.22e-10	0.0106	0.0381	1.05e-08	0.013	0.664	0.0651
352	rs3747541	TRMT10B	2.57e-10	1.49e-07	1.16e-10	0.00213	0.0141	0.0131	0.505	0.00271	0.0695
353	rs587667	C11orf97	2.59e-10	1.5e-07	1.03e-09	0.000148	0.00218	1.92e-05	0.0616	0.0113	0.663
354	rs4976695	DBN1	2.67e-10	1.54e-07	3.34e-09	0.00147	0.0109	2.36e-08	0.00209	0.91	0.252
355	rs415129	CACNG6	2.92e-10	1.67e-07	2.05e-10	0.00206	0.0138	4.97e-07	0.017	0.263	0.581
356	rs1540095	KRT83	3.05e-10	1.74e-07	5.53e-10	0.00314	0.0181	0.000817	0.334	0.0233	0.214
357	rs838202	PCCB	3.64e-10	2.05e-07	1.45e-10	0.000457	0.00485	3.1e-05	0.0112	0.533	0.143
358	rs10415783	COL5A3	3.81e-10	2.14e-07	2.58e-10	6.39e-05	0.00118	0.463	0.00124	0.000674	0.495
359	rs853220	ACACA	3.93e-10	2.2e-07	3.96e-10	0.00092	0.00791	0.0031	0.0166	0.0604	0.171
360	rs11821808	UVRAG	4.08e-10	2.28e-07	4.18e-10	0.00071	0.00661	2.98e-09	0.00321	0.0482	0.546
361	rs10439970	KNG1	4.3e-10	2.4e-07	9.16e-10	0.000348	0.004	0.0638	0.017	0.0473	0.00146
362	rs11668444	DAND5	4.52e-10	2.51e-07	2.88e-10	0.00199	0.0135	0.00771	0.00255	0.0578	0.709
363	rs2785210	AQP3	4.53e-10	2.52e-07	3.87e-09	1.06e-05	0.000292	0.000242	0.131	0.33	0.00077
364	rs3116975	HLA-DPA1	4.56e-10	2.53e-07	6.18e-11	0.000159	0.00228	2.03e-05	0.0511	0.015	0.563
365	rs10903346	PRAG1	4.57e-10	2.54e-07	3.37e-10	0.0115	0.0397	1.34e-07	0.76	0.0135	0.609
366	rs4567794	TWSG1	4.83e-10	2.66e-07	7.29e-10	0.000403	0.00442	0.00462	0.295	0.261	0.000389
367	rs8750	GLRX	5.35e-10	2.93e-07	2.11e-10	0.00901	0.0346	0.0587	0.0119	0.044	0.869
368	rs9890316	NARF	6.22e-10	3.36e-07	8.18e-10	0.000307	0.00368	3.22e-05	0.517	0.278	0.00354
369	rs131814	TYMP	6.89e-10	3.69e-07	1.01e-09	7.1e-08	4.1e-06	2.3e-07	7.72e-05	0.379	0.233
370	rs11188518	CC2D2B	7.14e-10	3.82e-07	9.82e-10	0.0155	0.0471	0.000165	0.226	0.436	0.0589
371	rs10890773	SLC35F2	8.27e-10	4.37e-07	1.64e-09	0.0123	0.0413	0.000169	0.243	0.544	0.05
372	rs75897408	ZDHHC11	9.39e-10	4.9e-07	2.66e-10	0.00011	0.00175	3.74e-10	0.124	0.000257	0.945
373	rs11040819	C11orf42	9.65e-10	5.01e-07	5.02e-10	0.00668	0.0288	1.6e-06	0.0272	0.338	0.851
374	rs78631600	LRP6	9.73e-10	5.05e-07	1.08e-09	0.000902	0.00783	0.0344	0.00651	0.148	0.0243
375	rs6667531	FHAD1	1.05e-09	5.42e-07	1.21e-10	0.015	0.0461	1.46e-07	0.0585	0.774	0.0522
376	rs2442522	MCPH1	1.05e-09	5.44e-07	1.77e-09	0.0123	0.0413	7.86e-05	0.21	0.112	0.455
377	rs12119836	OR2T1	1.1e-09	5.66e-07	2.61e-09	0.00123	0.00962	0.00417	0.00255	0.604	0.505
378	rs9925773	SLC7A6OS	1.1e-09	5.66e-07	1.87e-09	0.0108	0.0383	3.5e-08	0.00562	0.462	0.604
379	rs1814083	LINC01750	1.11e-09	5.7e-07	1.28e-09	0.000572	0.00572	1.24e-06	0.0109	0.377	0.14
380	rs58017841	SMOC2	1.17e-09	6.01e-07	4.33e-10	0.00101	0.0084	0.00465	0.00252	0.967	0.994
381	rs45567235	ARHGEF39	1.17e-09	6.02e-07	6.94e-09	0.00156	0.0113	7.41e-10	0.00202	0.0483	0.193
382	rs28446021	PSAPL1	1.18e-09	6.06e-07	1.15e-09	0.00355	0.0193	0.0212	0.682	0.0825	0.00487
383	rs10358	AFMID	1.28e-09	6.5e-07	9.57e-10	0.000595	0.00586	6.28e-09	0.00541	0.715	0.0138
384	rs4796398	EIF5A	1.35e-09	6.83e-07	1.78e-09	4.16e-05	0.000842	1.41e-08	0.000365	0.394	0.328
385	rs6593661	LINC02607	1.37e-09	6.93e-07	2.05e-09	0.0035	0.0192	6.36e-09	0.00705	0.302	0.0596
386	rs6560900	P2RX2	1.42e-09	7.14e-07	1.27e-08	6.85e-09	5.6e-07	5.88e-14	7.65e-06	0.0185	4.49e-05
387	rs962899	HCG17	1.5e-09	7.5e-07	1.23e-09	0.00103	0.00849	0.0234	0.00105	0.25	0.744
388	rs2617740	ZNF761	1.66e-09	8.28e-07	1.01e-08	0.0134	0.0433	2.07e-08	0.0498	0.195	0.0259
389	rs62512022	LINC01602	1.67e-09	8.32e-07	9.94e-10	2.96e-07	1.48e-05	0.0278	1.36e-05	0.991	0.0651
390	rs11146968	LRCOL1	1.76e-09	8.74e-07	1.36e-09	9.58e-05	0.00159	7.65e-09	0.000284	0.807	0.231
391	rs6061521	RBBP8NL	1.79e-09	8.85e-07	1.38e-09	5.04e-05	0.000974	2.36e-08	0.00182	0.0984	0.0929
392	rs2083237	SLX1B	1.8e-09	8.92e-07	4.66e-10	0.00898	0.0346	9.31e-10	0.0197	0.0153	0.526
393	rs1050456	C1QBP	1.86e-09	9.17e-07	3.14e-09	0.00353	0.0192	3.88e-05	0.0688	0.161	0.243
394	rs1815580	ATG14	1.9e-09	9.37e-07	1.26e-09	0.00288	0.017	5.39e-08	0.24	0.294	0.00191
395	rs491340	TRAF3IP1	1.96e-09	9.61e-07	4.56e-10	0.0129	0.0423	3.01e-08	0.0114	0.265	0.773
396	rs4971252	FMOD	1.96e-09	9.64e-07	8.9e-10	0.00377	0.02	3.79e-05	0.0958	0.0821	0.112
397	rs28732112	HLA-B	2.06e-09	1.01e-06	1.06e-09	0.00156	0.0113	7.86e-08	0.00731	0.811	0.145
398	rs435555	KIF1C	2.17e-09	1.06e-06	1.49e-09	0.0156	0.0473	0.00246	0.15	0.108	0.199
399	rs12155311	SPDYE2	2.29e-09	1.11e-06	3.26e-09	0.0105	0.0379	1.32e-07	0.0107	0.721	0.18
400	rs28384491	ZNF559	2.33e-09	1.13e-06	2.03e-09	1.88e-09	1.88e-07	4.29e-07	0.000652	0.0471	0.00242
401	rs34466870	LINC00996	2.7e-09	1.29e-06	4.91e-09	0.00275	0.0165	0.198	0.0143	0.00349	0.474
402	rs6764459	SUSD5	2.85e-09	1.36e-06	1.8e-09	0.00116	0.00925	1.52e-09	0.0382	0.196	0.00171
403	rs174916	WIPF3	3.25e-09	1.53e-06	2.47e-09	0.000238	0.00306	1.84e-08	0.012	0.0547	0.0394
404	rs1713311	NUTM2E	3.28e-09	1.54e-06	4.38e-09	0.00646	0.0283	5.06e-09	0.00462	0.118	0.394
405	rs2014576	DMPK	3.67e-09	1.71e-06	3.71e-09	3.42e-07	1.67e-05	0.00326	1.44e-05	0.712	0.543
406	rs7916593	ZFYVE27	3.83e-09	1.78e-06	4.01e-09	0.0118	0.0404	0.0254	0.681	0.0122	0.0982
407	rs11720198	WNT7A	3.91e-09	1.81e-06	2.6e-09	0.00583	0.0265	0.000156	0.146	0.0629	0.353
408	rs12954011	RBFADN	4.06e-09	1.88e-06	5.03e-09	3.73e-05	0.000765	4.27e-10	0.673	0.000147	0.0393
409	rs72986630	ZNF823	4.07e-09	1.88e-06	2.13e-09	0.00355	0.0193	0.000209	0.134	0.185	0.128
410	rs57783515	FAM185A	4.34e-09	1.99e-06	1.75e-09	0.000201	0.0027	0.36	0.000254	0.0272	0.149
411	rs72845701	C10orf95	4.36e-09	2e-06	4.93e-09	0.00927	0.0352	9.35e-05	0.209	0.12	0.167
412	rs12684798	GDA	4.39e-09	2.02e-06	3.43e-09	0.00519	0.0246	2.34e-05	0.502	0.802	0.00788
413	rs60911827	SCP2D1	4.41e-09	2.03e-06	2.71e-09	1.36e-06	5.09e-05	0.013	0.0374	0.0013	0.229
414	rs6730107	ANKMY1	4.57e-09	2.09e-06	1.74e-08	0.000764	0.00698	9.82e-05	0.045	0.109	0.255
415	rs132929	BAIAP2L2	5.02e-09	2.28e-06	1.91e-08	1.58e-08	1.13e-06	0.00019	0.00436	0.00247	0.338
416	rs6933916	EYS	5.97e-09	2.67e-06	3.59e-09	0.000176	0.00247	6.1e-07	0.281	0.00708	0.0691
417	rs6062738	SLCO4A1	6.01e-09	2.68e-06	1.85e-08	0.0114	0.0394	0.000624	0.0894	0.266	0.537
418	rs1507765	CR2	6.04e-09	2.69e-06	1.98e-09	0.00488	0.0237	3.08e-10	0.0166	0.0127	0.111
419	rs9954753	ATP9B	6.19e-09	2.75e-06	5.17e-09	0.00277	0.0165	0.00812	0.653	0.00771	0.575
420	rs4921553	SLC7A2	6.41e-09	2.84e-06	5.51e-10	1.23e-11	2.17e-09	0.0019	6.5e-07	0.457	0.123
421	rs7441783	AFAP1	6.52e-09	2.89e-06	4.87e-08	0.00923	0.035	2.44e-05	0.457	0.0201	0.542
422	rs79072402	GALNT16	6.74e-09	2.98e-06	4.15e-09	0.00958	0.0359	1.92e-08	0.0178	0.884	0.0881
423	rs11996611	ST3GAL1	6.97e-09	3.07e-06	6.74e-09	0.0096	0.0359	0.136	0.29	0.00657	0.0966
424	rs652435	PCDHB8	7.15e-09	3.13e-06	1.23e-08	6.05e-06	0.000183	0.0085	0.000104	0.729	0.697
425	rs4908901	PLEKHG5	9.04e-09	3.88e-06	1.2e-08	0.000456	0.00485	0.00668	0.471	0.674	0.000458
426	rs2069664	F2RL2	9.21e-09	3.94e-06	1.63e-08	0.0164	0.0488	0.000354	0.224	0.143	0.146
427	rs10764040	CCNY	1.08e-08	4.58e-06	4.38e-09	0.00334	0.0187	8.75e-07	0.0317	0.584	0.0767
428	rs252111	PCDH12	1.27e-08	5.28e-06	7.33e-09	0.00183	0.0127	8.04e-07	0.00394	0.635	0.762
429	rs17286787	PCDHA10	1.33e-08	5.51e-06	1.08e-08	5.21e-06	0.000162	0.00576	0.00138	0.843	0.109
430	rs12358616	SFMBT2	1.35e-08	5.59e-06	8.57e-09	0.0114	0.0394	1.01e-07	0.00843	0.539	0.111
431	rs11231216	TMEM179B	1.37e-08	5.69e-06	8.52e-10	0.000747	0.00686	2.71e-08	0.00097	0.375	0.976
432	rs6985908	ERI1	1.39e-08	5.73e-06	2.96e-09	0.000177	0.00247	0.00044	0.00338	0.308	0.676
433	rs9875587	P2RY14	1.47e-08	6.06e-06	3.22e-08	0.00138	0.0104	1.41e-05	0.00848	0.309	0.685
434	rs2298375	VPREB3	1.49e-08	6.13e-06	4.48e-08	0.00238	0.0152	3.94e-08	0.00174	0.578	0.991
435	rs430552	SIK1	1.5e-08	6.17e-06	3.22e-08	0.0153	0.0467	9.73e-07	0.0205	0.579	0.362
436	rs9890539	CENPV	1.51e-08	6.2e-06	9.75e-09	1.52e-05	0.00039	0.0656	0.00266	0.873	0.00127
437	rs10892079	TAGLN	1.54e-08	6.29e-06	1.48e-08	0.00516	0.0246	0.0101	0.77	0.00629	0.863
438	rs2720461	BDH2	1.54e-08	6.3e-06	4.06e-08	0.000269	0.00335	4.32e-07	0.000861	0.997	0.469
439	rs12880964	KTN1	1.61e-08	6.57e-06	2.12e-09	0.0038	0.0201	8.07e-06	0.197	0.0551	0.176
440	rs2427291	LAMA5	1.63e-08	6.63e-06	2.68e-08	0.016	0.0481	1.12e-06	0.0204	0.231	0.619
441	rs9509495	LATS2	1.68e-08	6.82e-06	1.04e-08	9.54e-06	0.000268	1.98e-05	0.00768	0.923	0.0116
442	rs62281903	PLD1	1.75e-08	7.07e-06	2.42e-08	0.00774	0.0316	0.0956	0.505	0.0346	0.0138
443	rs73140793	SUMF2	1.9e-08	7.63e-06	1.93e-08	0.00155	0.0113	0.00606	0.00417	0.903	0.178
444	rs9362215	LINC02535	2.4e-08	9.38e-06	2.68e-09	0.00672	0.0288	1.11e-08	0.0644	0.0281	0.338
445	rs35804202	RAB37	2.4e-08	9.4e-06	9.36e-09	0.000475	0.00498	0.00229	0.128	0.652	0.00292
446	rs12628193	SCARF2	2.43e-08	9.52e-06	3.52e-08	0.00757	0.0311	1.63e-07	0.00547	0.332	0.919
447	rs6063780	LINC01524	2.61e-08	1.01e-05	8.1e-08	0.00602	0.027	4.11e-07	0.259	0.352	0.00363
448	rs3114275	CCBE1	2.62e-08	1.02e-05	2.57e-08	0.00336	0.0187	0.00122	0.347	0.0156	0.775
449	rs2231972	C11orf40	2.66e-08	1.03e-05	2.75e-07	0.000524	0.00535	0.157	0.00523	0.743	0.00931
450	rs10129010	LINC01479	2.99e-08	1.15e-05	3.51e-08	0.00796	0.0322	0.0062	0.00946	0.858	0.952
451	rs7623362	SLC41A3	3.25e-08	1.24e-05	6.47e-08	0.000644	0.00625	5.53e-05	0.743	0.744	0.0018
452	rs2084101	BTNL8	3.27e-08	1.24e-05	4.23e-08	0.000569	0.00571	0.0291	0.00147	0.207	0.523
453	rs12130219	FLG2	3.57e-08	1.35e-05	1.55e-08	0.000187	0.00257	1.82e-10	0.0142	0.000666	0.452
454	rs545664	FPGT	3.87e-08	1.45e-05	1.04e-08	1.54e-06	5.66e-05	0.000691	0.000323	0.33	0.226
455	rs115685846	RWDD3	3.96e-08	1.48e-05	7.62e-08	0.00751	0.0309	7.23e-08	0.176	0.00789	0.0504
456	rs55974982	ZNF354A	4.07e-08	1.51e-05	3.42e-09	5.43e-08	3.35e-06	0.00347	0.513	0.0333	1.2e-05
457	rs6003946	GSTT2B	4.14e-08	1.54e-05	7.13e-08	0.00079	0.00713	0.108	0.0665	0.00115	0.801
458	rs17634022	TRPV1	4.4e-08	1.63e-05	6.62e-08	0.0098	0.0364	0.00307	0.0166	0.53	0.387
459	rs140776140	DBNL	5.68e-08	2.05e-05	4.39e-08	3.47e-05	0.000729	0.335	0.00427	0.282	0.28
460	rs10274617	PLEKHA8	5.69e-08	2.05e-05	5.76e-08	0.0127	0.0419	8.05e-06	0.317	0.885	0.0101
461	rs11836592	EIF2S3B	6.4e-08	2.28e-05	1.03e-07	0.00109	0.00882	1.83e-08	0.124	0.000992	0.729
462	rs12624433	SLC12A5	6.99e-08	2.47e-05	2.03e-08	0.000338	0.00392	6.12e-07	0.00423	0.758	0.199
463	rs10953513	POM121C	7.26e-08	2.55e-05	5.33e-08	6.8e-05	0.00123	0.00326	0.00133	0.877	0.273
464	rs11123761	LIPT1	7.28e-08	2.56e-05	2.59e-08	2.9e-08	1.97e-06	0.00542	7.8e-05	0.235	0.18
465	rs10733465	DNAJA1	7.64e-08	2.67e-05	1.32e-07	0.00556	0.0256	1.56e-06	0.00753	0.963	0.308
466	rs3828074	WNT2B	8.41e-08	2.92e-05	5.3e-08	0.0012	0.00947	2.82e-07	0.0038	0.178	0.479
467	rs12446054	GLG1	8.55e-08	2.96e-05	2.36e-08	0.0062	0.0276	0.00201	0.736	0.0104	0.772
468	rs9842918	DZIP1L	8.78e-08	3.03e-05	1.55e-07	0.011	0.0387	8.73e-06	0.617	0.0418	0.108
469	rs8006178	DCAF4	8.84e-08	3.05e-05	1.12e-07	0.0167	0.0493	0.0489	0.0136	0.794	0.204
470	rs11210713	SVBP	8.87e-08	3.06e-05	6.54e-08	0.00421	0.0215	0.00358	0.773	0.0157	0.402
471	rs6426201	ZNF670	9.35e-08	3.21e-05	9.71e-10	3.37e-07	1.66e-05	0.000268	0.000274	0.142	0.217
472	rs74853953	FBXL13	9.36e-08	3.21e-05	1.7e-07	0.000788	0.00713	0.00682	0.163	0.142	0.0258
473	rs12310676	RAB3IP	9.4e-08	3.23e-05	7.54e-08	0.014	0.0443	6.05e-06	0.364	0.0786	0.122
474	rs4665378	KRTCAP3	9.87e-08	3.37e-05	6.02e-08	0.000102	0.00166	0.000518	0.242	0.00347	0.268
475	rs9644874	PUM3	1.01e-07	3.44e-05	6.93e-08	0.000913	0.00788	0.00429	0.0264	0.366	0.302
476	rs787199	GPR156	1.02e-07	3.46e-05	9.16e-08	0.00329	0.0186	0.00192	0.49	0.664	0.00421
477	rs12494828	ST3GAL6	1.08e-07	3.65e-05	2.34e-08	0.00314	0.0181	0.0237	0.0102	0.394	0.253
478	rs6600361	CTPS1	1.15e-07	3.88e-05	1.72e-07	0.000261	0.00328	0.0586	0.11	0.727	0.000508
479	rs11854924	RTF1	1.18e-07	3.96e-05	8.79e-08	0.00264	0.0162	2.22e-05	0.12	0.161	0.051
480	rs77985337	URAD	1.22e-07	4.08e-05	1.33e-07	1.6e-09	1.64e-07	0.219	0.291	8.08e-06	0.0562
481	rs7766244	ADGRF2	1.23e-07	4.12e-05	4.46e-07	0.00323	0.0184	0.00938	0.884	0.00745	0.4
482	rs11129976	CCDC13	1.28e-07	4.26e-05	5.01e-07	0.00788	0.0319	0.00197	0.0436	0.384	0.308
483	rs2836919	LINC01700	1.34e-07	4.45e-05	8.3e-08	0.00138	0.0104	0.0903	0.138	0.00136	0.889
484	rs60477644	GCNT1	1.41e-07	4.65e-05	1.14e-07	0.0054	0.0251	0.15	0.0176	0.011	0.494
485	rs35446602	ADGRG7	1.46e-07	4.8e-05	9.2e-08	0.00276	0.0165	8.09e-09	0.0452	0.0117	0.026
486	rs56036787	PDLIM2	1.46e-07	4.8e-05	1.21e-07	4.17e-05	0.000842	0.0099	0.000812	0.573	0.593
487	rs57566212	PIEZO1	1.47e-07	4.83e-05	2.57e-07	0.0161	0.0483	4.42e-05	0.343	0.306	0.0422
488	rs2448357	CDK1	1.52e-07	4.97e-05	8.98e-08	0.000374	0.00419	9.08e-06	0.115	0.171	0.0122
489	rs66681727	SLC1A1	1.55e-07	5.07e-05	7.86e-08	0.0168	0.0495	6.45e-05	0.163	0.235	0.145
490	rs72778029	TPO	1.58e-07	5.14e-05	2.45e-07	2.56e-05	0.000569	1.17e-09	4.75e-05	0.2	0.254
491	rs117461918	KLRF2	1.6e-07	5.21e-05	9.19e-08	0.00315	0.0181	0.00338	0.651	0.0159	0.343
492	rs8033938	IVD	1.67e-07	5.41e-05	1.19e-07	0.0115	0.0396	0.000279	0.857	0.868	0.00858
493	rs56357623	TMEM63C	1.77e-07	5.69e-05	5.5e-08	0.00377	0.02	1.01e-07	0.00427	0.745	0.152
494	rs2550340	PRSS54	1.83e-07	5.87e-05	2.21e-07	0.0117	0.04	3.26e-06	0.246	0.0188	0.465
495	rs6866544	SPATA9	1.86e-07	5.97e-05	8.4e-08	6.51e-05	0.0012	0.181	0.219	0.000146	0.0567
496	rs13019481	GTF3C3	1.87e-07	5.99e-05	2.54e-07	0.0131	0.0427	1.06e-07	0.00847	0.13	0.306
497	rs2278903	SPCS3	1.92e-07	6.12e-05	1.23e-07	0.00532	0.0249	0.00757	0.8	0.0726	0.0198
498	rs1290652	MED25	1.94e-07	6.18e-05	7.45e-08	0.00389	0.0204	0.0524	0.00248	0.382	0.294
499	rs8192775	SYCE1	1.96e-07	6.26e-05	2.1e-07	0.00651	0.0284	0.209	0.0474	0.0751	0.0102
500	rs7503269	TOM1L1	1.99e-07	6.34e-05	4.37e-07	5.07e-05	0.000977	2.95e-05	0.0027	0.875	0.073
501	rs6864512	DHFR	2.02e-07	6.41e-05	3.81e-08	0.00018	0.0025	4e-05	0.391	0.0631	0.0115
502	rs55812801	ARVCF	2.03e-07	6.46e-05	1.3e-07	0.0124	0.0415	0.00199	0.0278	0.431	0.951
503	rs2101391	LARP7	2.2e-07	6.93e-05	3.29e-07	0.00326	0.0185	0.0325	0.665	0.00238	0.295
504	rs35931597	TAPT1	2.37e-07	7.39e-05	1.27e-07	0.0033	0.0187	0.0194	0.0152	0.108	0.32
505	rs11881243	TMPRSS9	2.37e-07	7.4e-05	1.87e-07	0.017	0.0498	2.44e-06	0.0401	0.105	0.383
506	rs2318390	FAM163A	2.56e-07	7.95e-05	3.12e-07	0.000633	0.00617	0.00016	0.0729	0.708	0.013
507	rs55693343	NOTO	2.61e-07	8.08e-05	2.3e-07	0.000116	0.0018	0.146	0.999	0.000894	0.0982
508	rs7535952	NBL1	2.63e-07	8.14e-05	9.45e-07	0.00778	0.0317	6.47e-07	0.00609	0.557	0.174
509	rs7769905	KHDC1	2.81e-07	8.62e-05	3.9e-07	0.0154	0.047	1.16e-06	0.00769	0.103	0.427
510	rs1014943	TBC1D31	2.81e-07	8.65e-05	2.94e-07	0.00071	0.00661	0.00202	0.00964	0.539	0.253
511	rs11582739	S100A10	2.83e-07	8.69e-05	2.47e-07	3.52e-05	0.000734	7.67e-05	0.579	0.00522	0.0697
512	rs113877493	CCL4L2	2.95e-07	9.02e-05	5.45e-07	0.000622	0.00608	8.4e-07	0.00427	0.693	0.0212
513	rs12701530	AOAH	3.02e-07	9.19e-05	3.89e-07	0.00308	0.0179	3.61e-05	0.0137	0.214	0.477
514	rs11024598	SAA4	3.13e-07	9.49e-05	7.02e-07	0.00275	0.0165	0.00581	0.0181	0.278	0.72
515	rs2462961	SMARCE1	3.48e-07	0.000104	2.99e-07	8.51e-05	0.00146	0.00931	0.258	0.0373	0.00722
516	rs1883546	LAMP5	3.76e-07	0.000112	2.95e-07	0.00897	0.0345	2.58e-05	0.219	0.213	0.0481
517	rs10427502	BRWD1	3.93e-07	0.000116	3.68e-07	0.000881	0.00771	0.000157	0.271	0.0917	0.0242
518	rs8119138	ITPA	3.94e-07	0.000116	1.14e-07	0.00466	0.023	0.000265	0.828	0.0132	0.238
519	rs671976	PLCB3	4.05e-07	0.000119	2.41e-07	0.00254	0.0158	0.000691	0.109	0.604	0.0285
520	rs1062051	SS18L2	4.15e-07	0.000122	2.33e-07	0.0111	0.0388	2.44e-05	0.276	0.296	0.0358
521	rs2303284	BBS2	4.19e-07	0.000123	3.67e-07	0.0103	0.0376	0.0107	0.0873	0.181	0.116
522	rs3135998	CCT6B	4.24e-07	0.000124	1.55e-07	0.00032	0.00379	0.0885	0.174	0.000922	0.612
523	rs575837	CALHM6	4.46e-07	0.00013	1.18e-07	0.0153	0.0467	8.1e-06	0.0224	0.449	0.579
524	rs55939860	NSUN4	4.64e-07	0.000135	1.51e-07	0.000471	0.00494	4.17e-05	0.283	0.731	0.00216
525	rs987554	IPPK	4.94e-07	0.000142	1.02e-07	0.00262	0.0161	2.88e-06	0.333	0.898	0.00261
526	rs1783741	YAP1	5.03e-07	0.000144	3.5e-07	0.000112	0.00177	0.114	0.000272	0.709	0.526
527	rs9972255	DHRS4L2	5.03e-07	0.000144	8.04e-08	0.015	0.0461	0.00178	0.0403	0.499	0.55
528	rs79667664	SLC10A2	5.1e-07	0.000146	2.94e-07	0.000354	0.00404	6.93e-05	0.0381	0.0421	0.164
529	rs566124	GATC	5.36e-07	0.000153	9.75e-07	0.00779	0.0317	1.6e-05	0.012	0.677	0.669
530	rs6724300	PLGLB1	5.42e-07	0.000154	3.48e-07	0.0129	0.0424	0.00558	0.176	0.101	0.134
531	rs2712802	TPBGL	5.7e-07	0.000161	1.15e-06	8.87e-05	0.0015	0.0388	0.504	0.000778	0.217
532	rs35178434	SLC15A2	5.76e-07	0.000163	4.32e-07	0.0137	0.0438	0.000166	0.855	0.0258	0.482
533	rs7565247	PTH2R	5.88e-07	0.000166	6.29e-07	0.00129	0.00984	0.0799	0.00168	0.993	0.505
534	rs56230965	ZWINT	6.04e-07	0.00017	2.43e-07	6.75e-09	5.58e-07	0.000773	0.327	0.816	6.99e-07
535	rs8074085	NAA38	6.06e-07	0.00017	3.92e-07	0.0115	0.0397	0.0192	0.00655	0.449	0.985
536	rs78326683	SLC22A31	6.16e-07	0.000173	5.37e-07	8.21e-26	1.34e-22	0.404	8.97e-17	0.36	0.336
537	rs12064158	ASB17	6.45e-07	0.00018	4.55e-06	6.62e-07	2.78e-05	4.83e-05	0.00143	0.0409	0.387
538	rs1792284	KRTAP5-8	6.55e-07	0.000182	1.08e-06	0.00513	0.0245	1.04e-05	0.00448	0.513	0.828
539	rs7791608	KRBA1	6.67e-07	0.000185	1.43e-06	0.0126	0.0418	7.55e-05	0.0911	0.49	0.0826
540	rs2306001	SPATA20	6.87e-07	0.00019	6.41e-07	0.000737	0.0068	0.000422	0.537	0.148	0.00938
541	rs6017664	DNTTIP1	6.87e-07	0.00019	1.28e-06	0.00434	0.0219	0.0262	0.801	0.00684	0.917
542	rs7526191	ZNF695	7.03e-07	0.000194	1.35e-07	1.09e-09	1.18e-07	0.0375	2.26e-06	0.388	0.624
543	rs113649433	HEXD	7.09e-07	0.000196	1.06e-06	0.000123	0.0019	0.00909	0.14	0.0872	0.00435
544	rs62583934	PTGES	7.25e-07	0.0002	9.11e-07	3.46e-05	0.000729	0.00126	0.0188	0.0803	0.172
545	rs510208	C1orf109	7.44e-07	0.000204	1.3e-06	0.0133	0.043	0.0395	0.654	0.0247	0.365
546	rs61323744	SLCO1B1	7.76e-07	0.000212	4.46e-07	2.55e-05	0.000568	0.000302	0.0146	0.0629	0.139
547	rs2741290	PRSS56	8.31e-07	0.000226	1.81e-06	2.39e-05	0.000543	1.07e-07	0.0022	0.79	0.0026
548	rs11264067	MEAF6	8.43e-07	0.000228	1.01e-06	0.00245	0.0155	0.000395	0.0661	0.527	0.0573
549	rs1800802	MGP	9.41e-07	0.000252	1.8e-07	0.000682	0.00646	0.00391	0.126	0.0465	0.121
550	rs6504655	ACSF2	9.49e-07	0.000254	1.56e-06	0.000687	0.00649	0.000281	0.0378	0.869	0.0401
551	rs75060829	CENPO	9.76e-07	0.00026	4.03e-06	3.52e-05	0.000734	1.22e-05	0.00031	0.913	0.293
552	rs2510387	GAL	9.79e-07	0.000261	1.19e-06	0.000124	0.0019	3.12e-05	0.0313	0.178	0.0186
553	rs7785963	TRRAP	9.85e-07	0.000262	2.14e-06	9.6e-05	0.00159	0.00613	0.974	0.758	0.000276
554	rs1131543	LAT	1.03e-06	0.000274	1.26e-06	0.0126	0.0417	2.51e-07	0.00767	0.147	0.25
555	rs9617654	FAM230E	1.05e-06	0.000277	5.41e-07	0.0166	0.0492	0.011	0.539	0.0494	0.447
556	rs74036418	DAD1	1.05e-06	0.000278	1.38e-06	0.000495	0.00513	0.00125	0.0386	0.0608	0.839
557	rs9904250	PLXDC1	1.07e-06	0.000282	1.91e-06	0.0145	0.0453	0.087	0.0172	0.114	0.758
558	rs4435314	KCNAB3	1.12e-06	0.000293	6.4e-07	0.00263	0.0161	0.0248	0.667	0.0467	0.0155
559	rs1541103	BACE2	1.14e-06	0.0003	4.26e-06	0.000717	0.00665	0.000754	0.0524	0.797	0.0227
560	rs7992723	LINC00558	1.19e-06	0.000311	1.06e-06	0.00216	0.0142	0.196	0.0452	0.174	0.00376
561	rs6508739	ZNF781	1.23e-06	0.000319	7.28e-07	0.0142	0.0449	0.000103	0.436	0.0603	0.21
562	rs3109208	ANXA10	1.23e-06	0.00032	1.32e-06	0.00188	0.0129	0.381	0.0528	0.0021	0.252
563	rs6478473	FBXW2	1.25e-06	0.000324	1.01e-06	0.0128	0.0422	0.0102	0.027	0.759	0.175
564	rs2245677	LRSAM1	1.25e-06	0.000325	1.99e-06	0.000497	0.00513	0.000153	0.201	0.21	0.0118
565	rs6441974	LINC02009	1.32e-06	0.00034	8.78e-07	0.00525	0.0247	2.66e-06	0.00369	0.656	0.89
566	rs879904	ITGA9	1.33e-06	0.000341	1.2e-06	0.000259	0.00326	0.086	0.054	0.735	0.000737
567	rs7768970	TAGAP	1.35e-06	0.000347	2.32e-06	0.00509	0.0244	0.000323	0.0991	0.169	0.16
568	rs9900565	LINC00868	1.4e-06	0.000359	1.72e-06	0.00745	0.0308	0.00894	0.0203	0.356	0.406
569	rs1854937	LINC00347	1.45e-06	0.000371	1.32e-06	4.93e-09	4.18e-07	4.89e-12	1.2e-05	5.69e-06	0.312
570	rs17250848	TOR4A	1.58e-06	0.0004	4.05e-06	5.83e-05	0.00109	6.85e-09	0.00631	0.00081	0.0132
571	rs13175788	LINC02160	1.65e-06	0.000414	2.56e-06	0.00347	0.0191	0.00413	0.0666	0.0964	0.88
572	rs13079426	SRPRB	1.66e-06	0.000416	1.96e-06	0.00355	0.0193	0.323	0.0135	0.028	0.0513
573	rs12952879	SNF8	1.67e-06	0.00042	3.01e-06	0.0166	0.0491	0.00064	0.375	0.0374	0.794
574	rs4726627	CTAGE6	1.68e-06	0.000423	2.56e-06	0.00845	0.0333	0.0518	0.00735	0.766	0.961
575	rs16907909	LYVE1	1.73e-06	0.000433	5.14e-06	0.0136	0.0437	1.14e-06	0.00815	0.183	0.323
576	rs1132435	MUC5AC	1.75e-06	0.000437	1.16e-06	0.000204	0.00273	0.000272	0.0184	0.103	0.615
577	rs56082136	LINC00592	1.76e-06	0.000438	5.84e-06	0.00161	0.0116	0.00257	0.078	0.155	0.211
578	rs1926310	JAK1	1.77e-06	0.000441	6.34e-07	0.0125	0.0416	0.000241	0.0353	0.419	0.963
579	rs2781655	ARG1	1.77e-06	0.000442	1.99e-06	5.7e-07	2.53e-05	0.000681	0.0119	0.0159	0.0797
580	rs62411565	PI4K2B	1.77e-06	0.000442	5.29e-07	2.28e-06	7.77e-05	0.00691	0.000473	0.117	0.922
581	rs4786364	KREMEN2	1.78e-06	0.000443	1.75e-06	0.0106	0.038	1.49e-06	0.00839	0.172	0.996
582	rs1374235	LINC00383	1.81e-06	0.00045	3.04e-06	8.97e-05	0.00151	0.0599	0.000291	0.839	0.782
583	rs9547489	CCDC169	1.82e-06	0.000452	1.16e-06	0.0151	0.0462	6.7e-05	0.606	0.0935	0.0663
584	rs666981	GFRA4	1.84e-06	0.000458	1.93e-06	0.000409	0.00446	0.0132	0.155	0.158	0.0166
585	rs2406255	MEPCE	1.86e-06	0.000461	2.59e-06	1.28e-05	0.000337	0.0029	0.0247	0.161	0.0203
586	rs4810482	MMP9	1.88e-06	0.000467	2.48e-07	7.08e-07	2.95e-05	0.00472	0.0861	0.0951	0.000226
587	rs10239242	LINC01162	1.9e-06	0.000471	1.52e-06	0.00491	0.0238	0.0699	0.00296	0.279	0.874
588	rs117363807	TBX2	1.91e-06	0.000472	5.12e-07	1.31e-06	4.99e-05	2.43e-06	0.111	0.0743	0.00017
589	rs3813027	LINC01987	2.04e-06	0.000502	2.82e-06	2.22e-08	1.57e-06	1.89e-11	0.000951	0.000467	1.81e-05
590	1:189280390	LINC01701	2.16e-06	0.000528	1.57e-06	0.00251	0.0157	0.00503	0.00562	0.563	0.686
591	rs10981622	ZFP37	2.17e-06	0.00053	8.62e-07	0.00281	0.0167	0.0212	0.00331	0.96	0.589
592	rs9472096	POLH	2.24e-06	0.000546	1.54e-07	0.014	0.0445	9.38e-05	0.596	0.472	0.0216
593	rs4835398	EDNRA	2.31e-06	0.00056	3.31e-06	0.00851	0.0334	0.00642	0.441	0.284	0.0304
594	rs3823208	RNASET2	2.33e-06	0.000564	1.44e-06	0.0001	0.00164	0.002	0.0123	0.0684	0.589
595	rs2487261	LINC01906	2.37e-06	0.000574	1.8e-06	0.00909	0.0347	0.0445	0.00528	0.683	0.773
596	rs4275021	FILIP1	2.38e-06	0.000574	2.86e-06	0.00861	0.0337	0.0907	0.0101	0.157	0.747
597	rs80101562	ECI1	2.39e-06	0.000577	3.66e-06	0.0112	0.039	0.0125	0.0424	0.847	0.16
598	rs238533	METTL4	2.44e-06	0.000588	4.97e-06	0.0135	0.0436	1.51e-05	0.0136	0.861	0.318
599	rs35116302	CAPN12	2.46e-06	0.000593	3.21e-06	0.0108	0.0384	3.82e-06	0.00645	0.394	0.882
600	rs9787439	PRXL2A	2.48e-06	0.000595	1.64e-06	0.0112	0.0391	0.0407	0.436	0.331	0.00589
601	rs76563987	NFKB1	2.53e-06	0.000606	3.62e-06	0.00564	0.0259	1.47e-07	0.131	0.0568	0.013
602	rs1483848	THRB	2.54e-06	0.00061	1.91e-06	0.00182	0.0127	4.38e-08	0.00524	0.0111	0.302
603	rs9914967	RPH3AL	2.55e-06	0.000611	1.32e-06	0.0114	0.0394	3.17e-06	0.775	0.0897	0.012
604	rs78587212	MEDAG	2.63e-06	0.000628	3.54e-06	0.0129	0.0424	0.000689	0.306	0.086	0.174
605	rs7553585	FBXO6	2.73e-06	0.00065	4.59e-06	0.00514	0.0245	0.047	0.616	0.0156	0.257
606	rs55667375	PRSS36	2.75e-06	0.000653	3.4e-06	0.0101	0.037	0.00325	0.952	0.986	0.006
607	rs2407269	KITLG	2.76e-06	0.000656	2.14e-06	0.00612	0.0273	0.000456	0.186	0.12	0.133
608	rs6573978	MAP3K9	2.79e-06	0.000662	1.3e-06	0.000101	0.00164	1.41e-06	0.00236	0.854	0.0177
609	rs142712385	UBAP2L	2.81e-06	0.000666	1.46e-06	0.0158	0.0477	0.11	0.0191	0.0575	0.231
610	rs4809475	LINC01749	2.82e-06	0.000667	1.34e-06	0.00595	0.0269	7.79e-06	0.00655	0.806	0.501
611	rs1842993	ZNF716	2.9e-06	0.000685	1.86e-06	0.000967	0.00818	0.0055	0.0339	0.0807	0.585
612	rs76621535	CLMN	2.97e-06	0.000699	5.19e-08	2.59e-08	1.79e-06	1.62e-13	0.0424	1.23e-06	0.028
613	rs2262477	GSTT4	2.98e-06	0.0007	9.75e-07	0.00477	0.0233	0.0113	0.697	0.0118	0.589
614	rs131692	C22orf15	3e-06	0.000704	1.9e-06	0.00264	0.0162	9.14e-05	0.274	0.164	0.0237
615	rs246678	PCDHB2	3.05e-06	0.000716	6.21e-06	0.00247	0.0156	6.23e-07	0.00267	0.143	0.062
616	rs7255947	CYP4F12	3.19e-06	0.000745	2.27e-06	0.0117	0.04	2.23e-07	0.0745	0.0229	0.0619
617	rs72734279	LINC02273	3.28e-06	0.000762	3.65e-06	0.00643	0.0282	1.75e-05	0.0339	0.687	0.0596
618	rs11675777	UBE2F	3.32e-06	0.00077	1.95e-06	0.00212	0.014	1.79e-08	0.00751	0.0103	0.307
619	rs113542049	SLC12A7	3.32e-06	0.00077	3e-06	1.16e-06	4.48e-05	0.00196	0.0606	0.401	0.000499
620	rs78678276	RFXANK	3.4e-06	0.000786	4.1e-06	0.00257	0.0159	0.0129	0.241	0.0915	0.0864
621	rs9535792	TMEM272	3.42e-06	0.000791	8.66e-06	6.86e-05	0.00124	1.55e-05	0.324	0.0269	0.00483
622	rs1760940	PNP	3.45e-06	0.000796	1.34e-05	0.0169	0.0495	0.236	0.294	0.012	0.087
623	rs12227777	MGST1	3.47e-06	0.000801	6.7e-06	0.000252	0.00321	0.021	0.00353	0.811	0.242
624	rs4638289	SAA1	3.52e-06	0.000811	4.57e-06	0.000136	0.00205	4.66e-07	0.000259	0.125	0.954
625	rs9890329	ITGA2B	3.74e-06	0.000855	2.17e-06	0.00683	0.0291	0.000558	0.672	0.0411	0.165
626	rs12515934	C7	3.76e-06	0.000858	2.24e-06	2.14e-11	3.59e-09	0.206	1.27e-07	0.662	0.728
627	rs1772159	SLC26A9	3.78e-06	0.000864	1.27e-06	0.000236	0.00304	2.6e-08	0.114	0.000268	0.161
628	rs971627	LINC00923	3.8e-06	0.000868	2.64e-06	0.00217	0.0142	0.000471	0.0375	0.118	0.735
629	rs11230586	MS4A10	3.85e-06	0.000876	3.67e-06	0.000221	0.0029	0.0568	0.00294	0.76	0.507
630	rs638773	LINC00421	3.87e-06	0.000882	1.5e-05	0.0134	0.0433	5.38e-05	0.0273	0.133	0.567
631	rs7711919	TENT2	3.97e-06	0.0009	4.34e-06	7.13e-05	0.00127	0.0362	0.000925	0.516	0.269
632	rs11246268	TMEM80	4.03e-06	0.000914	3.82e-06	0.000324	0.00382	0.0022	0.0288	0.0725	0.673
633	rs7832921	MICU3	4.16e-06	0.000938	8.68e-07	0.000307	0.00368	0.351	0.0456	0.0568	0.001
634	rs11981219	UPK3BL1	4.25e-06	0.000956	6.85e-06	0.0022	0.0143	0.000428	0.137	0.168	0.0628
635	rs75985606	MT1E	4.39e-06	0.000984	8.98e-06	0.00303	0.0177	6.14e-07	0.0023	0.236	0.23
636	rs11189376	SFRP5	4.42e-06	0.000991	5.44e-06	0.0151	0.0464	0.000882	0.157	0.162	0.341
637	rs36066403	P2RX5	4.46e-06	0.000999	1.67e-06	0.00745	0.0308	0.012	0.0268	0.371	0.838
638	rs72839944	OR4D1	4.54e-06	0.00101	9.35e-06	0.00022	0.0029	2.09e-08	0.000721	0.0283	0.0359
639	rs7256923	CEACAM18	4.58e-06	0.00102	4.4e-06	5.28e-05	0.00101	0.00016	0.0393	0.0457	0.0647
640	rs12459073	IGFLR1	4.66e-06	0.00104	3.04e-06	2.6e-05	0.000576	0.00344	0.0546	0.00437	0.664
641	rs10755754	OPN5	4.68e-06	0.00104	1.07e-05	0.0145	0.0454	0.0041	0.141	0.279	0.177
642	rs4928088	TMEM45A	4.89e-06	0.00108	8.08e-06	0.00367	0.0197	0.000607	0.0145	0.802	0.309
643	rs8058450	NDUFAB1	5.07e-06	0.00112	5.26e-06	0.00336	0.0187	1.94e-06	0.00366	0.1	0.864
644	rs3735645	CFTR	5.3e-06	0.00116	6.59e-06	3.55e-09	3.14e-07	0.00023	0.000141	0.0252	0.343
645	rs1460930	RGS22	5.37e-06	0.00117	7.46e-06	0.000662	0.00633	0.0265	0.973	0.00736	0.173
646	rs11977225	RADIL	5.39e-06	0.00118	4.05e-06	0.0161	0.0483	1.76e-06	0.0154	0.0559	0.612
647	rs233928	LINC01013	5.44e-06	0.00119	4.55e-06	0.0107	0.0383	1.33e-05	0.975	0.00972	0.319
648	rs2498803	SIVA1	5.49e-06	0.0012	6.17e-06	4e-08	2.61e-06	0.562	2.07e-05	0.0245	0.107
649	rs11011932	PLXDC2	5.51e-06	0.0012	4.51e-06	0.0111	0.0388	0.000116	0.57	0.0247	0.292
650	rs6956529	CPA4	5.54e-06	0.00121	6.76e-06	0.0074	0.0307	0.0646	0.667	0.016	0.197
651	rs2060770	MTNR1A	5.6e-06	0.00122	7e-06	2.34e-05	0.000532	0.00186	0.0135	0.0685	0.138
652	rs10401280	ZNF71	5.6e-06	0.00122	7.31e-06	0.000452	0.00482	0.0184	0.021	0.395	0.0269
653	rs2555724	TMEM65	5.68e-06	0.00123	1.27e-06	0.00336	0.0187	0.0626	0.117	0.186	0.00409
654	rs12293143	SCT	5.7e-06	0.00124	9.87e-06	7.1e-08	4.1e-06	0.11	0.533	0.276	4.18e-06
655	rs7577279	LINC02245	5.91e-06	0.00128	3.44e-05	0.0124	0.0414	1.44e-06	0.0455	0.0884	0.0284
656	rs11159261	NOXRED1	5.94e-06	0.00128	1.17e-05	0.00212	0.014	0.000368	0.0797	0.104	0.122
657	rs35595542	TMEM44	6e-06	0.00129	6.46e-06	0.0169	0.0496	0.075	0.19	0.707	0.0122
658	rs10937159	ABCC5	6.27e-06	0.00134	7.5e-06	0.00666	0.0288	0.000521	0.104	0.584	0.0596
659	rs11650661	ORMDL3	6.3e-06	0.00135	1.28e-05	0.0107	0.0383	0.0578	0.00938	0.997	0.384
660	rs12486323	NPHP3	6.49e-06	0.00139	8.59e-06	0.003	0.0175	0.029	0.0108	0.985	0.393
661	rs61900642	UCP2	6.49e-06	0.00139	6.69e-06	1.65e-06	5.93e-05	0.000105	0.107	0.126	0.000184
662	rs12765415	INPP5F	6.51e-06	0.00139	8.58e-06	5.69e-09	4.77e-07	0.0318	0.473	0.735	1.39e-06
663	rs6850624	LINC00616	6.59e-06	0.0014	6.51e-06	4.83e-05	0.00095	0.178	0.000188	0.283	0.741
664	rs7926172	BET1L	6.74e-06	0.00143	4.56e-06	0.0154	0.047	0.0437	0.0167	0.248	0.697
665	rs10178256	WDR35	6.75e-06	0.00144	6.23e-06	0.0147	0.0456	4.47e-05	0.144	0.988	0.0164
666	rs72998232	EPB41L2	6.96e-06	0.00147	1.41e-05	0.00697	0.0295	0.0871	0.894	0.0133	0.0994
667	rs1438353	LRP12	6.99e-06	0.00148	3.61e-06	0.00214	0.0141	0.397	0.00169	0.0704	0.37
668	rs9991666	PDLIM5	7.04e-06	0.00149	1.54e-05	0.00363	0.0195	5.55e-06	0.174	0.00571	0.62
669	rs6744957	ECEL1	7.06e-06	0.00149	5.48e-06	1.43e-06	5.26e-05	0.0502	0.488	0.385	3.61e-05
670	rs11767454	ZNF713	7.2e-06	0.00152	2.72e-06	0.00468	0.023	0.00143	0.123	0.128	0.244
671	rs28689700	SLC35E2B	7.51e-06	0.00158	1.08e-05	0.00584	0.0265	0.024	0.397	0.0213	0.9
672	rs62376832	FER	7.94e-06	0.00165	7.65e-06	0.0145	0.0454	5.67e-06	0.23	0.111	0.0127
673	rs116975352	LRRC24	8.01e-06	0.00167	2.14e-05	0.00633	0.028	0.0319	0.373	0.774	0.00819
674	rs13402409	LINC01103	8.09e-06	0.00168	3.95e-05	0.00394	0.0206	0.000267	0.0219	0.317	0.204
675	rs56313717	CFAP74	8.28e-06	0.00172	8.11e-06	0.00133	0.0101	0.16	0.776	0.126	0.00334
676	rs6797339	GP5	8.31e-06	0.00172	1.14e-05	0.00168	0.012	3.75e-05	0.0342	0.03	0.415
677	rs116655749	N4BP2	8.32e-06	0.00172	5.31e-06	0.00981	0.0364	0.00184	0.143	0.431	0.0625
678	rs2954671	ZNF7	8.66e-06	0.00179	5.26e-06	0.00896	0.0345	0.0856	0.00772	0.882	0.81
679	rs6549167	EOGT	8.99e-06	0.00184	1.31e-05	0.0139	0.0442	0.00177	0.69	0.174	0.0485
680	rs8128619	CYYR1	9.05e-06	0.00186	1.98e-05	0.00356	0.0193	0.00019	0.207	0.0183	0.634
681	rs6069843	CTCFL	9.33e-06	0.0019	4.61e-06	0.0043	0.0218	0.00401	0.0344	0.205	0.701
682	rs12602800	NAGS	9.47e-06	0.00193	8e-06	3.47e-05	0.000729	0.0605	0.437	0.00695	0.0105
683	rs6929636	TMEM242	9.47e-06	0.00193	2.22e-05	0.00644	0.0282	0.00178	0.648	0.289	0.0209
684	rs9861463	CMSS1	9.55e-06	0.00194	1.61e-05	0.0157	0.0475	0.0739	0.112	0.94	0.021
685	rs4676406	HDLBP	9.78e-06	0.00198	8.74e-06	0.00204	0.0137	1.51e-05	0.346	0.0037	0.579
686	rs279024	CROCC	1.01e-05	0.00204	6.92e-06	0.0169	0.0495	1.7e-05	0.0939	0.81	0.0204
687	rs11108100	USP44	1.03e-05	0.00207	1.23e-05	0.00161	0.0116	0.000178	0.0166	0.178	0.44
688	rs11642550	ACSM1	1.07e-05	0.00215	9.44e-06	0.00433	0.0219	0.0567	0.0488	0.156	0.169
689	rs878728	THBS1	1.07e-05	0.00215	2.18e-05	0.00703	0.0296	0.113	0.0277	0.168	0.257
690	rs11830182	PIK3C2G	1.07e-05	0.00215	9.11e-06	0.0044	0.0221	0.124	0.0233	0.687	0.95
691	rs632506	MFSD14B	1.09e-05	0.00217	2.06e-05	0.00107	0.00875	0.217	0.00288	0.14	0.595
692	rs2256814	ARFRP1	1.11e-05	0.00221	2.5e-05	0.00066	0.00632	0.264	0.752	0.000826	0.225
693	rs1983848	SSR1	1.13e-05	0.00224	1.9e-05	0.00262	0.0161	0.124	0.00561	0.396	0.419
694	rs56176631	PAX1	1.13e-05	0.00225	1.83e-05	1.49e-09	1.6e-07	0.218	0.251	3.75e-06	0.92
695	rs2673679	SLC5A8	1.15e-05	0.00229	1.58e-05	0.00207	0.0138	0.000141	0.117	0.074	0.0888
696	rs11642003	PRSS8	1.16e-05	0.0023	3.49e-05	0.000117	0.00182	0.00208	0.0187	0.0307	0.997
697	rs2481701	L1TD1	1.19e-05	0.00234	7.03e-06	0.00187	0.0129	0.4	0.0999	0.0218	0.00499
698	rs56276848	DUOX2	1.19e-05	0.00236	1.05e-05	4.67e-10	5.54e-08	0.082	0.457	0.812	2.11e-07
699	rs74449033	BCHE	1.2e-05	0.00237	2.93e-05	0.00383	0.0202	0.000353	0.0221	0.808	0.186
700	rs8108543	ZNF549	1.2e-05	0.00238	6.11e-06	0.000465	0.00491	0.000198	0.00546	0.972	0.195
701	rs742460	GNPTG	1.21e-05	0.00239	3.36e-05	0.000301	0.00365	2.39e-05	0.00194	0.661	0.121
702	rs67518133	GNG4	1.24e-05	0.00244	2.13e-05	0.00196	0.0133	0.0229	0.854	0.779	0.00214
703	rs7125669	MPPED2	1.26e-05	0.00248	1.44e-05	0.0101	0.0369	9.8e-07	0.12	0.00738	0.12
704	rs9871068	ABI3BP	1.29e-05	0.00252	3.13e-05	1.58e-05	0.000398	0.144	0.735	0.000465	0.0765
705	rs72784138	APOBR	1.29e-05	0.00253	1.37e-05	0.000205	0.00273	0.127	0.55	0.00413	0.0279
706	rs79729062	LRP1B	1.33e-05	0.00259	1.27e-05	0.0137	0.0439	0.111	0.0109	0.982	0.382
707	rs1959792	MIR4307HG	1.35e-05	0.00262	1.11e-05	1.56e-09	1.64e-07	0.0638	3.8e-06	0.253	0.343
708	rs7945996	SAA2	1.36e-05	0.00265	3.35e-05	0.00218	0.0143	0.00779	0.0734	0.141	0.356
709	rs2697685	QDPR	1.36e-05	0.00265	1.17e-05	0.00677	0.029	0.128	0.115	0.815	0.0237
710	rs11686534	ZNF514	1.38e-05	0.00267	8.13e-06	0.00371	0.0198	0.0597	0.00319	0.616	0.953
711	rs6821667	PGM2	1.38e-05	0.00267	1.68e-05	0.00025	0.00318	8.77e-06	0.533	0.346	0.00027
712	rs4882720	TMEM132D	1.38e-05	0.00267	1.47e-05	0.00478	0.0233	1.38e-06	0.0571	0.0048	0.46
713	rs13129762	STBD1	1.43e-05	0.00275	1.33e-05	5.11e-05	0.000978	0.00353	0.0208	0.0814	0.16
714	rs78113886	ZNF410	1.43e-05	0.00276	4.69e-06	0.00419	0.0215	0.0454	0.0407	0.0687	0.286
715	rs73609950	FTO	1.43e-05	0.00276	1.65e-05	0.0024	0.0152	2.19e-05	0.115	0.00951	0.436
716	rs73080862	KLHL40	1.44e-05	0.00278	8.47e-06	0.000303	0.00367	0.000868	0.0407	0.196	0.0568
717	rs6011505	CABLES2	1.47e-05	0.00283	1.45e-06	0.00288	0.017	0.000228	0.332	0.0164	0.825
718	rs877105	TECPR2	1.49e-05	0.00285	2.24e-05	0.00548	0.0254	0.000508	0.215	0.405	0.0253
719	rs2853447	CHRND	1.53e-05	0.00291	1.34e-05	0.000909	0.00787	0.00382	0.179	0.0312	0.271
720	rs72817538	GCKR	1.55e-05	0.00295	1.23e-05	0.00531	0.0249	0.00324	0.0403	0.275	0.4
721	rs9274247	AGER	1.56e-05	0.00297	7.25e-06	0.0128	0.0421	0.000116	0.0216	0.657	0.569
722	rs3935016	RAB7A	1.59e-05	0.00301	1.7e-05	0.0122	0.0411	0.138	0.0333	0.462	0.0284
723	rs2643765	OPN1SW	1.6e-05	0.00303	2.9e-05	1.49e-10	2.03e-08	0.784	0.751	3.97e-05	6.54e-06
724	rs913424	CYP26A1	1.61e-05	0.00304	2.38e-05	0.00408	0.0211	0.327	0.14	0.00324	0.184
725	rs10238783	SDK1	1.62e-05	0.00306	2.82e-05	0.0136	0.0438	0.1	0.279	0.524	0.0074
726	rs2073927	GBGT1	1.62e-05	0.00307	1.68e-05	0.00679	0.029	2.6e-05	0.865	0.0151	0.0577
727	rs1876281	KCTD9	1.64e-05	0.0031	1.66e-05	0.00849	0.0334	0.0824	0.0165	0.744	0.321
728	rs17169768	TGFBI	1.66e-05	0.00312	1.95e-05	0.0081	0.0325	3.43e-05	0.724	0.093	0.00901
729	rs12918994	CLCN7	1.66e-05	0.00313	6.54e-06	0.000514	0.00526	0.934	0.000927	0.0958	0.0242
730	rs12610610	MAP1S	1.67e-05	0.00314	4.52e-05	0.0156	0.0473	0.0019	0.235	0.167	0.144
731	rs17621746	DENND2A	1.67e-05	0.00315	4.99e-05	0.0113	0.0393	0.013	0.62	0.776	0.014
732	rs131756	CPT1B	1.67e-05	0.00315	1.6e-05	0.0105	0.0379	0.0203	0.0386	0.905	0.222
733	rs13028484	MTA3	1.7e-05	0.00319	1.59e-05	0.00703	0.0296	0.0174	0.516	0.0552	0.0596
734	rs10733078	GLRX2	1.71e-05	0.0032	8.85e-06	0.00859	0.0337	0.000759	0.192	0.05	0.573
735	rs12858289	BRCA2	1.72e-05	0.00323	1.83e-05	0.0105	0.0379	0.159	0.0377	0.183	0.0403
736	rs341782	SSUH2	1.8e-05	0.00335	3.4e-05	6.94e-05	0.00125	9e-08	0.0365	0.000138	0.248
737	rs3829621	LINC01893	1.8e-05	0.00335	3.18e-05	0.0101	0.0369	4.51e-05	0.0148	0.848	0.244
738	rs28383574	RBP4	1.82e-05	0.00339	1.8e-05	0.0128	0.0422	0.00178	0.0455	0.938	0.418
739	rs79750694	NWD2	1.83e-05	0.0034	1.99e-05	0.00124	0.00966	0.0883	0.221	0.588	0.00429
740	rs34631207	BAMBI	1.86e-05	0.00344	5.83e-06	0.0136	0.0437	0.0229	0.972	0.0492	0.225
741	rs4869590	LIFR	1.86e-05	0.00345	1.15e-05	4.45e-07	2.05e-05	0.127	0.293	0.00109	0.00157
742	rs62084979	ACOX1	1.87e-05	0.00346	2.77e-05	0.00199	0.0134	1.48e-05	0.0415	0.00975	0.856
743	rs6000794	SH3BP1	1.89e-05	0.00349	3.25e-06	0.0151	0.0463	5.44e-06	0.079	0.0464	0.593
744	rs330631	LYPD6B	1.9e-05	0.00351	1.13e-05	0.0155	0.0471	0.179	0.137	0.334	0.0115
745	rs113371019	ENO3	1.93e-05	0.00356	1.94e-05	0.00808	0.0324	0.000562	0.105	0.205	0.123
746	rs3128113	ISG15	1.98e-05	0.00364	1.88e-05	0.000386	0.0043	0.0874	0.391	0.00793	0.0688
747	rs12758316	HSPA6	2.05e-05	0.00375	7.23e-06	0.00126	0.00975	9.17e-08	0.00204	0.034	0.0735
748	rs150377841	LMO1	2.14e-05	0.00389	2.95e-05	0.00852	0.0334	0.04	0.868	0.704	0.00665
749	rs4807340	ZNF554	2.14e-05	0.00389	2.19e-05	0.00479	0.0234	0.000732	0.0664	0.504	0.0642
750	rs138379372	LGALS13	2.16e-05	0.00391	4.37e-06	0.000213	0.00282	0.000697	0.00657	0.334	0.116
751	rs12122036	AKNAD1	2.19e-05	0.00397	2.97e-05	0.000805	0.00721	1.73e-07	0.00189	0.0107	0.444
752	rs17516786	TRERF1	2.2e-05	0.00398	2.23e-05	0.00128	0.0098	0.00443	0.986	0.17	0.00693
753	rs11638111	PIGBOS1	2.22e-05	0.00401	1.6e-05	0.0108	0.0383	8.07e-07	0.103	0.052	0.0257
754	rs7447927	DNAJC18	2.22e-05	0.00402	3.64e-05	0.00129	0.00984	0.635	0.00565	0.11	0.0151
755	rs62233922	RFTN1	2.23e-05	0.00403	3.64e-05	0.00786	0.0319	0.0525	0.0119	0.812	0.667
756	rs73094966	LINC00698	2.23e-05	0.00403	1.7e-05	0.0127	0.042	1.25e-06	0.0769	0.0967	0.0287
757	rs62117770	ZNF180	2.28e-05	0.00409	4.65e-05	0.00903	0.0346	0.0019	0.156	0.0788	0.313
758	rs74896922	GSTA3	2.29e-05	0.00412	1.09e-05	0.000123	0.0019	0.00229	0.104	0.00396	0.709
759	rs117679183	MIR2117HG	2.41e-05	0.0043	2.01e-05	0.00102	0.0084	0.651	0.000973	0.0739	0.31
760	rs10830964	MTNR1B	2.46e-05	0.00437	2.45e-05	0.00877	0.0341	0.226	0.0967	0.00756	0.999
761	rs11540095	HPF1	2.46e-05	0.00438	1.31e-05	0.0156	0.0473	4.6e-06	0.0343	0.359	0.0341
762	rs68190848	MAP3K21	2.48e-05	0.0044	8.81e-06	0.00295	0.0173	2.13e-05	0.00549	0.717	0.661
763	rs10814129	GALT	2.49e-05	0.00441	1.14e-05	0.00359	0.0194	0.00465	0.128	0.0729	0.634
764	rs11254266	TASOR2	2.49e-05	0.00442	7.44e-06	0.00812	0.0325	0.000275	0.301	0.304	0.0295
765	rs4542390	ART1	2.51e-05	0.00444	2.69e-05	0.00213	0.0141	0.0846	0.887	0.172	0.0032
766	rs16953671	GATM	2.58e-05	0.00455	3.6e-05	0.00506	0.0243	2.8e-06	0.115	0.00375	0.56
767	rs1949042	C3orf70	2.59e-05	0.00456	2.48e-05	0.0131	0.0427	0.0112	0.337	0.181	0.0731
768	rs61907791	ETS1	2.59e-05	0.00457	2.54e-05	0.011	0.0388	8.59e-05	0.938	0.235	0.00851
769	rs10484575	ATG5	2.65e-05	0.00465	3.19e-05	0.00513	0.0245	2.65e-06	0.00317	0.13	0.296
770	rs12042479	FYB2	2.71e-05	0.00475	4.65e-05	0.00126	0.00975	5.81e-05	0.847	0.0667	0.00307
771	rs998259	CDKN3	2.73e-05	0.00477	5.59e-05	0.00395	0.0206	2.8e-06	0.112	0.0294	0.00645
772	rs17047655	EFEMP1	2.75e-05	0.0048	6.23e-05	2.1e-09	2.01e-07	0.999	1.98e-06	0.579	0.95
773	rs10133795	RNF212B	2.88e-05	0.00499	0.000123	0.000337	0.00392	0.000381	0.252	0.0114	0.102
774	rs11588923	RPRD2	2.92e-05	0.00505	0.000101	0.00681	0.0291	3.22e-05	0.348	0.0117	0.456
775	rs55641385	SUMO4	2.93e-05	0.00507	2.39e-05	0.00675	0.029	0.0166	0.027	0.457	0.471
776	rs6100138	LINC01711	2.95e-05	0.00509	3.59e-05	0.00662	0.0287	1.21e-06	0.00959	0.0297	0.116
777	rs13435690	CASP3	2.97e-05	0.00513	5.11e-05	0.0065	0.0284	0.0015	0.267	0.0414	0.294
778	rs601325	GDF7	3.01e-05	0.00518	2.01e-05	0.00187	0.0129	2.05e-05	0.00535	0.751	0.153
779	rs66471222	LINC02052	3.01e-05	0.00518	2.82e-05	2.21e-05	0.000512	9.86e-07	0.000341	0.754	0.0142
780	rs12174383	HTR1B	3.02e-05	0.0052	1.22e-05	0.00484	0.0235	6.14e-06	0.26	0.00269	0.508
781	rs4920481	ALDH4A1	3.04e-05	0.00523	3.74e-05	0.000988	0.00828	0.011	0.017	0.207	0.419
782	rs4758111	DNHD1	3.05e-05	0.00524	1.44e-05	4.38e-05	0.000869	0.307	0.000295	0.0756	0.543
783	rs11601	CSTF2T	3.12e-05	0.00535	2.34e-05	0.00167	0.0119	0.374	0.00126	0.155	0.564
784	rs2181418	LINC01140	3.13e-05	0.00536	3.33e-05	0.000545	0.00553	0.00395	0.0327	0.246	0.0782
785	rs61045132	ANGPTL8	3.17e-05	0.00542	3.07e-05	0.00196	0.0133	5.39e-07	0.00219	0.0767	0.163
786	rs1683576	ELANE	3.23e-05	0.00551	4.3e-05	0.0106	0.0382	4.85e-05	0.0208	0.744	0.0616
787	rs13054099	SLC25A17	3.3e-05	0.00562	1.73e-05	8.96e-05	0.00151	0.87	0.0217	0.0125	0.000412
788	rs61772203	CLCNKB	3.34e-05	0.00567	4.93e-05	0.0001	0.00164	1.16e-05	0.0025	0.758	0.0208
789	rs11698673	LNCNEF	3.34e-05	0.00567	1.29e-05	0.000156	0.00225	0.0642	0.568	0.00118	0.862
790	rs117990747	EVA1C	3.37e-05	0.00572	1.55e-05	0.00959	0.0359	0.00551	0.655	0.0485	0.0543
791	rs13177154	PRLR	3.37e-05	0.00572	2.07e-05	0.00228	0.0148	0.00164	0.146	0.0341	0.906
792	rs10459061	LINC01559	3.38e-05	0.00573	6.5e-06	0.000249	0.00317	0.0808	0.81	0.00113	0.379
793	rs16943563	RORA	3.48e-05	0.00588	3.35e-05	0.00844	0.0333	0.0659	0.206	0.814	0.00899
794	rs778585	CD14	3.55e-05	0.00597	5.21e-05	0.000751	0.00688	0.00188	0.0167	0.454	0.147
795	rs12347165	SECISBP2	3.56e-05	0.00598	5.07e-05	0.00805	0.0324	0.00172	0.0728	0.152	0.272
796	rs7862042	INSL6	3.59e-05	0.00602	4.21e-05	0.00351	0.0192	5.87e-06	0.00677	0.0648	0.927
797	rs4461038	LINGO1	3.59e-05	0.00603	4.5e-05	0.00225	0.0146	0.0177	0.771	0.975	0.0026
798	rs113442294	GZMK	3.6e-05	0.00605	3.44e-05	1.53e-07	7.97e-06	0.0178	0.263	0.192	0.000485
799	rs7645995	EAF1	3.63e-05	0.00609	1.57e-05	0.00497	0.024	0.000148	0.0268	0.395	0.177
800	rs6045599	LINC00652	3.64e-05	0.0061	1.37e-05	0.0121	0.041	0.0192	0.469	0.0266	0.639
801	rs1645980	CDH3	3.64e-05	0.0061	8.03e-05	0.0126	0.0417	0.00046	0.0162	0.686	0.64
802	rs13410272	LINC01920	3.66e-05	0.00613	0.00032	0.00249	0.0156	0.999	0.00216	0.269	0.0331
803	rs4711257	CDSN	3.69e-05	0.00617	1.51e-05	0.00373	0.0199	0.173	0.754	0.00358	0.357
804	rs7675998	NAF1	3.7e-05	0.00619	1.99e-05	0.0136	0.0437	6.52e-05	0.843	0.01	0.807
805	rs4598675	ALDH3B1	3.71e-05	0.0062	6.39e-05	0.00443	0.0222	0.033	0.0264	0.564	0.121
806	rs117948526	GRAP	3.76e-05	0.00627	4.6e-05	9.34e-06	0.000263	0.0994	0.52	0.000591	0.336
807	rs73038402	FXYD7	3.86e-05	0.00641	6.32e-05	0.0109	0.0386	9.73e-05	0.291	0.158	0.00627
808	rs590617	GBP2	3.9e-05	0.00647	7.73e-05	9.22e-05	0.00154	0.43	0.000171	0.63	0.429
809	rs16960654	PCAT18	3.91e-05	0.00648	4.47e-05	0.000651	0.00628	9.61e-06	0.00123	0.352	0.757
810	rs1353622	KRT222	3.93e-05	0.00651	7.29e-05	0.00259	0.016	0.00181	0.0185	0.378	0.533
811	rs62035545	MT1M	3.96e-05	0.00655	7.09e-05	4.51e-11	7.01e-09	0.697	0.872	0.81	2.12e-08
812	rs12442376	DNAJA4	3.99e-05	0.00659	2.71e-05	0.000805	0.00721	0.00619	0.161	0.0365	0.205
813	rs1109295	UBASH3A	4.02e-05	0.00663	4.69e-05	8.23e-05	0.00142	0.12	0.00238	0.38	0.0903
814	rs3825256	PWP1	4.03e-05	0.00664	5.53e-05	0.00162	0.0117	0.662	0.263	0.0121	0.00649
815	rs4742119	ERMP1	4.1e-05	0.00674	1.83e-05	0.00897	0.0345	0.00958	0.148	0.189	0.108
816	rs972210	PPARGC1A	4.12e-05	0.00677	1.17e-05	0.00863	0.0337	0.00264	0.508	0.701	0.0107
817	rs12570830	GDI2	4.15e-05	0.00681	4.19e-05	0.0147	0.0455	0.00694	0.0836	0.684	0.185
818	rs4798	ITGB1BP1	4.17e-05	0.00684	3.95e-05	0.00252	0.0157	0.00126	0.708	0.926	0.00397
819	rs59938328	LINC02141	4.29e-05	0.007	0.000106	0.000853	0.00755	0.291	0.00081	0.226	0.869
820	rs117217505	FGF8	4.33e-05	0.00706	8.46e-06	0.00144	0.0107	2.78e-06	0.00188	0.27	0.563
821	rs11672845	LILRB5	4.33e-05	0.00706	4.36e-05	3.7e-10	4.47e-08	0.746	5.56e-08	0.781	0.777
822	rs7173789	CEMIP	4.39e-05	0.00714	2.32e-05	0.0121	0.041	0.194	0.82	0.0159	0.0939
823	rs13169133	RAB24	4.46e-05	0.00724	3.96e-05	0.00889	0.0344	8.46e-05	0.00865	0.951	0.627
824	rs77585144	CARD8	4.49e-05	0.00728	7.72e-05	0.00267	0.0162	0.0445	0.565	0.145	0.0278
825	rs7292322	LINC02554	4.49e-05	0.00728	1.48e-05	7.04e-05	0.00126	6.23e-08	0.0013	0.003	0.586
826	rs7643457	ADIPOQ	4.5e-05	0.00729	4.13e-05	0.000427	0.00463	9.45e-05	0.803	0.0122	0.0147
827	rs112077186	LINC02422	4.57e-05	0.00739	5.5e-05	0.000909	0.00787	0.0548	0.00465	0.5	0.901
828	rs62036221	NAGPA	4.59e-05	0.00742	4.37e-05	0.000258	0.00326	4.55e-05	0.000671	0.69	0.999
829	rs1626172	LINC01721	4.59e-05	0.00742	6.48e-05	0.00961	0.0359	5.21e-06	0.0347	0.322	0.0162
830	rs215527	PDYN	4.6e-05	0.00743	0.000407	0.0125	0.0416	0.000559	0.0313	0.456	0.228
831	rs79475444	ALKAL1	4.67e-05	0.00752	0.000247	0.00171	0.0122	0.303	0.00135	0.823	0.402
832	rs349414	SMIM1	4.73e-05	0.0076	7.49e-05	0.0109	0.0387	1.12e-05	0.1	0.121	0.00899
833	rs705312	TMEM130	4.75e-05	0.00763	7.55e-05	0.00622	0.0276	1.39e-05	0.0364	0.016	0.812
834	rs155805	PCDHGA2	4.77e-05	0.00765	4.5e-05	6.45e-08	3.86e-06	0.669	6.97e-06	0.537	0.861
835	rs74317681	SLC5A12	4.8e-05	0.00769	6.59e-05	3.29e-10	4.13e-08	0.694	1.68e-06	0.977	0.781
836	rs11902670	LINC01304	4.8e-05	0.0077	1.68e-05	0.000461	0.00488	0.00319	0.107	0.714	0.00517
837	rs60717238	SDHA	4.82e-05	0.00773	5.26e-05	0.00755	0.031	0.02	0.501	0.0334	0.398
838	rs28677919	LRRCC1	4.85e-05	0.00776	0.000137	0.000503	0.00518	0.572	0.00132	0.0554	0.749
839	rs1050700	AK8	4.86e-05	0.00778	6.04e-05	0.0146	0.0455	0.171	0.016	0.289	0.647
840	rs13135685	HGFAC	4.98e-05	0.00794	3.06e-05	0.00256	0.0159	0.0136	0.85	0.617	0.00348
841	rs77149690	SMAD2	5.02e-05	0.00799	6.05e-05	7.55e-05	0.00134	3.59e-08	0.0207	0.000419	0.0379
842	rs342543	VIPR1	5.03e-05	0.00802	3.97e-05	0.0081	0.0325	0.0358	0.528	0.901	0.00631
843	rs28973140	GPRACR	5.04e-05	0.00802	3.14e-05	0.00128	0.0098	8.8e-06	0.00858	0.914	0.0195
844	rs7026796	CCDC187	5.06e-05	0.00805	2.28e-05	0.00325	0.0185	0.000823	0.0908	0.252	0.0708
845	rs161054	FUCA2	5.1e-05	0.0081	6.28e-05	0.00244	0.0154	0.43	0.00168	0.281	0.58
846	rs796283	CRYGD	5.1e-05	0.0081	5.86e-05	0.00237	0.0152	0.0309	0.365	0.0678	0.034
847	rs3828610	PDGFRB	5.11e-05	0.00811	6.58e-05	0.00662	0.0287	0.0851	0.0643	0.849	0.0243
848	rs1360756	SMLR1	5.11e-05	0.00811	5.31e-05	0.0027	0.0163	1.41e-05	0.643	0.0183	0.0185
849	rs2838895	KRTAP10-4	5.19e-05	0.00823	4.42e-05	0.00127	0.0098	0.0177	0.812	0.00772	0.148
850	rs56070132	GSKIP	5.2e-05	0.00824	1.99e-06	0.00034	0.00393	0.000209	0.00934	0.913	0.118
851	rs3856138	GNL2	5.22e-05	0.00826	4.63e-05	0.00386	0.0203	1.54e-05	0.616	0.00261	0.406
852	rs6785095	PTPRG	5.33e-05	0.00842	0.000103	0.000126	0.00192	5.07e-07	0.128	0.00232	0.00162
853	rs4588716	SLC35F1	5.39e-05	0.0085	4.09e-05	0.000291	0.00353	0.0224	0.956	0.901	0.000505
854	rs36122643	STIMATE	5.43e-05	0.00854	0.000414	0.00017	0.00242	7.9e-06	0.00126	0.462	0.0157
855	rs2425228	GDF5	5.44e-05	0.00855	4.59e-05	0.00762	0.0312	0.00015	0.6	0.902	0.00605
856	rs966846	SNPH	5.44e-05	0.00856	5.7e-05	0.00907	0.0347	0.0165	0.526	0.17	0.0372
857	rs12199670	SYNGAP1	5.44e-05	0.00856	3.56e-05	0.00387	0.0203	0.649	0.00351	0.124	0.113
858	rs10904190	LINC02668	5.52e-05	0.00866	5.77e-05	0.000141	0.00211	0.178	0.735	0.528	0.000231
859	rs6794389	SFMBT1	5.6e-05	0.00877	1.86e-05	0.0135	0.0435	0.442	0.01	0.0588	0.604
860	rs78937950	ID4	5.65e-05	0.00883	6.29e-05	0.00573	0.0262	0.174	0.582	0.712	0.0164
861	rs5993718	CDC45	5.72e-05	0.00893	6.19e-05	0.00779	0.0317	0.0175	0.624	0.175	0.0517
862	rs7172132	ANXA2	5.75e-05	0.00896	6.85e-05	0.00595	0.0269	0.0688	0.0135	0.843	0.488
863	rs2614079	PNOC	5.84e-05	0.00909	6.75e-05	0.000197	0.00268	0.272	0.71	0.0565	0.0013
864	rs3794763	NOS2	5.88e-05	0.00914	1.8e-05	0.00725	0.0302	0.000122	0.05	0.606	0.0495
865	rs566082	ASIC4	6.03e-05	0.00932	0.000102	0.00109	0.00883	0.0409	0.228	0.0805	0.034
866	rs28561689	ANKRD60	6.14e-05	0.00946	6.77e-05	0.00306	0.0178	0.238	0.553	0.00262	0.891
867	rs76098787	DAB2IP	6.17e-05	0.0095	8.73e-05	5.88e-05	0.00109	0.449	0.000328	0.548	0.429
868	rs6562923	LMO7	6.19e-05	0.00953	5.17e-05	0.00353	0.0192	0.0597	0.388	0.0133	0.427
869	rs11843427	LINC00374	6.23e-05	0.00958	5.74e-05	0.00211	0.014	1.06e-06	0.00576	0.0129	0.309
870	rs769008	FAM25C	6.24e-05	0.0096	7.51e-05	0.00226	0.0146	0.0355	0.223	0.0291	0.695
871	rs11667953	RPS9	6.26e-05	0.00962	5.64e-05	0.00519	0.0246	0.0982	0.00886	0.835	0.549
872	rs6021297	NFATC2	6.32e-05	0.00969	6.71e-05	0.00896	0.0345	7.35e-06	0.00507	0.184	0.255
873	rs10798977	HMGB4	6.37e-05	0.00975	6.64e-05	0.00287	0.017	9.68e-07	0.0193	0.00724	0.0638
874	rs3008302	KNDC1	6.37e-05	0.00976	9.27e-05	0.00588	0.0267	0.000725	0.688	0.00975	0.837
875	rs4917552	MXI1	6.39e-05	0.00978	2.24e-05	0.000685	0.00648	0.563	0.0507	0.00528	0.413
876	rs35828634	ZFP36L1	6.42e-05	0.00981	4.3e-05	0.00761	0.0311	8.05e-06	0.0114	0.0447	0.899
877	rs2472297	NEIL1	6.47e-05	0.00987	7.39e-05	0.0123	0.0413	3.92e-05	0.0541	0.0197	0.904
878	rs56124612	PPP3R1	6.49e-05	0.00991	4.32e-05	1.99e-05	0.000477	1.39e-08	0.000251	0.00342	0.0792
879	rs56062530	MAF	6.53e-05	0.00995	6.09e-05	3.22e-11	5.26e-09	0.306	0.719	0.0826	1.19e-08
880	rs12981080	APOE	6.55e-05	0.00999	2.87e-05	2.07e-07	1.06e-05	2.52e-10	2.66e-05	7.28e-05	0.111
881	rs73194089	STX18	6.56e-05	0.00999	4.92e-05	0.00015	0.0022	0.569	0.617	0.22	0.000291
882	rs117632023	LINC02138	6.56e-05	0.01	9.52e-05	0.000202	0.00271	2.24e-05	0.00101	0.979	0.144
883	rs12554845	VLDLR	6.61e-05	0.0101	6.06e-05	0.0149	0.0459	0.000497	0.669	0.649	0.0135
884	rs2868346	CTSA	6.63e-05	0.0101	3.19e-05	0.00296	0.0173	0.272	0.00735	0.591	0.0475
885	rs2246279	PADI1	6.65e-05	0.0101	5.69e-05	0.000405	0.00443	0.142	0.507	0.00679	0.124
886	rs757033	GNGT1	6.68e-05	0.0101	4.18e-05	0.00275	0.0165	0.0539	0.468	0.022	0.641
887	rs7979266	TAS2R46	6.68e-05	0.0101	7.9e-05	0.00707	0.0297	0.014	0.0577	0.599	0.0886
888	rs11222226	NTM	6.69e-05	0.0102	1.05e-05	0.0161	0.0482	0.0636	0.89	0.211	0.0173
889	rs12980744	TFPT	6.79e-05	0.0103	5.57e-05	0.00439	0.0221	0.000216	0.157	0.0242	0.525
890	rs76311065	ZNF233	6.88e-05	0.0104	0.000127	0.00539	0.0251	0.659	0.0572	0.00603	0.216
891	rs73336260	PROP1	6.9e-05	0.0104	8.38e-05	0.000246	0.00315	6.85e-06	0.000866	0.597	0.0333
892	rs11064895	LINC00934	6.91e-05	0.0104	6.22e-05	0.00997	0.0367	0.0622	0.0234	0.819	0.486
893	rs1108683	SLC16A6	6.95e-05	0.0105	5.95e-05	0.00267	0.0162	0.333	0.499	0.00359	0.0506
894	rs9394023	NRM	7e-05	0.0105	0.000148	0.00107	0.0087	0.00188	0.033	0.113	0.373
895	rs1859249	NLRC3	7.03e-05	0.0106	3.15e-05	0.0164	0.0488	0.00842	0.305	0.0791	0.213
896	rs12942470	ABI3	7.06e-05	0.0106	7.63e-05	1.54e-05	0.000394	0.44	0.987	0.00799	0.000572
897	rs34909368	LPAR5	7.11e-05	0.0107	8.3e-05	0.00466	0.023	0.000102	0.347	0.0528	0.0465
898	rs59088638	GALNT6	7.14e-05	0.0107	8.59e-05	0.00139	0.0104	0.0396	0.161	0.365	0.0414
899	rs147124884	GPA33	7.19e-05	0.0108	0.000367	0.0156	0.0473	1.69e-05	0.0503	0.0302	0.0889
900	rs34207167	LINC01177	7.24e-05	0.0108	7.92e-05	0.00097	0.00819	8.32e-05	0.00253	0.712	0.501
901	rs9808387	LINC00487	7.25e-05	0.0109	4.69e-05	0.0144	0.0451	0.1	0.102	0.0774	0.279
902	rs10484030	FBLN5	7.28e-05	0.0109	6.56e-05	0.00884	0.0343	0.139	0.236	0.825	0.00601
903	rs112523142	CYBA	7.39e-05	0.011	6.67e-05	2.01e-09	1.96e-07	0.569	1.3e-06	0.381	0.768
904	rs56309601	KCNH5	7.47e-05	0.0111	6.95e-05	0.00217	0.0142	0.0656	0.275	0.497	0.00513
905	rs60708109	TAS2R31	7.48e-05	0.0112	9.9e-05	0.00353	0.0192	0.0123	0.0327	0.171	0.435
906	rs7553372	KLHL21	7.5e-05	0.0112	0.00012	0.000773	0.00703	0.000466	0.483	0.828	0.00113
907	rs4666289	ALK	7.52e-05	0.0112	4.62e-05	0.00122	0.0095	6.74e-05	0.0656	0.818	0.00537
908	rs7703662	PAIP1	7.56e-05	0.0113	8.24e-05	0.000329	0.00387	0.572	0.00354	0.208	0.0066
909	rs2270967	MCCC1	7.59e-05	0.0113	4.29e-05	0.0065	0.0284	0.0051	0.564	0.453	0.0168
910	rs143371364	NMB	7.62e-05	0.0113	9.43e-05	0.000405	0.00443	0.00447	0.0694	0.309	0.0402
911	rs7550207	IFI16	7.64e-05	0.0113	6.68e-05	0.0108	0.0384	0.0128	0.236	0.0348	0.814
912	rs139720593	MZT2A	7.7e-05	0.0114	0.000106	0.000645	0.00625	0.0191	0.0176	0.555	0.149
913	rs7586731	PLEK	7.86e-05	0.0116	2.9e-05	0.00432	0.0218	0.0575	0.662	0.00623	0.355
914	rs16835783	MUC13	7.88e-05	0.0116	8.69e-05	0.00644	0.0282	0.73	0.0119	0.0156	0.399
915	rs12692386	ADAM17	7.94e-05	0.0117	4.32e-05	0.00595	0.0269	0.0532	0.873	0.00637	0.669
916	rs7968951	PRH1	7.94e-05	0.0117	0.000187	0.0144	0.0452	0.00147	0.0429	0.835	0.246
917	rs10221070	SOCS1	7.96e-05	0.0117	4.43e-05	0.00957	0.0359	0.000165	0.0654	0.15	0.17
918	rs13030171	LINC01831	7.97e-05	0.0118	4.08e-05	0.00099	0.00828	5.75e-07	0.00132	0.0206	0.0432
919	rs9638081	DNAJB6	7.97e-05	0.0118	3.71e-05	0.0112	0.0391	0.212	0.607	0.085	0.0124
920	rs3018318	DPP3	8.02e-05	0.0118	1.43e-05	0.0169	0.0495	1.65e-05	0.486	0.0134	0.761
921	rs498625	CEP350	8.05e-05	0.0119	0.000146	0.00332	0.0187	0.000603	0.0141	0.582	0.215
922	rs415499	APOC1	8.15e-05	0.012	0.000101	0.000402	0.00442	2.45e-06	0.00195	0.299	0.0154
923	rs56399780	UBE2G2	8.22e-05	0.0121	6.18e-05	0.00193	0.0131	4.8e-06	0.844	0.0054	0.0396
924	rs11777351	ADCK5	8.29e-05	0.0121	5.47e-05	0.00432	0.0218	0.0458	0.637	0.0183	0.424
925	rs10186133	IL1RN	8.32e-05	0.0122	0.00011	0.00836	0.033	7.78e-06	0.0116	0.311	0.0578
926	rs73207490	USP17L7	8.34e-05	0.0122	9.56e-05	0.0134	0.0433	0.00904	0.277	0.163	0.101
927	rs7911979	GRID1	8.37e-05	0.0122	6.88e-05	0.000583	0.00578	0.0166	0.0706	0.175	0.0837
928	rs171443	PLCD3	8.37e-05	0.0122	8.33e-05	0.00257	0.016	0.00179	0.0542	0.101	0.918
929	rs71329131	CSDC2	8.39e-05	0.0123	7.46e-05	0.00923	0.035	1.72e-06	0.0401	0.0241	0.119
930	rs10899532	GAB2	8.45e-05	0.0123	4.19e-05	0.000654	0.0063	5e-07	0.0112	0.00409	0.868
931	rs62263345	LINC00635	8.49e-05	0.0124	5.21e-05	0.0163	0.0487	2.36e-06	0.0304	0.0494	0.174
932	rs296684	NFIL3	8.57e-05	0.0125	3.52e-05	0.00517	0.0246	6.81e-06	0.572	0.011	0.0485
933	rs35499018	STIM2	8.57e-05	0.0125	0.000109	0.00675	0.029	0.000488	0.0143	0.56	0.35
934	rs77553091	PCDHGB4	8.59e-05	0.0125	0.000112	0.000776	0.00705	0.395	0.00157	0.255	0.597
935	rs78638420	PTH1R	8.74e-05	0.0127	0.000149	0.0161	0.0482	0.000376	0.583	0.0129	0.711
936	rs233536	CDH16	8.76e-05	0.0127	4.68e-05	0.00121	0.0095	2.67e-07	0.00143	0.0537	0.535
937	rs10509554	IFIT1	8.83e-05	0.0128	7.18e-05	0.00223	0.0145	0.165	0.917	0.00344	0.86
938	rs57731889	VHLL	8.91e-05	0.0129	0.000115	0.0136	0.0437	0.0191	0.0883	0.234	0.491
939	rs76003993	FAP	8.92e-05	0.0129	0.000225	0.000678	0.00642	0.0312	0.314	0.621	0.00629
940	rs56068671	CRISP1	8.92e-05	0.0129	6.24e-05	0.000173	0.00245	0.423	0.663	0.000326	0.177
941	rs6052519	SLC52A3	8.98e-05	0.013	0.000276	2.22e-12	5e-10	0.725	2.31e-08	0.646	0.112
942	rs4899488	VRTN	9e-05	0.013	7.79e-05	0.000198	0.00268	0.0703	0.00151	0.445	0.969
943	rs6458495	ANKRD66	9.04e-05	0.0131	0.000208	0.017	0.0498	0.000419	0.0753	0.855	0.045
944	rs508778	MAJIN	9.08e-05	0.0131	9.52e-05	0.0148	0.0456	0.00182	0.309	0.106	0.156
945	rs818583	BZW2	9.11e-05	0.0131	0.000156	0.0111	0.0388	0.00132	0.361	0.111	0.0838
946	rs550066	OASL	9.11e-05	0.0131	0.000127	0.00288	0.017	0.0251	0.138	0.0938	0.534
947	rs17573790	CFHR2	9.16e-05	0.0132	3.22e-05	0.00943	0.0355	0.0778	0.014	0.937	0.771
948	rs57228086	FABP4	9.17e-05	0.0132	8.66e-05	0.00219	0.0143	1.76e-06	0.0163	0.0114	0.708
949	rs13388224	FAM98A	9.22e-05	0.0133	8.12e-05	0.0051	0.0244	0.00572	0.0498	0.199	0.269
950	rs71334063	LRRC3	9.26e-05	0.0133	7.27e-05	0.000235	0.00303	0.0689	0.296	0.00317	0.218
951	rs34797234	SGSM2	9.34e-05	0.0134	7.81e-05	0.00874	0.0341	0.000158	0.599	0.0557	0.0181
952	rs7986190	SOX21	9.38e-05	0.0135	0.00015	1.61e-23	1.5e-20	0.847	0.947	0.955	3.85e-16
953	rs12817562	LGR5	9.49e-05	0.0136	0.000122	8.99e-06	0.000255	0.0035	0.0218	0.0174	0.257
954	rs5761530	SRRD	9.51e-05	0.0136	0.000222	0.00771	0.0315	1.16e-05	0.0831	0.0383	0.0242
955	rs12980084	TRIP10	9.52e-05	0.0136	0.000135	0.000567	0.0057	0.114	0.00838	0.479	0.594
956	rs1805312	RGS3	9.66e-05	0.0138	3.73e-05	0.0124	0.0415	0.000915	0.0816	0.188	0.261
957	rs107321	FAM230J	9.74e-05	0.0139	0.000177	0.00196	0.0133	0.0349	0.136	0.0368	0.464
958	rs3756583	PPIP5K2	9.75e-05	0.0139	0.000124	0.00172	0.0122	2.33e-06	0.0658	0.00164	0.406
959	rs76751500	SYCE1L	9.76e-05	0.0139	9.53e-05	0.0168	0.0495	0.00189	0.0794	0.15	0.863
960	rs7712407	LINC02142	9.8e-05	0.014	0.000169	0.0028	0.0167	0.0183	0.0459	0.156	0.675
961	rs9895477	KRT17	9.87e-05	0.014	0.000106	0.000891	0.00777	0.377	0.226	0.569	0.00104
962	rs111571999	PPP1R15A	9.99e-05	0.0142	0.000121	5.09e-05	0.000978	4.09e-08	0.00148	0.00118	0.0249
963	rs1382494	METTL7B	0.0001	0.0142	4.47e-05	0.0101	0.0369	0.00131	0.0898	0.738	0.0655
964	rs1942964	ST8SIA3	0.000101	0.0143	0.00011	0.017	0.0497	0.000222	0.784	0.0216	0.253
965	rs2232428	OR14J1	0.000101	0.0143	7.1e-05	0.00807	0.0324	4.76e-06	0.0945	0.0474	0.0165
966	rs72726219	ASAP1	0.000101	0.0144	7.37e-05	0.0144	0.0451	0.000674	0.562	0.0359	0.216
967	rs62244881	LINC00877	0.000102	0.0144	4.14e-05	0.00879	0.0342	0.00273	0.0985	0.122	0.493
968	rs2119547	C18orf32	0.000103	0.0145	0.00015	0.012	0.0408	0.000176	0.012	0.233	0.668
969	rs113689582	CIP2A	0.000103	0.0145	8.03e-05	0.00744	0.0308	1.8e-05	0.693	0.00479	0.305
970	rs74618593	CARD11	0.000103	0.0145	0.000227	0.00998	0.0367	0.108	0.0441	0.483	0.369
971	rs7255083	ZNF283	0.000104	0.0146	0.000114	0.000181	0.0025	3.78e-05	0.0594	0.769	0.00114
972	rs3784733	ST8SIA2	0.000105	0.0147	0.000155	0.00251	0.0157	0.00688	0.649	0.313	0.00893
973	rs7110811	PIWIL4	0.000105	0.0148	0.000125	0.00612	0.0273	0.00117	0.0214	0.345	0.756
974	rs71433015	GPC6	0.000105	0.0148	0.000163	0.0117	0.04	4.42e-06	0.0475	0.0116	0.397
975	rs6857696	DMP1	0.000105	0.0148	7.08e-05	1.83e-06	6.49e-05	0.221	0.533	0.956	1.52e-05
976	rs2286998	HTRA3	0.000106	0.0149	0.000116	8.74e-06	0.000249	0.0666	0.783	0.000113	0.713
977	rs922048	SEC11C	0.000107	0.015	5.64e-05	0.00105	0.00862	0.0524	0.484	0.00502	0.172
978	rs831574	ATXN7	0.000109	0.0152	0.000182	0.0169	0.0496	1.17e-05	0.0214	0.201	0.0728
979	rs55934326	PIMREG	0.000109	0.0153	3.28e-05	0.00934	0.0353	0.00433	0.167	0.866	0.0432
980	rs853230	C17orf78	0.00011	0.0154	4.96e-05	0.000307	0.00368	0.407	0.0489	0.000523	0.521
981	rs6510493	ALKBH6	0.00011	0.0154	0.000179	0.00539	0.0251	0.137	0.986	0.0871	0.0107
982	rs2073401	ACAA1	0.00011	0.0154	0.000291	0.00756	0.031	0.000326	0.978	0.0152	0.0943
983	rs11599440	LRRC20	0.00011	0.0154	0.000119	0.000862	0.0076	0.00396	0.307	0.202	0.0102
984	rs13055518	AIFM3	0.000112	0.0156	0.000132	0.00142	0.0106	0.0121	0.235	0.879	0.0057
985	rs1054521	LINC02182	0.000113	0.0157	0.000126	0.000333	0.0039	0.433	0.000781	0.754	0.942
986	rs7519174	RHOC	0.000114	0.0159	9.78e-05	6.14e-07	2.66e-05	0.142	0.837	0.382	0.000175
987	rs1054839	LINC00313	0.000115	0.0159	0.000161	0.00332	0.0187	0.0176	0.0189	0.259	0.474
988	rs12304514	SLCO1B3	0.000115	0.016	8.08e-05	0.0035	0.0192	0.671	0.00677	0.0233	0.707
989	rs11227131	PCNX3	0.000115	0.016	8.48e-05	0.016	0.048	2.39e-05	0.337	0.0065	0.584
990	rs651164	TCP1	0.000115	0.016	0.000127	0.00992	0.0366	0.359	0.0359	0.0167	0.659
991	rs2256764	CTDSPL2	0.000116	0.0161	0.00015	2.61e-08	1.79e-06	0.385	0.688	3.29e-06	0.917
992	rs3788304	GNB1L	0.000117	0.0162	8.06e-05	2.26e-05	0.000519	0.0897	0.372	0.000901	0.0543
993	rs3806862	MGAT1	0.000117	0.0162	6.08e-05	0.00037	0.00416	0.00479	0.101	0.0191	0.831
994	rs3922702	RGR	0.000117	0.0162	5.48e-05	7.02e-10	8.04e-08	0.848	9.11e-08	0.809	0.333
995	rs59586120	ZNF394	0.000118	0.0162	0.000158	0.00263	0.0161	0.000201	0.778	0.00959	0.0924
996	rs6428435	LINC01221	0.000118	0.0163	0.000205	0.00108	0.00876	0.219	0.0043	0.83	0.393
997	rs10176266	SH3BP4	0.000119	0.0164	0.000135	6.01e-13	1.64e-10	0.00609	0.187	0.0592	3.63e-08
998	rs74657593	TMTC2	0.000119	0.0164	0.000169	0.0101	0.0369	0.0459	0.8	0.473	0.0123
999	rs2721062	RGCC	0.000119	0.0164	0.000142	1.32e-14	5.06e-12	0.00454	0.0807	0.0109	9.04e-08
1000	rs10191266	MATN3	0.00012	0.0165	0.00012	0.000981	0.00827	0.0986	0.371	0.124	0.00938
1001	rs11680937	XDH	0.00012	0.0165	0.000135	0.00017	0.00242	3.32e-06	0.00208	0.014	0.587
1002	rs11643347	HCFC1R1	0.00012	0.0166	6.58e-05	0.00446	0.0223	0.00677	0.0463	0.145	0.553
1003	rs1760892	RNASE4	0.000121	0.0166	2.73e-05	5.75e-07	2.54e-05	0.0811	0.154	0.000186	0.787
1004	rs56371618	TEX47	0.000121	0.0166	0.00014	0.00373	0.0199	2.55e-06	0.0408	0.0509	0.0142
1005	rs6505521	SLFN13	0.000121	0.0166	0.000886	0.000563	0.00568	2.45e-05	0.00205	0.317	0.00839
1006	rs112583257	ZFAND2A	0.000122	0.0167	0.000143	0.0159	0.0479	0.000174	0.377	0.0171	0.543
1007	rs774896	CTDSP2	0.000122	0.0168	0.000132	0.0151	0.0463	0.00247	0.836	0.917	0.0114
1008	rs9637706	LINC02504	0.000123	0.0168	9.64e-05	1.53e-05	0.000392	0.000106	0.0526	0.0124	0.0248
1009	rs2502798	LINC02436	0.000123	0.0168	8.75e-05	0.00203	0.0136	0.0474	0.483	0.188	0.00831
1010	rs35086974	VSTM4	0.000123	0.0168	0.000105	0.00277	0.0165	0.163	0.718	0.0435	0.0156
1011	rs4817572	KCNE2	0.000124	0.0169	0.000173	0.015	0.0461	0.000125	0.00952	0.469	0.981
1012	rs3114395	LINC01227	0.000124	0.0169	0.000192	0.00213	0.0141	0.0028	0.141	0.162	0.0378
1013	rs1746141	RNF183	0.000124	0.0169	1.34e-05	0.00516	0.0246	0.0115	0.169	0.0364	0.656
1014	rs74365530	SPINK7	0.000124	0.017	5.88e-05	0.000101	0.00164	3.66e-06	0.000903	0.998	0.033
1015	rs2427493	BIRC7	0.000125	0.0171	0.0004	0.0037	0.0198	0.0342	0.79	0.018	0.193
1016	rs10485414	CCN6	0.000125	0.0171	9.59e-05	0.000857	0.00757	0.0113	0.0136	0.129	0.735
1017	rs3181219	IL12B	0.000127	0.0173	0.000163	0.00334	0.0187	1.31e-06	0.0139	0.015	0.166
1018	rs2074295	TM6SF2	0.000127	0.0173	0.000126	0.000873	0.00767	0.418	0.618	0.00332	0.0284
1019	rs17750642	IFI30	0.000127	0.0173	0.000153	4.11e-08	2.66e-06	0.199	0.000126	0.0968	0.59
1020	rs74730018	SRD5A1	0.000128	0.0174	7.48e-05	0.0132	0.043	0.00147	0.0294	0.419	0.824
1021	rs17516020	DLG5	0.000128	0.0174	6.04e-05	0.000987	0.00828	6.03e-06	0.00651	0.281	0.00725
1022	rs74616707	FAM181A	0.000128	0.0174	0.000102	0.000216	0.00285	4.31e-06	0.00395	0.333	0.00398
1023	rs74369239	LINC01913	0.000129	0.0175	0.000349	0.00126	0.00975	0.0179	0.0144	0.0939	0.985
1024	rs12331200	S100P	0.000129	0.0175	0.00016	0.0138	0.044	0.000609	0.0426	0.313	0.259
1025	rs1893480	ONECUT2	0.00013	0.0176	0.000171	0.000332	0.00389	0.735	0.000661	0.405	0.0684
1026	rs10195109	ANKAR	0.000132	0.0178	0.000138	0.0141	0.0445	0.638	0.103	0.0343	0.0318
1027	rs2227381	GTPBP3	0.000133	0.0179	0.000186	0.00421	0.0215	0.118	0.546	0.0168	0.241
1028	rs11083110	OSBPL1A	0.000133	0.0179	0.000122	0.0127	0.0419	0.000316	0.0453	0.286	0.18
1029	rs6840587	EPHA5	0.000134	0.0181	0.000133	0.00552	0.0255	0.364	0.51	0.0622	0.0064
1030	rs343310	PLSCR5	0.000135	0.0181	0.000135	0.000496	0.00513	0.119	0.00905	0.322	0.855
1031	rs6871007	PKD2L2	0.000136	0.0182	0.000189	0.00901	0.0346	1.9e-05	0.217	0.00504	0.485
1032	rs56668873	SERPINB2	0.000136	0.0183	0.000146	0.0125	0.0416	0.377	0.0288	0.0388	0.808
1033	rs3112407	IRX4	0.000137	0.0183	0.000127	0.0016	0.0115	0.108	0.516	0.00889	0.126
1034	rs73154836	IQCA1L	0.000137	0.0183	2.74e-05	0.000286	0.0035	7.58e-06	0.00308	0.171	0.129
1035	rs7868750	DMRT2	0.000137	0.0184	0.000113	1.94e-09	1.92e-07	0.00845	0.0873	0.179	8.24e-06
1036	rs4785782	DYNC1LI2	0.000137	0.0184	9.75e-05	0.00811	0.0325	2.83e-06	0.014	0.0176	0.338
1037	rs745290	MTPAP	0.000137	0.0184	0.000136	0.0075	0.0309	0.0197	0.14	0.091	0.673
1038	rs4802383	BBC3	0.000137	0.0184	0.000146	0.00286	0.0169	0.379	0.243	0.00209	0.24
1039	rs12479880	CSNK2A1	0.000137	0.0184	0.000123	0.0031	0.0179	0.000479	0.989	0.285	0.00323
1040	rs6136179	RRBP1	0.000139	0.0186	6.31e-05	0.00417	0.0214	0.00053	0.443	0.578	0.00784
1041	rs7539614	FOXO6	0.00014	0.0187	0.000151	0.00291	0.0171	0.248	0.0124	0.211	0.252
1042	rs28690366	ZNF212	0.000141	0.0188	9.05e-05	0.0033	0.0187	0.00891	0.959	0.215	0.0161
1043	rs72765459	LINC01581	0.000141	0.0188	0.000118	0.0137	0.0439	0.00213	0.343	0.116	0.123
1044	rs4547096	CARNS1	0.000141	0.0188	5.47e-05	0.00252	0.0157	6.37e-07	0.0219	0.00908	0.0697
1045	rs79282983	ZNF211	0.000143	0.019	0.000239	0.000958	0.00814	0.0546	0.511	0.157	0.0124
1046	rs74795513	KCNC2	0.000143	0.019	0.000199	0.00823	0.0328	0.000579	0.575	0.0283	0.183
1047	rs12983889	SMG9	0.000144	0.0191	0.000125	0.0065	0.0284	0.0026	0.904	0.0328	0.133
1048	rs112060963	RAD9B	0.000145	0.0192	9.12e-05	5.57e-07	2.49e-05	0.366	0.513	4.75e-05	0.33
1049	rs55836228	TMC8	0.000145	0.0193	0.000277	0.000338	0.00392	4.89e-05	0.000449	0.598	0.685
1050	rs314727	TAS2R1	0.000146	0.0194	7e-05	0.00385	0.0203	0.00442	0.123	0.632	0.0233
1051	rs113204272	WBP4	0.000147	0.0194	0.000207	0.000809	0.00724	0.812	0.0472	0.125	0.00122
1052	rs72963710	SESN3	0.000148	0.0195	5.34e-05	0.001	0.00834	0.00213	0.176	0.0125	0.806
1053	rs1858154	LINC01087	0.000148	0.0196	0.000428	0.0015	0.011	9.76e-06	0.0187	0.00508	0.812
1054	rs72661102	CAMK2N1	0.000148	0.0196	0.000129	0.0019	0.013	0.0104	0.907	0.418	0.00398
1055	rs79749576	LINC01153	0.000149	0.0196	0.00038	4.66e-20	2.54e-17	0.252	0.453	0.232	7.92e-13
1056	rs115285308	IL21	0.000149	0.0196	9.24e-05	0.00574	0.0262	0.273	0.559	0.012	0.396
1057	rs35646088	SLC22A2	0.000149	0.0197	0.000826	0.000592	0.00584	0.0519	0.292	0.0035	0.768
1058	rs7168680	RPP25	0.00015	0.0197	0.000115	0.000659	0.00632	0.0832	0.284	0.00739	0.875
1059	rs5750543	APOBEC3D	0.000151	0.0198	0.000187	1.12e-06	4.4e-05	0.233	5.14e-05	0.724	0.572
1060	rs927185	IL17F	0.000151	0.0199	0.000136	0.00107	0.00875	8.26e-07	0.0248	0.00929	0.0183
1061	rs72729468	RGS16	0.000152	0.0199	0.000287	0.00678	0.029	7.89e-06	0.061	0.00675	0.545
1062	rs2739726	NAT2	0.000153	0.02	0.00017	0.000181	0.0025	0.0144	0.00126	0.213	0.838
1063	rs61844631	SFTA1P	0.000153	0.02	0.000144	0.0155	0.047	0.000376	0.62	0.871	0.0114
1064	rs35071802	FAHD2B	0.000153	0.02	0.000126	0.000465	0.00491	0.3	0.784	0.00833	0.00798
1065	rs557234	SCARA3	0.000154	0.0201	0.000183	0.00918	0.035	0.000488	0.626	0.00648	0.818
1066	rs11569839	NPPA	0.000154	0.0202	0.000139	0.0004	0.0044	4.19e-07	0.0017	0.00474	0.0387
1067	rs145724351	ERVW-1	0.000154	0.0202	0.000159	0.0132	0.0429	0.00113	0.775	0.0348	0.0699
1068	rs6659400	PPIH	0.000155	0.0202	0.000187	0.000699	0.00655	0.899	0.000801	0.0596	0.236
1069	rs28523829	GPRIN3	0.000155	0.0202	0.000452	0.0157	0.0474	0.00121	0.26	0.887	0.0126
1070	rs4756359	CD59	0.000155	0.0203	0.000227	0.00179	0.0125	0.00894	0.404	0.344	0.00841
1071	rs9552497	SKA3	0.000155	0.0203	0.000166	0.00822	0.0328	0.185	0.484	0.0086	0.766
1072	rs1349766	HBG2	0.000156	0.0204	0.000125	0.00966	0.036	0.00244	0.221	0.184	0.0908
1073	rs12130718	RGS7	0.000157	0.0204	0.000131	0.0014	0.0105	0.0516	0.789	0.827	0.00183
1074	rs17245368	THY1	0.000157	0.0205	0.000173	0.00909	0.0347	0.00613	0.0864	0.187	0.259
1075	rs4696254	MAB21L2	0.000158	0.0206	0.000165	0.00272	0.0164	2.07e-06	0.00351	0.0847	0.11
1076	rs237803	CCSAP	0.000159	0.0207	0.000176	0.00431	0.0218	0.591	0.0719	0.0036	0.428
1077	rs12641383	LIMCH1	0.000159	0.0207	0.0004	0.00398	0.0207	0.000237	0.188	0.00495	0.669
1078	rs55687912	CBLN1	0.00016	0.0208	0.000172	0.00447	0.0223	0.00293	0.0379	0.291	0.438
1079	rs2774030	GAS6	0.000161	0.0209	0.000177	0.0166	0.0491	2.74e-05	0.288	0.0122	0.164
1080	rs11228168	KDM2A	0.000161	0.0209	0.000168	8.65e-05	0.00148	0.000113	0.000815	0.775	0.297
1081	rs7207182	ANKFY1	0.000162	0.021	5.41e-05	0.0032	0.0183	5.02e-05	0.446	0.00363	0.916
1082	rs12684101	SCAI	0.000163	0.0211	0.000117	0.000502	0.00518	1.52e-05	0.532	0.114	0.0007
1083	rs72982431	GUCY1A2	0.000163	0.0211	0.000602	0.00453	0.0225	0.029	0.925	0.0743	0.0319
1084	rs9843488	LINC01811	0.000163	0.0211	0.000256	0.00073	0.00674	0.167	0.632	0.504	0.000651
1085	rs1978996	LINC01808	0.000165	0.0213	0.000156	0.00916	0.0349	0.376	0.0146	0.0643	0.125
1086	rs116740634	FCRL4	0.000165	0.0214	3.08e-05	8.07e-07	3.32e-05	0.507	0.694	0.00309	0.000112
1087	rs652435	PCDHB5	0.000167	0.0215	0.000173	0.00287	0.0169	0.00355	0.0522	0.859	0.0512
1088	rs7823247	TNFRSF10C	0.000168	0.0216	0.000368	8.17e-08	4.6e-06	0.392	0.607	4.79e-06	0.945
1089	rs72979561	IZUMO4	0.000168	0.0216	0.000281	0.011	0.0387	9.02e-05	0.0132	0.807	0.142
1090	rs6682353	TP53BP2	0.000168	0.0217	0.000135	0.00594	0.0268	0.299	0.00476	0.55	0.189
1091	rs2853446	EIF4E2	0.000169	0.0218	0.000141	0.00367	0.0197	0.218	0.96	0.00537	0.241
1092	rs10993245	FANCC	0.00017	0.0218	0.000147	0.00496	0.024	0.191	0.532	0.0573	0.00798
1093	rs12410468	LINC01645	0.00017	0.0219	0.000141	1.02e-07	5.65e-06	0.0113	0.00108	0.0449	0.162
1094	rs73233350	BRI3BP	0.000172	0.022	0.000191	0.000182	0.00251	0.581	0.615	0.00393	0.00358
1095	rs7599687	PNO1	0.000172	0.0221	0.00014	0.0104	0.0378	0.00178	0.169	0.176	0.0974
1096	rs3767139	C1QB	0.000173	0.0221	0.00036	8.09e-05	0.00141	1.77e-07	0.000852	0.00411	0.0688
1097	rs11662536	COLEC12	0.000173	0.0222	0.000263	0.00897	0.0345	4.62e-06	0.0407	0.0241	0.131
1098	rs116304905	CEP72	0.000174	0.0223	0.000315	0.00106	0.00869	0.00119	0.958	0.00284	0.603
1099	rs6447666	FRYL	0.000175	0.0224	0.000139	0.0143	0.045	0.00034	0.832	0.0394	0.0669
1100	rs9916810	SIRT7	0.000175	0.0224	0.000151	0.00831	0.033	0.0935	0.00983	0.751	0.992
1101	rs75810459	CD33	0.000176	0.0225	0.000191	8.26e-06	0.000238	0.56	0.000218	0.761	0.593
1102	rs10873443	SERPINA5	0.000177	0.0225	0.000321	1.31e-06	4.99e-05	0.945	0.135	4.32e-06	0.279
1103	rs113372335	FBXL2	0.000179	0.0228	0.000181	0.0047	0.0231	0.0086	0.0401	0.67	0.113
1104	rs7543083	MOB3C	0.00018	0.0228	0.000217	0.0169	0.0496	0.0412	0.767	0.0976	0.163
1105	rs143581808	RNF148	0.00018	0.0229	0.000279	0.00341	0.0189	0.00361	0.133	0.0434	0.261
1106	rs58815511	PRB4	0.00018	0.0229	0.000146	0.00053	0.00539	0.263	0.704	0.0897	0.00281
1107	rs7507761	ZNF44	0.000181	0.023	0.000163	0.00508	0.0244	4.91e-06	0.0402	0.0648	0.0089
1108	rs1760986	LINC02290	0.000182	0.0231	7.59e-05	0.00104	0.00855	0.0195	0.809	0.012	0.086
1109	rs55825471	UBXN4	0.000182	0.0231	0.000244	0.00248	0.0156	0.0011	0.97	0.00475	0.73
1110	rs6071621	LINC01734	0.000183	0.0231	0.000156	0.0125	0.0416	0.00013	0.051	0.695	0.0253
1111	rs140026	EIF3D	0.000183	0.0232	0.000165	0.0107	0.0383	0.00018	0.229	0.407	0.0059
1112	rs7959749	CFAP54	0.000183	0.0232	0.000162	0.00985	0.0364	0.49	0.0261	0.0722	0.0444
1113	rs2975748	AGXT	0.000184	0.0233	0.000129	0.0033	0.0187	0.298	0.365	0.00437	0.358
1114	rs1431984	SMYD2	0.000186	0.0234	0.000182	0.00387	0.0203	0.506	0.0024	0.222	0.38
1115	rs73335843	MYBBP1A	0.000186	0.0235	0.000158	0.00345	0.019	0.32	0.00831	0.397	0.587
1116	rs6887065	LINC01845	0.000186	0.0235	0.000114	0.0163	0.0486	0.000135	0.00917	0.269	0.813
1117	rs3829240	SMIM38	0.000186	0.0235	0.000273	1.57e-05	0.000396	0.00623	0.0119	0.0393	0.129
1118	rs7541542	CENPF	0.000187	0.0236	2.19e-05	0.000234	0.00303	0.00106	0.0403	0.853	0.0107
1119	rs2011655	LINC01694	0.000187	0.0236	0.000258	0.000554	0.00561	0.00859	0.0613	0.0272	0.939
1120	rs136187	TST	0.000189	0.0238	0.000204	0.00432	0.0218	0.0113	0.527	0.113	0.0562
1121	rs2176321	CHCHD5	0.00019	0.0239	0.000192	0.00642	0.0282	0.00827	0.0922	0.139	0.35
1122	rs3790109	MT2A	0.00019	0.0239	0.000187	0.000536	0.00545	0.0823	0.535	0.315	0.000984
1123	rs7632608	GK5	0.00019	0.0239	0.000333	2.69e-07	1.37e-05	0.478	0.488	0.265	1.4e-06
1124	rs2229094	CLIC1	0.000191	0.024	0.000214	1.28e-10	1.78e-08	0.873	6.81e-08	0.942	0.959
1125	rs138454044	TFCP2L1	0.000191	0.024	0.000226	0.00103	0.00848	0.0197	0.0691	0.339	0.0759
1126	rs11624029	CDC42BPB	0.000191	0.024	0.000216	0.00212	0.014	0.000141	0.0037	0.968	0.255
1127	rs6961234	CUX1	0.000193	0.0242	0.000135	1.69e-05	0.00042	0.0101	0.255	0.294	0.000814
1128	rs11752228	TAB2	0.000193	0.0242	0.000823	0.0143	0.0449	0.142	0.0155	0.909	0.768
1129	rs4963228	SLC3A2	0.000193	0.0242	0.000204	0.00186	0.0129	0.00197	0.823	0.0129	0.223
1130	rs10827741	ZNF248	0.000194	0.0243	9.15e-05	0.000939	0.00805	2.01e-05	0.00121	0.349	0.772
1131	rs35487464	ADM	0.000194	0.0243	0.000266	0.00426	0.0217	4.4e-06	0.0122	0.0183	0.242
1132	rs3823094	FAM50B	0.000194	0.0243	0.000163	0.0117	0.0401	6.62e-06	0.111	0.0362	0.032
1133	rs6606739	FAM222A	0.000195	0.0244	0.000391	0.00566	0.026	0.772	0.0274	0.00937	0.421
1134	rs55884542	MBD3	0.000196	0.0245	0.000311	0.0047	0.0231	0.000597	0.0446	0.358	0.109
1135	rs10913624	ANGPTL1	0.000196	0.0245	0.000215	2.72e-06	9.1e-05	0.926	0.171	0.0754	8.6e-06
1136	rs7951084	RPL27A	0.000196	0.0245	0.000197	0.0137	0.0438	0.507	0.0602	0.0158	0.894
1137	rs60737295	ARHGAP11A	0.000197	0.0246	0.000467	2.71e-05	0.000595	0.967	0.887	0.000464	0.13
1138	rs1610090	RAX2	0.000197	0.0246	0.000525	0.00153	0.0112	0.0116	0.172	0.52	0.0128
1139	rs2697659	NUBP1	0.000198	0.0247	0.00019	0.00121	0.00948	0.000695	0.0214	0.506	0.0512
1140	rs11265473	SLAMF6	0.000198	0.0247	0.000366	0.000128	0.00194	0.171	0.00238	0.325	0.996
1141	rs17611767	PCDHGB1	0.000199	0.0248	0.000169	3e-09	2.72e-07	0.616	3.77e-07	0.777	0.948
1142	rs62344111	PLEKHG4B	0.000199	0.0248	0.000174	0.0148	0.0456	0.00033	0.543	0.0565	0.0283
1143	rs2001853	ATP6V1B2	0.000199	0.0248	8.92e-05	0.0121	0.041	0.0328	0.477	0.666	0.0187
1144	rs9384820	RFPL4B	0.0002	0.0248	0.000312	0.0108	0.0385	7.05e-06	0.0462	0.0191	0.206
1145	rs10948314	PTCHD4	0.0002	0.0249	0.000138	0.00921	0.035	0.000243	0.798	0.215	0.0114
1146	rs17340516	IFI6	0.0002	0.0249	4.76e-05	0.00415	0.0213	0.33	0.919	0.00838	0.813
1147	rs2271664	KIF3C	0.000201	0.025	0.000245	0.00137	0.0104	0.0022	0.0493	0.508	0.0455
1148	rs117752447	POLR3D	0.000202	0.0251	0.000429	0.00833	0.033	0.15	0.497	0.00446	0.893
1149	rs6819316	CPLX1	0.000203	0.0252	0.000203	0.0012	0.00947	8.45e-05	0.00598	0.162	0.409
1150	rs12984002	ARMC6	0.000203	0.0252	0.000118	0.00403	0.0209	0.00221	0.79	0.0364	0.175
1151	rs78940411	ARL5B	0.000203	0.0252	0.00032	0.0085	0.0334	0.00133	0.812	0.342	0.00831
1152	rs113836972	C11orf52	0.000204	0.0253	0.000165	0.00737	0.0306	0.00742	0.145	0.513	0.059
1153	rs77672864	NFATC4	0.000205	0.0254	0.000309	2.95e-05	0.000633	0.000312	0.0154	0.0161	0.129
1154	rs12796618	OR52E4	0.000205	0.0254	0.000223	0.00654	0.0284	6.63e-06	0.00812	0.037	0.12
1155	rs62478457	KBTBD11	0.000205	0.0254	0.000239	0.00916	0.0349	0.000176	0.0363	0.845	0.029
1156	rs11195157	DUSP5	0.000205	0.0254	0.000173	0.00336	0.0187	0.00527	0.477	0.787	0.00513
1157	rs45540936	ABCB4	0.000206	0.0254	0.000127	0.0093	0.0352	0.474	0.00677	0.57	0.733
1158	rs10792314	TMEM216	0.000207	0.0256	0.000292	0.00109	0.00883	0.0283	0.126	0.552	0.0127
1159	rs4850738	CCDC150	0.000207	0.0256	0.000182	0.00027	0.00335	0.0004	0.259	0.00348	0.377
1160	rs271399	MED10	0.000208	0.0256	0.000145	0.00264	0.0162	0.00438	0.0333	0.373	0.18
1161	rs72842504	BCL6B	0.000208	0.0257	0.000283	1.75e-05	0.000434	0.00775	0.228	0.388	0.000511
1162	rs57422184	OSBPL3	0.000209	0.0258	0.000404	0.00489	0.0237	7.45e-06	0.0104	0.0195	0.434
1163	rs12426152	SCNN1A	0.000209	0.0258	0.000474	0.00597	0.0269	0.829	0.0993	0.0048	0.221
1164	rs700494	TPBG	0.000209	0.0258	0.000202	0.0071	0.0297	0.0295	0.817	0.0743	0.0659
1165	rs17147639	CSN1S1	0.00021	0.0258	0.000689	0.00821	0.0328	0.0021	0.0352	0.557	0.136
1166	rs61970506	POTEM	0.00021	0.0259	0.000165	0.00265	0.0162	0.0396	0.0198	0.299	0.666
1167	rs329828	MTRR	0.000211	0.0259	0.000162	0.0112	0.0391	0.00163	0.013	0.876	0.644
1168	rs12192017	TPMT	0.000211	0.0259	0.000422	0.000962	0.00816	0.00112	0.137	0.03	0.079
1169	rs11547235	CXCR6	0.000211	0.026	0.000107	4.2e-11	6.69e-09	0.755	0.591	2.96e-08	0.793
1170	rs17184588	SRSF10	0.000212	0.026	0.000133	0.0149	0.0459	0.00227	0.281	0.151	0.117
1171	rs2425248	SOGA1	0.000212	0.026	0.000307	0.00416	0.0213	0.000807	0.244	0.084	0.0616
1172	rs998022	LYZ	0.000213	0.0261	0.000386	0.0132	0.0429	0.00142	0.634	0.0183	0.588
1173	rs74810942	ERG	0.000213	0.0262	0.000221	0.0096	0.0359	0.00502	0.154	0.0454	0.985
1174	rs73118596	LINC02403	0.000216	0.0264	0.000238	3.26e-05	0.000694	0.000308	0.0169	0.0295	0.068
1175	rs72651876	KLHDC7A	0.000217	0.0265	0.000361	5.85e-07	2.56e-05	0.524	0.741	0.000197	0.0408
1176	rs72757660	PLD5	0.000217	0.0265	0.000229	0.01	0.0368	0.0566	0.461	0.0875	0.094
1177	rs113687952	LINC01168	0.000218	0.0266	0.00024	0.0105	0.038	0.164	0.149	0.0718	0.184
1178	rs1219671	MIXL1	0.00022	0.0268	0.000179	0.0042	0.0215	0.0501	0.436	0.414	0.0107
1179	rs7807695	TOMM7	0.00022	0.0268	0.000256	0.0126	0.0418	0.00111	0.963	0.506	0.00911
1180	rs4939301	PTGDR2	0.00022	0.0268	0.000269	0.00229	0.0148	0.00954	0.162	0.633	0.0157
1181	rs117806036	PRF1	0.000222	0.027	0.000142	1.82e-05	0.000444	0.123	0.374	0.000367	0.582
1182	rs4612321	OC90	0.000222	0.027	9.2e-05	0.000509	0.00523	0.0903	0.00453	0.909	0.332
1183	rs73474862	GIMAP4	0.000223	0.0271	0.000215	0.00851	0.0334	0.00112	0.0264	0.649	0.208
1184	rs62285997	CPZ	0.000225	0.0273	0.000209	0.000177	0.00247	0.393	0.000636	0.706	0.755
1185	rs56060736	RPEL1	0.000227	0.0275	0.000143	0.000872	0.00767	0.0016	0.0475	0.377	0.0316
1186	rs79877117	PRMT3	0.000228	0.0276	0.000173	0.00549	0.0254	0.00372	0.667	0.143	0.0382
1187	rs1028366	AVP	0.000229	0.0276	0.00261	0.00339	0.0188	0.307	0.311	0.126	0.154
1188	rs72729087	AUH	0.000229	0.0276	0.000143	0.00869	0.0339	0.00103	0.938	0.0165	0.221
1189	rs6069741	SLC32A1	0.00023	0.0277	0.000184	0.00308	0.0179	0.00622	0.197	0.298	0.0444
1190	rs9896929	MYO1D	0.00023	0.0277	0.000226	0.000989	0.00828	0.000552	0.294	0.903	0.00123
1191	rs7158047	PROX2	0.000231	0.0278	0.000217	0.00314	0.0181	0.00529	0.0921	0.0756	0.241
1192	rs6539095	LINC00485	0.000232	0.0279	0.000146	8.14e-05	0.00141	0.405	0.571	0.00117	0.0353
1193	rs10958625	GOLGA7	0.000232	0.0279	0.000281	0.00291	0.0171	0.00094	0.0048	0.983	0.827
1194	rs1523454	ADAMTS9	0.000233	0.0279	0.000157	1.15e-06	4.46e-05	0.507	0.00193	0.854	0.000271
1195	rs6824732	HELQ	0.000233	0.028	0.000154	0.000115	0.00179	2.43e-06	0.00258	0.554	0.00481
1196	rs10967301	LINC01241	0.000234	0.0281	0.000151	0.00295	0.0173	0.0576	0.0171	0.53	0.474
1197	rs62356138	GPX8	0.000234	0.0281	0.000395	0.0146	0.0455	0.0044	0.228	0.613	0.0325
1198	rs7307887	DIABLO	0.000235	0.0281	0.000291	0.00264	0.0162	0.208	0.0033	0.531	0.638
1199	rs2669017	PHLDA1	0.000236	0.0282	0.000221	0.00524	0.0247	0.000795	0.527	0.0238	0.18
1200	rs3803427	ALDH1A3	0.000237	0.0284	0.000283	0.00261	0.0161	0.000187	0.003	0.899	0.478
1201	rs77355489	CFAP97	0.000239	0.0285	0.000336	0.00198	0.0134	0.00588	0.523	0.32	0.0062
1202	rs77805793	LINC01854	0.00024	0.0286	0.000188	0.00994	0.0366	7.67e-05	0.00718	0.372	0.0742
1203	rs114984993	IL10	0.000241	0.0287	9.15e-05	0.00116	0.00927	0.0699	0.0227	0.36	0.263
1204	rs34512069	HOMER3	0.000241	0.0288	0.000346	0.00533	0.0249	6.44e-06	0.0183	0.0119	0.151
1205	rs55932994	LINC01615	0.000242	0.0288	0.00106	0.0011	0.00889	0.0115	0.15	0.6	0.00813
1206	rs2305752	JAK3	0.000245	0.0291	0.000476	0.00249	0.0156	0.00878	0.301	0.0394	0.143
1207	rs72625934	PSMB3	0.000246	0.0292	0.000535	0.00151	0.0111	0.0817	0.329	0.0158	0.14
1208	rs1765710	PIK3R3	0.000246	0.0292	0.000378	2.28e-06	7.77e-05	2.39e-07	0.0393	0.00479	3.33e-05
1209	rs74365651	KCNMB1	0.000247	0.0293	0.000277	2.93e-05	0.000631	0.966	0.0307	6.88e-05	0.799
1210	rs1928176	CDKAL1	0.000247	0.0293	0.000396	0.00286	0.0169	1.85e-05	0.00705	0.0275	0.77
1211	rs12490932	LPP	0.000248	0.0294	0.000183	1.86e-05	0.000451	0.208	0.662	0.244	4.83e-05
1212	rs9636315	MSTN	0.000248	0.0294	0.000552	4.88e-08	3.06e-06	0.000375	0.43	0.00276	0.000119
1213	rs2179258	CYB5R3	0.000248	0.0294	0.000172	0.00124	0.00965	0.00548	0.0789	0.875	0.0236
1214	rs2479958	LINC00354	0.00025	0.0296	0.000112	7.44e-06	0.000219	0.113	0.000206	0.557	0.417
1215	rs56012739	ATOH7	0.000252	0.0297	0.000691	5.62e-05	0.00106	0.00198	0.0291	0.963	0.00333
1216	rs510380	SMU1	0.000252	0.0297	0.000453	0.0153	0.0467	0.00812	0.312	0.0523	0.971
1217	rs10845575	GSG1	0.000252	0.0297	0.00036	0.00598	0.027	0.00162	0.0106	0.912	0.498
1218	rs73094657	ESPL1	0.000252	0.0298	0.000219	0.000271	0.00336	0.268	0.824	0.000873	0.923
1219	rs138841395	DPPA3	0.000253	0.0299	0.0005	0.00386	0.0203	0.225	0.521	0.0412	0.0494
1220	rs6780657	ZBTB20	0.000254	0.0299	0.000508	0.000263	0.00329	0.00157	0.0251	0.107	0.108
1221	rs16994534	PLCB4	0.000254	0.03	0.000122	0.00101	0.0084	5.02e-06	0.159	0.000969	0.702
1222	rs62302399	PRR27	0.000255	0.03	9.53e-05	0.0123	0.0414	0.0412	0.696	0.426	0.0194
1223	rs112601513	PIGX	0.000255	0.03	0.000156	0.00838	0.0331	0.117	0.00785	0.398	0.686
1224	rs4952961	C1GALT1C1L	0.000255	0.03	0.000281	0.00312	0.018	0.0184	0.0605	0.352	0.0989
1225	rs116608470	LINC02432	0.000256	0.0302	0.000425	0.00834	0.033	1.87e-05	0.374	0.0268	0.0281
1226	rs55767274	SLCO2A1	0.000257	0.0302	0.000218	0.0119	0.0406	9.77e-05	0.0996	0.746	0.0128
1227	rs12403175	NMNAT2	0.000258	0.0304	0.000295	0.0115	0.0397	0.00195	0.954	0.883	0.00983
1228	rs12932588	APRT	0.000261	0.0306	0.000179	0.00592	0.0268	0.357	0.901	0.0109	0.101
1229	rs45552131	FNDC11	0.000261	0.0306	5.11e-05	0.00258	0.016	0.000593	0.197	0.573	0.0069
1230	rs75389336	PICART1	0.000262	0.0306	0.000218	0.00578	0.0264	0.00058	0.107	0.162	0.0817
1231	rs35717739	FCRL1	0.000262	0.0307	0.000286	3.73e-07	1.77e-05	0.419	0.667	2.06e-05	0.967
1232	rs28371950	SIGMAR1	0.000262	0.0307	0.000385	0.000486	0.00508	0.993	0.00266	0.00639	0.444
1233	rs11676721	C2orf83	0.000263	0.0308	0.000774	0.000101	0.00164	0.181	0.858	0.000252	0.255
1234	rs56230744	LINC01679	0.000263	0.0308	0.000578	0.00305	0.0177	0.0014	0.0168	0.37	0.195
1235	rs403939	GLI4	0.000263	0.0308	0.000252	0.0012	0.00946	4.96e-05	0.00222	0.143	0.788
1236	rs721294	LMNB1	0.000264	0.0309	0.000314	0.00209	0.0139	4.05e-05	0.0238	0.0088	0.96
1237	rs10947714	TMEM217	0.000265	0.031	0.000302	0.00133	0.0101	2.15e-06	0.0455	0.00131	0.241
1238	rs62036844	LINC00922	0.000266	0.031	0.000108	0.00937	0.0353	4.39e-06	0.0127	0.0528	0.0902
1239	rs8100350	SLC39A3	0.000266	0.0311	0.000253	0.0139	0.0442	0.000123	0.671	0.0127	0.145
1240	rs35300212	MUC3A	0.000268	0.0313	0.000641	0.00639	0.0282	0.00332	0.238	0.102	0.0718
1241	rs73158908	ULK1	0.000268	0.0313	0.000497	0.00884	0.0343	0.000137	0.6	0.133	0.00824
1242	rs78578023	TRIM6	0.000269	0.0313	0.000194	0.0144	0.0452	8.09e-05	0.743	0.0203	0.114
1243	rs114668969	BOD1L1	0.000271	0.0315	0.000197	0.0126	0.0417	0.00112	0.923	0.537	0.00692
1244	rs10405057	CA11	0.000271	0.0315	0.000312	0.00713	0.0298	0.000167	0.0736	0.0233	0.514
1245	rs4343735	PPP3CA	0.000273	0.0318	0.000206	0.00886	0.0343	4.65e-05	0.00452	0.307	0.545
1246	rs28605874	DEFA5	0.000274	0.0318	0.000175	0.00105	0.00862	0.135	0.305	0.0148	0.293
1247	rs78496430	TP53	0.000274	0.0318	0.000206	0.000159	0.00228	4.39e-07	0.000426	0.016	0.305
1248	rs13033186	KCNE4	0.000275	0.0319	0.000347	0.00496	0.024	0.579	0.00372	0.0923	0.566
1249	rs16966596	KRT19	0.000275	0.0319	0.000171	0.000249	0.00317	0.0679	0.209	0.00391	0.501
1250	rs477351	UBR5	0.000275	0.0319	0.000413	0.00296	0.0173	0.000547	0.434	0.695	0.0039
1251	rs112338067	FH	0.000277	0.032	0.000293	0.000125	0.00192	2.89e-07	0.0285	0.000444	0.0406
1252	rs62331533	GLRB	0.00028	0.0323	0.000417	0.00187	0.0129	0.24	0.291	0.0171	0.142
1253	rs34868416	CFAP126	0.00028	0.0324	0.000172	0.0104	0.0378	4.26e-06	0.03	0.0254	0.0613
1254	rs56040310	TEX51	0.00028	0.0324	0.000182	0.00601	0.027	0.336	0.0037	0.473	0.736
1255	rs17005096	PRKG2	0.000281	0.0324	1.01e-05	0.00415	0.0213	0.0365	0.777	0.00726	0.941
1256	rs62182363	PDK1	0.000281	0.0325	0.000217	0.00447	0.0223	0.00446	0.114	0.153	0.14
1257	rs115102069	LAPTM4B	0.000283	0.0326	0.000279	0.00697	0.0295	0.000543	0.187	0.0419	0.239
1258	rs79159347	LPCAT3	0.000284	0.0327	0.000627	0.0108	0.0385	0.029	0.486	0.556	0.0222
1259	rs75656404	MIA3	0.000288	0.0331	0.000118	0.00243	0.0154	0.000312	0.014	0.141	0.362
1260	rs2047273	RPRD1A	0.000288	0.0331	0.000549	0.00665	0.0287	0.806	0.119	0.0354	0.0125
1261	rs7534608	MYBPH	0.000289	0.0332	8.96e-05	0.0166	0.0492	0.000161	0.0311	0.73	0.0559
1262	rs1776721	TTBK1	0.000289	0.0332	0.000376	0.0012	0.00946	2.05e-06	0.0119	0.0035	0.23
1263	rs61204087	FLYWCH2	0.00029	0.0332	0.000615	0.0069	0.0293	0.00946	0.273	0.475	0.0233
1264	rs7338098	TPTE2	0.000291	0.0333	0.000357	0.00247	0.0156	0.075	0.461	0.653	0.00619
1265	rs6721761	HJURP	0.000292	0.0334	0.000336	0.0048	0.0234	0.382	0.0835	0.013	0.43
1266	rs2076523	MPIG6B	0.000293	0.0335	0.000181	0.00533	0.0249	0.223	0.886	0.00407	0.389
1267	rs12981603	SPIB	0.000293	0.0336	0.000223	0.00238	0.0152	0.000881	0.327	0.0153	0.324
1268	rs76550959	LGALS16	0.000294	0.0336	0.000328	0.0097	0.0361	0.105	0.0231	0.651	0.664
1269	rs12203707	PRICKLE4	0.000295	0.0337	0.000459	0.000566	0.0057	0.0552	0.00677	0.344	0.528
1270	rs11731492	FGFBP2	0.000296	0.0338	4.51e-05	0.00509	0.0244	0.000252	0.338	0.0675	0.059
1271	rs10893154	OR10G8	0.000297	0.0338	0.000265	0.0101	0.0369	0.0245	0.0405	0.293	0.672
1272	rs13418105	ACSL3	0.000297	0.0339	0.000353	0.00634	0.028	0.00151	0.533	0.055	0.0791
1273	rs7935877	TMEM262	0.000298	0.034	0.000364	0.0102	0.0371	8.87e-06	0.0806	0.00931	0.344
1274	rs7740345	RAB44	0.000299	0.0341	0.000248	8e-05	0.0014	0.342	0.712	0.000377	0.139
1275	rs12866440	TUSC8	0.0003	0.0341	0.000352	0.00241	0.0153	0.246	0.649	0.574	0.00172
1276	rs2634182	UBQLN3	0.000301	0.0342	0.000428	5.01e-06	0.000156	0.198	0.000123	0.579	0.981
1277	rs62019445	FRMD5	0.000301	0.0343	0.000331	8.07e-13	2.11e-10	0.0774	0.508	0.68	6.25e-10
1278	rs167193	G3BP1	0.000301	0.0343	0.0003	0.00111	0.00889	0.000137	0.0107	0.8	0.0409
1279	rs6981411	NCALD	0.000302	0.0343	0.000344	0.0147	0.0456	0.00145	0.0274	0.928	0.314
1280	rs56044578	C1QA	0.000302	0.0343	0.000401	2.51e-05	0.000562	7.05e-08	0.000389	0.00069	0.0232
1281	rs55997054	SDR42E1	0.000304	0.0345	0.000575	0.00129	0.00985	0.814	0.0401	0.0736	0.00101
1282	rs16980724	PMEPA1	0.000304	0.0345	0.00029	0.00593	0.0268	1.43e-05	0.00423	0.11	0.319
1283	rs79814761	IL17REL	0.000305	0.0346	0.00062	0.00509	0.0244	8.9e-06	0.013	0.0166	0.284
1284	rs117921553	MMP13	0.000309	0.0349	3.96e-05	3.1e-07	1.53e-05	0.405	1.91e-06	0.203	0.745
1285	rs16829365	RARRES1	0.000309	0.035	0.000377	8.69e-09	6.68e-07	0.00167	8.57e-05	0.33	0.0289
1286	rs28522849	NR1D2	0.00031	0.0351	0.00025	0.00114	0.00911	2.07e-05	0.00215	0.546	0.0496
1287	rs34115176	LINC01572	0.000312	0.0352	0.000237	0.000317	0.00377	0.0294	0.516	0.581	0.00205
1288	rs6421047	OR52N1	0.000312	0.0352	0.000252	0.000357	0.00406	0.00614	0.041	0.0649	0.284
1289	rs3764587	ZNF726	0.000312	0.0352	0.000282	0.0158	0.0476	0.0707	0.0507	0.321	0.2
1290	rs11577971	HES2	0.000312	0.0352	0.00173	0.00446	0.0223	0.000656	0.143	0.97	0.00578
1291	rs3116139	SIGLEC5	0.000313	0.0353	0.000182	0.00227	0.0147	0.0558	0.00479	0.507	0.864
1292	rs7225299	EVI2B	0.000313	0.0353	0.000159	0.0109	0.0385	4.69e-06	0.0161	0.028	0.368
1293	rs298469	PCDH18	0.000313	0.0353	0.00038	0.0135	0.0435	0.00232	0.0998	0.278	0.153
1294	rs10864439	PEX14	0.000314	0.0354	0.000464	0.011	0.0388	0.0138	0.859	0.686	0.0112
1295	rs1662172	RRM1	0.000315	0.0355	0.000585	0.000342	0.00394	7.86e-07	0.0115	0.00272	0.0348
1296	rs61821535	KCNJ10	0.000316	0.0356	0.000247	0.000677	0.00642	0.0499	0.324	0.013	0.258
1297	rs35432016	DEPDC7	0.000316	0.0356	0.000505	0.00292	0.0172	9.16e-06	0.016	0.00944	0.723
1298	rs3738986	ACKR3	0.000316	0.0356	0.000453	0.00519	0.0246	0.12	0.45	0.0488	0.0691
1299	rs12239693	LINC01738	0.000316	0.0356	0.000273	0.000173	0.00245	0.00337	0.028	0.909	0.01
1300	rs17456435	SORBS1	0.000318	0.0357	0.00044	6.86e-06	0.000205	0.32	0.00904	0.4	0.00149
1301	rs5994328	TCN2	0.00032	0.0359	0.000338	1.13e-31	2.46e-28	0.758	0.718	0.975	1.32e-21
1302	rs113683483	ATP5MF	0.000321	0.036	0.00035	0.00036	0.00409	0.423	0.398	0.00841	0.2
1303	rs2956267	GSDMD	0.000321	0.036	0.000549	0.00382	0.0202	0.194	0.0189	0.541	0.573
1304	rs12982982	FFAR2	0.000321	0.0361	0.000163	0.000115	0.0018	0.217	0.00207	0.257	0.278
1305	rs59911766	SRSF5	0.000322	0.0361	0.000305	5.93e-05	0.0011	0.975	0.0668	0.000409	0.503
1306	rs28927668	RRM2B	0.000325	0.0363	0.000255	0.0136	0.0437	0.309	0.0381	0.0243	0.673
1307	rs61206852	MRPS24	0.000325	0.0364	0.00046	0.000176	0.00247	0.872	0.000363	0.517	0.688
1308	rs75109824	CEP295NL	0.000325	0.0364	0.000333	0.0134	0.0434	0.0252	0.0573	0.323	0.455
1309	rs7012851	NDRG1	0.000326	0.0364	0.000287	0.00684	0.0292	0.000308	0.066	0.92	0.0204
1310	rs2270036	NINJ2	0.000326	0.0365	0.000191	0.0144	0.0451	7.5e-06	0.102	0.0126	0.315
1311	rs62113069	PSG7	0.000327	0.0366	0.000449	0.000567	0.0057	1.93e-06	0.00162	0.00706	0.453
1312	rs6053819	TRMT6	0.00033	0.0368	0.000361	0.0128	0.0422	0.000713	0.781	0.119	0.0211
1313	rs7674799	FIP1L1	0.00033	0.0368	0.000483	0.0122	0.0411	1.98e-05	0.00856	0.285	0.139
1314	rs7071478	GHITM	0.00033	0.0368	0.000295	0.0103	0.0374	0.00977	0.364	0.599	0.0192
1315	rs80070796	SPON1	0.00033	0.0369	0.00032	0.0021	0.0139	0.00012	0.583	0.0103	0.0265
1316	rs17833272	FOXC2	0.000332	0.037	0.00035	0.00669	0.0288	3.77e-05	0.0315	0.028	0.368
1317	rs76046667	ALG1	0.000332	0.037	0.000686	0.000426	0.00463	0.906	0.000509	0.0652	0.464
1318	rs4912713	PCDHGA12	0.000334	0.0371	0.00117	0.0086	0.0337	0.00501	0.243	0.0975	0.139
1319	rs1791057	PAAF1	0.000334	0.0371	0.000427	0.00277	0.0165	0.127	0.84	0.398	0.00321
1320	rs8110359	TINCR	0.000334	0.0372	0.00034	0.0066	0.0286	0.000906	0.52	0.0291	0.216
1321	rs61798837	FNDC5	0.000335	0.0372	0.000535	0.00942	0.0355	0.000495	0.00915	0.776	0.209
1322	rs17798772	TTC39C	0.000335	0.0373	0.00034	0.000587	0.0058	0.00041	0.00365	0.798	0.205
1323	rs62507397	COPS5	0.000336	0.0373	0.000236	0.00191	0.0131	0.00112	0.138	0.531	0.0103
1324	rs10804551	NDUFB4	0.000336	0.0373	0.000157	0.0119	0.0405	0.00018	0.773	0.00927	0.217
1325	rs62003556	FERMT2	0.000336	0.0373	0.000218	0.00301	0.0175	0.0528	0.0184	0.964	0.184
1326	rs7219971	VMO1	0.000338	0.0375	0.000459	0.00283	0.0168	0.106	0.887	0.456	0.00263
1327	rs2311588	ARHGAP35	0.000339	0.0376	0.000602	0.0123	0.0414	0.000883	0.0121	0.769	0.69
1328	rs34187058	PDLIM1	0.00034	0.0377	0.00062	0.0106	0.038	0.0275	0.767	0.0433	0.158
1329	rs968145	PRDM1	0.000341	0.0377	0.000309	0.00982	0.0364	0.438	0.41	0.0198	0.0355
1330	rs9471170	KCNK5	0.000341	0.0377	0.000268	0.00493	0.0239	0.0165	0.0951	0.256	0.314
1331	rs2889626	CLEC4A	0.000342	0.0379	0.00051	5e-05	0.000972	0.00807	0.0256	0.0728	0.0804
1332	rs11981973	AUTS2	0.000343	0.0379	0.000242	0.0165	0.0488	1.72e-05	0.00958	0.113	0.375
1333	rs585398	LINC01276	0.000344	0.038	0.0004	0.00207	0.0138	0.223	0.793	0.00604	0.742
1334	rs76175811	DNM3	0.000344	0.038	0.000393	4.57e-05	0.000905	0.000213	0.0062	0.0404	0.142
1335	rs11195438	SHOC2	0.000344	0.038	0.000255	0.0147	0.0456	0.145	0.887	0.00925	0.918
1336	rs615440	LINC01699	0.000345	0.0381	0.000943	0.0163	0.0485	0.000118	0.0313	0.0272	0.871
1337	rs10925552	NID1	0.000345	0.0381	0.000477	0.00904	0.0346	0.0501	0.328	0.507	0.023
1338	rs11607590	DLG2	0.000345	0.0381	0.000353	0.0042	0.0215	0.00222	0.237	0.0497	0.155
1339	rs17803327	STOML3	0.000346	0.0382	0.000156	0.000286	0.0035	0.0366	0.139	0.0154	0.477
1340	rs35384928	C19orf67	0.000347	0.0382	0.00103	0.00218	0.0143	2.21e-05	0.163	0.00161	0.17
1341	rs35586716	GAB4	0.000347	0.0383	0.000206	0.00657	0.0286	7e-06	0.0338	0.216	0.0284
1342	rs4288328	LINC01445	0.000347	0.0383	0.000715	1.35e-06	5.08e-05	0.125	0.289	9.64e-05	0.703
1343	rs12590965	SLIRP	0.000352	0.0387	0.000441	0.0093	0.0352	1.8e-05	0.134	0.0907	0.00874
1344	rs2166449	PIKFYVE	0.000352	0.0387	0.000255	0.00191	0.0131	0.637	0.239	0.0144	0.00841
1345	rs12248686	CLRN3	0.000353	0.0387	9.45e-05	0.00102	0.0084	0.0031	0.662	0.27	0.00529
1346	rs2524084	LTB	0.000354	0.0389	6.64e-05	0.0107	0.0383	6.15e-05	0.0154	0.852	0.203
1347	rs9373086	LINC01010	0.000355	0.0389	0.00028	0.000744	0.00684	0.141	0.0136	0.274	0.571
1348	rs4672	ATL3	0.000357	0.0391	0.00022	5.15e-07	2.33e-05	0.000188	0.0623	0.141	0.000101
1349	rs76128868	UGT2B4	0.000358	0.0392	0.000418	3.26e-09	2.92e-07	0.505	1.34e-06	0.921	0.59
1350	rs2500526	LRP11	0.000361	0.0395	0.00116	9.86e-06	0.000274	2.72e-07	0.00773	0.000247	0.105
1351	rs61592818	USP17L2	0.000362	0.0395	0.000507	5.33e-06	0.000165	7.89e-08	0.000735	0.000263	0.605
1352	rs11564623	MEIS3	0.000362	0.0396	0.000773	0.00463	0.0229	0.296	0.985	0.00509	0.777
1353	rs533184	SOX8	0.000364	0.0397	0.000303	0.0033	0.0187	0.000105	0.403	0.19	0.0026
1354	rs12360820	GATD1	0.000365	0.0398	0.000166	0.00238	0.0152	0.0298	0.78	0.539	0.00381
1355	rs17204145	PRR23C	0.000365	0.0398	0.000313	0.0157	0.0475	0.136	0.715	0.0236	0.273
1356	rs60748105	PAPOLB	0.000366	0.0399	0.000481	0.0102	0.0373	0.0306	0.0356	0.473	0.258
1357	rs8141881	CSF2RB	0.000367	0.0399	0.000579	0.00429	0.0218	0.268	0.951	0.00892	0.665
1358	rs4758315	CYB5R2	0.000367	0.04	0.000366	1.95e-05	0.000468	5.24e-08	0.000486	0.00273	0.0287
1359	rs4759254	NACA	0.000367	0.04	0.000163	0.00776	0.0317	0.192	0.971	0.0075	0.319
1360	rs13022017	MAP4K3	0.000368	0.04	0.000189	0.00181	0.0126	0.113	0.0525	0.728	0.00947
1361	rs10419832	LILRA2	0.000369	0.0402	0.000377	4.03e-07	1.88e-05	0.894	5.6e-06	0.492	0.678
1362	rs10045518	ARSI	0.00037	0.0402	0.000368	0.000106	0.0017	0.0857	0.244	0.003	0.804
1363	rs1015885	HGF	0.000371	0.0403	0.000248	0.0107	0.0383	7.14e-06	0.0331	0.0198	0.115
1364	rs4715475	BMP5	0.000372	0.0404	0.00033	0.014	0.0445	0.000556	0.815	0.231	0.0165
1365	rs2029522	AKNA	0.000372	0.0404	0.000173	0.0113	0.0392	0.000555	0.177	0.971	0.0136
1366	rs71528788	LINC01030	0.000373	0.0404	0.000499	0.000955	0.00814	0.0425	0.00358	0.443	0.785
1367	rs634578	C6orf163	0.000373	0.0404	0.000155	0.00998	0.0367	8.16e-05	0.0343	0.942	0.0468
1368	rs6508944	PSMC4	0.000375	0.0406	0.000255	0.0138	0.044	0.372	0.0299	0.0317	0.247
1369	rs883627	RCN2	0.000375	0.0407	0.00025	0.00651	0.0284	0.00285	0.104	0.484	0.0647
1370	rs116172169	NCK1	0.000376	0.0407	0.000368	0.011	0.0387	0.0044	0.174	0.0619	0.662
1371	rs7089060	HOGA1	0.000376	0.0407	0.00023	0.00401	0.0208	3.71e-05	0.348	0.00245	0.286
1372	rs10971593	FAM219A	0.000377	0.0408	0.000333	0.0035	0.0192	0.325	0.01	0.922	0.0759
1373	rs1472331	SERP2	0.000378	0.0409	0.000647	0.0103	0.0375	0.0146	0.243	0.131	0.0642
1374	rs12488740	LINC02011	0.000379	0.0409	0.000248	0.00558	0.0257	0.0108	0.207	0.282	0.0668
1375	rs17053343	PPP1R2B	0.000379	0.0409	0.000337	0.00686	0.0292	0.0058	0.118	0.859	0.0322
1376	rs955667	LINC01427	0.00038	0.041	0.00022	0.00352	0.0192	0.0748	0.165	0.317	0.0352
1377	rs112359418	LIN7A	0.000382	0.0412	0.000426	0.011	0.0388	0.000196	0.0307	0.318	0.203
1378	rs10735374	SLC17A8	0.000382	0.0412	0.000478	1.69e-05	0.00042	0.799	0.666	7.62e-05	0.0665
1379	rs28502619	XCL1	0.000382	0.0412	0.00161	3.72e-05	0.000765	0.509	0.438	0.000424	0.249
1380	rs4771962	HS6ST3	0.000382	0.0412	0.000653	0.00176	0.0124	0.000482	0.0484	0.0507	0.171
1381	rs11055042	MANSC1	0.000382	0.0412	0.000389	0.00441	0.0221	0.0832	0.0304	0.305	0.741
1382	rs73203059	LINC01234	0.000383	0.0413	0.000221	0.00778	0.0317	9.01e-06	0.0985	0.013	0.0363
1383	rs11081903	DTNA	0.000384	0.0413	0.00044	0.00145	0.0107	0.0143	0.269	0.0391	0.167
1384	rs17114010	LINC01470	0.000384	0.0413	0.000583	0.0132	0.043	0.00611	0.824	0.745	0.0118
1385	rs61983474	SLC10A1	0.000385	0.0415	0.000268	8.18e-05	0.00142	2.21e-05	0.703	0.106	0.000191
1386	rs55743346	KIF26B	0.000386	0.0415	0.000442	0.00374	0.0199	2.48e-05	0.00824	0.0667	0.566
1387	12:132444411	ZNF26	0.000386	0.0415	0.000624	0.00128	0.0098	0.00625	0.0242	0.681	0.121
1388	rs56311096	FASTK	0.000388	0.0416	0.000508	0.00967	0.036	0.00198	0.847	0.363	0.00612
1389	rs117206128	LINC01989	0.00039	0.0418	0.000373	0.0145	0.0453	0.105	0.921	0.373	0.0106
1390	rs11714961	HGD	0.000393	0.0421	0.00184	0.00601	0.027	0.0015	0.562	0.428	0.00357
1391	rs58037837	PCDHGA4	0.000393	0.0421	0.000512	0.00188	0.0129	0.0654	0.0209	0.592	0.239
1392	rs10083449	COX8C	0.000393	0.0421	0.000431	2.67e-05	0.000587	0.0708	0.00255	0.282	0.423
1393	rs11264286	TDRD10	0.000394	0.0422	0.000427	0.00818	0.0326	0.283	0.806	0.0113	0.685
1394	rs6897401	CCNG1	0.0004	0.0427	0.000491	0.0141	0.0447	0.348	0.015	0.559	0.1
1395	rs12213204	SNRNP48	0.000401	0.0427	0.000374	1.27e-06	4.89e-05	0.000357	0.00033	0.855	0.055
1396	rs78415738	MMP1	0.000402	0.0429	0.000723	0.000493	0.00512	0.000947	0.0726	0.198	0.0154
1397	rs13154651	FSTL4	0.000403	0.0429	0.000371	0.00273	0.0164	9.86e-06	0.00194	0.133	0.416
1398	rs11725153	MEPE	0.000403	0.0429	0.000371	0.0107	0.0383	3.79e-05	0.0279	0.0299	0.974
1399	rs894957	UBE2O	0.000403	0.043	0.000292	0.000229	0.00298	0.000379	0.739	0.00634	0.0509
1400	rs2648899	CCDC26	0.000404	0.0431	0.000292	0.00458	0.0227	0.0315	0.338	0.239	0.0325
1401	rs111288271	ZNF346	0.000404	0.0431	0.000535	0.0148	0.0456	0.000944	0.0482	0.649	0.0974
1402	rs1407757	THSD1	0.000407	0.0433	0.000234	0.00993	0.0366	0.00053	0.0101	0.794	0.538
1403	rs12699725	AGMO	0.000409	0.0434	0.000809	1.28e-05	0.000337	1.1e-07	0.00216	0.000129	0.123
1404	rs58415480	MYCT1	0.000409	0.0434	0.000798	1.23e-23	1.34e-20	0.748	0.726	0.923	4.69e-16
1405	rs2011381	TRPV6	0.00041	0.0435	0.00011	0.00235	0.0151	4.75e-05	0.00261	0.797	0.23
1406	rs28375230	LMOD3	0.000412	0.0437	0.000491	0.00277	0.0165	0.0154	0.0314	0.208	0.462
1407	rs11264798	CD1D	0.000412	0.0437	0.000383	0.000512	0.00525	0.0601	0.124	0.022	0.335
1408	rs73160593	GPR149	0.000413	0.0437	0.000168	0.000445	0.00476	0.00126	0.0466	0.139	0.0502
1409	rs686666	SPG11	0.000413	0.0437	0.000358	0.00971	0.0361	8.34e-05	0.031	0.0353	0.7
1410	rs10043323	AP3S1	0.000413	0.0438	0.000305	0.0161	0.0483	0.324	0.0245	0.108	0.744
1411	rs11633421	PAQR5	0.000415	0.0439	0.00115	0.00166	0.0119	1.75e-05	0.0538	0.00195	0.696
1412	rs8051764	ADAD2	0.000416	0.044	0.000412	0.00832	0.033	0.00636	0.149	0.601	0.0444
1413	rs4006798	CD300LD	0.000417	0.0441	0.00167	0.0133	0.0433	0.155	0.488	0.0253	0.603
1414	rs335923	CHST9	0.000419	0.0442	0.000665	0.00943	0.0355	0.0243	0.114	0.13	0.558
1415	rs140548022	COQ6	0.00042	0.0443	0.000256	0.00136	0.0103	0.656	0.129	0.768	0.00171
1416	rs7215713	CHRNE	0.000423	0.0446	0.000468	0.00829	0.0329	0.74	0.00576	0.0977	0.409
1417	rs1411994	PIP5K1B	0.000423	0.0446	0.000632	0.00664	0.0287	0.00137	0.0111	0.608	0.694
1418	rs61867550	PHRF1	0.000427	0.0449	0.00036	0.00589	0.0267	9.86e-06	0.028	0.00945	0.726
1419	rs75950867	CCN1	0.000433	0.0454	0.000416	0.000286	0.0035	3.58e-06	0.0612	0.00251	0.0701
1420	rs2857781	OR2J2	0.000433	0.0454	0.000488	6.09e-07	2.65e-05	8.23e-09	0.000468	3.93e-05	0.0774
1421	rs78004788	MOGAT1	0.000434	0.0455	0.000756	0.00519	0.0246	0.91	0.0174	0.0533	0.0283
1422	rs2288956	KISS1R	0.000434	0.0455	0.00118	0.00339	0.0188	0.115	0.481	0.675	0.00789
1423	rs4807405	S1PR4	0.000437	0.0457	0.00151	0.00211	0.014	1.73e-05	0.0185	0.00484	0.387
1424	rs114380217	KDM3A	0.000438	0.0458	0.000229	0.0142	0.0448	4.95e-05	0.682	0.00866	0.23
1425	rs6052436	PRNP	0.00044	0.046	0.000421	0.00503	0.0242	8.47e-06	0.034	0.00639	0.276
1426	rs7929226	P2RY2	0.000442	0.0461	0.00038	0.000335	0.00391	0.476	0.494	0.000498	0.967
1427	rs6437803	RETNLB	0.000442	0.0461	0.000625	0.00332	0.0187	0.0292	0.437	0.0682	0.115
1428	rs147352879	STXBP5L	0.000443	0.0462	0.000543	0.00934	0.0353	0.0061	0.474	0.027	0.423
1429	rs76075534	LINC02293	0.000446	0.0464	0.000521	0.0147	0.0456	0.000215	0.0124	0.369	0.11
1430	rs73491607	PCP2	0.000447	0.0465	0.000759	2.86e-05	0.000619	2.47e-07	0.000318	0.00247	0.0798
1431	rs1560370	NEUROD1	0.000447	0.0465	0.000877	0.00534	0.0249	0.00256	0.343	0.0239	0.324
1432	rs17654282	TEX261	0.000447	0.0465	0.00039	0.00456	0.0226	0.235	0.036	0.683	0.43
1433	rs56078725	RBP1	0.000451	0.0468	0.000569	0.00642	0.0282	1.77e-05	0.00721	0.0453	0.648
1434	rs16916312	LIN7C	0.000453	0.0469	0.000496	0.0115	0.0396	2.1e-05	0.0884	0.00883	0.273
1435	rs62135570	HEATR5B	0.000454	0.047	0.00058	0.00013	0.00197	0.00643	0.588	0.17	0.00114
1436	rs116279502	ARHGEF28	0.000457	0.0473	0.000526	0.005	0.0241	0.21	0.278	0.87	0.00573
1437	rs292210	ANKRD31	0.000459	0.0475	0.000658	0.0142	0.0449	0.129	0.921	0.0211	0.363
1438	rs72824815	LINC02655	0.00046	0.0476	0.00055	0.0121	0.041	0.112	0.735	0.0147	0.95
1439	rs114551508	LINC02380	0.000461	0.0477	0.00101	0.0145	0.0453	0.0643	0.0552	0.279	0.517
1440	rs581878	FHL3	0.000461	0.0477	0.000474	0.00532	0.0249	6.08e-05	0.0208	0.0249	0.902
1441	rs2523581	LST1	0.000464	0.0478	0.000968	1.79e-05	0.000443	2.18e-07	0.00575	0.000215	0.0355
1442	rs2243442	GPR84	0.000464	0.0479	0.000928	0.0156	0.0472	2.91e-05	0.0543	0.0389	0.094
1443	rs4773157	ARHGEF7	0.000466	0.0481	0.000621	0.0105	0.0379	0.000458	0.00732	0.891	0.592
1444	rs1607393	TMEM14A	0.000468	0.0482	0.000364	0.000132	0.00199	0.00381	0.0275	0.662	0.0212
1445	rs2285883	ARG2	0.000469	0.0483	0.000592	0.0124	0.0415	0.00138	0.389	0.832	0.00679
1446	rs7214051	LINC00670	0.000472	0.0485	0.000386	0.00338	0.0188	0.00591	0.67	0.0183	0.392
1447	rs2241780	FBLN2	0.000472	0.0485	0.000139	0.00737	0.0306	0.528	0.0262	0.417	0.0178
1448	rs11220148	STT3A	0.000477	0.0489	0.000364	0.00398	0.0207	0.053	0.192	0.0314	0.437
1449	rs12406373	GPR88	0.000478	0.049	0.000399	0.000316	0.00377	0.114	0.631	0.511	0.000948
1450	rs139949013	TMPRSS3	0.000479	0.049	0.00115	7.21e-06	0.000214	0.484	3.68e-05	0.743	0.653
1451	rs11918996	AGTR1	0.000481	0.0492	0.000537	0.00177	0.0124	0.828	0.0124	0.0103	0.777
1452	rs2232646	PAFAH2	0.000483	0.0494	0.000577	1.15e-05	0.000309	1.15e-05	0.131	0.217	3.34e-05
1453	rs34192176	KBTBD2	0.000484	0.0495	0.000389	5.54e-06	0.000169	0.115	0.000434	0.358	0.86
1454	rs11188924	BLNK	0.000485	0.0496	0.000678	0.000307	0.00368	1.31e-06	0.00615	0.00215	0.38
1455	rs11708741	CLASP2	0.000486	0.0496	0.000378	0.000859	0.00758	0.78	0.000743	0.357	0.157

## Sheet: Inhibitory_Neurons
	SNP	Gene	MatrixEQTL p-value	MatrixEQTL FDR	M1 p-value	LRT p-value	LRT q-value	M2 Genotype p-value	M2 PD p-value	M2 AD p-value	M2 MS p-value
1	rs4920040	U2AF1	9.37e-67	5.67e-61	1.33e-68	0.012	0.0416	7.75e-48	0.0445	0.153	0.203
2	rs393329	NPIPB2	7.04e-55	2e-49	3.91e-54	0.00204	0.0143	1.27e-28	0.0629	0.134	0.0835
3	rs7866888	ANKRD18B	1.28e-53	2.44e-48	9.82e-54	0.00665	0.0289	4.11e-27	0.24	0.0191	0.0328
4	rs199448	KANSL1	2.71e-48	3.42e-43	4.4e-51	0.00611	0.0276	9.48e-39	0.955	0.00396	0.62
5	rs9438393	PM20D1	1.7e-47	2.07e-42	1.68e-49	1.07e-05	0.00029	9.29e-39	0.000102	0.0177	0.924
6	rs3759453	LINC00551	8.64e-46	7.71e-41	1.68e-47	7.17e-08	4.52e-06	3.4e-27	0.004	0.0485	0.0305
7	rs77603042	GAS8	3e-44	7.57e-40	2.42e-43	0.00443	0.023	1.1e-26	0.732	0.0418	0.144
8	rs9841987	RPN1	4.19e-41	9.55e-37	3.79e-43	0.000289	0.00367	1.22e-21	0.0158	0.108	0.0956
9	rs6852858	ZNF732	1.01e-40	2.23e-36	1.71e-42	0.00231	0.0154	3.84e-13	0.00686	0.0104	0.27
10	rs55794721	RHD	1.32e-39	2.88e-35	2e-41	0.000716	0.00696	1.34e-29	0.00114	0.531	0.839
11	rs1323696	COMMD6	1.45e-39	3.15e-35	1.85e-41	5.25e-06	0.000167	2.14e-23	0.0066	0.142	0.073
12	rs3733897	TXNDC15	5.39e-37	1.13e-32	1.23e-35	7.43e-05	0.00128	4.11e-11	0.000119	0.0849	0.355
13	rs4910669	OR51E2	6.67e-37	1.39e-32	7.36e-40	2.82e-17	1.7e-14	4.64e-34	4.2e-10	0.0292	0.146
14	rs781066	CCDC163	1.95e-36	4.03e-32	1.3e-37	1.75e-13	5.82e-11	5.19e-27	5.81e-07	0.277	0.0182
15	rs744446	TDRD5	3.53e-36	7.15e-32	1.22e-37	0.00382	0.0212	4.57e-19	0.0447	0.226	0.536
16	rs7067	PWP2	3.8e-36	7.7e-32	1.52e-38	2.62e-06	9.76e-05	7.37e-25	0.0107	0.564	0.00247
17	rs9934565	KLHDC4	4.6e-35	9.19e-31	2.34e-37	0.000584	0.00606	5.46e-17	0.364	0.000396	0.537
18	rs4148876	HLA-DOB	2.45e-34	4.77e-30	2.05e-35	0.00918	0.0354	1.77e-19	0.0114	0.723	0.475
19	rs6472551	XKR9	4.97e-33	9.51e-29	4.5e-34	0.00607	0.0275	1.73e-16	0.013	0.521	0.263
20	rs3759453	LINC00443	1.32e-31	2.24e-27	3.55e-32	6.95e-13	2.02e-10	1.52e-18	5.91e-05	0.00184	0.133
21	rs7302981	CERS5	2.91e-30	4.57e-26	9.49e-29	0.0105	0.0387	3.14e-20	0.0395	0.0206	0.904
22	rs17553284	DNAJC15	2.95e-29	4.32e-25	6.41e-29	0.00386	0.0213	1.52e-08	0.0916	0.0058	0.0682
23	rs2071639	ALLC	5.82e-29	7.63e-25	4.81e-31	0.0028	0.0172	1.59e-12	0.0876	0.118	0.771
24	rs12662611	RNF39	3.56e-28	3.55e-24	2.64e-29	0.00118	0.01	8.85e-18	0.00801	0.874	0.192
25	rs74063396	CLEC2A	7.48e-28	7.37e-24	1.75e-27	2.21e-07	1.21e-05	5.38e-08	3.65e-06	0.0476	0.0143
26	rs74063396	LINC02470	8.06e-28	7.93e-24	2.52e-27	0.00501	0.0249	1.2e-10	0.0123	0.357	0.0333
27	rs2184238	LINC00839	2.84e-26	2.52e-22	3.06e-26	0.00288	0.0176	1.87e-18	0.766	0.0136	0.0277
28	rs213238	ZSCAN31	5.41e-26	4.75e-22	1.76e-26	0.0145	0.0466	5.45e-13	0.669	0.00854	0.917
29	rs10746563	MRPL41	1.06e-24	8.94e-21	3.55e-26	6.1e-05	0.00112	1.65e-12	0.044	0.075	0.0196
30	rs12366	LINC01291	1.54e-22	1.16e-18	1.56e-22	0.000903	0.00824	3.35e-19	0.00408	0.0125	0.0842
31	rs13208764	GUCA1B	1.59e-21	1.14e-17	4.61e-21	0.0155	0.0482	0.00011	0.0263	0.0182	0.352
32	rs58468971	C3orf52	3.2e-21	2.25e-17	3.61e-22	0.000128	0.00193	2.31e-07	0.000354	0.887	0.466
33	rs112945848	LINC02018	8.32e-20	5.36e-16	4.76e-19	9.08e-10	9.2e-08	1.86e-05	4.64e-05	0.0659	0.297
34	rs7832414	CA8	9.25e-20	5.93e-16	4.27e-20	0.0021	0.0145	8.96e-09	0.402	0.0147	0.15
35	rs1072674	SOHLH2	1.09e-19	6.95e-16	1.28e-19	0.0151	0.0476	8.68e-12	0.381	0.0372	0.458
36	rs12204712	CCND3	1.89e-19	1.15e-15	1.29e-19	5.36e-05	0.00102	1.13e-10	0.0305	0.676	0.00714
37	rs3198697	NPIPA5	8.41e-19	4.68e-15	1.37e-18	8.26e-06	0.000235	8.75e-18	0.000215	0.134	0.00319
38	rs2533952	ZP3	4.87e-18	2.5e-14	1.21e-18	0.000227	0.00306	2.53e-13	0.00157	0.467	0.466
39	rs4768587	LINC02406	1.27e-17	6.34e-14	7.34e-18	1.92e-07	1.09e-05	3.44e-15	0.523	0.000515	0.00196
40	rs73302946	TBC1D3D	1.91e-17	9.39e-14	4.56e-19	4.07e-07	2.06e-05	2.2e-15	3.66e-05	0.801	0.221
41	rs2837006	LCA5L	3.04e-17	1.47e-13	5.03e-17	0.00934	0.0358	2.72e-12	0.00851	0.878	0.569
42	rs143932109	LINC01340	3.92e-17	1.86e-13	1.18e-16	0.015	0.0473	0.00109	0.0179	0.425	0.0475
43	rs112910602	PCDHA9	9.45e-17	4.32e-13	2.79e-17	6.29e-25	7.33e-22	2.36e-06	2.75e-10	0.0117	0.0162
44	rs7103377	DEAF1	2.69e-16	1.18e-12	5.11e-18	0.003	0.0181	1.38e-05	0.00528	0.177	0.676
45	rs7804754	MGAM	3.05e-16	1.33e-12	5.2e-16	0.00513	0.0251	1.05e-10	0.183	0.87	0.00793
46	rs9381625	OPN5	3.5e-16	1.52e-12	8.16e-17	0.00602	0.0274	1.64e-12	0.0492	0.0206	0.754
47	rs35828848	SIGIRR	7.05e-16	2.99e-12	2.11e-16	0.000898	0.00821	3.19e-11	0.0064	0.368	0.432
48	rs9920263	AGBL1	4.9e-15	1.9e-11	9.69e-16	0.00168	0.0128	2.19e-05	0.00189	0.908	0.568
49	rs12053053	SCRN3	1.1e-14	4.11e-11	2.78e-15	5.38e-05	0.00102	1.57e-05	0.0169	0.665	0.00176
50	rs10857714	SCART1	1.34e-14	4.95e-11	1.16e-14	0.00308	0.0184	0.000259	0.0452	0.00984	0.0467
51	rs854806	MYO15A	2.62e-14	9.15e-11	7e-14	0.0139	0.0456	1.59e-11	0.0103	0.0814	0.285
52	rs12763878	LINC01374	2.84e-14	9.86e-11	3.36e-15	0.000346	0.00422	0.000172	0.00131	0.0248	0.754
53	rs62054434	ARL17A	3.06e-14	1.06e-10	2.32e-17	2.19e-05	0.000506	1.65e-12	0.654	0.202	0.000343
54	rs3753592	RRP15	4.74e-14	1.6e-10	1.1e-15	7.8e-05	0.00131	0.00102	0.000217	0.0517	0.901
55	rs10852276	LINC02175	4.94e-14	1.66e-10	6.83e-14	0.0044	0.0229	2.57e-08	0.13	0.092	0.251
56	rs7693693	ART3	6.42e-14	2.12e-10	5.01e-14	2.01e-22	1.87e-19	0.00484	4.29e-13	0.251	0.309
57	rs12149320	CLEC18A	1.49e-13	4.45e-10	2.66e-13	0.000128	0.00193	8.31e-08	0.00744	0.211	0.229
58	rs62003027	GOLGA8N	1.84e-13	5.3e-10	3.07e-13	0.000125	0.00191	5.14e-08	0.0746	0.0161	0.313
59	rs1592764	LINC02234	2.16e-13	6.09e-10	1.79e-12	0.000779	0.0074	0.00687	0.000756	0.47	0.371
60	rs2972638	LINC00665	2.95e-13	7.85e-10	3.6e-13	0.000672	0.00664	0.000235	0.647	0.00132	0.761
61	rs34664633	WDR97	3.66e-13	9.6e-10	8.44e-13	0.00312	0.0185	1.68e-10	0.00354	0.119	0.83
62	rs2992335	APBB1IP	5.25e-13	1.3e-09	3.55e-13	3.93e-11	6.1e-09	0.00136	6.04e-07	0.168	0.0444
63	rs35545025	XRCC2	1.15e-12	2.71e-09	1.48e-13	0.00878	0.0345	7.39e-07	0.0565	0.112	0.848
64	rs2708389	TAS2R43	1.17e-12	2.75e-09	4.33e-12	2.85e-16	1.33e-13	4.98e-05	3.63e-07	0.0239	0.0324
65	rs116939356	PTGIS	1.93e-12	4.37e-09	1.76e-12	0.00138	0.0112	3.49e-06	0.257	0.0347	0.202
66	rs2524139	HLA-B	2.24e-12	5.03e-09	9.47e-13	0.00386	0.0213	3.39e-11	0.0099	0.821	0.0499
67	rs12268540	STOX1	5.58e-12	1.19e-08	7.49e-12	0.0118	0.0412	1.06e-09	0.00644	0.518	0.723
68	rs217448	EFCAB7	5.66e-12	1.21e-08	3.55e-12	0.00189	0.0137	1.94e-11	0.113	0.00181	0.171
69	rs9371207	ULBP2	6.24e-12	1.32e-08	3.02e-11	0.000446	0.00499	2.59e-05	0.25	0.262	0.00539
70	rs10234724	METTL27	6.48e-12	1.37e-08	1.09e-11	0.00557	0.0262	1.66e-08	0.0162	0.373	0.344
71	rs4854287	LINC01115	7.53e-12	1.57e-08	2.06e-12	7.06e-05	0.00124	4.45e-06	0.0343	0.0821	0.128
72	rs7744316	BEND6	8.15e-12	1.69e-08	1.69e-10	0.00308	0.0184	1.85e-09	0.112	0.00285	0.235
73	rs29649	RANBP17	8.32e-12	1.73e-08	1.25e-11	0.00225	0.0151	3.88e-08	0.595	0.438	0.00383
74	rs12799623	MTCH2	1e-11	2.04e-08	4.98e-11	0.00145	0.0116	1.81e-05	0.0421	0.211	0.18
75	rs3823216	HDDC2	1.82e-11	3.55e-08	8.8e-12	0.00569	0.0265	5.48e-05	0.0175	0.82	0.438
76	rs12130219	FLG	2.06e-11	3.98e-08	2.96e-11	0.00443	0.023	1.03e-08	0.767	0.00998	0.351
77	rs1248366	PRPF40B	3.97e-11	7.3e-08	1.12e-10	0.0117	0.0411	0.0107	0.0204	0.115	0.0714
78	rs872192	SLC28A2	7.76e-11	1.36e-07	4.7e-10	0.00196	0.014	4.42e-10	0.199	0.00836	0.0151
79	rs6519611	CRYBB2	9.59e-11	1.65e-07	2.98e-10	8.83e-08	5.28e-06	7.13e-09	6.34e-05	0.13	0.0687
80	rs3754861	POMC	1e-10	1.72e-07	3e-11	0.000151	0.00222	0.000109	0.424	0.0348	0.00545
81	rs80234092	LINC01448	1.04e-10	1.77e-07	2.48e-10	9.25e-05	0.0015	0.0251	0.000951	0.963	0.678
82	rs62524066	GDAP1	1.21e-10	2.04e-07	1.58e-10	0.00573	0.0266	0.000378	0.0164	0.771	0.272
83	rs342311	PDGFC	1.31e-10	2.21e-07	2.07e-11	0.00538	0.0258	1.74e-09	0.00858	0.637	0.0468
84	rs1672936	FAIM	1.93e-10	3.18e-07	9.73e-11	0.011	0.0398	0.000101	0.81	0.787	0.00938
85	rs1383095	CPSF1	2.58e-10	4.18e-07	7.98e-11	0.00355	0.0201	0.00203	0.559	0.00252	0.904
86	rs1349766	HBG2	3e-10	4.81e-07	2.57e-10	2.39e-07	1.29e-05	2.65e-09	0.00117	0.101	0.00788
87	rs4693624	MRPS18C	3.22e-10	5.12e-07	2.26e-10	0.00163	0.0126	0.000102	0.0112	0.192	0.197
88	rs1108889	RAET1G	4.43e-10	6.88e-07	1.35e-09	0.00622	0.0278	3.42e-05	0.0848	0.164	0.33
89	rs344073	LEKR1	4.63e-10	7.18e-07	6.49e-10	0.00173	0.013	0.000356	0.869	0.544	0.00187
90	rs55638716	LINC02153	4.95e-10	7.63e-07	5.27e-10	9.2e-13	2.51e-10	0.17	5.37e-08	0.466	0.763
91	rs11754620	TRIM31	5.09e-10	7.84e-07	7.73e-10	6.22e-05	0.00114	3.72e-10	0.00316	0.00258	0.746
92	rs17012012	PTPN13	6.83e-10	1.02e-06	1.17e-09	0.00747	0.0309	0.000781	0.967	0.904	0.00644
93	rs76686159	TAF1B	8.43e-10	1.24e-06	1.88e-09	0.0041	0.0219	5.69e-10	0.191	0.00498	0.0737
94	rs2854154	FTSJ3	1.3e-09	1.83e-06	4.93e-09	0.00929	0.0358	1.01e-06	0.704	0.0112	0.585
95	rs1629460	ULK4	1.43e-09	1.99e-06	2.44e-09	6.36e-05	0.00114	1.43e-05	0.954	0.0326	0.00429
96	rs112736360	C1QTNF9	1.53e-09	2.12e-06	2.58e-10	7.31e-08	4.55e-06	8.19e-15	8.35e-06	0.00146	0.000302
97	rs148662794	POLR2J2	1.63e-09	2.24e-06	7.63e-09	0.003	0.0181	2.06e-06	0.408	0.0368	0.0704
98	rs11899036	SNTG2	2.29e-09	3.05e-06	1.42e-10	0.00282	0.0173	7.62e-07	0.254	0.209	0.0279
99	rs7092584	SYCE1	2.73e-09	3.58e-06	2.44e-09	0.00155	0.0122	0.0458	0.00341	0.491	0.0291
100	rs28671317	PLGLB2	3.28e-09	4.22e-06	2.44e-09	0.0048	0.0243	2.36e-10	0.0192	0.0213	0.204
101	rs3769818	CASP8	4.45e-09	5.54e-06	7.63e-10	0.0142	0.046	5.61e-08	0.982	0.0345	0.0573
102	rs12791473	FSHB	4.98e-09	6.09e-06	9.64e-09	3.02e-06	0.000108	6.36e-13	0.00192	0.0018	0.0107
103	rs12893501	PTGR2	5.5e-09	6.67e-06	6.61e-09	6.37e-11	9.21e-09	0.0118	1.09e-06	0.587	0.0438
104	rs1554120	GPR171	5.94e-09	7.14e-06	4.79e-08	0.00173	0.013	2.26e-05	0.0364	0.558	0.0812
105	rs61737686	RUNX1	7.23e-09	8.52e-06	1.16e-08	0.000381	0.00448	0.153	0.000922	0.157	0.0219
106	rs3951	DOP1B	7.5e-09	8.81e-06	7.29e-09	0.000469	0.00516	1.12e-10	0.0215	0.0136	0.00665
107	rs3007030	POLE2	7.75e-09	9.09e-06	7.04e-09	0.00306	0.0183	1.66e-06	0.0968	0.0608	0.187
108	rs1863497	GOLGA8B	8.19e-09	9.55e-06	4.32e-09	0.0132	0.0441	0.000231	0.778	0.152	0.0568
109	rs7582691	D2HGDH	8.32e-09	9.69e-06	1.03e-08	0.00371	0.0207	0.011	0.00279	0.564	0.408
110	rs12654812	RGS14	9.25e-09	1.07e-05	1.7e-08	0.00833	0.0332	0.0001	0.0612	0.563	0.246
111	rs75897408	ZDHHC11	1e-08	1.15e-05	5.14e-09	0.0012	0.0102	2.87e-09	0.0761	0.00137	0.462
112	rs729174	HS6ST3	1.26e-08	1.42e-05	1.04e-08	0.00356	0.0201	0.000556	0.0523	0.124	0.652
113	rs4496841	HLA-DQB1	1.32e-08	1.47e-05	4.57e-08	0.000274	0.00352	8.52e-10	0.00386	0.146	0.00359
114	rs10425377	KLK10	1.86e-08	2e-05	5.27e-08	0.00713	0.0302	8.78e-05	0.0607	0.234	0.499
115	rs889090	SSC5D	2.66e-08	2.76e-05	1.2e-06	0.0155	0.0483	0.00674	0.429	0.511	0.0193
116	rs7092537	WDR11	2.99e-08	3.06e-05	7.68e-08	0.000867	0.00805	3.46e-08	0.307	0.118	0.00115
117	rs2708789	ZNF761	3e-08	3.06e-05	3.06e-08	0.0135	0.0448	4.73e-07	0.387	0.198	0.00766
118	rs17792422	ELP1	3.08e-08	3.14e-05	8.6e-09	0.014	0.0458	1.97e-06	0.679	0.381	0.0186
119	rs2052818	SLC5A7	3.12e-08	3.17e-05	9.02e-09	0.001	0.00885	5.44e-05	0.0474	0.636	0.0383
120	rs112629906	CHRNA4	3.19e-08	3.24e-05	6.7e-09	4e-05	0.000808	9.85e-12	0.000855	0.0135	0.00848
121	rs35994263	DCAF6	3.54e-08	3.56e-05	1.07e-08	1.13e-09	1.12e-07	2.23e-15	1.64e-06	1.04e-06	0.0118
122	rs73254218	KLRC2	3.59e-08	3.61e-05	5.63e-08	3.53e-05	0.000731	1.74e-07	0.00064	0.0224	0.879
123	rs10871621	TMX3	3.92e-08	3.89e-05	1.45e-08	4.94e-08	3.34e-06	7.1e-14	4.13e-05	8.37e-05	0.0776
124	rs67908756	CFHR4	3.96e-08	3.92e-05	4.88e-08	0.0127	0.0429	0.002	0.0314	0.444	0.944
125	rs13111710	NAAA	4.61e-08	4.49e-05	3.61e-08	0.000134	0.00201	3.52e-08	0.00817	0.00613	0.506
126	rs4984773	TPSB2	5.7e-08	5.44e-05	1.15e-08	1.57e-07	9.05e-06	0.000408	0.0239	0.00103	0.864
127	rs2353623	ZNF718	5.9e-08	5.61e-05	2.88e-08	0.00975	0.0368	0.00147	0.187	0.173	0.159
128	rs78835135	PPP4R3A	5.95e-08	5.66e-05	1.29e-07	0.0138	0.0454	2.01e-08	0.0704	0.109	0.0885
129	rs77046488	WASIR2	6.28e-08	5.93e-05	2.3e-08	0.000116	0.0018	2.68e-09	0.000173	0.163	0.524
130	rs56102384	TNNI3K	8.14e-08	7.5e-05	7.51e-08	0.000418	0.00478	8.03e-08	0.000961	0.932	0.249
131	rs188591	IFIT1	8.91e-08	8.12e-05	2.18e-07	0.00393	0.0215	2.05e-05	0.0055	0.998	0.831
132	rs2341883	KTN1	1.09e-07	9.71e-05	3.63e-08	0.00103	0.00909	0.00749	0.663	0.00716	0.0963
133	rs3772431	ROPN1B	1.22e-07	0.000108	4.48e-07	0.00411	0.022	1.81e-07	0.00693	0.51	0.0516
134	rs2015562	MROH6	1.48e-07	0.000128	1.67e-07	0.00129	0.0106	0.00199	0.553	0.0148	0.227
135	rs1006405	STON2	1.53e-07	0.000131	6.4e-08	2.91e-17	1.7e-14	0.0466	2.46e-10	0.311	0.22
136	rs12518395	SLC36A3	1.65e-07	0.000141	3.21e-07	0.00893	0.0348	1.25e-05	0.0355	0.405	0.208
137	rs144476524	CLIC4	1.65e-07	0.000141	7.04e-07	2.45e-08	1.84e-06	2.96e-05	0.00126	0.0145	0.0797
138	rs4782889	MBTPS1	1.7e-07	0.000145	1.13e-07	0.0113	0.0404	0.000873	0.141	0.0915	0.412
139	rs10423274	ZNF667	1.7e-07	0.000145	8.03e-08	0.00575	0.0266	1.77e-07	0.948	0.068	0.0137
140	rs76730779	ATR	1.93e-07	0.000162	2.33e-07	0.00278	0.0172	5.69e-09	0.0612	0.00985	0.0516
141	rs62381222	SPATA24	1.95e-07	0.000163	1.79e-07	0.000795	0.00751	1.06e-08	0.0153	0.0116	0.00769
142	rs111576129	PPP1R27	2.22e-07	0.000184	1.46e-07	0.00556	0.0262	5.8e-08	0.171	0.00318	0.277
143	rs11084112	FPR2	2.39e-07	0.000197	2.42e-07	0.0104	0.0384	1.44e-07	0.00734	0.21	0.195
144	rs12137633	ADGRL4	2.41e-07	0.000198	2.49e-07	0.00508	0.0251	6.32e-05	0.198	0.0821	0.144
145	rs56227194	CLEC18C	2.88e-07	0.000232	2.05e-07	8.32e-06	0.000235	0.0479	0.622	0.000156	0.302
146	rs9384062	MTRF1L	2.9e-07	0.000233	4.26e-07	0.000119	0.00184	0.000129	0.322	0.849	0.00131
147	rs17394442	LINC01441	3.02e-07	0.000242	1.56e-07	0.00208	0.0144	7.29e-09	0.0538	0.0263	0.0248
148	rs4148876	TAP2	3.53e-07	0.000278	2.91e-07	7.83e-10	8.12e-08	0.00884	1.23e-06	0.354	0.325
149	rs2074038	ACCS	3.79e-07	0.000296	2.25e-06	0.0124	0.0425	0.000264	0.0411	0.387	0.66
150	rs9333070	ITGA8	4.12e-07	0.00032	1.09e-06	0.00947	0.0361	1.53e-07	0.0169	0.159	0.0618
151	rs4770701	PARP4	4.83e-07	0.000368	1.94e-07	0.0162	0.0495	0.0109	0.0271	0.261	0.442
152	rs687816	MEIKIN	4.92e-07	0.000374	3.44e-07	0.000986	0.00877	0.000557	0.0312	0.161	0.228
153	rs61270304	HBM	5.39e-07	0.000405	2.68e-07	2.48e-05	0.00055	5.13e-05	0.00175	0.309	0.071
154	rs2119094	COL3A1	5.52e-07	0.000414	8.68e-08	0.0132	0.0441	2.46e-08	0.0111	0.384	0.0745
155	rs1229663	KIAA0087	5.67e-07	0.000425	4.28e-07	0.00344	0.0198	0.000138	0.95	0.0325	0.115
156	rs7331732	TUSC8	5.89e-07	0.000439	2.93e-06	0.000794	0.00751	0.411	0.000564	0.285	0.186
157	rs378421	NPIPB9	6.24e-07	0.000462	6.64e-07	0.00986	0.0371	0.0347	0.00724	0.832	0.732
158	rs1741957	GJB5	6.25e-07	0.000463	5.32e-07	1.72e-05	0.000426	2.85e-05	0.0445	0.188	0.00348
159	rs12332927	ZKSCAN3	6.94e-07	0.000509	1.01e-05	0.00121	0.0102	0.000282	0.0428	0.0746	0.426
160	rs11037634	ACCSL	7.58e-07	0.00055	5.13e-07	0.00722	0.0304	0.0546	0.802	0.0145	0.365
161	rs7519811	ANGPTL1	7.74e-07	0.000561	1.06e-06	0.00423	0.0223	0.116	0.373	0.43	0.00266
162	rs7189135	SMIM22	8.91e-07	0.000635	4.81e-07	0.0106	0.0388	0.000214	0.0626	0.262	0.293
163	rs638896	PATE3	8.99e-07	0.00064	1.67e-06	0.00767	0.0315	1.31e-07	0.0139	0.0388	0.162
164	rs6509931	TNNI3	9.4e-07	0.000666	7.56e-07	0.0103	0.0383	4.73e-07	0.0194	0.0503	0.886
165	rs140500108	SBNO1	9.41e-07	0.000667	5.73e-07	9.47e-07	4.29e-05	3.61e-11	0.00129	5.81e-05	0.0217
166	rs591434	GSTP1	9.95e-07	0.000699	2.61e-06	0.00389	0.0213	1.39e-05	0.0109	0.182	0.547
167	rs11064443	PTPN6	1.05e-06	0.000734	6.58e-07	0.0124	0.0425	8.84e-05	0.832	0.0121	0.461
168	rs7252585	LINC00664	1.17e-06	0.000801	1.02e-06	0.00568	0.0264	8.17e-08	0.0744	0.0081	0.0921
169	rs9938543	MT1M	1.19e-06	0.000818	1.86e-06	4.95e-18	3.85e-15	0.464	0.923	0.685	1.6e-12
170	rs12347784	ABCA1	1.33e-06	0.000902	1.85e-06	0.0069	0.0295	4.61e-08	0.0519	0.0158	0.234
171	rs7543044	TMEM35B	1.38e-06	0.000928	1.78e-06	0.0136	0.0453	4.14e-06	0.582	0.018	0.0691
172	rs61978767	DTD2	1.42e-06	0.000955	3.53e-06	0.00317	0.0188	2.27e-07	0.283	0.00217	0.776
173	rs3135022	HLA-DPA1	1.42e-06	0.000955	1.85e-06	0.000725	0.007	4.37e-07	0.00128	0.861	0.194
174	rs76938001	MSC	1.43e-06	0.000956	1.27e-06	0.000848	0.00789	1.2e-06	0.045	0.0171	0.266
175	rs11689336	FSIP2	1.44e-06	0.000962	1.12e-06	3.6e-06	0.000124	0.196	6.79e-05	0.426	0.00878
176	rs7106667	ZNF215	1.5e-06	0.001	3.12e-07	0.00809	0.0326	0.0171	0.84	0.016	0.475
177	rs80058440	C7	1.68e-06	0.0011	2.19e-06	4.77e-06	0.000155	0.219	1.67e-05	0.406	0.653
178	rs7589964	ZAP70	1.76e-06	0.00115	6.72e-06	0.00853	0.0337	0.000164	0.0454	0.419	0.21
179	rs76135648	SEC14L1	1.91e-06	0.00124	1.78e-06	6.73e-11	9.23e-09	1.39e-13	1.51e-07	3.35e-07	0.175
180	rs76856874	LINC01942	1.93e-06	0.00125	1.46e-06	0.000429	0.00483	0.748	0.000807	0.0343	0.891
181	rs9999347	IGFBP7	2.02e-06	0.0013	1.23e-06	0.0132	0.0441	4.16e-07	0.0225	0.709	0.0564
182	rs784916	DIMT1	2.03e-06	0.0013	5.81e-06	0.00345	0.0198	0.00572	0.0268	0.559	0.224
183	rs12469218	ACVR2A	2.05e-06	0.00131	1.68e-06	0.0138	0.0454	2.62e-07	0.0512	0.0183	0.211
184	rs10193039	LIPT1	2.26e-06	0.00143	7.26e-07	0.00254	0.0162	0.00218	0.0471	0.405	0.164
185	rs648742	COQ9	2.35e-06	0.00148	1.96e-06	0.00524	0.0254	2.91e-07	0.00978	0.0314	0.751
186	rs79949000	PRF1	2.37e-06	0.00149	1.58e-06	1.4e-06	5.88e-05	9.16e-11	0.000192	0.00027	0.159
187	rs74609989	OXER1	2.65e-06	0.00164	2.23e-06	0.00246	0.0159	8.04e-07	0.00358	0.517	0.101
188	rs77465005	MAPK1IP1L	2.68e-06	0.00166	4.88e-06	0.000422	0.00479	7.5e-08	0.00209	0.158	0.0135
189	rs78952506	GOLGA5	2.78e-06	0.00171	3.16e-06	7.48e-06	0.000217	2.43e-10	0.000173	0.0262	0.000204
190	rs80000152	ENTPD2	2.79e-06	0.00172	1.83e-06	0.000744	0.00714	3.67e-06	0.00755	0.785	0.0295
191	rs72662935	ZCCHC17	2.85e-06	0.00175	2.36e-06	0.0147	0.0467	2.86e-07	0.287	0.00681	0.428
192	rs140500108	AACS	2.87e-06	0.00176	1.08e-06	5.85e-10	6.2e-08	2.65e-13	0.00201	7.93e-07	9.65e-05
193	rs5749447	FBXO7	2.89e-06	0.00177	1.32e-06	0.0139	0.0457	3.93e-05	0.608	0.905	0.00952
194	rs12330988	IL15	2.97e-06	0.00181	3.62e-06	0.00783	0.0319	0.00694	0.0134	0.556	0.997
195	rs947310	FOXS1	3.09e-06	0.00188	9.37e-06	0.0114	0.0405	0.00438	0.131	0.136	0.518
196	rs17768485	UBASH3A	3.12e-06	0.00189	2.55e-06	3.92e-05	0.000795	0.317	7.02e-05	0.283	0.471
197	rs11024489	SAAL1	3.13e-06	0.00189	2.66e-06	0.000456	0.00506	0.0771	0.504	0.284	0.000473
198	rs61030767	LSM3	3.18e-06	0.00192	2.54e-06	0.00446	0.023	1.47e-06	0.649	0.058	0.00941
199	rs4072531	LINC02355	3.31e-06	0.00198	2.22e-06	0.0118	0.0412	0.0267	0.945	0.0138	0.143
200	rs6506799	RBFADN	3.33e-06	0.002	2.86e-06	0.000128	0.00193	0.000403	0.0298	0.0361	0.355
201	rs2304117	FBXO17	3.41e-06	0.00203	3.32e-06	0.000599	0.00616	0.0335	0.0708	0.435	0.00614
202	rs13087470	GRAMD1C	3.49e-06	0.00207	2.47e-06	0.0107	0.0391	0.00138	0.085	0.921	0.128
203	rs61557879	POR	3.6e-06	0.00213	1.6e-06	0.0119	0.0413	2.31e-07	0.0527	0.0562	0.0393
204	rs1271188	C11orf97	3.61e-06	0.00214	6.7e-06	0.00527	0.0254	0.000609	0.952	0.448	0.00902
205	rs35957485	TTC32	3.65e-06	0.00216	3.28e-06	0.00179	0.0133	0.00367	0.747	0.115	0.0114
206	rs10846577	CCDC92	3.72e-06	0.00219	6.23e-06	0.015	0.0474	7.52e-07	0.156	0.0445	0.0326
207	rs61997631	LINC02280	3.86e-06	0.00224	3.95e-06	4.62e-07	2.29e-05	0.0322	0.00077	0.122	0.516
208	rs1445435	TBC1D30	3.94e-06	0.00228	1.37e-05	0.00694	0.0297	0.000151	0.86	0.0123	0.298
209	rs56322140	CASZ1	3.98e-06	0.0023	5.19e-06	0.000116	0.0018	0.00548	0.503	0.0977	0.00477
210	rs61938988	OR6C4	4.16e-06	0.00239	5.28e-06	6.79e-08	4.4e-06	0.00768	0.111	0.956	1.3e-05
211	rs12463949	POLR2D	4.19e-06	0.00241	3.3e-06	0.00444	0.023	8.53e-08	0.0446	0.0103	0.0597
212	rs11054080	TAS2R31	4.24e-06	0.00243	2.67e-06	0.00912	0.0352	3.59e-05	0.533	0.048	0.0784
213	rs9509058	TUBA3C	4.4e-06	0.00251	8.19e-06	6.77e-05	0.0012	0.0487	0.00173	0.259	0.524
214	rs2542350	TATDN2	4.59e-06	0.0026	2.34e-06	0.00899	0.035	2.8e-07	0.021	0.0238	0.313
215	rs7170595	LINC02207	4.83e-06	0.00271	7.52e-06	4.19e-12	8.49e-10	0.364	2.86e-08	0.63	0.727
216	rs77707396	TRABD2A	4.97e-06	0.00278	3.65e-06	0.00593	0.0272	7.36e-05	0.0648	0.118	0.215
217	rs329967	SIGLEC5	5.08e-06	0.00284	7.17e-06	1.76e-06	7.01e-05	0.0615	0.000136	0.436	0.463
218	rs2240804	SFTA2	5.13e-06	0.00286	2.33e-05	0.00747	0.0309	4.17e-06	0.00572	0.52	0.215
219	rs35446602	ADGRG7	5.15e-06	0.00286	4.14e-06	0.00836	0.0333	3.55e-07	0.0726	0.0228	0.0393
220	rs4763231	TAS2R50	5.32e-06	0.00294	3.45e-06	0.0121	0.0417	0.00184	0.0948	0.388	0.181
221	rs4919640	PITX3	5.33e-06	0.00295	8.85e-06	3.05e-06	0.000109	0.0536	0.232	0.000392	0.427
222	rs34819758	DZIP1	5.46e-06	0.00301	1.57e-05	0.00806	0.0325	2.04e-05	0.00881	0.524	0.608
223	rs1359292	HYI	5.47e-06	0.00302	7.51e-06	0.00161	0.0125	5.93e-07	0.0306	0.00217	0.403
224	rs35909333	ALDH3A1	5.47e-06	0.00302	2.7e-06	0.014	0.0458	0.000101	0.0308	0.448	0.902
225	rs1358264	ATP2B1	5.62e-06	0.00309	5.34e-06	0.00111	0.00959	0.00313	0.113	0.0264	0.852
226	rs735482	PPP5C	5.86e-06	0.0032	1.21e-05	0.0042	0.0221	1.6e-06	0.151	0.0631	0.00674
227	rs12811986	LINC02369	6.12e-06	0.00332	1.56e-05	0.0151	0.0476	0.278	0.0817	0.0149	0.221
228	rs140500108	SNRNP35	6.36e-06	0.00344	5.96e-06	0.00094	0.00851	5.28e-08	0.0844	0.00413	0.0129
229	rs117300234	CALU	6.48e-06	0.00349	7.21e-07	0.00466	0.0237	6.98e-08	0.00534	0.0649	0.588
230	rs62194833	C2orf80	6.5e-06	0.0035	2.36e-06	0.0131	0.0441	0.0011	0.184	0.0777	0.657
231	rs871762	FGL1	6.7e-06	0.00359	1.32e-05	1.51e-09	1.47e-07	0.699	7.17e-07	0.979	0.887
232	rs1305262	LINC01490	6.8e-06	0.00364	2.3e-05	9.82e-11	1.27e-08	0.276	0.122	0.88	9.92e-09
233	rs145312625	FAM225B	6.81e-06	0.00364	6.03e-06	5.46e-06	0.00017	0.528	0.00013	0.926	0.978
234	rs6045062	MGME1	6.95e-06	0.00371	7.85e-06	0.00568	0.0264	1.4e-06	0.017	0.0318	0.959
235	rs203699	LINC02539	7.04e-06	0.00375	7.27e-06	1.75e-05	0.000431	1.64e-05	0.0101	0.292	0.00648
236	rs11102305	CTTNBP2NL	7.36e-06	0.00387	8.73e-06	0.00774	0.0316	7.54e-07	0.00696	0.0943	0.173
237	rs67168917	SCAMP5	7.38e-06	0.00389	1.26e-05	0.00142	0.0115	0.011	0.0288	0.0791	0.727
238	rs2387210	CANX	7.38e-06	0.00389	1.17e-05	7.26e-06	0.000212	1.61e-08	0.00914	4.99e-05	0.888
239	rs2659685	RUVBL1	7.62e-06	0.00399	5.36e-06	0.0161	0.0494	1.17e-05	0.111	0.358	0.0121
240	rs112220485	RAMP2	7.62e-06	0.00399	5.19e-06	0.00436	0.0227	0.00207	0.154	0.156	0.178
241	rs7000195	RPL8	7.71e-06	0.00403	1.13e-05	0.00205	0.0143	0.00812	0.0285	0.485	0.162
242	rs4132154	TAS2R46	7.91e-06	0.00411	4.81e-06	0.000139	0.00208	0.00329	0.0187	0.198	0.127
243	rs60717238	SDHA	7.94e-06	0.00412	1.25e-05	0.00931	0.0358	0.000678	0.182	0.188	0.123
244	rs9829746	SUSD5	8.21e-06	0.00424	1.49e-05	0.0155	0.0482	0.0129	0.0241	0.507	0.816
245	rs61942769	LINC02401	8.27e-06	0.00427	9.14e-06	7.56e-06	0.000217	0.00377	0.433	0.0664	0.0024
246	rs60652050	FABP12	8.39e-06	0.00432	1.17e-05	6.42e-07	3e-05	1.8e-10	0.0015	0.000173	0.00148
247	rs4732593	MDH2	8.43e-06	0.00434	8.55e-06	0.00208	0.0144	1.58e-07	0.0041	0.0694	0.0583
248	rs72874083	PCAT4	8.53e-06	0.00438	1.93e-05	0.00135	0.011	0.042	0.0079	0.584	0.111
249	rs10432735	MMP9	8.67e-06	0.00444	4.01e-06	0.0141	0.0459	0.00157	0.0693	0.322	0.375
250	rs56283867	GAK	8.75e-06	0.00448	7.27e-06	0.00145	0.0116	0.00148	0.431	0.413	0.00289
251	rs78361463	NFE2L2	8.79e-06	0.0045	7.92e-06	3.91e-06	0.00013	5.22e-10	0.000386	0.000485	0.0252
252	rs73806417	CRBN	8.86e-06	0.00453	8.88e-06	2.64e-05	0.000582	4.46e-09	0.000127	0.0108	0.34
253	rs111841267	METTL2B	8.97e-06	0.00458	7.1e-06	7.46e-05	0.00128	7.8e-09	0.000698	0.0184	0.0141
254	rs1987960	COX4I2	9.07e-06	0.00463	1.34e-05	9.67e-13	2.51e-10	0.398	7.94e-09	0.534	0.415
255	rs4390703	ZNF880	9.14e-06	0.00465	4.1e-06	0.000872	0.00809	3.99e-07	0.000712	0.251	0.192
256	rs959457	NOVA2	9.22e-06	0.00469	1.57e-05	0.00775	0.0316	2.17e-06	0.0595	0.188	0.0094
257	rs1475593	SH3BGR	9.26e-06	0.0047	5.23e-06	0.00621	0.0278	0.000568	0.0772	0.24	0.134
258	rs8090108	GTSCR1	9.37e-06	0.00475	1.28e-05	0.00148	0.0118	4.21e-07	0.00168	0.0707	0.331
259	rs7917442	TNKS2	9.54e-06	0.00483	1.16e-05	3.7e-06	0.000125	9.34e-10	0.000348	0.000382	0.285
260	rs45461002	MRGBP	9.61e-06	0.00486	4.98e-06	0.00523	0.0254	3.76e-05	0.0311	0.966	0.0792
261	rs7261820	ERGIC3	9.67e-06	0.00488	1.91e-06	0.0117	0.041	0.154	0.00749	0.216	0.933
262	rs6945	TIMM13	1.02e-05	0.00509	7.89e-06	0.000265	0.00342	0.116	0.00062	0.917	0.739
263	rs67269884	ITPKB	1.03e-05	0.00515	4.74e-05	0.00218	0.0148	0.00358	0.163	0.0237	0.381
264	rs7257934	KLK3	1.06e-05	0.00527	1.42e-05	0.000203	0.00283	0.00737	0.765	0.43	0.00111
265	rs10086640	MTBP	1.07e-05	0.00534	2.35e-05	0.00576	0.0266	0.00049	0.578	0.375	0.0123
266	rs2455075	ZNF577	1.08e-05	0.00534	1.23e-05	1.35e-05	0.000351	1.43e-08	0.000659	0.0248	0.00314
267	rs1351729	DLG2	1.08e-05	0.00538	9.51e-06	0.000205	0.00284	1.27e-07	0.0291	0.122	0.00121
268	rs56006298	VN1R1	1.09e-05	0.00539	1.04e-05	0.000163	0.00238	0.000168	0.0955	0.0281	0.0772
269	rs3810115	ZNF320	1.1e-05	0.00545	1.31e-05	0.00241	0.0157	2e-05	0.963	0.304	0.00249
270	rs79989846	AGMO	1.12e-05	0.0055	5.01e-06	0.00066	0.0066	2.36e-05	0.00568	0.651	0.124
271	rs221705	TGM1	1.15e-05	0.00563	4.09e-06	0.000265	0.00342	0.000202	0.51	0.369	0.00182
272	rs7846476	CCAR2	1.16e-05	0.00568	1.38e-05	0.00263	0.0165	0.000237	0.0253	0.867	0.122
273	rs742274	DHX35	1.16e-05	0.00569	1.75e-05	0.00149	0.0118	1.46e-05	0.875	0.0089	0.0288
274	rs1876282	OPCML	1.17e-05	0.00572	1.42e-05	0.0132	0.0441	3.22e-06	0.0146	0.0462	0.582
275	rs3774441	ITIH3	1.18e-05	0.00576	5.7e-06	0.0145	0.0466	0.00884	0.375	0.257	0.123
276	rs72770228	ZDHHC12	1.19e-05	0.00579	1.46e-05	4.7e-05	0.000918	2.23e-06	0.0061	0.00526	0.587
277	rs2409188	LINC01673	1.21e-05	0.00587	9.09e-06	3.65e-05	0.000754	4.22e-09	0.00288	0.00112	0.118
278	rs62109799	APOC2	1.21e-05	0.00588	6.88e-06	1.5e-10	1.7e-08	0.00418	1.91e-05	0.0253	0.172
279	rs9349652	GCM1	1.23e-05	0.00595	6.45e-06	0.00168	0.0128	0.0211	0.0121	0.81	0.213
280	rs112886784	OSBPL2	1.3e-05	0.00624	3.05e-05	0.000165	0.0024	3.72e-07	0.221	0.000813	0.0151
281	rs6836669	CNGA1	1.36e-05	0.00647	2.32e-05	0.00187	0.0136	0.596	0.00276	0.0298	0.234
282	rs76135648	MFSD11	1.37e-05	0.00653	8.62e-06	1.71e-08	1.33e-06	1.12e-10	3.25e-05	3.97e-06	0.79
283	rs117423008	CH25H	1.38e-05	0.00654	7.13e-06	0.00167	0.0127	0.000425	0.0113	0.226	0.373
284	rs9637213	COL6A2	1.39e-05	0.00661	3.27e-05	0.00115	0.00985	0.222	0.644	0.00185	0.8
285	rs144669365	AOC1	1.39e-05	0.00662	1.48e-05	0.00646	0.0284	0.216	0.149	0.0038	0.365
286	rs12138505	CD53	1.49e-05	0.007	2.33e-05	0.000302	0.00379	3.83e-05	0.00598	0.827	0.0286
287	rs67989702	OTUD7A	1.5e-05	0.00703	2.53e-05	0.000212	0.00289	0.000601	0.13	0.0754	0.0337
288	rs75630086	TERT	1.5e-05	0.00705	2e-05	3.55e-06	0.000124	0.00182	0.0644	0.0122	0.00421
289	rs4759686	LINC01257	1.52e-05	0.00712	1.1e-05	0.000666	0.00661	0.788	0.00293	0.107	0.00339
290	rs8176166	LINC00910	1.53e-05	0.00717	7.41e-06	1.26e-08	1.03e-06	0.0005	0.0052	0.00493	0.0398
291	rs10872409	TBPL1	1.56e-05	0.00727	4.38e-06	0.00411	0.022	2.09e-06	0.107	0.392	0.00304
292	rs7218589	LINC01973	1.57e-05	0.0073	1.85e-05	1.48e-08	1.19e-06	0.318	2.94e-06	0.556	0.527
293	rs8113180	ZNF726	1.61e-05	0.00747	2.74e-05	0.0122	0.0421	7.63e-05	0.242	0.158	0.0599
294	rs12765044	RSU1	1.62e-05	0.0075	3.65e-05	0.0137	0.0453	1.37e-05	0.118	0.343	0.0101
295	rs2254272	PPP1R3E	1.62e-05	0.00751	7.77e-05	0.0149	0.0472	6.62e-06	0.00924	0.178	0.406
296	rs34139629	ATXN7L3B	1.63e-05	0.00755	2.28e-05	0.00674	0.0292	0.232	0.543	0.597	0.0051
297	rs1661411	YAP1	1.66e-05	0.00768	1.7e-05	0.000139	0.00208	0.0883	0.000893	0.546	0.381
298	rs17629011	PCDHGB4	1.67e-05	0.0077	2.65e-05	1.34e-05	0.000351	0.243	0.000414	0.69	0.723
299	rs12972051	GADD45B	1.67e-05	0.00772	1.87e-05	0.00538	0.0258	0.00265	0.053	0.177	0.321
300	rs9514154	TPP2	1.74e-05	0.00799	1.82e-05	1.65e-05	0.000414	3.47e-09	0.00332	0.000686	0.0467
301	rs111443845	DLK1	1.76e-05	0.00805	2.3e-05	3.39e-26	5.27e-23	0.167	0.769	0.239	3.28e-16
302	rs11252108	LINC00703	1.79e-05	0.00818	5.74e-06	2.31e-06	8.83e-05	0.000997	0.118	0.14	0.00131
303	rs5757088	ELFN2	1.81e-05	0.00826	3.44e-05	0.00254	0.0162	3.2e-05	0.00403	0.757	0.327
304	rs6590401	FLI1	1.91e-05	0.00863	2.26e-05	7.74e-05	0.00131	0.00041	0.0243	0.0366	0.186
305	rs79911191	KRT19	1.94e-05	0.00871	3.41e-05	0.00461	0.0235	1.03e-05	0.00995	0.129	0.509
306	rs72620873	SIRPB1	1.94e-05	0.00873	2.64e-06	3.57e-06	0.000124	0.00239	0.00848	0.0271	0.185
307	rs72757925	SMYD2	1.95e-05	0.00876	4.36e-05	0.00815	0.0327	0.0486	0.303	0.541	0.00884
308	rs2602521	ADCY2	1.98e-05	0.00888	2.72e-05	0.000311	0.00387	8.64e-07	0.0784	0.541	0.000638
309	rs7934179	SAA1	1.98e-05	0.00888	3.32e-05	0.00162	0.0125	2.91e-07	0.00553	0.0792	0.0359
310	rs12229502	LINC02415	1.99e-05	0.00893	1.3e-05	0.00178	0.0133	0.0014	0.0481	0.233	0.277
311	rs8001421	LINC00297	2.02e-05	0.00903	1.07e-05	1.04e-05	0.000285	0.473	0.221	3.23e-05	0.779
312	rs3900478	SAMSN1	2.02e-05	0.00903	2.96e-05	0.0159	0.0491	0.00755	0.276	0.405	0.0618
313	rs3925025	GLIS3	2.03e-05	0.00906	8.23e-07	0.00896	0.0349	2.55e-05	0.0256	0.763	0.236
314	rs13410899	PLEKHH2	2.04e-05	0.00907	2.45e-05	0.0143	0.0464	1.54e-06	0.032	0.0655	0.0749
315	rs2828462	LINC01684	2.09e-05	0.00927	3.58e-05	1.95e-12	4.33e-10	0.395	0.507	5.27e-07	0.688
316	rs6680543	ATF6	2.11e-05	0.00936	4.29e-05	0.0107	0.0391	2.79e-06	0.253	0.00965	0.081
317	rs7252639	SBK2	2.13e-05	0.00944	1.76e-05	0.0156	0.0484	0.00163	0.0803	0.637	0.271
318	rs2079592	LSM7	2.16e-05	0.00953	1.81e-05	0.00256	0.0162	0.000421	0.207	0.0524	0.125
319	rs12623128	PPP1R7	2.16e-05	0.00955	6.83e-05	0.00496	0.0248	3.85e-06	0.00358	0.0184	0.51
320	rs6896601	LINC01861	2.17e-05	0.00956	8.96e-06	0.00053	0.00566	0.0148	0.473	0.00615	0.339
321	rs73060335	FAM240A	2.19e-05	0.00964	2.11e-05	2.43e-06	9.2e-05	0.102	0.35	0.000235	0.383
322	rs678881	UBOX5	2.19e-05	0.00965	2.89e-05	0.0115	0.0407	3.87e-06	0.0265	0.208	0.032
323	rs11702960	XPNPEP3	2.19e-05	0.00965	3.32e-05	0.000206	0.00284	2.02e-06	0.000303	0.148	0.562
324	rs10902815	CPXM2	2.19e-05	0.00966	4.34e-06	0.00408	0.0219	4.91e-06	0.0129	0.954	0.0407
325	rs35656988	CNPY4	2.2e-05	0.00969	5.61e-06	0.0153	0.0479	1.23e-05	0.574	0.248	0.00933
326	rs882601	LINC02660	2.25e-05	0.00983	3.4e-05	0.000281	0.00358	0.088	0.693	0.774	0.000412
327	rs10846	CASP14	2.25e-05	0.00985	2.51e-05	0.00551	0.0262	0.625	0.186	0.0172	0.0115
328	rs73396548	C22orf15	2.27e-05	0.0099	2.56e-05	0.00195	0.014	1.32e-06	0.00667	0.222	0.0202
329	rs4843350	LINC00311	2.29e-05	0.00997	4.8e-05	0.00876	0.0344	0.0306	0.0319	0.28	0.867
330	rs73048932	B3GNT8	2.3e-05	0.01	1.74e-05	0.00649	0.0285	0.0086	0.185	0.0597	0.762
331	rs881759	MAP2K7	2.38e-05	0.0103	0.000144	0.000896	0.00821	3.81e-06	0.0876	0.00101	0.33
332	rs1882138	TESC	2.39e-05	0.0104	4.33e-05	0.0161	0.0494	0.000536	0.0784	0.418	0.16
333	rs111474879	KRT39	2.4e-05	0.0104	5.47e-05	1.07e-14	3.85e-12	0.63	0.36	8.08e-10	0.988
334	rs4300689	USP43	2.41e-05	0.0104	3.38e-05	1.87e-10	2.07e-08	0.142	0.553	0.954	1.19e-07
335	rs6488065	KLRB1	2.42e-05	0.0105	2.29e-05	0.0113	0.0403	0.000252	0.0244	0.677	0.358
336	rs78416601	C3orf33	2.45e-05	0.0106	5.79e-06	2.82e-05	0.000612	1.99e-09	0.00967	0.0193	0.000339
337	rs62248694	LIMD1	2.51e-05	0.0108	3.95e-05	0.000335	0.0041	0.000645	0.342	0.819	0.000897
338	rs12198491	TMEM14B	2.52e-05	0.0109	4.63e-05	2.13e-05	0.000497	2.83e-08	0.000608	0.0245	0.000852
339	rs56017289	PANX3	2.55e-05	0.011	4.08e-05	5.42e-06	0.00017	0.0966	0.56	0.000101	0.378
340	rs5759600	ZNF280A	2.61e-05	0.0112	7.2e-05	0.000156	0.00228	2.96e-07	0.00659	0.0836	0.00214
341	rs113908782	ZNF410	2.63e-05	0.0113	0.0001	0.00683	0.0294	0.167	0.00481	0.405	0.926
342	rs2241413	TNK2	2.65e-05	0.0113	6.85e-05	0.000356	0.00426	8.08e-07	0.0387	0.000732	0.739
343	rs12084282	ABCA4	2.66e-05	0.0114	2.78e-05	0.00395	0.0216	0.00304	0.0714	0.0629	0.338
344	rs17224622	INO80D	2.66e-05	0.0114	5.16e-06	0.00354	0.0201	0.00613	0.674	0.877	0.00508
345	rs1958593	EGLN3	2.73e-05	0.0116	2.35e-05	0.00322	0.019	2.09e-07	0.0191	0.0382	0.0219
346	rs11603920	CASP4	2.73e-05	0.0116	6.52e-05	0.00112	0.00967	0.0122	0.345	0.0115	0.343
347	rs76013648	DHRS7B	2.74e-05	0.0117	2.73e-05	0.00511	0.0251	0.121	0.00856	0.725	0.747
348	rs7801999	OR9A4	2.8e-05	0.0119	2.45e-05	0.0104	0.0386	0.0504	0.0179	0.566	0.449
349	rs55908850	CEP162	2.84e-05	0.012	4.35e-05	0.00209	0.0145	3.72e-07	0.0101	0.0188	0.0367
350	rs6889139	PCDHA4	2.87e-05	0.0121	3.86e-05	1.04e-06	4.58e-05	0.153	8.31e-05	0.476	0.986
351	rs77528209	RC3H1	2.88e-05	0.0122	3.1e-05	0.000213	0.0029	7.75e-08	0.00206	0.00392	0.168
352	rs12291467	RPS3	2.89e-05	0.0122	2.99e-05	0.0064	0.0283	0.000284	0.511	0.00502	0.317
353	rs2484926	ALOX5	2.9e-05	0.0122	4.28e-05	0.0143	0.0464	0.00456	0.291	0.143	0.181
354	rs734725	CD164L2	2.91e-05	0.0123	4.65e-05	0.00941	0.0359	0.158	0.962	0.0316	0.0433
355	rs145881258	CALML6	2.97e-05	0.0125	3.5e-05	0.0153	0.0479	0.000255	0.0913	0.598	0.0765
356	rs11681934	LINC01173	2.97e-05	0.0125	5.31e-05	0.000983	0.00877	0.327	0.244	0.000992	0.927
357	rs1737673	TREML2	3.05e-05	0.0127	3.91e-05	0.0114	0.0405	0.000518	0.0627	0.825	0.0869
358	rs4971239	LINC01353	3.08e-05	0.0128	2.03e-05	4.78e-09	4.13e-07	0.727	1.38e-07	0.24	0.826
359	rs443627	FAM230E	3.09e-05	0.0129	2.9e-05	0.00564	0.0264	7.13e-06	0.00877	0.0761	0.738
360	rs7218709	ZNF652	3.1e-05	0.0129	1.78e-05	0.000298	0.00377	7.21e-08	0.000863	0.0129	0.0492
361	rs12211392	MAP3K4	3.16e-05	0.0131	2.55e-05	0.0149	0.0473	6.52e-06	0.00896	0.499	0.204
362	rs6580936	MFSD5	3.18e-05	0.0132	1.13e-05	0.0145	0.0467	0.000188	0.0262	0.85	0.252
363	rs61874754	IDE	3.22e-05	0.0133	4.88e-06	1.5e-05	0.000385	3.99e-08	0.000518	0.0151	0.304
364	rs57213460	USF1	3.27e-05	0.0135	2.77e-05	0.00188	0.0136	0.0882	0.922	0.0123	0.0327
365	rs10939321	HS3ST1	3.28e-05	0.0135	5.12e-05	0.00739	0.0307	1.37e-06	0.0217	0.02	0.231
366	rs12712096	TBC1D8	3.35e-05	0.0138	3.33e-05	0.0129	0.0435	0.000227	0.0215	0.751	0.411
367	rs7695335	STIM2	3.37e-05	0.0138	0.000158	0.0159	0.0491	1.58e-05	0.0477	0.225	0.0345
368	rs56331238	MB21D2	3.37e-05	0.0139	2.66e-05	0.00193	0.0138	2.42e-07	0.0583	0.00172	0.528
369	rs10906734	HSPA14	3.37e-05	0.0139	4.2e-05	0.00789	0.032	0.0312	0.278	0.108	0.102
370	rs35533147	EME1	3.41e-05	0.014	6.62e-05	0.0103	0.0381	0.0014	0.062	0.159	0.735
371	rs11671794	ADGRE5	3.43e-05	0.0141	0.000231	0.0153	0.048	0.498	0.379	0.00657	0.346
372	rs17075535	HIGD1A	3.44e-05	0.0141	1.41e-05	9.01e-05	0.00147	0.215	0.00322	0.78	0.197
373	rs79361899	SBNO2	3.46e-05	0.0142	1.76e-05	0.0107	0.039	0.0812	0.017	0.743	0.412
374	rs41280968	EPHB4	3.49e-05	0.0143	1.99e-05	6.85e-05	0.0012	0.032	0.0809	0.0485	0.117
375	rs4729851	SPDYE2B	3.52e-05	0.0143	8.2e-05	0.000576	0.00604	3.03e-05	0.0373	0.0107	0.255
376	rs113907877	MSR1	3.55e-05	0.0144	3.74e-05	0.00147	0.0118	1.26e-05	0.111	0.0073	0.335
377	rs72839961	TSPOAP1	3.55e-05	0.0145	4.94e-05	0.00102	0.00901	2.87e-07	0.00321	0.0153	0.0997
378	rs2073401	ACAA1	3.58e-05	0.0145	8.29e-05	0.00546	0.026	3.74e-05	0.383	0.0468	0.00711
379	rs345070	SRGAP3	3.59e-05	0.0146	2.72e-05	0.00106	0.00928	1.95e-06	0.0045	0.0139	0.945
380	rs2887489	ITLN1	3.64e-05	0.0147	2.28e-05	9.64e-16	3.74e-13	0.867	2.52e-12	0.00581	0.895
381	rs11880466	FFAR2	3.64e-05	0.0148	6.41e-05	0.0144	0.0465	0.0169	0.0432	0.301	0.839
382	rs112171854	FBXO43	3.65e-05	0.0148	4.84e-06	0.000247	0.00327	0.197	0.97	0.000888	0.177
383	rs35940311	TMED5	3.71e-05	0.015	3.58e-05	0.00731	0.0306	0.00405	0.431	0.645	0.0165
384	rs7657534	ZFP42	3.75e-05	0.0151	5e-05	0.000228	0.00306	0.0286	0.561	0.00119	0.726
385	rs9613302	CRYBA4	3.76e-05	0.0152	3.7e-05	0.000159	0.00233	0.0151	0.123	0.00518	0.373
386	rs79360888	ERAP2	3.77e-05	0.0152	3.3e-05	0.00255	0.0162	3.42e-06	0.237	0.0669	0.00343
387	rs10885	LY6G5B	3.82e-05	0.0153	3.55e-05	0.00627	0.0279	5.8e-06	0.0341	0.0186	0.789
388	rs11205243	S100A8	3.86e-05	0.0155	2.26e-05	0.000453	0.00505	1.97e-07	0.00113	0.0201	0.323
389	rs4395825	FIS1	3.86e-05	0.0155	5.11e-05	0.00565	0.0264	3.03e-05	0.0944	0.664	0.00668
390	rs12434408	CHD8	3.9e-05	0.0156	2.79e-05	1.69e-06	6.84e-05	3.3e-09	0.0233	0.000104	0.000808
391	rs78904869	LINC01343	3.93e-05	0.0157	0.000111	0.0037	0.0207	2.2e-06	0.00646	0.0198	0.944
392	rs74439433	CCKAR	3.94e-05	0.0157	2.76e-05	0.000629	0.00639	3.32e-06	0.00754	0.0168	0.469
393	rs10898502	HIKESHI	4.02e-05	0.016	6.8e-05	0.0161	0.0494	9.6e-06	0.0277	0.677	0.0631
394	rs1555145	BTBD3	4.04e-05	0.0161	5.49e-05	0.0029	0.0177	1.33e-05	0.0201	0.0201	0.649
395	rs7741521	C6orf136	4.06e-05	0.0161	3.21e-05	0.000104	0.00164	0.276	0.00778	0.854	0.172
396	rs4608640	LINC01811	4.07e-05	0.0161	4.71e-05	1.47e-12	3.61e-10	0.107	0.407	0.192	1.08e-07
397	rs62025951	FAM174B	4.07e-05	0.0161	2.03e-05	0.0021	0.0145	3.17e-07	0.0323	0.00528	0.231
398	rs13005328	UBE2E3	4.1e-05	0.0162	4.11e-05	0.0142	0.0461	6.39e-05	0.189	0.734	0.011
399	rs58269693	NPHP4	4.1e-05	0.0163	0.000184	0.0147	0.0467	0.000101	0.0787	0.0306	0.711
400	rs11068069	MAP1LC3B2	4.13e-05	0.0163	9.5e-05	0.00323	0.019	0.331	0.0958	0.00331	0.914
401	rs7741521	CFB	4.13e-05	0.0164	2.79e-06	1.39e-05	0.000358	0.000181	0.482	0.00531	0.0374
402	rs75768137	R3HCC1L	4.19e-05	0.0165	8.27e-05	0.00202	0.0143	2e-06	0.0076	0.00337	0.103
403	rs71613791	SPCS3	4.19e-05	0.0166	3.98e-05	0.00755	0.0312	0.104	0.808	0.0981	0.0104
404	rs11701827	IFNAR1	4.2e-05	0.0166	3.82e-05	0.0114	0.0405	7.1e-06	0.237	0.0111	0.0664
405	rs72759432	CAPN15	4.2e-05	0.0166	5.21e-05	5.77e-07	2.72e-05	0.376	1.01e-05	0.726	0.11
406	rs1752020	ARHGEF19	4.2e-05	0.0166	7.62e-05	0.0104	0.0385	0.458	0.0626	0.0143	0.96
407	rs66837396	RCHY1	4.22e-05	0.0166	1.26e-05	0.0105	0.0386	3.95e-07	0.127	0.0861	0.0289
408	rs1958589	CFL2	4.24e-05	0.0167	2.61e-05	0.000203	0.00283	3.34e-06	0.262	0.00367	0.053
409	rs9439072	BMP8B	4.26e-05	0.0168	0.000193	0.00412	0.022	1.95e-06	0.00849	0.0269	0.195
410	rs12732170	HMGCS2	4.27e-05	0.0168	6.07e-05	1.16e-10	1.46e-08	0.166	0.53	9.07e-07	0.441
411	rs9317046	LINC00374	4.38e-05	0.0172	5.72e-05	4.94e-05	0.000956	2.96e-08	0.00212	0.00209	0.00865
412	rs77660208	MRPL10	4.45e-05	0.0174	3.44e-05	0.00309	0.0184	0.697	0.0259	0.00529	0.116
413	rs4088588	PCNP	4.55e-05	0.0177	4.39e-05	0.00451	0.0231	1.15e-06	0.00619	0.0363	0.381
414	rs2588207	SLC7A2	4.57e-05	0.0178	3.64e-05	0.012	0.0416	0.00379	0.79	0.638	0.0148
415	rs78075721	HLA-DRB1	4.58e-05	0.0178	0.00018	8.67e-06	0.000242	6.91e-08	0.0253	7.51e-05	0.123
416	rs12784022	INPP5F	4.58e-05	0.0178	7.65e-05	3.13e-05	0.000667	0.154	0.786	0.43	0.000203
417	rs11168943	FMNL3	4.59e-05	0.0178	0.000132	7.27e-05	0.00127	0.555	0.00012	0.631	0.426
418	rs11622704	FBXO34	4.59e-05	0.0178	6.34e-05	0.00884	0.0345	0.00381	0.195	0.0525	0.997
419	rs62404162	F12	4.61e-05	0.0179	1.66e-05	0.0154	0.0482	1e-06	0.0196	0.103	0.168
420	rs74471702	KRTAP5-10	4.62e-05	0.0179	1.68e-05	0.0108	0.0394	0.00346	0.0932	0.133	0.772
421	rs4933040	ZNF728	4.62e-05	0.0179	5.98e-05	0.00265	0.0165	1.71e-05	0.0066	0.154	0.62
422	rs417952	COX6B2	4.79e-05	0.0185	0.000147	0.000231	0.00308	0.0645	0.626	0.53	0.000956
423	rs4722859	PRR15	4.83e-05	0.0186	7.44e-05	0.00507	0.0251	0.0151	0.2	0.63	0.0231
424	rs1834734	CYSLTR2	4.85e-05	0.0187	3.75e-05	1.83e-12	4.26e-10	0.163	0.847	0.361	6.46e-10
425	rs2401092	MIR34AHG	4.91e-05	0.0188	0.000123	0.00063	0.00639	3.51e-07	0.0295	0.00783	0.0157
426	rs7108038	NDUFV1	4.92e-05	0.0189	2.78e-05	0.0114	0.0405	0.174	0.0966	0.0447	0.454
427	rs9689440	USP49	4.93e-05	0.0189	0.00011	0.00357	0.0202	1.73e-06	0.0302	0.00672	0.0723
428	rs2784615	SMARCA2	5e-05	0.0191	4.23e-05	0.000467	0.00516	1.46e-07	0.0276	0.00168	0.0983
429	rs4779771	CHRFAM7A	5e-05	0.0191	5.45e-05	0.00655	0.0287	0.000577	0.0386	0.541	0.161
430	rs13408222	DHRS9	5.05e-05	0.0193	5.58e-05	3.14e-07	1.64e-05	0.0274	0.07	0.949	0.00163
431	rs3107297	SP6	5.08e-05	0.0194	6.97e-05	0.00224	0.0151	1.32e-06	0.00507	0.0727	0.0476
432	rs7259777	LYPD5	5.1e-05	0.0194	4.31e-05	0.00246	0.0159	1.22e-05	0.002	0.167	0.08
433	rs56303722	AIMP2	5.12e-05	0.0195	2.25e-05	0.00745	0.0309	5.89e-05	0.862	0.0122	0.274
434	rs271984	STX16	5.13e-05	0.0195	4.1e-05	0.00377	0.0209	0.00173	0.0377	0.803	0.17
435	rs12591548	C15orf32	5.21e-05	0.0197	0.000113	0.00332	0.0194	0.00245	0.0658	0.342	0.127
436	rs75725310	ADAMTS16	5.29e-05	0.02	4.36e-05	9.75e-05	0.00156	0.0359	0.217	0.806	0.00265
437	rs67349118	PTPN14	5.3e-05	0.02	4.91e-05	0.00626	0.0279	0.000512	0.0281	0.942	0.137
438	rs6690565	LDLRAP1	5.3e-05	0.02	4.06e-06	0.00791	0.0321	5.47e-05	0.0647	0.922	0.0264
439	rs2543539	RNASEK	5.31e-05	0.0201	8.74e-05	4.16e-05	0.000832	0.00168	0.312	0.0143	0.0201
440	rs190607719	GTF2A1	5.34e-05	0.0201	2.7e-05	6.55e-05	0.00117	1.69e-08	0.00525	0.00127	0.00585
441	rs2422142	TNFSF4	5.45e-05	0.0205	3.53e-05	0.0072	0.0304	2.78e-06	0.0417	0.219	0.0269
442	rs16938696	TERF1	5.48e-05	0.0206	9.66e-05	0.00181	0.0134	7.68e-07	0.0267	0.00372	0.38
443	rs10893425	PATE4	5.49e-05	0.0206	5.82e-05	0.00353	0.0201	1.95e-06	0.0103	0.0135	0.518
444	rs1040800	RTF2	5.5e-05	0.0206	4.29e-05	0.00658	0.0287	0.0251	0.44	0.0109	0.507
445	rs113683483	ATP5MF	5.54e-05	0.0208	5.51e-05	0.0144	0.0465	0.0387	0.648	0.146	0.17
446	rs79795911	ADAMTS18	5.56e-05	0.0208	0.000258	2.68e-06	9.77e-05	0.403	0.899	2.92e-05	0.926
447	rs59021417	ZNF791	5.56e-05	0.0208	8.35e-05	0.00493	0.0247	3.84e-06	0.00971	0.0543	0.137
448	rs74840603	EIPR1	5.66e-05	0.0211	6.35e-05	5.98e-05	0.0011	9.96e-08	0.000354	0.00646	0.193
449	rs2177120	C11orf91	5.71e-05	0.0213	4.48e-05	0.00136	0.0111	0.000259	0.885	0.0335	0.0186
450	rs2266969	TOP3B	5.73e-05	0.0213	0.000111	0.00338	0.0196	6.17e-06	0.107	0.00286	0.559
451	rs6777847	SENP2	5.89e-05	0.0218	4.67e-05	0.000684	0.00672	3.36e-07	0.029	0.015	0.00714
452	rs13217733	ULBP1	5.89e-05	0.0218	7.76e-05	0.0069	0.0295	0.000264	0.345	0.0142	0.441
453	rs12523487	PCDHB2	5.9e-05	0.0218	6.84e-05	0.00498	0.0248	6.34e-06	0.0164	0.0171	0.788
454	rs41285780	ELAVL1	5.92e-05	0.0219	1.26e-05	0.000983	0.00877	3.76e-07	0.00137	0.0581	0.0796
455	rs56413513	SPON2	5.97e-05	0.022	4.83e-05	0.000567	0.00597	0.00678	0.173	0.487	0.011
456	rs74793614	LINC02504	6.03e-05	0.0222	0.000103	0.000993	0.00878	9.26e-07	0.012	0.677	0.00576
457	rs7247814	ZNF765	6.1e-05	0.0224	5.1e-05	0.00603	0.0274	0.0749	0.227	0.0403	0.197
458	rs12434408	SUPT16H	6.11e-05	0.0224	7.29e-05	9.1e-05	0.00148	6.12e-08	0.016	0.00149	0.004
459	rs8001466	RNF113B	6.21e-05	0.0227	9.69e-05	2.65e-06	9.76e-05	4.15e-09	0.00181	0.000329	0.00396
460	rs10485179	HINT3	6.25e-05	0.0228	3.18e-05	0.00838	0.0334	0.0322	0.477	0.0278	0.176
461	rs3087374	DET1	6.3e-05	0.023	4.2e-05	0.0049	0.0246	2.24e-06	0.00347	0.134	0.573
462	rs6574387	ADCK1	6.32e-05	0.023	5.67e-05	0.0144	0.0465	0.247	0.0523	0.435	0.0328
463	rs76059056	ATG5	6.32e-05	0.0231	4.46e-05	0.0101	0.0378	0.032	0.333	0.0367	0.916
464	rs11667975	FBN3	6.39e-05	0.0232	5.46e-05	0.000335	0.0041	0.801	0.0289	0.00357	0.0169
465	rs79301007	DMTF1	6.39e-05	0.0233	0.000136	0.000212	0.00289	1.68e-07	0.00431	0.00289	0.136
466	rs4720024	NEUROD6	6.46e-05	0.0234	8.79e-05	5.31e-07	2.53e-05	1.75e-09	0.00244	4.35e-05	0.00626
467	rs118090463	PROCA1	6.51e-05	0.0236	5.88e-05	0.000113	0.00177	0.637	0.000184	0.13	0.3
468	rs17209139	ARHGAP26	6.51e-05	0.0236	0.000117	0.000171	0.00246	1.51e-07	0.00409	0.00227	0.0193
469	rs11871104	METTL16	6.52e-05	0.0236	0.000545	5.76e-08	3.83e-06	3.69e-09	0.000672	3.58e-06	0.0111
470	rs10400230	PPFIA1	6.53e-05	0.0237	6.4e-05	0.00144	0.0116	1.28e-06	0.00232	0.0607	0.0291
471	rs7585217	DGKD	6.56e-05	0.0237	4.44e-05	0.00412	0.022	3.96e-06	0.546	0.00326	0.155
472	rs17561081	HOOK1	6.58e-05	0.0238	2.28e-05	0.00223	0.0151	3.8e-07	0.00586	0.0401	0.0415
473	rs1969795	BDKRB2	6.6e-05	0.0239	8.68e-05	0.00033	0.00406	0.0485	0.00524	0.242	0.668
474	rs11227368	CNIH2	6.61e-05	0.0239	8.29e-05	0.00185	0.0135	0.0387	0.0173	0.878	0.162
475	rs2235707	GCLC	6.62e-05	0.0239	5.86e-05	0.000566	0.00597	5.73e-07	0.33	0.0162	0.00275
476	rs62119915	ACTN4	6.62e-05	0.0239	6.06e-05	0.00179	0.0133	1.57e-06	0.0753	0.106	0.00208
477	rs61473806	RUNX3	6.64e-05	0.024	4.76e-05	1.9e-05	0.000456	0.199	9.69e-05	0.538	0.68
478	rs10417163	ZNF600	6.64e-05	0.024	0.000136	0.0135	0.045	0.000811	0.477	0.106	0.0698
479	rs28789770	ADH1B	6.66e-05	0.024	6.94e-05	2.57e-11	4.44e-09	0.975	1.58e-08	0.831	0.753
480	rs131709	ADM2	6.75e-05	0.0243	0.000113	0.00115	0.00985	0.0836	0.429	0.00709	0.273
481	rs9495409	LINC01625	6.75e-05	0.0243	4.02e-05	0.00504	0.025	6.26e-07	0.0201	0.0277	0.0508
482	rs3118505	ISG15	6.77e-05	0.0243	5.56e-06	0.00071	0.00693	0.206	0.594	0.000897	0.693
483	rs78771188	PROM1	6.84e-05	0.0245	6.18e-05	0.015	0.0473	0.000554	0.613	0.0247	0.315
484	rs11702960	XRCC6	6.89e-05	0.0246	5.67e-05	1.64e-05	0.000414	8.77e-09	0.000222	0.00135	0.0118
485	rs78458231	CAND1	6.95e-05	0.0248	6.6e-05	2.66e-06	9.76e-05	1.29e-08	5.83e-05	0.0016	0.107
486	rs66539840	NFYC	6.97e-05	0.0249	8.36e-05	1.67e-05	0.000416	6.28e-07	5.16e-05	0.107	0.167
487	rs4656950	IGSF9	6.99e-05	0.0249	8.79e-05	0.00214	0.0146	0.000458	0.0619	0.309	0.0452
488	rs144656484	BCL11B	7.09e-05	0.0252	4.58e-05	6.46e-06	0.000193	4.32e-09	0.00207	0.000319	0.0181
489	rs62109865	FBXW9	7.12e-05	0.0253	6.92e-05	0.00527	0.0254	0.0344	0.648	0.745	0.00408
490	rs35811563	LINC00523	7.22e-05	0.0255	8.41e-05	8.18e-05	0.00137	0.000609	0.0303	0.0461	0.0967
491	rs391755	MPIG6B	7.25e-05	0.0256	8.32e-05	0.00846	0.0336	0.0528	0.39	0.0321	0.537
492	rs13068893	HCLS1	7.25e-05	0.0256	1.67e-05	0.000329	0.00406	3.11e-08	0.00302	0.007	0.478
493	rs6771521	LINC02029	7.29e-05	0.0257	7.4e-06	0.00492	0.0247	0.00394	0.199	0.047	0.505
494	rs8046916	DHX38	7.33e-05	0.0259	8.37e-05	0.0025	0.016	0.0777	0.00346	0.657	0.488
495	rs6011419	SLC17A9	7.33e-05	0.0259	0.00024	0.0128	0.0433	0.00386	0.363	0.205	0.0637
496	rs17593107	SHISA3	7.35e-05	0.0259	1.73e-05	5.3e-06	0.000167	0.00392	0.299	0.00665	0.0184
497	rs7228689	LINC01895	7.35e-05	0.0259	0.000118	5.17e-05	0.000991	0.0174	0.00903	0.0568	0.603
498	rs17340516	IFI6	7.36e-05	0.0259	3.73e-05	0.00175	0.0131	0.107	0.892	0.023	0.139
499	rs6558292	EPPK1	7.37e-05	0.026	0.000146	0.0129	0.0435	9.93e-05	0.841	0.0106	0.212
500	rs112571402	TGM7	7.43e-05	0.0261	3.35e-05	9.03e-07	4.17e-05	0.17	0.932	0.00121	0.0507
501	rs4764534	LPCAT3	7.47e-05	0.0263	0.0001	0.0105	0.0387	1.17e-05	0.0687	0.101	0.038
502	rs75768137	TM9SF3	7.57e-05	0.0266	4.5e-05	0.00279	0.0172	1.99e-06	0.00551	0.0136	0.0507
503	rs2083882	MICAL3	7.58e-05	0.0266	5.12e-05	0.00574	0.0266	0.000983	0.738	0.924	0.00675
504	rs8108653	LINC01836	7.65e-05	0.0268	0.00012	3.01e-08	2.1e-06	0.19	4.24e-05	0.315	0.236
505	rs17882264	LINC00485	7.69e-05	0.0269	5.94e-05	0.0108	0.0394	3.84e-06	0.00882	0.134	0.916
506	rs10864374	CA6	7.71e-05	0.0269	4.61e-05	0.00686	0.0295	0.463	0.00615	0.184	0.14
507	rs12051658	C17orf50	7.81e-05	0.0272	2.5e-05	0.00906	0.0351	3.15e-06	0.791	0.00837	0.123
508	rs142054760	ADA	7.81e-05	0.0272	4.76e-05	2.34e-05	0.000531	0.00113	0.0212	0.0373	0.233
509	rs12660382	ATF6B	7.84e-05	0.0273	0.000145	0.00851	0.0337	2.88e-05	0.19	0.217	0.00766
510	rs11613457	EEF1AKMT3	7.85e-05	0.0273	8.52e-05	0.00145	0.0116	4.07e-05	0.702	0.00273	0.287
511	rs189110	LINC02101	7.93e-05	0.0275	0.000413	0.012	0.0416	9.9e-06	0.0117	0.116	0.38
512	rs1011676	FAXC	7.98e-05	0.0277	8.34e-05	2.24e-05	0.000513	2.13e-08	0.000454	0.00806	0.11
513	rs366646	UTP15	7.98e-05	0.0277	0.000108	0.0138	0.0454	0.00817	0.0621	0.289	0.302
514	rs11609958	FGF6	8e-05	0.0277	8.39e-05	0.0163	0.0497	0.0253	0.822	0.802	0.0142
515	rs6819316	CPLX1	8e-05	0.0278	4.96e-05	0.0085	0.0337	0.00423	0.24	0.552	0.0461
516	rs11659017	CHMP6	8.09e-05	0.028	1.3e-05	0.00892	0.0348	0.00575	0.126	0.0905	0.725
517	rs1051576	STK31	8.18e-05	0.0283	0.000101	0.000467	0.00516	0.0186	0.211	0.0131	0.273
518	rs73079670	SNX13	8.2e-05	0.0283	7.78e-06	0.00125	0.0104	2.5e-07	0.0491	0.012	0.0116
519	rs13221346	TRIL	8.21e-05	0.0283	8.18e-05	4.03e-07	2.06e-05	8.5e-10	0.000149	0.000118	0.0176
520	rs1883341	RANBP9	8.22e-05	0.0284	3.44e-05	0.00368	0.0206	0.00261	0.172	0.0758	0.256
521	rs6937819	GSTA3	8.26e-05	0.0285	6.72e-05	0.0126	0.0429	0.00272	0.0725	0.178	0.901
522	rs78944208	NR1H2	8.29e-05	0.0285	4.19e-05	0.00331	0.0194	1.3e-06	0.00567	0.138	0.055
523	rs10777331	EPYC	8.3e-05	0.0286	1.73e-05	1.3e-10	1.59e-08	0.212	0.46	0.00129	3.57e-07
524	rs115414803	SPP1	8.49e-05	0.0291	6.23e-05	0.00263	0.0165	6.75e-07	0.00428	0.0379	0.083
525	rs10973326	GRHPR	8.52e-05	0.0292	7.71e-05	0.00863	0.034	0.278	0.451	0.00623	0.873
526	rs28514471	HSP90AA1	8.56e-05	0.0293	4.59e-05	0.00697	0.0297	0.00934	0.345	0.645	0.0245
527	rs59455000	C5orf52	8.61e-05	0.0294	6e-05	0.00108	0.00938	4.38e-05	0.0281	0.0487	0.148
528	rs7225873	ASGR2	8.64e-05	0.0295	0.000189	0.000204	0.00284	0.0546	0.196	0.0043	0.331
529	rs2875238	ADAMTS8	8.74e-05	0.0298	0.000169	0.0045	0.0231	0.307	0.55	0.00291	0.3
530	rs10129805	SETD3	8.77e-05	0.0298	0.000114	1.12e-06	4.9e-05	3.55e-09	2.91e-05	0.00112	0.0692
531	rs140500108	SCARB1	8.8e-05	0.0299	4.75e-05	2.21e-06	8.51e-05	1.62e-09	0.00131	0.000463	0.00235
532	rs62127956	BCAT2	8.81e-05	0.0299	0.000142	0.00365	0.0205	0.0716	0.385	0.0254	0.856
533	rs13431833	SLC11A1	8.82e-05	0.03	2.72e-05	0.000389	0.00454	0.0628	0.0012	0.994	0.551
534	rs562089	FXYD2	8.86e-05	0.0301	5.63e-05	0.00323	0.019	0.121	0.0208	0.45	0.449
535	rs34348609	TAX1BP3	8.88e-05	0.0301	0.000117	0.0137	0.0453	0.000919	0.938	0.0151	0.344
536	rs2530546	NPSR1	8.88e-05	0.0301	1.69e-05	6.9e-08	4.4e-06	0.00055	0.000764	0.0228	0.11
537	rs6564869	CDYL2	8.89e-05	0.0302	4.79e-05	0.000747	0.00715	3.26e-07	0.0276	0.00236	0.0293
538	rs12609654	A1BG	8.96e-05	0.0303	0.000116	0.00207	0.0144	0.0343	0.242	0.0834	0.0475
539	rs887477	C1RL	9.01e-05	0.0305	0.000127	5.17e-11	7.77e-09	0.112	1.76e-07	0.301	0.424
540	rs72696309	SLC5A9	9.01e-05	0.0305	0.000113	9.05e-05	0.00148	0.0993	0.685	0.983	0.000854
541	rs11041289	KRTAP5-2	9.06e-05	0.0306	8.57e-05	0.0111	0.0399	2.73e-06	0.0262	0.0306	0.212
542	rs12194061	MICAL1	9.07e-05	0.0306	0.000166	0.00149	0.0118	0.000376	0.994	0.431	0.00177
543	rs7934783	MAML2	9.07e-05	0.0306	0.000143	0.00938	0.0359	8.91e-06	0.127	0.0327	0.0277
544	rs9710744	CCDC138	9.08e-05	0.0307	0.000151	4.75e-06	0.000155	3.57e-08	0.00331	3.99e-05	0.525
545	rs825081	ARL1	9.11e-05	0.0307	0.000169	0.000499	0.00541	0.00447	0.0751	0.0555	0.23
546	rs79390987	CABP5	9.16e-05	0.0309	0.000634	0.000121	0.00186	1.31e-05	0.00112	0.904	0.0554
547	rs80208659	LINC00570	9.16e-05	0.0309	5.75e-05	0.000399	0.00463	0.00572	0.00508	0.203	0.326
548	rs56249772	TPMT	9.2e-05	0.031	0.000141	0.0125	0.0427	0.24	0.163	0.00806	0.302
549	rs2745105	SOX8	9.26e-05	0.0312	5.5e-05	0.0126	0.0427	2.41e-06	0.0152	0.0806	0.0891
550	rs1331331	MANEAL	9.32e-05	0.0313	0.00011	0.00283	0.0173	0.00015	0.00379	0.759	0.901
551	rs3803904	BRSK1	9.34e-05	0.0314	9.82e-05	0.00259	0.0163	1.59e-06	0.0118	0.012	0.516
552	rs112438926	RPL26	9.38e-05	0.0315	8.59e-05	1.36e-05	0.000351	0.119	0.245	0.00158	0.977
553	rs7902430	MANCR	9.54e-05	0.0319	0.000206	0.00829	0.0331	0.375	0.00858	0.872	0.144
554	rs2555678	HPGD	9.54e-05	0.0319	0.000348	0.0125	0.0426	0.0923	0.0851	0.232	0.189
555	rs11666259	MRPL54	9.56e-05	0.032	6.4e-05	0.0124	0.0425	9.36e-05	0.967	0.0547	0.0362
556	rs66837396	G3BP2	9.59e-05	0.032	7.27e-05	0.0085	0.0337	1.89e-06	0.453	0.00656	0.188
557	rs183101664	UBAP1L	9.6e-05	0.0321	5.2e-05	0.00526	0.0254	1.11e-05	0.00521	0.378	0.0909
558	rs12743643	LINC01738	9.65e-05	0.0322	0.000147	0.0113	0.0403	1.07e-05	0.00686	0.277	0.256
559	rs181374	ZNF831	9.72e-05	0.0324	4.94e-05	9.37e-06	0.00026	0.294	0.706	0.00291	0.000625
560	rs7795273	CALN1	9.77e-05	0.0325	7.31e-05	0.00111	0.00959	8.19e-06	0.518	0.0344	0.00297
561	rs12438643	GOLGA8K	9.8e-05	0.0326	0.000225	0.00685	0.0295	0.26	0.0096	0.25	0.57
562	rs5024617	ALPL	9.84e-05	0.0327	0.000571	3.01e-08	2.1e-06	0.518	0.739	3.57e-06	0.725
563	rs34725547	KYNU	9.88e-05	0.0328	0.000135	0.00879	0.0345	0.00921	0.186	0.0984	0.345
564	rs62248947	PTPN23	9.95e-05	0.033	0.000293	0.00876	0.0344	0.00599	0.475	0.0296	0.922
565	rs72680971	SLC35D1	9.96e-05	0.033	6.32e-05	3.5e-05	0.000731	3.81e-07	0.000136	0.0435	0.69
566	rs785029	DPEP2	0.000101	0.0334	8.31e-05	0.00671	0.0291	0.0899	0.405	0.0292	0.588
567	rs12253390	WDR37	0.000101	0.0334	0.000127	2.41e-05	0.00054	6.07e-08	0.000845	0.0336	0.00397
568	rs282867	ZNF639	0.000101	0.0335	0.000116	0.00306	0.0183	4.27e-05	0.361	0.00214	0.56
569	rs67224183	RPGRIP1L	0.000102	0.0336	0.000111	0.0024	0.0157	1.4e-06	0.00658	0.0307	0.056
570	rs3914289	TF	0.000102	0.0336	0.000177	0.000991	0.00878	0.001	0.0459	0.177	0.0861
571	rs12822139	ART4	0.000103	0.034	0.000159	0.0155	0.0483	0.00176	0.0583	0.332	0.366
572	rs6884769	PDE8B	0.000103	0.034	4.63e-05	0.00463	0.0236	1.93e-05	0.00311	0.416	0.606
573	rs1942964	ST8SIA3	0.000103	0.034	6.71e-05	0.0119	0.0415	0.0004	0.602	0.294	0.0184
574	rs9662108	LINC01654	0.000103	0.0341	0.00271	6.4e-08	4.2e-06	0.151	0.223	0.701	1.83e-05
575	rs55649994	SLC35B1	0.000104	0.0341	9.32e-05	0.0104	0.0384	0.00261	0.89	0.0595	0.244
576	rs78776590	STMN1	0.000105	0.0345	0.000108	0.00872	0.0344	0.00243	0.0511	0.731	0.176
577	rs4963063	CDHR5	0.000105	0.0345	0.000129	0.00208	0.0144	3.91e-06	0.145	0.00209	0.116
578	rs6444335	LPP	0.000106	0.0347	0.000161	0.011	0.0398	0.201	0.824	0.159	0.00976
579	rs7178863	LINC01581	0.000106	0.0348	1.81e-05	0.0121	0.0418	0.0247	0.0277	0.72	0.237
580	rs78920357	UNC93A	0.000107	0.0349	5.84e-05	0.00643	0.0284	1.2e-05	0.00937	0.858	0.156
581	rs10887931	IFIT3	0.000107	0.0349	6.73e-05	0.0156	0.0484	0.0786	0.622	0.0138	0.545
582	rs140476224	TACO1	0.000107	0.035	0.000166	0.0125	0.0426	2.76e-05	0.0163	0.0464	0.306
583	rs4461038	LINGO1	0.000107	0.0351	0.000226	1.59e-05	0.000405	0.127	0.971	0.908	8.23e-05
584	rs11056402	PHB2	0.000108	0.0351	2.2e-05	4.48e-07	2.24e-05	0.38	8.39e-06	0.999	0.496
585	rs339065	TNPO3	0.000108	0.0352	7.81e-05	0.000714	0.00695	5e-07	0.00144	0.0624	0.044
586	rs78094595	LACTBL1	0.000109	0.0354	6.68e-05	0.0063	0.028	0.185	0.169	0.0102	0.673
587	rs61811879	HAX1	0.000109	0.0354	7.43e-05	0.00605	0.0275	0.124	0.0069	0.982	0.836
588	rs2096192	MATN1	0.000109	0.0354	7.26e-05	0.00229	0.0153	0.00801	0.321	0.424	0.0149
589	rs74598759	GHRH	0.000109	0.0355	0.000134	0.0045	0.0231	0.025	0.32	0.0713	0.0413
590	rs74359816	TBC1D22A	0.000109	0.0356	0.000195	6.52e-11	9.21e-09	5.38e-11	4.98e-08	0.000628	0.00274
591	rs111358205	CMTM1	0.000109	0.0356	6.24e-05	0.00626	0.0279	1.19e-05	0.0161	0.499	0.0288
592	rs2051134	HAUS6	0.000111	0.0359	0.000102	0.0101	0.0378	0.00859	0.219	0.961	0.0331
593	rs66663726	SPDYA	0.000113	0.0364	0.00012	0.0118	0.0413	0.000552	0.0423	0.608	0.112
594	rs34475883	DBNDD2	0.000115	0.037	0.000131	2.12e-06	8.24e-05	0.548	3.13e-05	0.612	0.92
595	rs111474654	CD58	0.000116	0.0372	8.88e-05	0.00051	0.00549	0.000301	0.441	0.451	0.00353
596	rs60891613	USP7	0.000116	0.0372	0.000327	3.83e-09	3.46e-07	1.1e-10	1.92e-05	6.97e-06	2.8e-05
597	rs71560847	GATAD1	0.000116	0.0372	0.000109	0.0109	0.0396	4.59e-06	0.0978	0.119	0.0199
598	rs10953350	SERPINE1	0.000117	0.0375	0.000198	3.21e-06	0.000113	4.12e-08	0.000141	0.201	0.000442
599	rs9508464	MTUS2	0.000117	0.0376	9.93e-05	0.0115	0.0407	3.73e-06	0.017	0.0672	0.103
600	rs7919039	TYSND1	0.00012	0.0382	1.71e-05	0.00765	0.0315	0.000281	0.119	0.203	0.103
601	rs78991240	UPF3A	0.00012	0.0383	0.00022	0.00392	0.0215	0.000208	0.352	0.0106	0.25
602	rs72698616	TYRP1	0.000121	0.0384	0.000184	0.000658	0.0066	3.34e-07	0.0183	0.00198	0.229
603	rs9469813	TAF11	0.000121	0.0384	9.38e-05	0.00678	0.0292	0.0474	0.128	0.635	0.0213
604	rs2642573	COL13A1	0.000121	0.0385	0.000185	0.00261	0.0164	0.4	0.00241	0.162	0.847
605	rs10499319	MAD1L1	0.000121	0.0386	0.000141	0.00141	0.0115	1.14e-06	0.0024	0.0458	0.0929
606	rs11193821	LINC01435	0.000121	0.0386	0.000101	0.00109	0.00942	7.72e-06	0.0135	0.00348	0.648
607	rs487502	TRPM6	0.000122	0.0387	0.000124	0.00584	0.0269	0.00092	0.031	0.306	0.412
608	rs4814102	SLC52A3	0.000122	0.0388	0.000114	2.08e-08	1.59e-06	4.73e-09	0.226	2.08e-06	0.00151
609	rs12983578	KLK12	0.000124	0.0391	0.000327	0.000479	0.00525	0.228	0.558	0.0064	0.0607
610	rs530913	SCRT2	0.000124	0.0393	8.04e-05	0.00231	0.0154	0.0886	0.00861	0.941	0.326
611	rs11631474	SKOR1	0.000125	0.0394	9.69e-05	0.0152	0.0479	0.00183	0.447	0.0341	0.614
612	rs77024727	ZNF557	0.000125	0.0395	4.76e-05	8.88e-05	0.00146	5.11e-06	0.827	0.00288	0.00521
613	rs2353219	DOT1L	0.000125	0.0395	0.000109	4.69e-05	0.000918	4.81e-06	0.037	0.00012	0.693
614	rs11954057	DNAJC18	0.000126	0.0397	0.000195	0.00202	0.0143	0.574	0.00465	0.384	0.0321
615	rs2894204	IER3	0.000126	0.0397	0.00018	2.95e-06	0.000107	0.299	0.916	0.0312	6.43e-05
616	rs880283	PRAP1	0.000126	0.0398	0.000274	0.00323	0.019	0.000557	0.0133	0.271	0.338
617	rs62176149	POTEJ	0.000126	0.0398	5.45e-05	2.13e-07	1.2e-05	0.0118	0.151	0.748	1.54e-05
618	rs4592886	AAK1	0.000127	0.0399	0.000173	0.00552	0.0262	4.41e-06	0.00936	0.163	0.0504
619	rs7816374	DERL1	0.000127	0.0401	1.59e-05	0.0156	0.0483	0.00091	0.353	0.445	0.0313
620	rs7844471	GML	0.000128	0.0402	0.000154	0.01	0.0376	0.00794	0.118	0.115	0.717
621	rs75884502	LINC01826	0.000129	0.0403	9.35e-05	0.00393	0.0215	0.0178	0.281	0.0224	0.639
622	rs7301172	PLBD2	0.00013	0.0407	0.00016	0.00221	0.015	3.49e-05	0.179	0.00366	0.597
623	rs7916324	PCDH15	0.000131	0.041	0.000134	0.000298	0.00377	1.5e-06	0.0339	0.0192	0.00136
624	rs34585985	TRAF3IP3	0.000131	0.041	0.000288	0.00508	0.0251	5.61e-06	0.0114	0.0346	0.0463
625	rs10407688	CYP2A13	0.000131	0.041	0.000208	4.67e-07	2.29e-05	4.32e-09	0.000156	0.000256	0.0422
626	rs72792577	TGFBI	0.000132	0.0412	0.000107	1.15e-31	5.35e-28	0.326	8.5e-23	0.654	0.574
627	rs57747044	GNG13	0.000133	0.0415	6.63e-05	3.68e-05	0.000756	3.78e-07	0.000862	0.00553	0.846
628	rs4701051	ZNF354C	0.000134	0.0418	4.64e-05	0.00116	0.00992	2.64e-05	0.0774	0.0105	0.326
629	rs75643395	TLR6	0.000135	0.0418	0.000146	0.000275	0.00352	0.11	0.00114	0.724	0.551
630	rs2712216	LINC02577	0.000135	0.0419	8.54e-05	0.0107	0.0391	0.0019	0.474	0.0373	0.458
631	rs1201525	AKAIN1	0.000136	0.0421	0.000126	0.0035	0.02	0.279	0.0189	0.0588	0.519
632	rs468141	NUP210	0.000139	0.0428	0.000223	0.00944	0.036	2.05e-05	0.228	0.0294	0.0565
633	rs314663	C5AR2	0.000139	0.0429	0.000184	0.00408	0.0219	0.457	0.0036	0.202	0.893
634	rs4763200	TAS2R10	0.000141	0.0433	0.00021	0.000381	0.00448	0.0143	0.0115	0.154	0.285
635	rs113712894	ZNF524	0.000142	0.0435	9.39e-05	4.6e-06	0.000151	0.0744	0.25	0.000305	0.161
636	rs77636930	FAM78B	0.000142	0.0436	0.000201	0.00332	0.0194	0.256	0.014	0.633	0.303
637	rs967974	CCDC26	0.000143	0.0438	0.000168	0.00123	0.0103	5.5e-07	0.00667	0.0132	0.0656
638	rs35324089	ARL14EPL	0.000143	0.0438	0.000602	3.53e-05	0.000731	0.0327	0.455	0.124	0.00175
639	rs2973540	TNPO1	0.000144	0.044	0.000101	0.0146	0.0467	0.0155	0.164	0.425	0.0926
640	rs72797171	VSTM4	0.000145	0.0442	0.000162	0.00166	0.0127	0.339	0.486	0.0348	0.00562
641	rs112766024	SLC36A2	0.000145	0.0443	0.000121	4.73e-07	2.29e-05	0.000116	0.0159	0.00184	0.0382
642	rs12057375	GCLM	0.000146	0.0445	0.00014	0.00971	0.0368	1.17e-05	0.119	0.00718	0.0964
643	rs34899511	DMTN	0.000146	0.0445	0.000111	0.00184	0.0135	0.0998	0.0492	0.635	0.0125
644	rs1880585	STPG4	0.000147	0.0447	0.000265	0.0119	0.0415	0.00974	0.0631	0.228	0.355
645	rs61879714	NUCB2	0.000147	0.0448	0.000209	0.0137	0.0453	0.00546	0.586	0.952	0.018
646	rs4734279	FSBP	0.000147	0.0448	9.08e-05	0.0113	0.0403	0.16	0.0123	0.444	0.574
647	rs78811658	ANKRD24	0.000148	0.045	0.000197	4.25e-05	0.000847	5.55e-08	0.00127	0.0011	0.0374
648	rs10762316	HK1	0.000148	0.045		0.00365	0.0205	0.0016	0.0101	0.649	0.923
649	rs13236332	DPP6	0.000149	0.0452	0.000202	0.00263	0.0165	3.59e-06	0.066	0.0562	0.00795
650	rs2427331	YTHDF1	0.000149	0.0453	8.73e-05	0.00362	0.0204	5.5e-06	0.0045	0.33	0.0652
651	rs17675280	BEAN1	0.00015	0.0454	8.8e-05	0.00872	0.0344	1.92e-05	0.636	0.0167	0.0569
652	rs2454659	CTNND1	0.00015	0.0454	0.000113	0.0162	0.0496	0.000193	0.082	0.409	0.0881
653	rs55907517	HTR5A	0.00015	0.0455	0.000445	0.00144	0.0116	0.00037	0.419	0.147	0.00173
654	rs6092599	BMP7	0.000151	0.0457	0.000197	0.00445	0.023	1.49e-05	0.00475	0.178	0.0779
655	rs34485039	LINC01733	0.000151	0.0457	0.00014	0.00041	0.00471	7e-06	0.0815	0.274	0.000575
656	rs73044695	PTOV1	0.000151	0.0458	6.13e-05	0.00162	0.0125	4.06e-07	0.0475	0.00762	0.0235
657	rs3828886	LY6G6C	0.000152	0.0459	2.4e-05	0.00353	0.0201	0.0068	0.301	0.0237	0.446
658	rs78783779	LINC02055	0.000152	0.0459	0.00014	3.6e-09	3.35e-07	0.148	0.242	0.688	1.12e-05
659	rs4686837	FETUB	0.000152	0.0461	0.000132	5.7e-12	1.11e-09	0.451	0.92	0.0219	2.22e-09
660	rs62268820	CP	0.000153	0.0462	0.000823	0.00197	0.014	0.288	0.809	0.00495	0.905
661	rs62332145	LPCAT1	0.000154	0.0464	0.000115	0.00124	0.0104	2.62e-06	0.0282	0.00297	0.0367
662	rs2997903	MIGA2	0.000155	0.0466	0.000254	0.000564	0.00596	1.75e-06	0.026	0.00126	0.0664
663	rs73416282	SRSF3	0.000155	0.0466	0.000201	0.00184	0.0135	1.3e-05	0.00559	0.0323	0.778
664	rs6685015	PRAMEF20	0.000156	0.0468	4.35e-05	0.00261	0.0164	9.53e-07	0.00266	0.0948	0.0843
665	rs189757321	IRF4	0.000156	0.0469	0.000239	0.00192	0.0138	1.5e-06	0.00307	0.0822	0.184
666	rs7564652	IL1R1	0.000156	0.0469	0.000187	0.00284	0.0174	0.0542	0.821	0.831	0.00207
667	rs114300679	DCAF11	0.000156	0.047	0.000107	0.00185	0.0135	1.1e-06	0.0957	0.00254	0.0898
668	rs76799318	SLC41A3	0.000158	0.0474	0.000189	0.00785	0.032	9.57e-06	0.108	0.0071	0.36
669	rs1663196	LINC02078	0.000159	0.0474	6.11e-05	0.000912	0.00829	0.172	0.00646	0.699	0.932
670	rs7284704	TEF	0.000159	0.0474	0.000298	0.00525	0.0254	5.45e-05	0.108	0.0119	0.53
671	rs2877804	LINC00645	0.000159	0.0475	0.000195	0.00817	0.0328	2.81e-06	0.0397	0.0276	0.149
672	rs6436653	MFF	0.000162	0.0481	0.000161	0.00582	0.0269	3.88e-06	0.00678	0.0426	0.215
673	rs3934992	SLC25A22	0.000162	0.0483	0.000272	0.000256	0.00337	0.00483	0.108	0.0182	0.6
674	rs114058530	STAB1	0.000163	0.0484	6.85e-05	0.00181	0.0134	9.6e-07	0.00317	0.0177	0.208
675	rs6778204	CPN2	0.000163	0.0484	0.000239	0.0121	0.0418	0.181	0.842	0.00813	0.598
676	rs75956813	TBXAS1	0.000164	0.0487	7.68e-05	1.12e-05	0.0003	3.52e-08	0.000248	0.01
677	rs9945791	LINC01477	0.000164	0.0487	7.5e-05	1.37e-10	1.6e-08	0.00188	0.0723	0.0644	1.03e-05
678	rs7279267	TRAPPC10	0.000164	0.0487	0.0002	0.00715	0.0302	0.0469	0.564	0.538	0.0113
679	rs35163561	TMIE	0.000165	0.0488	0.000296	0.00154	0.0122	0.353	0.333	0.115	0.00192
680	rs10185931	C2orf81	0.000165	0.0489	0.000196	0.00398	0.0217	0.0584	0.0291	0.86	0.165
681	rs1866074	HSP90B1	0.000166	0.049	0.000244	0.00906	0.0351	7.01e-06	0.0179	0.0693	0.0675
682	rs7909452	LGI1	0.000166	0.0491	7.27e-05	0.0137	0.0453	8.25e-06	0.059	0.243	0.019
683	rs412672	ARPC4	0.000167	0.0494	0.00019	0.00058	0.00605	0.297	0.00179	0.572	0.578
684	rs6606739	RAD9B	0.000168	0.0496	0.000535	0.0022	0.0149	0.00201	0.515	0.296	0.00517
685	rs6565590	CYBC1	0.000168	0.0497	0.000132	0.000355	0.00426	2.28e-07	0.00561	0.0372	0.00555
686	rs11791257	COQ4	0.000169	0.0497	0.000237	0.00603	0.0274	0.000141	0.648	0.101	0.0073
687	rs7713010	SCGB3A2	0.000169	0.0499	0.000138	0.00638	0.0282	5.04e-05	0.0403	0.0389	0.426
688	rs12327653	BCL2L12	0.00017	0.0499	3.99e-05	0.012	0.0416	0.00027	0.0411	0.711	0.101

## Sheet: Microglia
	SNP	Gene	MatrixEQTL p-value	MatrixEQTL FDR	M1 p-value	LRT p-value	LRT q-value	M2 Genotype p-value	M2 PD p-value	M2 AD p-value	M2 MS p-value
1	rs4493716	FBN2	5.76e-66	3.62e-58	2.54e-67	0.0112	0.0176	2.26e-34	0.704	0.0706	0.177
2	rs13131368	RNF150	2.06e-53	5.35e-48	6.61e-58	0.00417	0.00906	3.36e-39	0.025	0.171	0.00734
3	rs6518345	PWP2	8.32e-41	1.27e-35	4.12e-44	4.24e-05	0.000271	7.59e-29	0.000618	0.467	0.808
4	rs6589644	SMIM35	5.49e-40	8.01e-35	3.01e-43	0.00399	0.00873	6.69e-23	0.0272	0.219	0.76
5	rs143932109	LINC01340	8.36e-38	1.12e-32	4.7e-40	0.00119	0.00369	1.15e-12	0.0065	0.878	0.123
6	rs143932109	LINC02234	9.71e-36	1.03e-30	5.22e-38	0.000361	0.00149	1.13e-13	0.00542	0.495	0.942
7	rs174953	WIPF3	7.87e-35	7.97e-30	1.55e-37	0.0163	0.0228	8.68e-15	0.0342	0.354	0.405
8	rs61980314	NPAS3	1.6e-33	1.5e-28	4.45e-34	0.0327	0.0375	1.27e-12	0.0623	0.0277	0.575
9	rs12821379	ADGRD1	8.53e-33	6.52e-28	8.45e-34	0.00462	0.00971	1.7e-09	0.0173	0.00787	0.128
10	rs382657	NLRP4	1.7e-32	1.3e-27	1.37e-35	0.0212	0.0273	8.39e-17	0.0177	0.724	0.588
11	rs9272105	HLA-DRB5	1.76e-31	1.28e-26	3.42e-33	0.00605	0.0116	2.79e-17	0.0965	0.256	0.169
12	rs204937	LMO1	2.94e-30	2.03e-25	4.9e-31	2.51e-05	0.000179	5.85e-10	0.00399	0.000481	0.826
13	rs3910911	ARHGAP22	2.77e-28	1.68e-23	3.73e-28	0.00873	0.0148	1.56e-10	0.959	0.104	0.0143
14	rs3002297	PTPN14	9.68e-27	5.22e-22	2.33e-27	0.0129	0.0193	2.22e-14	0.99	0.113	0.0659
15	rs1705547	MYO5B	1.91e-26	1.01e-21	7.13e-27	0.0437	0.0455	3.6e-11	0.0427	0.163	0.849
16	rs76792388	RASGEF1C	1.25e-25	6.31e-21	2.75e-26	0.0147	0.0211	1.11e-10	0.648	0.228	0.0652
17	rs2143626	KCNG1	5.76e-25	2.8e-20	4.18e-26	0.00173	0.00475	1.08e-08	0.00148	0.307	0.624
18	rs59380530	MIR4300HG	1.24e-24	5.78e-20	3.9e-25	0.00167	0.00465	2.13e-08	0.00187	0.753	0.282
19	rs1491823	ZNF215	9.1e-24	3.22e-19	4.44e-23	0.00714	0.0131	1.87e-15	0.458	0.0151	0.029
20	rs10093970	MSR1	3.04e-23	9.36e-19	5.75e-24	3.39e-05	0.000226	1.49e-16	0.0744	0.00749	0.0789
21	rs12810670	NAV3	6.17e-23	1.06e-18	1.78e-22	4.16e-06	4.16e-05	4.81e-09	0.0248	0.00468	0.036
22	rs66817580	FAM3B	2.67e-20	3.7e-16	5.66e-22	0.014	0.0204	4.33e-09	0.0134	0.367	0.791
23	rs2796881	DLEU7	3.81e-20	5.22e-16	6.1e-18	0.0212	0.0273	3.83e-14	0.0276	0.762	0.0606
24	rs77318243	HLA-DMA	8.26e-20	1.1e-15	3.38e-19	0.00011	0.000596	7.75e-15	0.000175	0.237	0.391
25	rs7078507	LRMDA	2.08e-19	2.71e-15	4.04e-19	0.045	0.0465	1.21e-05	0.0483	0.134	0.103
26	rs4868145	STK10	8.72e-19	1.07e-14	1.13e-18	0.00208	0.00543	2.23e-06	0.784	0.00257	0.16
27	rs55794721	RHD	2.28e-18	2.66e-14	1.16e-19	0.00581	0.0113	8.79e-13	0.00655	0.981	0.933
28	rs387642	ZFP57	4.87e-18	5.46e-14	6.43e-19	1.89e-05	0.00014	3.43e-06	0.357	8.79e-05	0.787
29	rs56222539	SLC18A1	2.74e-17	2.85e-13	7.95e-18	0.00658	0.0124	4.9e-12	0.13	0.019	0.594
30	rs553833	TIAM1	3.06e-17	3.16e-13	3.81e-18	0.000281	0.00123	1.44e-05	0.402	0.000688	0.704
31	rs114586219	SAXO2	1.64e-16	1.6e-12	1.03e-17	0.00485	0.01	4.95e-11	0.369	0.0923	0.0637
32	rs9671816	PLEKHH1	3.1e-16	2.92e-12	6.97e-17	0.00109	0.00348	2.55e-05	0.279	0.000869	0.242
33	rs7521617	LURAP1	3.92e-16	3.68e-12	1.34e-17	0.00814	0.0142	5.41e-06	0.0393	0.886	0.0231
34	rs1669714	ERICH1	4.15e-16	3.89e-12	7.03e-17	0.0483	0.0489	2.83e-10	0.504	0.707	0.0384
35	rs17447903	ZDHHC14	4.43e-16	4.15e-12	1.6e-18	0.0399	0.0426	2.34e-13	0.554	0.468	0.0174
36	rs4148876	HLA-DOB	2.18e-15	1.94e-11	3.36e-14	0.000169	0.000842	0.000548	0.000894	0.364	0.0123
37	rs12351728	RGS3	3.24e-15	2.82e-11	6.57e-15	0.0144	0.0208	9.36e-08	0.0859	0.267	0.325
38	rs12704826	FGL2	4.97e-15	4.18e-11	1.43e-14	0.00043	0.0017	1.48e-06	0.872	0.713	0.00144
39	rs73494602	OR7D2	5.53e-14	4.03e-10	2.13e-12	6.17e-05	0.000373	1.35e-05	0.421	0.0344	0.00344
40	rs914211	LINC00334	5.79e-14	4.2e-10	3.34e-14	0.00375	0.00835	4.26e-06	0.82	0.12	0.0262
41	rs9913230	CACNG5	7.85e-14	5.56e-10	1.5e-13	1.62e-06	1.9e-05	0.02	3.34e-05	0.139	0.0036
42	rs6547758	THNSL2	1.17e-13	6.98e-10	7.49e-14	0.0411	0.0435	0.000383	0.414	0.0241	0.122
43	rs814872	MSH4	1.64e-13	9.56e-10	5.44e-13	0.049	0.0494	2.13e-05	0.601	0.0515	0.637
44	rs4719791	CARD11	2.72e-13	1.49e-09	5.51e-14	0.0246	0.0305	8.59e-07	0.644	0.508	0.0347
45	rs6511285	ZNF100	3.22e-13	1.74e-09	5.97e-14	0.0341	0.0384	0.000677	0.0915	0.195	0.0253
46	rs7935082	MS4A14	4.68e-13	2.46e-09	2.1e-13	0.0115	0.0179	1.09e-11	0.0156	0.173	0.0371
47	rs7540542	FCER1A	5.28e-13	2.75e-09	5.89e-13	7.18e-06	6.64e-05	4.2e-07	0.0362	0.00197	0.515
48	rs2484640	SDCCAG8	9.15e-13	4.6e-09	7.54e-13	0.0318	0.0366	9.99e-10	0.0336	0.966	0.146
49	rs1563786	LRRC8B	2.36e-12	1.12e-08	2.34e-12	0.0166	0.023	0.0113	0.142	0.00782	0.327
50	rs12498387	LINC01091	2.71e-12	1.28e-08	2.22e-12	0.00756	0.0135	6.91e-08	0.772	0.616	0.0101
51	rs56058461	PPP1R14C	9.51e-12	4.23e-08	3.18e-11	0.0362	0.04	8.61e-06	0.125	0.443	0.274
52	rs62191852	GLB1L	9.72e-12	4.32e-08	2.79e-12	0.00274	0.00664	0.000127	0.702	0.729	0.00645
53	rs2254194	SIRPB1	1.21e-11	5.33e-08	1.1e-11	4.18e-20	2.01e-17	3.21e-05	2.98e-10	0.0227	0.0333
54	rs12534234	PLXNA4	1.25e-11	5.51e-08	4.61e-12	0.000598	0.00219	0.00233	0.003	0.778	0.33
55	rs17662889	ARL17A	1.39e-11	6.1e-08	2.18e-11	3.05e-10	1.05e-08	7.54e-07	0.00543	0.657	1.13e-05
56	rs9886958	MUC20	3.63e-11	1.49e-07	2.32e-11	6.76e-09	1.67e-07	0.00184	2.06e-05	0.52	0.402
57	rs10903402	LINC00200	3.98e-11	1.63e-07	2.54e-11	0.012	0.0184	2.69e-06	0.271	0.0376	0.928
58	rs1661052	SLC22A18	4.09e-11	1.67e-07	4.97e-12	0.0417	0.044	0.000112	0.92	0.0293	0.685
59	rs12638292	LINC02021	1.05e-10	4.07e-07	1.59e-10	0.00259	0.00638	0.00102	0.0841	0.12	0.126
60	rs3860162	SUSD1	1.07e-10	4.16e-07	4.89e-11	0.0049	0.0101	0.000464	0.995	0.00862	0.786
61	rs7127546	RAB3IL1	2.49e-10	8.21e-07	3.85e-10	0.0469	0.048	0.00591	0.038	0.294	0.0936
62	rs3776446	NSUN2	2.6e-10	8.55e-07	2.1e-10	0.0302	0.0353	2.68e-08	0.0176	0.508	0.251
63	rs11921352	IGSF11	2.78e-10	9.14e-07	6.65e-10	0.0463	0.0474	0.000541	0.264	0.606	0.0469
64	rs6859145	ADAMTS12	3.42e-10	1.11e-06	3.17e-10	0.00385	0.0085	1.36e-06	0.077	0.0707	0.423
65	rs2412754	HOPX	4.24e-10	1.36e-06	1.51e-10	0.000805	0.00277	0.0493	0.000908	0.0781	0.455
66	rs11683920	ANKRD36B	6.63e-10	2.07e-06	4.6e-10	0.0403	0.0429	1.7e-07	0.326	0.0288	0.847
67	rs56363350	RAPGEF1	7.33e-10	2.28e-06	2.04e-09	0.00488	0.0101	1.55e-05	0.121	0.386	0.0574
68	rs9367926	ATXN1	1.08e-09	3.27e-06	2.08e-09	0.00665	0.0125	4.57e-07	0.0494	0.0845	0.366
69	rs9881351	CPNE4	1.09e-09	3.29e-06	7.02e-10	0.0333	0.0378	0.00599	0.351	0.0159	0.641
70	rs434371	PLA2G4C	1.22e-09	3.67e-06	4.19e-10	0.0204	0.0266	0.0177	0.185	0.0132	0.165
71	rs2166768	SLC7A6	2.12e-09	6.06e-06	6.64e-09	0.0258	0.0316	0.000389	0.486	0.0635	0.507
72	rs61744484	COX20	3.05e-09	8.46e-06	3.65e-08	1.11e-05	9.5e-05	3.17e-10	0.0644	0.00249	4.37e-05
73	rs41296298	OR7A10	4.06e-09	1.11e-05	5.71e-09	0.00192	0.00514	1.14e-06	0.00332	0.7	0.447
74	rs12880138	TTC7B	4.93e-09	1.33e-05	6.3e-09	0.0297	0.035	4.63e-06	0.725	0.453	0.0142
75	rs4805084	LSM14A	6.3e-09	1.64e-05	2.03e-09	1.05e-19	4.05e-17	0.144	0.454	1.26e-10	0.924
76	rs2847579	MRO	8.1e-09	2.05e-05	7.63e-09	0.000148	0.000759	0.00212	0.979	0.000689	0.551
77	rs9924898	EXOSC6	1.1e-08	2.72e-05	2.14e-08	0.00149	0.0043	0.0369	0.73	0.00117	0.244
78	rs11869940	TBKBP1	1.11e-08	2.73e-05	5.62e-09	0.00672	0.0126	0.015	0.334	0.00473	0.803
79	rs74747939	PRDM5	1.24e-08	3.01e-05	3.09e-08	0.0309	0.0359	0.0518	0.0713	0.244	0.0245
80	rs73073676	PDE3A	1.66e-08	3.93e-05	2.33e-08	0.00242	0.00608	0.0524	0.00155	0.309	0.343
81	rs11222903	NTM	1.9e-08	4.46e-05	7.08e-09	0.0323	0.037	5.31e-08	0.276	0.122	0.0266
82	rs61975764	RIN3	1.98e-08	4.64e-05	1.8e-08	0.000357	0.00148	0.016	0.266	0.0038	0.248
83	rs1888983	RASSF4	2.58e-08	5.93e-05	1.89e-08	0.035	0.0392	3.38e-07	0.444	0.0198	0.166
84	rs7546353	NR1I3	2.87e-08	6.5e-05	2.2e-08	0.0109	0.0173	1.7e-07	0.0815	0.0162	0.993
85	rs73390343	FGF7	3.76e-08	8.34e-05	1.03e-08	0.00857	0.0146	0.0265	0.00459	0.39	0.578
86	rs6677740	CHI3L1	3.79e-08	8.41e-05	1.05e-07	6.72e-05	0.000392	0.00082	0.115	0.0111	0.318
87	rs693370	DMRTA1	5.21e-08	0.000113	4.65e-08	0.0338	0.0382	3.28e-06	0.0214	0.579	0.129
88	rs1265157	MUC22	6.02e-08	0.000128	1.85e-08	0.00459	0.00969	5.58e-08	0.00296	0.45	0.32
89	rs1596195	ANK3	6.2e-08	0.000132	1.21e-07	0.0255	0.0313	0.00887	0.0843	0.0945	0.501
90	rs75320186	BIRC7	8.78e-08	0.000178	7.24e-08	0.0147	0.0212	0.000271	0.0381	0.624	0.373
91	rs11134624	KCNIP1	9.26e-08	0.000186	9.65e-08	0.0277	0.0331	3.15e-06	0.0204	0.319	0.897
92	rs2478868	SLC2A5	1.01e-07	0.000201	2.09e-07	0.0342	0.0385	6.82e-06	0.22	0.0213	0.913
93	rs896955	NAPRT	1.05e-07	0.000208	2.01e-07	0.00738	0.0133	1.89e-05	0.171	0.438	0.0297
94	rs11858546	LINC01580	1.11e-07	0.000219	4.04e-08	0.00169	0.00469	0.081	0.00189	0.735	0.426
95	rs3130976	SFTA2	1.17e-07	0.00023	2.54e-08	0.000141	0.000734	0.00511	0.966	0.00076	0.949
96	rs11265632	TDRD10	1.27e-07	0.000246	7.32e-08	0.0488	0.0494	5.13e-06	0.0433	0.958	0.21
97	rs16918687	TAF1D	1.27e-07	0.000247	3.42e-07	0.00497	0.0102	3.19e-06	0.023	0.51	0.0827
98	rs77047910	LINC00499	1.3e-07	0.000251	9.28e-08	5.09e-15	6.52e-13	0.439	1.93e-08	0.486	0.501
99	rs77501996	HNRNPR	1.45e-07	0.000275	2.57e-07	0.0285	0.0339	0.000347	0.477	0.0373	0.514
100	rs28842562	CFAP74	1.45e-07	0.000276	9.36e-08	0.00782	0.0138	8.46e-05	0.493	0.161	0.0515
101	rs72950891	ACTR3	1.72e-07	0.000319	1.53e-07	4.68e-13	3.13e-11	0.143	0.671	5.17e-08	0.647
102	rs12504106	TMEM131L	1.78e-07	0.000329	5.13e-07	4.16e-07	6.39e-06	0.052	0.512	5.87e-05	0.638
103	rs2485669	LMNA	1.85e-07	0.000339	4.52e-08	0.00937	0.0156	0.022	0.875	0.0161	0.203
104	rs2376879	SPIRE2	2.01e-07	0.000355	8.01e-08	0.0364	0.0401	7.1e-07	0.327	0.152	0.0229
105	rs10231401	SDK1	2.17e-07	0.000381	2.32e-08	0.00926	0.0154	0.000228	0.516	0.108	0.0886
106	rs77543987	GAPVD1	2.22e-07	0.000388	1.64e-07	0.0328	0.0375	1.23e-06	0.0839	0.907	0.0554
107	rs6664108	MYBPH	2.39e-07	0.000413	9.56e-07	0.00189	0.00508	0.00299	0.121	0.0393	0.914
108	rs55954524	ARHGEF10	2.53e-07	0.000433	4.37e-07	0.0231	0.0291	0.000371	0.403	0.644	0.0359
109	rs935394	DBI	2.63e-07	0.000448	5.77e-08	0.0261	0.0318	0.00389	0.325	0.0656	0.336
110	rs11102081	SORT1	3.2e-07	0.000528	4.99e-07	6.88e-07	9.44e-06	2.28e-10	0.00208	0.0507	8.86e-06
111	rs6804121	RAF1	3.29e-07	0.000542	3.55e-06	2.8e-14	2.99e-12	0.754	0.544	6.71e-10	0.894
112	rs6960267	CHN2	3.3e-07	0.000543	6.58e-08	0.00381	0.00845	1.02e-06	0.865	0.231	0.00351
113	rs6548077	PXDN	3.49e-07	0.00057	1.44e-07	0.00769	0.0137	1.97e-05	0.00817	0.985	0.556
114	rs12610257	TRAPPC6A	3.53e-07	0.000577	3.26e-07	0.000808	0.00277	0.00125	0.0317	0.0546	0.608
115	rs17726338	FBXO34	3.66e-07	0.000593	7.74e-07	0.00449	0.00957	0.0339	0.834	0.00775	0.784
116	rs56982532	KIF26A	3.73e-07	0.000603	5.68e-07	0.0317	0.0365	0.00115	0.147	0.155	0.487
117	rs112580909	LYN	3.82e-07	0.000616	8.63e-07	2.1e-12	1.3e-10	0.911	0.79	7.02e-07	0.691
118	rs2271668	QSOX1	3.91e-07	0.00063	1.09e-06	0.000605	0.0022	0.0636	0.808	0.00166	0.971
119	rs847002	SEC63	3.93e-07	0.000633	3.07e-07	0.0338	0.0382	4.26e-07	0.0244	0.275	0.121
120	rs9362444	RARS2	3.93e-07	0.000633	6.65e-07	1.23e-06	1.49e-05	2.36e-09	0.000387	0.458	0.000315
121	rs78625189	LINC00158	4.26e-07	0.000681	2.04e-07	0.000502	0.00192	0.00468	0.0259	0.248	0.345
122	rs78217040	PIGR	4.36e-07	0.000696	8.78e-08	0.00213	0.00554	0.0105	0.173	0.276	0.0101
123	rs9732438	UNC5B	4.55e-07	0.000725	3.51e-07	0.0105	0.0168	7.7e-07	0.394	0.00565	0.266
124	rs237747	CCSAP	4.71e-07	0.000748	4.63e-07	0.0177	0.024	0.0014	0.792	0.101	0.154
125	rs5030934	CCAR1	4.71e-07	0.000748	1.13e-06	6.62e-12	3.44e-10	0.135	0.674	9.16e-08	0.423
126	rs33915308	MRPL19	5.19e-07	0.000817	2.54e-06	0.0404	0.0429	0.0162	0.716	0.0558	0.455
127	rs149229136	AKT1S1	5.32e-07	0.000836	9.16e-07	0.00036	0.00149	0.0206	0.0134	0.313	0.608
128	rs12315006	UBC	5.57e-07	0.000871	4.07e-07	0.0111	0.0175	1.1e-07	0.0229	0.0175	0.867
129	rs13255695	DLGAP2	5.59e-07	0.000873	7.03e-07	0.00368	0.00826	0.0982	0.00375	0.323	0.938
130	rs35509595	LINC02649	5.75e-07	0.000895	7.13e-07	0.00134	0.00397	0.395	0.0435	0.00154	0.188
131	rs3917909	AGO3	5.78e-07	0.000899	5.46e-07	5.01e-19	1.6e-16	0.863	0.905	7.95e-11	0.826
132	rs11882761	LILRA6	5.84e-07	0.000908	7.3e-07	0.0301	0.0353	0.0188	0.0599	0.999	0.0766
133	rs1883804	ADNP	5.84e-07	0.000908	2.29e-07	1.39e-08	3.06e-07	1.58e-13	0.000692	2.09e-05	0.0003
134	rs10856951	CCNG2	5.91e-07	0.000918	8.07e-07	0.0461	0.0472	0.000221	0.225	0.369	0.142
135	rs512110	PRUNE2	6.08e-07	0.000943	4.22e-07	0.0226	0.0287	0.0101	0.766	0.0359	0.721
136	rs140975849	IL15	6.23e-07	0.000963	4.77e-07	0.00163	0.00459	1.23e-07	0.184	0.00133	0.623
137	rs12786094	MMP1	6.24e-07	0.000965	3.38e-07	0.000211	0.000998	9.35e-09	0.0908	0.000331	0.0593
138	rs12872025	SOHLH2	6.29e-07	0.000972	2.58e-06	1.75e-10	6.72e-09	0.207	8.17e-08	0.571	0.254
139	rs4806091	DMKN	6.6e-07	0.00102	1.21e-06	9.57e-05	0.000527	0.174	0.00482	0.00429	0.654
140	rs56250228	ATXN10	7.23e-07	0.0011	1.69e-06	2.41e-16	5.15e-14	0.93	0.482	1.9e-12	0.941
141	rs4886512	PEAK1	7.26e-07	0.00111	8.3e-07	8.45e-16	1.48e-13	0.288	0.307	2.24e-11	0.225
142	rs75060829	DTNB	7.3e-07	0.00111	8.23e-07	1.11e-08	2.55e-07	5.47e-13	8.34e-05	9.06e-06	0.00465
143	rs35448157	HNRNPM	7.57e-07	0.00115	3.9e-07	2.47e-30	4.75e-27	0.0846	0.247	4.58e-19	0.304
144	rs7249803	USE1	8e-07	0.00121	4.2e-07	2.2e-05	0.000161	0.00319	0.751	0.00108	0.186
145	rs4859833	SHROOM3	8.21e-07	0.00124	5.58e-07	0.00205	0.00537	0.0768	0.00608	0.234	0.559
146	rs78783493	ANKRD36	8.53e-07	0.00129	7.01e-08	0.00567	0.0111	8.33e-07	0.00904	0.482	0.0497
147	rs66730209	CPPED1	8.65e-07	0.0013	2.57e-06	0.00811	0.0141	1.32e-07	0.0121	0.0705	0.0848
148	rs3198697	NPIPA5	8.72e-07	0.00131	9.55e-07	0.0011	0.0035	6.17e-08	0.111	0.00534	0.00731
149	rs10934619	PARP14	9.29e-07	0.00139	8.19e-07	0.0157	0.0222	4.6e-05	0.022	0.665	0.426
150	rs143536384	KDM2B	9.32e-07	0.00139	1.72e-05	1.6e-14	1.93e-12	0.912	0.392	1.27e-10	0.391
151	rs7207373	CRHR1	9.54e-07	0.00142	1.13e-06	4.75e-06	4.64e-05	0.0743	0.68	0.000745	0.00392
152	rs10946773	CARMIL1	9.94e-07	0.00147	2.7e-07	0.00767	0.0136	0.0294	0.00782	0.895	0.594
153	rs28635578	MIR22HG	9.97e-07	0.00148	3.16e-06	0.00984	0.0161	1.12e-06	0.0604	0.00785	0.591
154	rs7256035	FOXA3	1.03e-06	0.00151	9.93e-07	8.36e-06	7.54e-05	0.0989	0.801	0.398	0.000126
155	rs3917909	THRAP3	1.09e-06	0.0016	7.45e-07	8.67e-14	7.57e-12	0.198	0.285	1.21e-06	0.59
156	rs11167657	MFAP3	1.16e-06	0.00169	2.69e-07	0.00193	0.00515	0.000165	0.338	0.169	0.0274
157	rs34187931	ACTC1	1.18e-06	0.00171	6.29e-07	0.00584	0.0113	3.08e-05	0.0991	0.277	0.0658
158	rs11832560	LPCAT3	1.22e-06	0.00177	2.34e-06	0.00148	0.0043	0.117	0.848	0.00455	0.102
159	rs76181827	TRIM29	1.24e-06	0.00179	1.14e-06	0.00243	0.0061	0.000301	0.131	0.0294	0.328
160	rs143656236	TGM4	1.24e-06	0.0018	1.4e-06	9.04e-06	8.01e-05	3.61e-10	3.73e-05	0.317	0.0354
161	rs62119414	LINC01480	1.25e-06	0.00181	6.95e-07	0.0107	0.0171	0.273	0.0456	0.00906	0.694
162	rs426891	FAM53A	1.27e-06	0.00183	1.15e-06	0.00258	0.00637	0.0423	0.849	0.00929	0.136
163	rs12152615	PPP3CA	1.28e-06	0.00185	3.56e-06	0.00392	0.00862	1.65e-07	0.0251	0.0288	0.0269
164	rs36567	SIPA1L1	1.31e-06	0.00188	5.92e-08	0.000738	0.00258	1.11e-07	0.219	0.104	0.000691
165	rs6566063	C18orf63	1.33e-06	0.00191	3.57e-06	0.0024	0.00606	0.109	0.0345	0.0348	0.57
166	rs17294478	IRF2	1.36e-06	0.00195	2.53e-06	7.01e-06	6.51e-05	8.78e-10	6.72e-05	0.00322	0.0595
167	rs73061136	DKKL1	1.36e-06	0.00195	2.51e-06	0.000276	0.00122	0.0149	0.285	0.00302	0.737
168	rs62041795	BRD7	1.38e-06	0.00197	2.59e-06	0.0472	0.0481	6.82e-05	0.0628	0.652	0.0949
169	rs62269770	CHST2	1.38e-06	0.00197	4.91e-06	0.0166	0.023	7.37e-05	0.599	0.0409	0.176
170	rs76938319	MYOM3	1.39e-06	0.00198	1.77e-06	0.0163	0.0228	0.119	0.609	0.206	0.00956
171	rs72777499	GPRC5B	1.42e-06	0.00202	2.16e-06	0.0114	0.0177	0.00108	0.418	0.646	0.0291
172	rs76317656	ARHGAP44	1.44e-06	0.00206	3.35e-06	0.000368	0.00151	6.48e-06	0.00365	0.576	0.0748
173	rs9891383	WBP2	1.51e-06	0.00214	1.95e-06	0.000146	0.000753	0.118	0.949	0.000813	0.904
174	rs16845994	HSD17B7	1.52e-06	0.00215	2e-06	0.000653	0.00235	0.0718	0.658	0.00258	0.235
175	rs4521351	LAMTOR3	1.56e-06	0.00219	3.26e-06	0.000208	0.000993	4.78e-08	0.00607	0.0686	0.00221
176	rs640274	PLCXD3	1.56e-06	0.0022	4.37e-07	0.00177	0.00485	0.0208	0.231	0.0446	0.0766
177	rs34366671	HOMER3	1.61e-06	0.00227	4.21e-06	0.0292	0.0345	0.000921	0.279	0.512	0.06
178	rs79370344	RELCH	1.64e-06	0.0023	4.17e-07	1.47e-07	2.45e-06	1.12e-10	0.00012	0.0908	7.53e-05
179	rs139899587	ATF7IP	1.64e-06	0.0023	6.44e-06	0.00959	0.0158	2.56e-07	0.0252	0.0399	0.158
180	rs60478967	C14orf93	1.64e-06	0.0023	4.31e-06	0.00534	0.0107	0.0604	0.952	0.00711	0.928
181	rs12043921	LINC01708	1.66e-06	0.00232	3.53e-06	0.037	0.0405	0.000443	0.705	0.102	0.171
182	rs2293881	P2RX5	1.69e-06	0.00236	1.13e-06	3.98e-09	1.05e-07	0.125	6.9e-06	0.616	0.508
183	rs12366499	ING4	1.73e-06	0.00241	2.76e-06	0.00781	0.0138	1.96e-06	0.0141	0.447	0.0314
184	rs56222683	CDCP2	1.82e-06	0.00252	2.32e-06	1.04e-06	1.34e-05	0.000424	0.00129	0.0233	0.471
185	rs17217758	EPCAM-DT	1.85e-06	0.00256	1.68e-06	0.0179	0.0242	0.0505	0.0209	0.736	0.31
186	rs9956054	LINC01541	1.85e-06	0.00256	1.36e-06	0.00925	0.0154	0.00024	0.811	0.782	0.0125
187	rs11077783	GRB2	1.87e-06	0.00259	5.91e-06	0.0328	0.0375	1.73e-05	0.37	0.0144	0.42
188	rs12776264	GATA3	1.93e-06	0.00266	2.44e-06	0.0406	0.043	0.000914	0.853	0.674	0.0299
189	rs62075725	ARL16	2.06e-06	0.00281	7.12e-07	0.00475	0.00985	0.101	0.0191	0.108	0.558
190	rs222913	MPV17L	2.09e-06	0.00285	2.77e-06	8.64e-08	1.56e-06	0.0173	3.71e-05	0.479	0.253
191	rs3897999	KIDINS220	2.17e-06	0.00294	5.71e-07	0.000269	0.00119	1e-08	0.00125	0.913	0.033
192	rs59829511	ZNF83	2.21e-06	0.003	1.96e-06	0.000142	0.000737	0.00057	0.0505	0.1	0.055
193	rs72837410	RGPD4	2.26e-06	0.00305	7.87e-06	0.047	0.048	0.00867	0.904	0.334	0.101
194	rs17405109	PLBD1	2.26e-06	0.00306	3.64e-07	0.0265	0.0321	2.35e-07	0.0438	0.202	0.0437
195	rs12440452	ANXA2	2.32e-06	0.00312	2.05e-06	0.00128	0.00387	0.0195	0.42	0.00476	0.408
196	rs1926262	GFI1	2.37e-06	0.00318	8.53e-06	6.24e-06	5.85e-05	0.121	0.888	0.669	4e-05
197	rs61881907	CRY2	2.52e-06	0.00333	1.16e-06	0.000175	0.000866	1.77e-08	0.00071	0.311	0.0137
198	rs12748963	CCDC27	2.52e-06	0.00333	3.93e-06	3.06e-05	0.000206	0.477	0.0285	0.983	0.000283
199	rs788512	LINC02105	2.53e-06	0.00334	1.68e-06	0.0035	0.00797	9.75e-07	0.189	0.341	0.00241
200	rs12143563	RNF2	2.54e-06	0.00335	7.95e-07	0.014	0.0205	0.000672	0.188	0.076	0.546
201	rs72666611	NDST4	2.57e-06	0.00338	1.14e-06	0.0121	0.0185	0.000202	0.21	0.239	0.0826
202	rs7982263	LINC01068	2.57e-06	0.00339	5.71e-06	0.000745	0.00259	0.408	0.000571	0.181	0.525
203	rs6465384	HEPACAM2	2.59e-06	0.0034	3.15e-06	0.0025	0.00621	0.000156	0.395	0.0192	0.192
204	rs77723509	C1orf232	2.63e-06	0.00345	5.39e-06	3.54e-05	0.000234	0.121	0.314	0.00778	0.0149
205	rs41297004	DCLRE1C	2.63e-06	0.00346	1.56e-05	0.0175	0.0239	0.000117	0.0377	0.9	0.227
206	rs12219876	HABP2	2.64e-06	0.00346	8.26e-08	0.00016	0.000807	9.97e-06	0.00946	0.0802	0.195
207	rs2851064	PGM2L1	2.7e-06	0.00352	4.57e-06	0.019	0.0254	1.2e-06	0.0385	0.133	0.0353
208	rs3134087	TNFRSF11B	2.89e-06	0.00374	4.3e-06	0.0382	0.0413	0.205	0.207	0.0189	0.199
209	rs4886512	SH2D7	2.94e-06	0.00379	2.82e-06	0.0337	0.0381	4.35e-05	0.0154	0.297	0.22
210	rs8073095	ITGA3	3.02e-06	0.00387	2.44e-06	0.0116	0.018	0.000945	0.512	0.0408	0.491
211	rs114855372	HTRA3	3.07e-06	0.00393	2.02e-06	0.00148	0.0043	6.13e-07	0.0247	0.696	0.00592
212	rs12763828	CDH23	3.12e-06	0.00396	4.07e-06	0.00491	0.0101	0.0355	0.577	0.00976	0.682
213	rs17401989	NAA20	3.16e-06	0.00398	1.06e-05	2.41e-05	0.000172	9.88e-05	0.00313	0.839	0.0059
214	rs113735989	RPSA	3.18e-06	0.004	6.52e-06	4.41e-06	4.35e-05	2.15e-09	2.67e-05	0.064	0.00764
215	rs138714641	CTNNA3	3.24e-06	0.00407	2.24e-06	0.0408	0.0432	0.0783	0.856	0.198	0.048
216	rs72761128	MAPK8IP3	3.26e-06	0.00409	7.51e-06	3.58e-05	0.000235	0.252	0.885	0.000308	0.914
217	rs11658556	P4HB	3.29e-06	0.00413	1.38e-05	4.72e-13	3.13e-11	0.597	0.544	8.18e-11	0.825
218	rs60112557	C18orf32	3.31e-06	0.00415	4.49e-06	0.00809	0.0141	0.00457	0.607	0.124	0.0515
219	rs77843252	DNAJC17	3.34e-06	0.00418	4.26e-06	0.0222	0.0282	0.00467	0.39	0.429	0.0327
220	rs2894311	HLA-DMB	3.38e-06	0.00422	3.25e-06	5.65e-07	8.06e-06	1.29e-06	0.892	7.39e-06	0.342
221	rs12039758	FCRL3	3.45e-06	0.00429	6.71e-06	0.00763	0.0136	2.57e-06	0.00546	0.321	0.134
222	rs1766635	LRP8	3.46e-06	0.0043	2.89e-06	0.0373	0.0407	0.00063	0.669	0.0778	0.321
223	rs11065340	C12orf76	3.51e-06	0.00435	2.55e-06	0.0099	0.0161	0.00824	0.788	0.0521	0.235
224	rs13284837	RFX3	3.61e-06	0.00437	2.58e-06	6.59e-07	9.18e-06	0.000835	0.0343	0.000639	0.364
225	rs12790143	LDHA	3.65e-06	0.00441	7.84e-06	0.00725	0.0132	0.12	0.542	0.0053	0.608
226	rs78267005	TRIM61	3.66e-06	0.00441	6.72e-06	0.00562	0.011	0.00156	0.507	0.0188	0.302
227	rs260540	NSMCE3	3.66e-06	0.00442	7.22e-06	2.06e-05	0.000152	0.00221	0.0863	0.095	0.0425
228	rs9991428	NAF1	3.67e-06	0.00442	2.24e-06	0.0341	0.0384	7.31e-05	0.0282	0.652	0.14
229	rs2298375	VPREB3	3.81e-06	0.00454	9.03e-07	5.93e-06	5.64e-05	5.16e-06	0.0035	0.182	0.0215
230	rs236012	CMTR2	3.83e-06	0.00456	1.17e-06	0.0225	0.0286	2.72e-05	0.17	0.0196	0.977
231	rs4081759	NUTF2	3.87e-06	0.0046	4.25e-06	0.000647	0.00233	0.139	0.538	0.00103	0.66
232	rs10050214	SOWAHB	3.93e-06	0.00467	2.21e-06	0.0112	0.0175	2.84e-07	0.0726	0.0129	0.135
233	rs73085637	PTPN7	3.94e-06	0.00468	9.38e-06	0.0336	0.038	0.13	0.32	0.0896	0.0374
234	rs11102538	CAPZA1	3.95e-06	0.00469	7.51e-06	5.35e-28	5.14e-25	0.66	0.899	1.43e-19	0.518
235	rs56079832	FES	4.04e-06	0.00478	6.35e-06	0.0102	0.0165	0.171	0.0248	0.235	0.355
236	rs12518802	ARHGEF28	4.04e-06	0.00479	0.000108	9.68e-06	8.53e-05	0.254	0.781	0.878	5.52e-05
237	rs3768324	NDUFS5	4.06e-06	0.0048	2.58e-06	0.00458	0.00968	0.011	0.366	0.0151	0.827
238	rs34631560	MFGE8	4.11e-06	0.00485	1.43e-06	0.0072	0.0132	0.000603	0.637	0.386	0.0201
239	rs2932766	CA11	4.16e-06	0.00491	4.8e-06	0.00671	0.0126	0.00293	0.218	0.0456	0.555
240	rs73240544	EXOC1	4.18e-06	0.00493	2.99e-06	2.97e-05	0.000202	0.000895	0.0138	0.116	0.129
241	rs72625934	MLLT6	4.3e-06	0.00505	4.98e-06	0.0079	0.0139	1.87e-07	0.0902	0.0641	0.0214
242	rs73497547	NFATC1	4.42e-06	0.00515	2.22e-06	1.19e-05	0.0001	0.0591	0.277	0.00173	0.102
243	rs743002	EP300	4.52e-06	0.00525	1.78e-06	0.000101	0.000554	3.59e-09	0.000635	0.0297	0.0339
244	rs117934759	PTPN12	4.57e-06	0.0053	7.23e-06	1.72e-16	4.14e-14	0.968	0.678	1.11e-10	0.812
245	rs80102542	GALNT10	4.58e-06	0.00531	2.33e-05	3.43e-08	6.93e-07	0.646	0.0359	5.33e-07	0.508
246	rs7134547	GRIP1	4.6e-06	0.00532	2.84e-06	0.00327	0.00759	0.00442	0.0813	0.375	0.0965
247	rs138763182	RAP1A	4.91e-06	0.00563	6.04e-06	0.0492	0.0495	0.00662	0.108	0.343	0.912
248	rs4808718	SLC5A5	4.95e-06	0.00567	3.09e-06	0.0481	0.0488	4.23e-05	0.0254	0.864	0.88
249	rs62160676	MIR4435-2HG	5.01e-06	0.00572	6e-06	0.0125	0.0188	0.0193	0.423	0.0433	0.974
250	rs77673529	RWDD3	5.04e-06	0.00575	1.96e-05	0.00332	0.00768	8.69e-06	0.395	0.00369	0.0376
251	rs6670601	RGS2	5.05e-06	0.00576	3.83e-06	0.0123	0.0186	0.155	0.192	0.00708	0.243
252	rs75139153	LINC02133	5.12e-06	0.00583	1.18e-05	0.0111	0.0175	0.000271	0.791	0.0109	0.613
253	rs6732834	ELMOD3	5.12e-06	0.00583	1.56e-06	0.000315	0.00135	0.00245	0.319	0.044	0.0891
254	rs142480612	HASPIN	5.19e-06	0.0059	4.01e-06	4.79e-09	1.23e-07	0.305	0.696	3.68e-05	0.804
255	rs274148	ZIM3	5.2e-06	0.00591	7.31e-06	0.000224	0.00104	0.00152	0.16	0.0572	0.0998
256	rs8097441	SETBP1	5.32e-06	0.00603	3.78e-06	0.0404	0.0429	3.19e-05	0.0258	0.434	0.124
257	rs11216799	RPS25	5.58e-06	0.00629	2.38e-06	0.00611	0.0117	6.8e-06	0.00423	0.441	0.359
258	rs16997569	LGALS2	5.76e-06	0.00647	6.58e-06	0.00981	0.016	0.00159		0.106	0.139
259	rs72926470	RHOD	5.76e-06	0.00647	9.93e-06	0.017	0.0234	0.00249	0.589	0.234	0.0619
260	rs2035071	SPTLC1	5.77e-06	0.00647	8.13e-06	0.00198	0.00525	1.3e-05	0.0264	0.598	0.0259
261	rs2906151	IQCE	5.82e-06	0.00653	9.6e-06	0.0355	0.0395	0.00677	0.29	0.156	0.527
262	rs6500423	ZNF469	6.24e-06	0.00694	7.99e-06	0.0453	0.0467	0.2	0.0606	0.0461	0.402
263	rs7663027	CYP4V2	6.37e-06	0.00706	9.48e-08	0.0178	0.0241	1.83e-05	0.0209	0.721	0.528
264	rs9973577	TAF1B	6.41e-06	0.00711	4.44e-06	0.0209	0.0271	0.0293	0.889	0.0206	0.995
265	rs72662243	RBM12B	6.46e-06	0.00716	9.47e-06	0.0452	0.0467	4.37e-05	0.0193	0.287	0.567
266	rs34615383	LINC02092	6.53e-06	0.00722	1.63e-06	0.015	0.0214	0.115	0.24	0.00632	0.409
267	rs7867146	AMBP	6.55e-06	0.00724	1.59e-05	0.0138	0.0203	0.067	0.767	0.0889	0.034
268	rs10483987	GPR65	6.61e-06	0.00729	6.56e-06	0.0135	0.0199	0.000464	0.0226	0.607	0.461
269	rs8024983	ARRDC4	6.67e-06	0.00732	8.66e-06	0.00416	0.00905	0.00123	0.407	0.137	0.0521
270	rs2424606	THBD	6.74e-06	0.0074	1.2e-05	0.00222	0.00573	1.44e-07	0.0147	0.127	0.00219
271	rs1013784	TIGAR	6.75e-06	0.00741	1.09e-05	0.000887	0.00297	1.27e-07	0.00483	0.00395	0.106
272	rs34775892	LINC00667	6.93e-06	0.00757	7.6e-05	0.00121	0.00372	0.000281	0.00624	0.558	0.929
273	rs7304709	ZNF641	6.93e-06	0.00757	7.14e-07	0.0122	0.0186	1.49e-05	0.0725	0.0673	0.455
274	rs6985432	FGF20	6.96e-06	0.0076	6.3e-06	0.00574	0.0112	1.65e-05	0.00679	0.909	0.221
275	rs10102127	CCN4	6.97e-06	0.00761	2.82e-05	0.00974	0.016	0.00493	0.131	0.703	0.133
276	rs9575551	CSNK1A1L	7.03e-06	0.00767	8.36e-06	0.00134	0.00397	3.61e-05	0.0029	0.907	0.321
277	rs117352182	BICDL2	7.07e-06	0.0077	1.13e-05	0.000643	0.00232	3.88e-08	0.021	0.0029	0.237
278	rs11083780	GIPR	7.09e-06	0.00771	6.17e-06	0.00872	0.0148	0.00115	0.132	0.296	0.105
279	rs9855288	XRN1	7.09e-06	0.00772	4.11e-06	3.54e-08	7.08e-07	1.14e-11	0.000708	5.99e-05	0.000549
280	rs6425902	GJB4	7.21e-06	0.00783	6.23e-06	0.000296	0.00128	2.15e-07	0.000995	0.173	0.0344
281	rs118141669	NRF1	7.22e-06	0.00783	6.47e-06	0.00606	0.0116	3.2e-06	0.0127	0.625	0.102
282	rs74953494	KIAA1958	7.24e-06	0.00785	5.39e-06	0.0107	0.0171	0.000166	0.0176	0.832	0.545
283	rs8109503	ZNF253	7.52e-06	0.00811	7.51e-06	0.000138	0.000725	1.43e-08	0.0223	0.00159	0.00328
284	rs6002551	MEI1	7.55e-06	0.00814	7.77e-06	0.00728	0.0132	0.0004	0.078	0.147	0.276
285	rs9858622	TM4SF19	7.76e-06	0.00833	3.48e-06	0.00281	0.00677	0.0518	0.00672	0.672	0.518
286	rs10412218	ZNF667	7.79e-06	0.00835	8.39e-06	0.0223	0.0283	0.0692	0.13	0.0814	0.392
287	rs73175026	ALG5	7.82e-06	0.00839	5.93e-06	0.000443	0.00174	0.00674	0.185	0.0302	0.211
288	rs35895054	PPIE	8.01e-06	0.00855	1.04e-05	1.33e-05	0.000108	0.00432	0.0195	0.176	0.0179
289	rs17111109	BCAR3	8.13e-06	0.00866	5.17e-06	4.5e-05	0.000286	2.92e-09	0.0166	0.000256	0.0507
290	rs11710285	MRPS25	8.16e-06	0.00869	5.74e-06	0.0312	0.0362	0.451	0.0509	0.0596	0.976
291	rs13261058	LYPLA1	8.18e-06	0.0087	3.62e-06	3.18e-05	0.000213	9.53e-10	0.000533	0.000371	0.0235
292	rs117132056	CLDN7	8.32e-06	0.00884	2.06e-05	0.0238	0.0297	0.000528	0.888	0.959	0.0159
293	rs1993116	COPB1	8.48e-06	0.009	1.39e-05	0.0176	0.0239	0.0661	0.61	0.0336	0.398
294	rs9304954	APC2	8.53e-06	0.00903	2.82e-06	0.0398	0.0425	0.00277	0.406	0.43	0.106
295	rs76665547	ADAD1	8.77e-06	0.00926	1.98e-06	0.00523	0.0106	0.0108	0.06	0.751	0.133
296	rs2681505	TAS2R20	8.88e-06	0.00935	2.95e-05	1.64e-05	0.000127	0.161	0.000343	0.808	0.484
297	rs143450961	PCDHGB4	9.02e-06	0.00947	2.57e-06	0.000366	0.00151	0.0244	0.017	0.804	0.159
298	rs12230492	MYO1H	9.09e-06	0.00953	3.16e-05	0.0237	0.0297	6.65e-06	0.0486	0.293	0.0466
299	rs928911	VASP	9.17e-06	0.00959	2.54e-06	3.28e-10	1.09e-08	0.000658	0.0322	1.59e-06	0.578
300	rs145331426	C1orf131	9.18e-06	0.0096	4.35e-06	0.0079	0.0139	0.0458	0.873	0.00786	0.827
301	rs1139978	FOXJ3	9.31e-06	0.00971	5.75e-06	2.12e-07	3.43e-06	0.00111	0.0483	0.00173	0.12
302	rs11169744	DIP2B	9.41e-06	0.0098	4.54e-06	0.0104	0.0167	0.0384	0.959	0.00891	0.62
303	rs9997675	NIPAL1	9.47e-06	0.00985	1.45e-05	0.014	0.0205	0.00596	0.144	0.208	0.225
304	rs3761395	TRAPPC10	9.54e-06	0.00992	3.55e-06	0.036	0.0399	4.07e-06	0.0304	0.364	0.116
305	rs4772792	LINC00443	9.55e-06	0.00993	1.1e-05	4.39e-05	0.00028	0.0921	0.301	0.068	0.00227
306	rs117086460	SAMD1	1.03e-05	0.0105	7.76e-06	0.0204	0.0266	0.0471	0.0128	0.875	0.997
307	rs78328845	PCNX2	1.03e-05	0.0106	1.05e-05	1.87e-15	2.99e-13	0.206	0.718	1.83e-09	0.266
308	rs34569551	AFTPH	1.04e-05	0.0107	3.07e-05	2.62e-11	1.23e-09	1.88e-13	1.24e-05	2.89e-07	8.44e-06
309	rs11958761	CCDC152	1.04e-05	0.0107	7.67e-06	0.0252	0.0311	0.00106	0.503	0.315	0.0698
310	rs6488482	TAS2R46	1.05e-05	0.0107	2.15e-05	0.000139	0.000728	0.0867	0.00213	0.46	0.801
311	rs28437393	ADAMTS9	1.06e-05	0.0108	2.95e-05	0.0349	0.039	0.00112	0.405	0.284	0.0727
312	rs12185216	SYT17	1.07e-05	0.0109	8.7e-06	2.54e-10	9.05e-09	0.501	0.899	1.86e-07	0.192
313	rs11702375	CYYR1	1.08e-05	0.011	2.73e-06	0.00289	0.00694	0.0157	0.853	0.0568	0.0968
314	rs62499505	DLX5	1.1e-05	0.0112	6.03e-06	0.0156	0.0221	0.00033	0.0318	0.618	0.317
315	rs79200728	KBTBD11-OT1	1.11e-05	0.0113	1.49e-05	0.0033	0.00764	0.000171	0.0171	0.433	0.299
316	rs12404144	CLCNKA	1.12e-05	0.0114	8.55e-06	0.00522	0.0106	0.00452	0.138	0.0385	0.688
317	rs61966256	PIBF1	1.12e-05	0.0114	0.000305	0.000969	0.00318	1.41e-06	0.00469	0.00681	0.205
318	rs12156397	ADAM28	1.13e-05	0.0114	6.18e-06	0.0192	0.0256	0.00312	0.0894	0.975	0.225
319	rs77597981	MPZL1	1.14e-05	0.0115	1.03e-05	0.000264	0.00117	2.15e-08	0.0114	0.00697	0.00594
320	rs4146432	SPCS3	1.14e-05	0.0115	1.98e-05	0.0298	0.0351	1.17e-05	0.034	0.508	0.0849
321	rs73209840	DNAJC13	1.16e-05	0.0116	4.78e-05	5.87e-06	5.61e-05	1.22e-09	0.000314	0.000518	0.0122
322	rs1796021	MED13L	1.19e-05	0.0119	9.02e-06	0.0213	0.0274	0.0504	0.715	0.292	0.0226
323	rs2269354	PTPN6	1.22e-05	0.0122	2.08e-05	0.0431	0.0451	0.337	0.371	0.0215	0.158
324	rs74804621	CXCL8	1.25e-05	0.0124	2.26e-05	0.000102	0.000554	0.105	0.000263	0.944	0.982
325	rs11621061	VSX2	1.26e-05	0.0125	5.87e-06	0.00755	0.0135	0.0208	0.729	0.00956	0.644
326	rs8135356	DRG1	1.27e-05	0.0126	1.04e-05	0.0429	0.045	0.00578	0.252	0.166	0.39
327	rs62235151	SDF2L1	1.28e-05	0.0127	1.74e-05	0.00115	0.00359	0.000196	0.207	0.446	0.00585
328	rs7945752	CAPRIN1	1.28e-05	0.0127	7.5e-05	4.71e-07	7.02e-06	0.693	0.946	8.91e-06	0.148
329	rs34955847	PDZD3	1.31e-05	0.0129	2e-05	1.51e-07	2.5e-06	9.09e-11	5.52e-05	0.000637	0.00148
330	rs7536384	CCDC30	1.32e-05	0.013	1.8e-05	6.39e-05	0.000381	0.0117	0.248	0.00869	0.156
331	rs3745148	APOC2	1.33e-05	0.0131	2.52e-06	0.00219	0.00568	0.0575	0.00526	0.846	0.917
332	rs79473315	RPL7A	1.35e-05	0.0133	8.53e-06	0.0175	0.0238	0.219	0.0255	0.0409	0.897
333	rs13018053	DLX1	1.37e-05	0.0134	2.15e-05	0.00582	0.0113	0.0135	0.49	0.0325	0.362
334	rs35256542	CAPN7	1.38e-05	0.0135	1.03e-05	0.00737	0.0133	0.0435	0.0272	0.124	0.444
335	rs12083245	BRINP2	1.38e-05	0.0135	1.21e-05	0.0332	0.0378	0.202	0.992	0.109	0.054
336	rs2119508	CENPS	1.39e-05	0.0136	7.01e-06	0.00388	0.00855	3.38e-07	0.0717	0.00317	0.0974
337	rs4700986	CNOT6	1.4e-05	0.0136	1.83e-05	0.0155	0.022	0.000115	0.0438	0.467	0.149
338	rs9309884	LINC02008	1.4e-05	0.0137	1.15e-05	0.02	0.0264	0.0283	0.0291	0.866	0.457
339	rs6946106	TMEM270	1.42e-05	0.0138	1.97e-05	0.013	0.0195	3.9e-06	0.111	0.008	0.366
340	rs142703272	RPS6KA2	1.43e-05	0.0139	3e-05	3.63e-06	3.77e-05	6.56e-09	1.67e-05	0.0102	0.117
341	rs236388	CPNE5	1.44e-05	0.014	2.62e-05	0.0255	0.0313	0.000177	0.137	0.0379	0.867
342	rs34234611	LRCH3	1.47e-05	0.0142	3.13e-06	0.0292	0.0345	8.45e-07	0.0711	0.26	0.0291
343	rs143983268	NQO1	1.47e-05	0.0142	1.48e-05	2.56e-06	2.79e-05	0.758	0.156	2.05e-05	0.599
344	rs72939313	RBM45	1.49e-05	0.0144	1.13e-05	0.0363	0.04	0.000615	0.099	0.564	0.16
345	rs72808015	TSPAN14	1.57e-05	0.015	1.63e-05	2.62e-14	2.96e-12	0.279	0.991	1.41e-10	0.633
346	rs77748373	NOTCH1	1.57e-05	0.015	0.000161	0.000333	0.0014	0.0117	0.171	0.0654	0.122
347	rs7756222	DDO	1.58e-05	0.0151	3.32e-05	0.00549	0.0108	0.096	0.329	0.026	0.295
348	rs73198942	FGF12	1.58e-05	0.0151	7.7e-05	0.00816	0.0142	2.24e-06	0.0143	0.0394	0.123
349	rs8178329	EPX	1.6e-05	0.0153	6.22e-06	0.000707	0.00251	0.00386	0.0698	0.646	0.0237
350	rs8003767	SETD3	1.6e-05	0.0153	1.62e-05	0.0111	0.0175	7.06e-07	0.0149	0.132	0.104
351	rs7853540	GRHPR	1.62e-05	0.0155	7.1e-06	0.045	0.0465	0.133	0.728	0.0225	0.216
352	rs2293402	PIWIL2	1.63e-05	0.0155	1.11e-05	0.045	0.0465	4.81e-06	0.0699	0.0459	0.196
353	rs7787707	ZNF804B	1.63e-05	0.0156	3.06e-05	1.13e-05	9.66e-05	0.0174	0.322	0.412	0.000833
354	rs2413739	PHETA2	1.64e-05	0.0156	1.34e-05	4.17e-05	0.000269	0.000121	0.000995	0.307	0.548
355	rs11669559	CD209	1.64e-05	0.0156	1.65e-05	0.00967	0.0159	4.5e-05	0.129	0.711	0.00883
356	rs10125823	KDM4C	1.65e-05	0.0157	1.44e-05	0.000155	0.000793	2.84e-08	0.00526	0.00114	0.0755
357	rs10817693	AKNA	1.68e-05	0.016	1.1e-05	0.00992	0.0162	0.00057	0.128	0.222	0.127
358	rs12037710	IGSF3	1.68e-05	0.016	1.94e-05	0.00233	0.00593	0.137	0.853	0.0034	0.91
359	rs32955	IK	1.68e-05	0.016	4.21e-05	0.0456	0.0469	0.371	0.12	0.106	0.0559
360	rs1320440	YY1	1.69e-05	0.016	1.18e-05	0.0339	0.0382	2.24e-06	0.0248	0.609	0.162
361	rs3107038	NDUFAF6	1.69e-05	0.0161	4.93e-05	0.00058	0.00214	5.84e-07	0.000967	0.0166	0.264
362	rs61907727	LINC02371	1.7e-05	0.0161	2.04e-05	6.68e-05	0.000392	0.166	0.000785	0.733	0.796
363	rs75372618	BBS4	1.72e-05	0.0163	4.33e-05	0.000508	0.00194	3.9e-06	0.000497	0.131	0.311
364	rs9894841	LIMD2	1.73e-05	0.0164	2.69e-05	0.00361	0.00815	7.5e-07	0.0123	0.0689	0.0162
365	rs4792889	NSF	1.74e-05	0.0165	1.23e-05	1.75e-08	3.79e-07	0.0777	0.399	1.81e-05	0.843
366	rs2016993	VN1R1	1.79e-05	0.0168	2.17e-05	1.95e-09	5.6e-08	0.0789	5.39e-05	0.154	0.221
367	rs2242089	FOXH1	1.79e-05	0.0168	8.43e-06	0.000197	0.00096	1.86e-06	0.00102	0.421	0.11
368	rs2685242	FAM110C	1.79e-05	0.0168	2.2e-05	0.00108	0.00346	1.12e-05	0.00513	0.048	0.804
369	rs4142716	WNT6	1.81e-05	0.017	1.53e-05	0.00463	0.00972	0.00911	0.0682	0.358	0.114
370	rs79868481	HMG20A	1.83e-05	0.0171	2.06e-05	0.038	0.0413	0.000151	0.0221	0.401	0.133
371	rs7328697	TEX26	1.83e-05	0.0172	2.73e-05	0.0106	0.0169	5.5e-05	0.0973	0.0236	0.688
372	rs72779259	GNG13	1.85e-05	0.0174	4.66e-05	3.53e-05	0.000234	1.77e-05	0.0023	0.299	0.0409
373	rs599599	GBP4	1.86e-05	0.0174	1.69e-05	0.0435	0.0453	0.087	0.77	0.0213	0.557
374	rs1000412	NIPAL4	1.86e-05	0.0175	2.79e-05	0.002	0.00528	8.87e-06	0.00229	0.539	0.0927
375	rs2836030	DYRK1A	1.87e-05	0.0175	2.49e-05	0.00589	0.0114	0.00203	0.0572	0.186	0.802
376	rs4956151	ETNPPL	1.89e-05	0.0176	9.94e-06	5.86e-08	1.1e-06	0.0842	0.52	3.86e-05	0.402
377	rs4938271	SIK3	1.91e-05	0.0178	7.66e-06	1.17e-11	5.6e-10	5.3e-14	4.25e-07	7.21e-08	0.000189
378	rs72611192	RNF168	1.94e-05	0.0181	4.1e-05	0.0161	0.0226	0.0341	0.532	0.0283	0.964
379	rs10044700	THBS4	1.96e-05	0.0182	1.48e-05	0.0134	0.0198	0.000408	0.0207	0.63	0.939
380	rs2607419	B3GNT8	1.99e-05	0.0184	1.94e-05	0.000282	0.00123	0.00091	0.192	0.00423	0.268
381	rs148378059	CAMSAP2	1.99e-05	0.0185	2.79e-05	0.0277	0.0331	2.4e-06	0.0982	0.106	0.0798
382	rs12451044	ZNF594	2.01e-05	0.0186	1.51e-05	0.00191	0.00511	6.95e-07	0.00326	0.0241	0.443
383	rs11909469	VPS26C	2.01e-05	0.0186	2.38e-05	0.0262	0.032	0.000511	0.0408	0.508	0.7
384	rs1053051	POLR3B	2.01e-05	0.0186	2.86e-05	0.0194	0.0257	0.1	0.957	0.0138	0.721
385	rs1551555	SIGLEC12	2.02e-05	0.0187	1.27e-05	0.00233	0.00593	3.9e-05	0.00818	0.158	0.509
386	rs661407	PIFO	2.02e-05	0.0187	1.04e-05	0.0224	0.0284	1.4e-05	0.00951	0.595	0.416
387	rs76603009	PAK1	2.04e-05	0.0188	5.45e-06	7.77e-09	1.82e-07	0.162	0.45	2.08e-06	0.831
388	rs10758811	GLDC	2.05e-05	0.0189	1.68e-05	0.00754	0.0135	0.0153	0.507	0.117	0.0415
389	rs59747099	LINC01926	2.06e-05	0.019	4.69e-06	2.17e-08	4.49e-07	6.86e-12	8.97e-06	0.000268	0.000409
390	rs112167953	NFIC	2.07e-05	0.019	2.27e-05	4.2e-09	1.09e-07	0.878	0.753	9.02e-06	0.7
391	rs6052259	MAVS	2.08e-05	0.0191	4.9e-06	0.0295	0.0348	0.000206	0.0437	0.653	0.311
392	rs1829730	HUS1	2.08e-05	0.0192	5e-05	0.00168	0.00468	1.09e-05	0.0564	0.868	0.00576
393	rs1005175	TBX19	2.1e-05	0.0192	6.71e-06	0.0423	0.0445	8.33e-05	0.089	0.571	0.157
394	rs6090919	ARFGEF2	2.12e-05	0.0194	2.23e-05	0.0292	0.0345	0.107	0.418	0.683	0.0126
395	rs1299684	NPHS2	2.13e-05	0.0194	5.27e-06	0.000365	0.00151	0.00266	0.0689	0.0194	0.662
396	rs6457615	BTNL2	2.15e-05	0.0196	7.29e-06	0.038	0.0413	0.00186	0.594	0.728	0.0499
397	rs28460841	OPN3	2.17e-05	0.0197	1.54e-05	0.00439	0.00943	0.000558	0.0118	0.819	0.609
398	rs4964239	CORO1C	2.17e-05	0.0198	2.4e-05	4.83e-05	0.000304	1.41e-08	0.00274	0.00631	0.00218
399	rs2270541	OPTC	2.2e-05	0.0199	1.3e-05	0.00129	0.00387	0.507	0.0575	0.00145	0.463
400	rs7219136	MYH8	2.21e-05	0.0201	1.05e-05	0.00459	0.00969	1.85e-06	0.032	0.0141	0.931
401	rs4862224	LINC02363	2.22e-05	0.0201	2.76e-05	0.0283	0.0337	0.00209	0.15	0.198	0.421
402	rs74631427	AGAP3	2.23e-05	0.0202	1.29e-05	0.000136	0.00072	2.82e-07	0.0005	0.48	0.0175
403	rs79682414	DCAF15	2.23e-05	0.0202	1.95e-05	0.0154	0.0219	8.33e-06	0.142	0.227	0.0103
404	rs117325804	SLC25A22	2.26e-05	0.0204	7.54e-06	0.0258	0.0315	6.21e-05	0.199	0.883	0.0327
405	rs77943822	PEX26	2.26e-05	0.0204	1.38e-05	1.06e-06	1.36e-05	0.345	0.214	1.8e-05	0.687
406	rs914236	LINC01694	2.26e-05	0.0205	2.24e-05	0.00351	0.00797	6.01e-06	0.015	0.0159	0.842
407	rs4763664	BCL2L14	2.3e-05	0.0207	2.49e-05	0.0489	0.0494	0.0134	0.258	0.21	0.885
408	rs2096510	DIP2A	2.3e-05	0.0208	4.09e-05	0.00126	0.00383	0.247	0.166	0.00129	0.595
409	rs2571574	TMEM200A	2.31e-05	0.0208	1.22e-05	1.06e-05	9.25e-05	2.42e-09	0.00144	0.000159	0.0197
410	rs1051909	ZFP14	2.34e-05	0.0211	4.86e-05	0.000961	0.00316	0.0053	0.124	0.0208	0.838
411	rs72766830	ABL1	2.35e-05	0.0211	9.93e-06	3.02e-07	4.69e-06	0.0704	0.268	0.000247	0.47
412	rs112985097	CTNNA1	2.35e-05	0.0211	9.36e-06	0.000219	0.00103	0.0025	0.0322	0.027	0.739
413	rs1458114	GPR137C	2.38e-05	0.0213	3.3e-05	0.0417	0.044	0.000408	0.311	0.525	0.0629
414	rs9520113	LINC00551	2.39e-05	0.0214	1.22e-05	0.000326	0.00138	0.00146	0.156	0.00596	0.828
415	rs7922447	DNMBP	2.4e-05	0.0215	5.21e-05	0.0116	0.018	0.41	0.158	0.0298	0.0319
416	rs4801860	ZNF836	2.42e-05	0.0216	1.71e-05	0.00681	0.0126	1.2e-06	0.0133	0.0232	0.0858
417	rs1183089	NLRP3	2.42e-05	0.0217	2.93e-05	0.00169	0.00469	2.69e-05	0.952	0.00228	0.212
418	rs80016036	NUCB1	2.43e-05	0.0217	1.22e-05	3.17e-09	8.82e-08	0.0692	0.12	1.92e-06	0.819
419	rs1073082	GALNT2	2.44e-05	0.0218	2.78e-05	0.0193	0.0257	6.34e-06	0.0593	0.0235	0.07
420	rs4400595	PLD5	2.45e-05	0.0219	3.16e-05	0.00133	0.00396	0.364	0.992	0.00506	0.659
421	rs75858218	IGFL4	2.47e-05	0.0221	5e-05	1.31e-06	1.57e-05	0.781	0.0449	8.29e-06	0.792
422	rs10415156	LINC01836	2.48e-05	0.0221	2.6e-05	1.68e-08	3.68e-07	0.0878	8.02e-06	0.39	0.679
423	rs62392385	SCGN	2.49e-05	0.0222	0.000119	0.000201	0.000966	2.84e-07	0.00136	0.00998	0.00749
424	rs17748645	PLAA	2.5e-05	0.0222	0.000348	0.0232	0.0291	0.000174	0.0703	0.882	0.0432
425	rs2396006	AP1S3	2.52e-05	0.0223	1.24e-05	0.0002	0.000966	0.229	0.737	0.000565	0.164
426	rs760790	ERVFRD-1	2.54e-05	0.0225	1.37e-05	5.13e-11	2.14e-09	0.000277	0.0178	0.311	1.35e-06
427	rs35056927	NT5C2	2.54e-05	0.0226	1.73e-05	2.51e-08	5.13e-07	0.321	5.97e-06	0.696	0.782
428	rs72681708	SLIRP	2.56e-05	0.0227	3.84e-05	0.00193	0.00516	3.57e-06	0.00762	0.439	0.0102
429	rs10410453	USP29	2.59e-05	0.0229	4.7e-05	1.32e-09	3.97e-08	0.121	0.807	3.76e-07	0.36
430	rs740450	PWWP3A	2.61e-05	0.0231	6.71e-05	0.0384	0.0414	4.27e-05	0.0202	0.199	0.215
431	rs4747486	ENKUR	2.61e-05	0.0231	3.66e-05	0.0342	0.0385	0.0527	0.499	0.08	0.24
432	rs12630919	LINC02004	2.63e-05	0.0232	6.57e-05	0.0331	0.0377	0.000183	0.159	0.984	0.0324
433	rs2966870	ATP2C2	2.65e-05	0.0233	2.55e-05	0.0166	0.023	1.85e-06	0.045	0.02	0.0918
434	rs59567874	OPA1	2.65e-05	0.0233	5.15e-05	0.000258	0.00115	7.19e-07	0.000298	0.152	0.0327
435	rs1623483	GDF9	2.65e-05	0.0233	5.22e-05	0.0114	0.0177	0.0912	0.0719	0.59	0.0528
436	rs10123303	SVEP1	2.65e-05	0.0234	4.54e-05	0.00977	0.016	0.00019	0.0127	0.875	0.312
437	rs74874129	EDDM13	2.67e-05	0.0235	5.63e-05	0.000558	0.00208	0.0458	0.242	0.00729	0.998
438	rs4920489	AKR7A2	2.68e-05	0.0236	0.000101	0.0277	0.0331	0.22	0.391	0.0268	0.662
439	rs150333675	DCAF12	2.69e-05	0.0236	1.37e-05	0.00876	0.0148	8.47e-06	0.322	0.284	0.00543
440	rs66538452	FBXO15	2.7e-05	0.0237	2.01e-05	0.0285	0.0339	0.0176	0.378	0.166	0.142
441	rs12941574	PLEKHM1	2.7e-05	0.0238	2.04e-05	0.00242	0.00608	0.0353	0.683	0.0187	0.294
442	rs8074438	NPTX1	2.72e-05	0.0239	6.03e-05	1.24e-06	1.49e-05	7.55e-06	0.0879	0.00365	0.00499
443	rs1138739	TRUB2	2.72e-05	0.0239	1.88e-05	0.00139	0.00409	0.517	0.0632	0.00115	0.218
444	rs16942325	AKAP10	2.73e-05	0.0239	4.05e-05	0.0495	0.0498	0.000217	0.0373	0.983	0.242
445	rs60276694	SIRPA	2.75e-05	0.0241	3.37e-05	0.000379	0.00154	0.0374	0.484	0.00139	0.56
446	rs77906511	FRYL	2.75e-05	0.0241	4.87e-05	6.59e-11	2.64e-09	0.522	0.806	1.08e-07	0.333
447	12:132427821	ZNF84	2.78e-05	0.0243	8.57e-05	0.00115	0.00359	0.648	0.459	0.00283	0.0476
448	rs72826226	HOGA1	2.8e-05	0.0244	4.33e-05	8.92e-07	1.19e-05	0.362	7.05e-05	0.825	0.896
449	rs67807996	NBPF9	2.8e-05	0.0244	4.31e-05	0.000769	0.00267	0.582	0.323	0.00251	0.0192
450	rs1610149	AHRR	2.8e-05	0.0244	6.45e-06	0.0159	0.0224	0.113	0.0663	0.0668	0.533
451	rs111878260	ADPRM	2.81e-05	0.0245	1.62e-05	0.0172	0.0235	0.00372	0.178	0.954	0.0622
452	rs12961888	CABLES1	2.84e-05	0.0247	3.56e-05	0.0118	0.0182	0.000377	0.0147	0.776	0.994
453	rs17844795	MUCL1	2.84e-05	0.0247	4.95e-05	0.0481	0.0488	0.0386	0.0331	0.825	0.762
454	rs117793027	EMC2	2.85e-05	0.0248	8.79e-06	1.29e-05	0.000107	0.227	0.0542	7.82e-05	0.958
455	rs12076998	VANGL2	2.86e-05	0.0249	4.22e-05	0.000141	0.000734	0.744	0.0017	0.00445	0.701
456	rs59196483	NRDC	2.87e-05	0.0249	5.51e-05	0.00369	0.00827	1.83e-06	0.00697	0.0134	0.134
457	rs12994398	MZT2A	2.88e-05	0.025	6.87e-05	0.0109	0.0172	0.164	0.401	0.00526	0.46
458	rs5760781	SUSD2	2.89e-05	0.0251	4.07e-05	0.00368	0.00826	1.22e-05	0.00221	0.19	0.628
459	rs79349156	TOP1	2.89e-05	0.0251	2.66e-05	0.00158	0.00447	1.39e-07	0.0702	0.00493	0.0671
460	rs61875438	RASSF10	2.9e-05	0.0251	5.77e-05	1.75e-05	0.000134	0.000848	0.0385	0.0899	0.0176
461	rs6742873	NBAS	2.9e-05	0.0252	2.79e-05	0.00685	0.0127	1.14e-06	0.0772	0.00583	0.147
462	rs56044559	LY6G6C	2.92e-05	0.0253	3.83e-05	3.96e-05	0.000257	2.16e-07	0.00361	0.00093	0.88
463	rs327933	PLEKHA2	2.93e-05	0.0254	2.83e-05	0.00341	0.00781	0.208	0.0465	0.0503	0.241
464	rs2241735	TRAPPC9	2.93e-05	0.0254	1.77e-05	0.000139	0.000728	0.0078	0.194	0.00964	0.29
465	rs17088624	FGF17	2.94e-05	0.0255	2.07e-05	0.00136	0.00403	4.05e-06	0.0223	0.527	0.00346
466	rs10419794	PPP2R1A	2.94e-05	0.0255	2.81e-05	0.0365	0.0401	0.0019	0.191	0.24	0.262
467	rs1083	PRPF8	2.98e-05	0.0258	2.97e-05	0.00579	0.0113	0.00118	0.105	0.0825	0.468
468	rs2167482	TAS2R19	2.99e-05	0.0258	8.94e-06	0.0309	0.036	0.00013	0.593	0.106	0.095
469	rs9693590	CLU	2.99e-05	0.0258	3.63e-05	0.0489	0.0494	4.51e-05	0.176	0.394	0.0339
470	rs35834694	KIF5B	3.01e-05	0.026	8.67e-05	0.00557	0.011	5.85e-06	0.00499	0.122	0.069
471	rs6807359	STAB1	3.02e-05	0.026	4.96e-05	0.000395	0.0016	0.16	0.759	0.00189	0.968
472	rs78819207	NOX3	3.03e-05	0.0261	2.77e-05	0.000867	0.00293	0.0145	0.245	0.0478	0.065
473	rs16862162	SP3	3.06e-05	0.0263	3.67e-05	0.00957	0.0158	2.2e-06	0.0184	0.163	0.0279
474	rs145855862	C19orf33	3.07e-05	0.0264	2.6e-05	0.000724	0.00255	0.0746	0.963	0.00266	0.403
475	rs78663649	CPAMD8	3.08e-05	0.0264	7.27e-05	0.0206	0.0268	0.0465	0.233	0.183	0.177
476	rs117743717	LINC01538	3.09e-05	0.0265	8.69e-05	0.00374	0.00834	0.0689	0.172	0.0685	0.647
477	rs79933834	PFN4	3.1e-05	0.0266	4.97e-05	0.0117	0.0181	0.0529	0.917	0.033	0.361
478	rs75072999	TACC3	3.12e-05	0.0267	0.000185	0.0222	0.0282	0.0215	0.0713	0.361	0.48
479	rs16958642	CIITA	3.12e-05	0.0267	0.000108	7.07e-14	6.47e-12	0.183	0.623	1.18e-09	0.238
480	rs12652776	CLINT1	3.17e-05	0.0271	2.76e-05	0.000104	0.000565	0.00374	0.472	0.0176	0.0215
481	rs17487473	EPHA3	3.18e-05	0.0271	2.69e-05	0.0277	0.0331	0.0105	0.229	0.126	0.681
482	rs351600	LRRC47	3.18e-05	0.0271	8.19e-05	0.00363	0.00817	2.63e-06	0.00492	0.0453	0.66
483	rs13064333	PAK2	3.21e-05	0.0273	4.48e-05	1.74e-07	2.84e-06	2.97e-09	2.13e-06	0.00732	0.00073
484	rs4865825	SNX18	3.22e-05	0.0274	2.99e-05	0.0102	0.0164	0.00791	0.831	0.0225	0.247
485	rs112013417	NAGK	3.23e-05	0.0274	1.32e-05	0.00144	0.00421	9.99e-08	0.0223	0.0181	0.0163
486	rs4673268	CYP20A1	3.25e-05	0.0276	4.3e-05	0.000695	0.00248	0.125	0.908	0.00123	0.955
487	rs12365246	NUP98	3.25e-05	0.0276	4.27e-05	3.14e-05	0.000211	9.77e-09	0.000542	0.00283	0.0711
488	rs78838906	AHCYL2	3.26e-05	0.0276	4.47e-06	0.000171	0.000849	6.73e-09	0.00422	0.0759	0.00465
489	rs11203054	ACTA2	3.27e-05	0.0278	7.32e-05	0.000465	0.00181	0.0118	0.835	0.00161	0.477
490	rs12983316	RDH8	3.31e-05	0.028	5.38e-05	0.0329	0.0376	0.0125	0.3	0.0467	0.882
491	rs3859452	MYBPC2	3.31e-05	0.028	9.21e-05	0.000149	0.000764	0.00164	0.00661	0.153	0.636
492	rs12598847	CMTM1	3.33e-05	0.0282	2.37e-05	0.00212	0.00553	6.35e-06	0.572	0.0118	0.0153
493	rs9982178	MCM3AP	3.37e-05	0.0284	8.82e-06	1.47e-05	0.000117	0.396	0.946	0.000181	0.484
494	rs11121484	LNCTAM34A	3.4e-05	0.0287	2.06e-05	0.00299	0.00712	0.0907	0.343	0.0118	0.329
495	rs58261980	HDAC4	3.41e-05	0.0287	1.53e-05	2.3e-06	2.57e-05	0.491	0.909	3.31e-05	0.275
496	rs4566204	RPA1	3.45e-05	0.029	9.13e-05	1.01e-06	1.32e-05	0.369	0.882	3.44e-05	0.9
497	rs2257367	LINC01749	3.46e-05	0.0291	3.32e-05	0.00381	0.00843	0.000353	0.161	0.767	0.00954
498	rs6672056	ZCCHC17	3.48e-05	0.0292	1.97e-05	0.0105	0.0168	5.9e-06	0.00635	0.261	0.796
499	rs841833	ST3GAL3	3.49e-05	0.0293	1.5e-05	0.0221	0.028	0.0216	0.631	0.924	0.0309
500	rs7601741	ARMC9	3.49e-05	0.0293	2.86e-05	0.0263	0.032	0.198	0.04	0.0914	0.69
501	rs80163177	ATXN2	3.5e-05	0.0293	2.31e-05	0.00279	0.00673	1.34e-05	0.0199	0.871	0.0145
502	rs2223041	HSPA13	3.52e-05	0.0294	4.44e-05	0.00195	0.00518	0.0801	0.981	0.00457	0.655
503	rs6482745	MGMT	3.52e-05	0.0295	0.00027	0.0117	0.0181	0.164	0.904	0.019	0.934
504	rs449575	SMOC2	3.54e-05	0.0296	0.000172	1.3e-05	0.000107	0.283	0.000225	0.468	0.878
505	rs17089189	ENTPD4	3.54e-05	0.0296	8.02e-05	0.00522	0.0106	0.179	0.466	0.00446	0.9
506	rs35253786	FAM135B	3.55e-05	0.0297	2.98e-05	0.00165	0.00462	0.0439	0.245	0.0582	0.0483
507	rs10814645	DCAF10	3.56e-05	0.0297	4.99e-06	0.00838	0.0144	1.24e-06	0.0206	0.619	0.0359
508	rs116852929	RAP2A	3.57e-05	0.0298	8.08e-06	4.01e-05	0.000259	0.332	0.835	0.00111	0.926
509	rs76176628	FFAR2	3.58e-05	0.0298	5.28e-05	5.2e-12	2.88e-10	0.178	0.596	2.12e-08	0.809
510	rs10088936	ASAH1	3.59e-05	0.03	6.47e-05	6.95e-06	6.48e-05	0.503	0.354	1.99e-05	0.429
511	rs11631000	TRIM69	3.6e-05	0.03	6.65e-05	0.00178	0.00486	0.029	0.224	0.014	0.865
512	rs62130270	BICRA	3.63e-05	0.0302	4.24e-05	0.0328	0.0375	0.000766	0.655	0.274	0.0485
513	rs683969	GNA14	3.64e-05	0.0303	9.46e-05	0.0402	0.0428	0.00399	0.258	0.199	0.279
514	rs35653190	SNX11	3.65e-05	0.0303	9.03e-05	0.0227	0.0287	3.6e-05	0.0138	0.447	0.134
515	rs7018557	MUSK	3.69e-05	0.0306	1.88e-05	0.0301	0.0353	4.56e-05	0.0287	0.665	0.0918
516	rs6512146	B3GNT3	3.69e-05	0.0306	3.26e-05	0.00373	0.00833	0.389	0.0258	0.353	0.00827
517	rs62117996	ELAVL1	3.69e-05	0.0306	7.93e-05	0.00252	0.00624	0.0172	0.317	0.0374	0.288
518	rs78328845	SIPA1L2	3.74e-05	0.0309	2.04e-05	1.58e-12	1.01e-10	0.433	0.7	1.82e-08	0.795
519	rs726943	TCP11L2	3.74e-05	0.0309	3.49e-05	0.026	0.0317	0.0707	0.385	0.126	0.13
520	rs76415469	UROC1	3.79e-05	0.0312	5.15e-05	4.54e-05	0.000288	0.0091	0.0126	0.342	0.0553
521	rs17492399	LINC01307	3.79e-05	0.0313	4.45e-05	0.00526	0.0106	7.63e-05	0.0131	0.919	0.118
522	rs909527	PITPNB	3.8e-05	0.0313	9.38e-05	0.00924	0.0154	8.43e-06	0.185	0.00792	0.103
523	rs293397	MRPL46	3.81e-05	0.0314	6.47e-05	0.0164	0.0229	1.34e-05	0.145	0.074	0.0165
524	rs6672506	SLC45A1	3.82e-05	0.0315	3.16e-05	0.0054	0.0107	0.000522	0.0213	0.405	0.462
525	rs10061516	B4GALT7	3.83e-05	0.0315	4.24e-05	0.0186	0.025	0.000334	0.161	0.564	0.0456
526	rs11734540	KIAA0232	3.84e-05	0.0316	2.67e-05	2.93e-05	0.000201	8.81e-09	0.00277	0.000731	0.0168
527	rs9966371	LINC01906	3.86e-05	0.0317	4.74e-05	0.000778	0.0027	0.0248	0.251	0.00753	0.974
528	rs136980	RRP7A	3.86e-05	0.0317	5.69e-05	0.0218	0.0279	2.25e-05	0.112	0.0144	0.488
529	rs5760687	CRYBB3	3.89e-05	0.0319	0.00019	0.01	0.0163	0.0216	0.294	0.0352	0.797
530	rs61763907	PRKCZ	3.93e-05	0.0322	1.5e-05	0.0355	0.0395	0.316	0.962	0.0235	0.651
531	rs846413	SHPRH	3.98e-05	0.0325	2.27e-05	0.00452	0.00961	4.03e-06	0.00571	0.762	0.0974
532	rs73086032	LINC01176	3.99e-05	0.0326	2.57e-05	0.00548	0.0108	9.6e-07	0.055	0.00827	0.131
533	rs4919305	HPSE2	3.99e-05	0.0326	6.04e-05	0.0191	0.0255	0.208	0.122	0.0313	0.771
534	rs61936560	UBE2N	4e-05	0.0326	5.37e-05	0.0146	0.0211	0.00162	0.3	0.254	0.0577
535	rs2931819	OR3A1	4.01e-05	0.0328	2.44e-05	0.000819	0.0028	0.0486	0.00769	0.561	0.449
536	rs62261967	TPRA1	4.03e-05	0.0329	1.43e-05	0.00327	0.00759	0.000243	0.0604	0.125	0.192
537	rs10550	TIAL1	4.05e-05	0.033	3.44e-05	0.000216	0.00102	5.77e-06	0.000618	0.7	0.122
538	rs35180415	TBC1D12	4.05e-05	0.033	3.63e-05	4.84e-10	1.55e-08	1.21e-11	4.43e-07	0.00781	1.14e-05
539	rs79521170	DYM	4.08e-05	0.0332	3.77e-05	4.06e-06	4.09e-05	2.14e-09	0.000221	0.000631	0.0551
540	rs17035776	MAN1A2	4.09e-05	0.0333	3.51e-05	0.000164	0.000823	1.2e-07	0.0004	0.0228	0.0311
541	rs1993450	LINC02102	4.12e-05	0.0335	3.14e-05	0.00071	0.00251	8.82e-08	0.0125	0.0161	0.00484
542	rs76530484	RBM17	4.12e-05	0.0335	0.000188	2.76e-11	1.26e-09	0.107	0.00113	2.69e-10	0.259
543	rs57317822	SOX1	4.14e-05	0.0336	5.94e-05	0.00128	0.00387	5.2e-06	0.00816	0.912	0.0246
544	rs56323977	FTO	4.16e-05	0.0337	3.55e-05	1.37e-05	0.00011	7.98e-09	0.000228	0.0137	0.00562
545	rs1233470	ZNF222	4.17e-05	0.0338	7.4e-05	0.000575	0.00212	0.0203	0.0173	0.238	0.341
546	rs75539018	NLK	4.19e-05	0.0339	0.00017	0.0101	0.0163	4.86e-06	0.0756	0.0077	0.59
547	rs10922192	ASPM	4.21e-05	0.0341	1.62e-05	0.0146	0.0211	0.000227	0.0981	0.239	0.146
548	rs9807807	GALP	4.22e-05	0.0342	0.000119	0.000228	0.00105	0.0282	0.41	0.0158	0.125
549	rs10836121	KIAA1549L	4.23e-05	0.0342	3.42e-05	0.00293	0.00702	6.06e-05	0.0103	0.617	0.171
550	rs62109605	RETN	4.3e-05	0.0347	3.66e-05	1.21e-06	1.48e-05	2.55e-09	0.000318	0.00653	0.00013
551	rs585939	GLB1L3	4.31e-05	0.0348	4.41e-05	0.00101	0.00328	0.00279	0.0517	0.164	0.163
552	rs9729045	MIXL1	4.32e-05	0.0348	3.42e-05	0.00547	0.0108	3.25e-05	0.425	0.426	0.00302
553	rs56094621	SMIM12	4.35e-05	0.035	3.29e-05	0.0112	0.0175	0.00019	0.0348	0.599	0.131
554	rs79997166	PSMD14	4.37e-05	0.0351	7.15e-05	0.00514	0.0105	0.0104	0.154	0.088	0.241
555	rs80321410	TMED5	4.41e-05	0.0354	4.78e-07	0.0321	0.0369	8.96e-07	0.363	0.133	0.0346
556	rs1275969	CIB4	4.41e-05	0.0354	8.48e-06	0.0209	0.0271	0.00187	0.997	0.462	0.0338
557	rs76451154	IDUA	4.44e-05	0.0356	2.32e-05	0.0258	0.0316	0.0348	0.966	0.0268	0.571
558	rs56389676	C2orf68	4.53e-05	0.0362	4.54e-05	0.00146	0.00426	0.0135	0.63	0.0454	0.0807
559	rs2655700	PHIP	4.53e-05	0.0362	4.76e-05	5.66e-07	8.06e-06	0.0128	0.0558	0.00394	0.0553
560	rs34517613	SUPT6H	4.54e-05	0.0363	5.05e-05	0.00128	0.00387	0.000442	0.0252	0.133	0.273
561	rs62361955	PLPP1	4.54e-05	0.0363	6.48e-05	4.75e-05	0.0003	0.194	0.569	0.00164	0.959
562	rs1884583	DAAM1	4.59e-05	0.0366	4.34e-05	0.0392	0.0421	0.00333	0.342	0.19	0.207
563	rs964892	POP4	4.62e-05	0.0368	3.7e-05	0.00399	0.00873	0.118	0.889	0.00473	0.862
564	rs2427626	HELZ2	4.63e-05	0.0369	6.9e-05	0.00189	0.00508	6.77e-07	0.0142	0.0849	0.0168
565	rs195420	SRSF3	4.64e-05	0.0369	2.51e-05	4.64e-07	6.97e-06	0.072	0.00112	0.2	0.414
566	rs12611441	FEZ2	4.66e-05	0.0371	0.000211	0.0452	0.0466	0.000664	0.077	0.668	0.177
567	rs35994263	TIPRL	4.69e-05	0.0372	1.18e-05	0.0105	0.0168	0.583	0.334	0.0113	0.103
568	rs4374407	ALKAL2	4.7e-05	0.0373	3.96e-05	0.0338	0.0382	0.037	0.659	0.881	0.0303
569	rs62570331	IZUMO3	4.72e-05	0.0374	3.56e-05	1.26e-07	2.15e-06	0.13	0.00101	0.232	0.314
570	rs112381909	GDPGP1	4.73e-05	0.0375	3.86e-05	0.000289	0.00126	0.000773	0.0199	0.0512	0.369
571	rs10961167	NFIB	4.73e-05	0.0375	3.01e-05	0.00178	0.00485	0.866	0.0126	0.00721	0.945
572	rs6591223	TBC1D10C	4.74e-05	0.0375	5.84e-05	0.0056	0.011	0.000555	0.0217	0.283	0.34
573	rs72930478	TTR	4.76e-05	0.0377	4.68e-05	0.000355	0.00148	8.17e-08	0.00413	0.00695	0.0877
574	rs17113760	LINC01753	4.76e-05	0.0377	0.00012	6.1e-05	0.000372	0.698	0.163	8.92e-05	0.0704
575	rs4416197	C2orf69	4.77e-05	0.0377	0.000143	0.0318	0.0367	0.0155	0.683	0.142	0.184
576	rs12459820	ZNF444	4.78e-05	0.0378	4.09e-06	0.00733	0.0133	0.00106	0.0208	0.679	0.689
577	rs12416930	NAALADL1	4.83e-05	0.0381	5.57e-05	0.00426	0.00921	0.000123	0.0894	0.967	0.00841
578	rs2149136	GPR12	4.92e-05	0.0387	4.86e-05	0.0288	0.0341	0.191	0.0379	0.107	0.911
579	rs10403008	ZNF524	4.92e-05	0.0387	1.28e-05	0.0415	0.0439	0.00122	0.249	0.403	0.145
580	rs1709110	SHKBP1	4.92e-05	0.0388	5.24e-05	0.000877	0.00295	0.572	0.158	0.00107	0.883
581	rs1977070	GRK3	4.93e-05	0.0388	0.00687	0.015	0.0215	0.000631	0.057	0.271	0.0142
582	rs9418057	NRP1	4.93e-05	0.0388	1.35e-05	0.0214	0.0274	0.000136	0.0233	0.636	0.304
583	rs74836292	MAPK1	4.93e-05	0.0388	1.18e-05	0.000178	0.000874	7.35e-07	0.00519	0.123	0.0011
584	rs12661250	LUADT1	4.97e-05	0.0391	8.41e-05	1.7e-05	0.000131	0.461	0.000621	0.985	0.562
585	rs9616654	BRD1	4.99e-05	0.0392	7.01e-05	0.0459	0.0471	0.442	0.83	0.0278	0.163
586	rs4672847	GPBAR1	5.02e-05	0.0394	4.71e-05	0.000311	0.00134	4.96e-05	0.427	0.00181	0.829
587	rs10123426	DMRT1	5.02e-05	0.0394	0.000145	0.0448	0.0465	0.234	0.0458	0.173	0.789
588	rs78308355	ZNF660	5.04e-05	0.0395	5.71e-05	0.0372	0.0407	0.0138	0.138	0.792	0.174
589	rs74727741	CFAP410	5.07e-05	0.0397	3.47e-05	2.88e-05	0.000198	0.165	0.22	0.00244	0.0667
590	rs141193279	ZNF649	5.07e-05	0.0397	0.000148	2.03e-06	2.31e-05	0.701	0.71	2.76e-05	0.626
591	rs7966846	MYO1A	5.08e-05	0.0398	2.9e-05	0.00508	0.0104	0.000181	0.015	0.833	0.161
592	rs11158030	LGALS3	5.08e-05	0.0398	6.25e-05	0.00779	0.0138	0.000515	0.646	0.134	0.0241
593	rs35285831	ORMDL1	5.09e-05	0.0398	3.63e-05	0.00747	0.0135	0.135	0.686	0.0101	0.636
594	rs1513630	CNOT11	5.14e-05	0.0402	4.31e-05	0.000235	0.00107	0.249	0.906	0.000932	0.29
595	rs78313803	LINC00581	5.14e-05	0.0402	8.37e-05	3e-05	0.000204	0.341	0.000752	0.417	0.334
596	rs2282336	FXN	5.14e-05	0.0402	6.54e-05	0.0155	0.022	1.76e-05	0.0101	0.464	0.176
597	rs75968493	F11R	5.15e-05	0.0402	7.15e-05	0.000333	0.0014	0.216	0.454	0.00176	0.0992
598	rs77783422	ATP6V1A	5.16e-05	0.0403	7.1e-05	0.0025	0.00621	0.0128	0.178	0.0348	0.439
599	rs3754005	EPHA8	5.16e-05	0.0403	4.28e-05	0.0118	0.0182	0.0739	0.387	0.0852	0.172
600	rs7104239	ASCL2	5.16e-05	0.0403	3.28e-05	0.0203	0.0266	0.0302	0.873	0.0206	0.789
601	rs11761758	TMEM243	5.21e-05	0.0406	3.27e-05	0.0157	0.0222	0.0011	0.031	0.67	0.757
602	rs10916467	ACTA1	5.24e-05	0.0408	7.95e-05	0.000918	0.00306	0.175	0.526	0.134	0.00534
603	rs12937148	VMP1	5.25e-05	0.0409	7.14e-05	4.84e-12	2.82e-10	0.921	0.996	9.99e-09	0.807
604	rs12601859	EIF5A	5.26e-05	0.041	0.000153	0.00508	0.0104	0.0129	0.158	0.0869	0.679
605	rs11715578	LINC00885	5.31e-05	0.0413	6.61e-05	0.0174	0.0238	0.203	0.0384	0.98	0.0706
606	rs145726180	HSPA9	5.32e-05	0.0413	0.000431	0.0127	0.0192	0.000164	0.0303	0.915	0.0567
607	rs9985488	EBLN2	5.32e-05	0.0414	4.28e-05	0.0417	0.044	0.00164	0.712	0.0774	0.198
608	rs6061727	MTG2	5.32e-05	0.0414	6.78e-05	0.000369	0.00151	0.18	0.692	0.00254	0.177
609	rs10136844	PSMC6	5.36e-05	0.0416	8.17e-05	0.000278	0.00122	0.013	0.201	0.0199	0.229
610	rs262561	NMRK2	5.38e-05	0.0417	0.000198	0.00062	0.00225	1.38e-05	0.0538	0.00104	0.753
611	rs5997722	TBC1D10A	5.39e-05	0.0418	5.39e-05	2.6e-05	0.000184	0.184	0.655	0.000225	0.815
612	rs76733547	MR1	5.4e-05	0.0419	4.62e-05	0.0131	0.0195	1.28e-05	0.00717	0.0645	0.3
613	rs10118316	IFT74	5.4e-05	0.0419	9.76e-05	0.00199	0.00526	0.00602	0.459	0.0915	0.0402
614	rs8177487	ZNF490	5.4e-05	0.0419	5.71e-05	0.00116	0.00362	0.154	0.711	0.00492	0.802
615	rs72922134	C6orf163	5.46e-05	0.0423	3.98e-05	0.00271	0.00662	0.0137	0.0206	0.572	0.292
616	rs71323625	MLH1	5.47e-05	0.0423	5.62e-05	7.6e-05	0.000436	0.519	0.709	0.000202	0.871
617	rs117670494	EGLN3	5.47e-05	0.0423	0.000111	0.0492	0.0495	0.0339	0.0378	0.497	0.571
618	rs1151873	RAB35	5.47e-05	0.0423	0.000123	0.0366	0.0401	0.0362	0.236	0.135	0.342
619	rs327221	EBF2	5.51e-05	0.0426	3.2e-05	0.0401	0.0427	0.0805	0.726	0.0638	0.137
620	rs10498238	PID1	5.51e-05	0.0426	3.99e-05	0.000322	0.00136	2.16e-05	0.0358	0.156	0.0145
621	rs888135	SAMD7	5.55e-05	0.0428	8.82e-05	6.45e-05	0.000382	2.61e-07	0.000176	0.00586	0.148
622	rs61058483	MICU1	5.59e-05	0.0431	2.28e-05	6.18e-06	5.82e-05	9.11e-09	0.00227	7.88e-05	0.0813
623	rs61982405	SUSD6	5.59e-05	0.0431	2.07e-05	0.0439	0.0457	0.00251	0.657	0.454	0.0632
624	rs12051481	GAN	5.59e-05	0.0431	3.84e-05	0.00315	0.00742	6.5e-07	0.0157	0.0087	0.0374
625	rs1111020	HHAT	5.6e-05	0.0432	0.000122	0.0196	0.026	3.34e-05	0.275	0.00982	0.228
626	rs4912778	PCDHGB2	5.61e-05	0.0432	2.55e-05	4.49e-13	3.13e-11	0.188	1.04e-08	0.559	0.553
627	rs11252672	TASOR2	5.61e-05	0.0432	2.7e-05	7.05e-05	0.000407	0.0252	0.315	0.00864	0.197
628	rs4475604	RRAGA	5.63e-05	0.0434	0.000122	0.00673	0.0126	0.224	0.914	0.00621	0.474
629	rs11962122	CALHM5	5.64e-05	0.0434	7.44e-05	0.036	0.0399	2.44e-05	0.151	0.164	0.0243
630	rs4984633	HBQ1	5.65e-05	0.0435	0.00015	0.000808	0.00277	8.79e-06	0.00928	0.00832	0.9
631	rs1547618	SHLD1	5.65e-05	0.0435	0.000176	0.00109	0.00348	0.0559	0.37	0.0066	0.764
632	rs599622	MRPL43	5.68e-05	0.0437	3.56e-05	0.0115	0.0178	0.00121	0.0912	0.44	0.104
633	rs7732936	F12	5.72e-05	0.0439	6.59e-05	0.022	0.028	9.89e-06	0.0172	0.178	0.0839
634	rs59610416	TLN2	5.72e-05	0.044	0.000116	1.84e-05	0.000137	0.117	0.68	0.000521	0.37
635	rs11605278	ZDHHC13	5.73e-05	0.044	3.59e-05	0.00427	0.00923	0.169	0.833	0.00756	0.372
636	rs9913645	AXIN2	5.74e-05	0.0441	0.000131	0.0015	0.00434	9.46e-05	0.273	0.609	0.00121
637	rs4667600	BBS5	5.78e-05	0.0443	3.68e-05	0.00858	0.0146	0.371	0.00766	0.277	0.824
638	rs2526385	GMPPB	5.79e-05	0.0444	0.000204	0.0231	0.029	0.0606	0.812	0.0493	0.268
639	rs203391	STX16	5.8e-05	0.0445	4.54e-05	0.00723	0.0132	9.63e-06	0.0287	0.226	0.0124
640	rs479755	ARMT1	5.82e-05	0.0446	6.02e-05	0.000351	0.00146	0.61	0.0174	0.00133	0.124
641	rs10114955	CDK20	5.82e-05	0.0446	4.17e-05	0.002	0.00528	3.41e-05	0.062	0.0173	0.414
642	rs6661934	ETV3L	5.82e-05	0.0446	3.53e-05	0.0216	0.0277	0.116	0.0757	0.111	0.487
643	rs7807011	PCLO	5.82e-05	0.0446	9.9e-05	1.05e-07	1.83e-06	9.26e-05	0.0524	0.000174	0.15
644	rs117441893	ADGRE5	5.82e-05	0.0446	8.4e-05	0.0165	0.023	0.348	0.115	0.0399	0.522
645	rs60157391	MICU3	5.83e-05	0.0447	0.000121	8.53e-06	7.67e-05	0.464	0.397	0.000344	0.608
646	rs17490891	DDR2	5.83e-05	0.0447	3.89e-05	0.00857	0.0146	0.000825	0.654	0.0153	0.833
647	rs12602502	UBE2G1	5.84e-05	0.0447	0.000104	5.08e-05	0.000317	0.889	0.408	0.000132	0.415
648	rs16941134	FOXB1	5.85e-05	0.0448	2.77e-05	7.06e-09	1.68e-07	0.0321	0.638	7.49e-06	0.136
649	rs60552079	PUM1	5.85e-05	0.0448	7.87e-05	5.79e-07	8.18e-06	9.33e-10	4.28e-05	0.000177	0.00337
650	rs2000626	MIR99AHG	5.85e-05	0.0448	8.84e-05	8.31e-07	1.12e-05	1.9e-09	0.0182	1.72e-05	0.00448
651	rs617914	MXD4	5.91e-05	0.0451	4.49e-05	0.0128	0.0192	2.33e-05	0.0224	0.48	0.0253
652	rs11643885	SMG1	5.98e-05	0.0455	0.000291	2.9e-15	4.29e-13	0.792	0.894	3.99e-11	0.878
653	rs80059431	PKP4	6.02e-05	0.0458	3.2e-06	0.0109	0.0172	0.000841	0.386	0.207	0.0754
654	rs730573	LINC02323	6.03e-05	0.0458	3.3e-05	0.023	0.029	6.16e-06	0.0392	0.107	0.0786
655	rs152620	ANKH	6.03e-05	0.0458	0.000141	0.0132	0.0196	9.49e-06	0.0172	0.0981	0.0577
656	rs62055389	NPIPB13	6.04e-05	0.0459	6.04e-05	0.015	0.0214	0.000174	0.0117	0.411	0.964
657	rs4726676	TCAF1	6.05e-05	0.046	0.000148	6.24e-05	0.000375	0.218	0.619	0.000956	0.556
658	rs144202645	ATP2B2	6.07e-05	0.046	2.79e-05	1.08e-05	9.31e-05	5.21e-09	0.000119	0.00513	0.00431
659	rs409206	FGF9	6.08e-05	0.0461	0.000127	1.08e-06	1.37e-05	3.97e-09	0.00206	3.98e-05	0.0037
660	rs4504233	ABLIM2	6.08e-05	0.0461	0.000136	0.0166	0.023	0.0143	0.121	0.215	0.527
661	rs139986	MYH9	6.1e-05	0.0462	0.00016	0.00213	0.00554	0.125	0.677	0.0067	0.939
662	rs10972311	FAM166B	6.1e-05	0.0462	0.000147	0.00392	0.00862	0.0302	0.303	0.0242	0.603
663	rs16987719	SDC1	6.11e-05	0.0463	6.47e-05	0.00313	0.0074	0.000366	0.0206	0.133	0.473
664	rs2187125	BUD13	6.11e-05	0.0463	0.00013	0.00379	0.00842	0.0106	0.193	0.0955	0.262
665	rs248455	DCTN4	6.12e-05	0.0463	0.000144	2.55e-12	1.53e-10	0.18	1.4e-06	0.416	0.192
666	rs77294376	ITGB1	6.15e-05	0.0466	7.17e-05	0.000147	0.000759	0.0351	0.198	0.0397	0.0905
667	rs62207992	NKAIN4	6.16e-05	0.0466	7.19e-05	0.00741	0.0134	5.15e-06	0.0619	0.00768	0.436
668	rs58946679	SKI	6.18e-05	0.0468	3.37e-05	0.00548	0.0108	0.000119	0.963	0.00632	0.306
669	rs9646710	IWS1	6.18e-05	0.0468	8.22e-05	3.28e-11	1.47e-09	0.592	0.997	1.01e-08	0.622
670	rs59835520	DOK7	6.19e-05	0.0468	5.42e-05	0.0382	0.0413	0.01	0.0575	0.527	0.228
671	rs62017972	DLL4	6.22e-05	0.047	5.61e-05	0.00021	0.000998	0.0999	0.00127	0.644	0.8
672	rs2477830	LINC01276	6.22e-05	0.047	3.65e-05	0.000692	0.00248	0.00287	0.0229	0.529	0.0741
673	rs282150	SLC52A3	6.24e-05	0.0472	3.82e-05	0.0353	0.0393	8.75e-06	0.109	0.03	0.558
674	rs72812178	HNRNPH3	6.26e-05	0.0473	6.51e-05	0.00867	0.0148	2.27e-06	0.103	0.128	0.0103
675	rs10131988	LINC01467	6.26e-05	0.0473	7.38e-06	0.0107	0.0171	1.07e-06	0.0072	0.131	0.177
676	rs1320454	GJA9	6.29e-05	0.0474	9.09e-05	5.3e-06	5.12e-05	0.394	0.000393	0.621	0.69
677	rs11214127	SIK2	6.29e-05	0.0475	3e-05	0.019	0.0254	1.51e-06	0.0165	0.0498	0.104
678	rs2301617	LRFN3	6.3e-05	0.0475	0.000298	0.00728	0.0132	0.239	0.057	0.747	0.0325
679	rs11147164	LRCOL1	6.31e-05	0.0476	5.08e-05	0.0312	0.0362	0.000545	0.0448	0.355	0.503
680	rs10403394	FCGRT	6.33e-05	0.0477	7.56e-05	0.0458	0.0471	0.0265	0.613	0.102	0.417
681	rs941414	COP1	6.37e-05	0.0479	0.000213	0.038	0.0413	0.000907	0.0415	0.688	0.449
682	rs901895	TMCC3	6.4e-05	0.0482	0.000336	6.44e-21	4.13e-18	0.848	0.832	2.62e-13	0.635
683	rs2213430	TRIOBP	6.42e-05	0.0483	7.76e-05	0.0131	0.0195	0.00119	0.113	0.377	0.112
684	rs62105918	PLIN3	6.42e-05	0.0483	2.08e-05	0.0179	0.0242	0.00723	0.434	0.257	0.112
685	rs2335719	ZNF506	6.45e-05	0.0485	0.000105	0.00699	0.0129	0.00334	0.174	0.261	0.0801
686	rs12610112	YJU2	6.46e-05	0.0485	0.00017	0.0307	0.0358	0.0967	0.509	0.183	0.0874
687	rs57777659	PARS2	6.47e-05	0.0486	4.38e-05	0.0153	0.0218	7.85e-05	0.106	0.997	0.0192
688	rs11038208	C11orf96	6.47e-05	0.0486	5.33e-05	8.88e-06	7.9e-05	2.31e-05	0.00303	0.0221	0.104
689	rs3807844	GLCCI1	6.49e-05	0.0487	6.4e-05	9.27e-05	0.000515	2.56e-07	0.000895	0.134	0.0041
690	rs4786044	ALG1	6.51e-05	0.0488	7.55e-05	0.00272	0.00663	0.00822	0.754	0.0291	0.118
691	rs72847209	HLA-DRA	6.53e-05	0.049	9.33e-05	0.00319	0.00747	0.825	0.0245	0.0077	0.95
692	rs777216	ROPN1B	6.54e-05	0.049	5e-05	0.00755	0.0135	0.00285	0.0911	0.137	0.341
693	rs62362672	SHLD3	6.57e-05	0.0492	5.21e-05	0.00446	0.00954	0.000568	0.391	0.0253	0.218
694	rs76874562	LINC00910	6.61e-05	0.0494	3.58e-05	0.0488	0.0494	0.0175	0.737	0.065	0.55
695	rs12921770	C16orf78	6.62e-05	0.0495	2.88e-05	0.048	0.0487	0.000414	0.0433	0.237	0.834
696	rs8006607	SNW1	6.63e-05	0.0495	6.51e-05	0.00523	0.0106	0.00127	0.0697	0.205	0.176
697	rs12485246	KLHL6	6.67e-05	0.0497	4.98e-05	0.0206	0.0268	3.73e-05	0.0614	0.366	0.0196

## Sheet: Oligodendrocytes
	SNP	Gene	MatrixEQTL p-value	MatrixEQTL FDR	M1 p-value	LRT p-value	LRT q-value	M2 Genotype p-value	M2 PD p-value	M2 AD p-value	M2 MS p-value
1	rs34612832	GRID2	1.17e-88	1.72e-82	3.18e-98	1.06e-09	8.33e-08	7.27e-60	9.43e-07	0.95	0.246
2	rs3863293	TMPRSS5	3.22e-85	3.28e-79	8.48e-96	0.00215	0.00905	1.18e-52	0.109	0.00144	0.239
3	rs866924	ADAMTS18	3.76e-81	2.1e-75	2.46e-89	0.000856	0.00468	3.28e-53	0.0274	0.0906	0.965
4	rs1326788	LURAP1L	3.92e-80	1.74e-74	1.04e-84	0.00345	0.0124	2.1e-57	0.157	0.0205	0.00663
5	rs36117902	FAM171B	1.45e-75	5.02e-70	4.03e-82	0.0223	0.0406	4.62e-45	0.269	0.0112	0.31
6	rs6582289	GLIPR1L2	1.19e-73	3.92e-68	9.2e-79	0.0253	0.0436	1.11e-45	0.313	0.115	0.399
7	rs2839635	U2AF1	3.42e-73	7.9e-68	9.35e-80	0.000317	0.00228	7.24e-46	0.951	0.333	0.000459
8	rs13132330	NPY2R	5.23e-73	1.1e-67	3.84e-76	3.49e-13	5.66e-11	1.16e-54	0.725	0.00752	9.05e-08
9	rs74941429	CERS6	3.37e-71	5.41e-66	3.28e-73	6.77e-05	0.000767	8.26e-29	0.000745	0.72	0.025
10	rs10802965	RGS7	6.09e-69	8.94e-64	9.27e-80	0.00356	0.0127	2.8e-43	0.00322	0.108	0.147
11	rs11051236	DDX11	7.51e-68	1.03e-62	2.63e-71	0.0274	0.0459	8.96e-44	0.671	0.51	0.0246
12	rs11150881	C17orf97	7.55e-68	1.03e-62	1.62e-73	0.000651	0.00386	6e-36	0.000775	0.555	0.714
13	rs8102320	ZNF100	4.04e-66	4.63e-61	3.88e-73	0.00706	0.0197	3.47e-38	0.0145	0.883	0.577
14	rs12932206	GRIN2A	7.99e-64	8.05e-59	2.69e-69	0.00196	0.00858	7.37e-35	0.00474	0.0174	0.242
15	rs17217845	CKAP4	2.99e-63	2.93e-58	9.05e-65	1.44e-07	5.59e-06	1.12e-33	0.000379	0.0494	0.919
16	rs506416	NSUN2	3.25e-63	3.16e-58	5.26e-64	5.31e-13	8.34e-11	2.55e-46	8.44e-07	0.218	0.00175
17	rs3809579	TRPM1	4.37e-63	4.06e-58	4.21e-67	0.00318	0.0118	1.77e-44	0.0677	0.0462	0.00507
18	rs6518345	PWP2	1.98e-62	1.8e-57	1.06e-68	8.68e-09	5.23e-07	1.67e-42	0.00182	0.0663	0.00471
19	rs17624230	DNAJC15	4.55e-62	4.09e-57	4.87e-64	0.00199	0.00867	9.12e-25	0.055	0.0951	0.00206
20	rs2721811	GSDME	6.36e-62	5.65e-57	2.14e-65	0.000385	0.00262	2.78e-31	0.00038	0.0903	0.312
21	rs61972743	ABCC4	1.45e-57	1.05e-52	5.16e-59	0.00625	0.0182	1.82e-36	0.0698	0.116	0.38
22	rs442130	LINC01060	3.19e-55	2.04e-50	7.34e-63	9.1e-07	2.47e-05	1.93e-42	0.295	0.106	7.97e-05
23	rs4711816	RUNX2	1.25e-53	7.19e-49	1.68e-59	3.61e-11	3.9e-09	6.12e-19	2.59e-09	0.0169	0.382
24	rs12985137	ZNF415	9.62e-51	4.36e-46	1.26e-53	0.0141	0.0305	2.77e-29	0.151	0.206	0.0998
25	rs12366	LINC01291	3.42e-49	1.34e-44	3.72e-49	4.26e-07	1.31e-05	7.18e-35	1.67e-05	0.0076	0.729
26	rs1566523	NBPF3	7.99e-49	3.06e-44	4.91e-50	6.68e-05	0.000761	2.64e-20	0.00733	0.00665	0.408
27	rs7581224	DNAH6	1.51e-48	5.65e-44	2.37e-51	2.45e-05	0.000347	1.11e-24	0.000743	0.609	0.44
28	rs55794721	RHD	6.5e-48	2.35e-43	1.09e-49	0.00232	0.00946	5.01e-28	0.0363	0.998	0.0919
29	rs10879403	TRHDE	1.1e-47	3.76e-43	3.64e-49	0.00741	0.0204	2.69e-19	0.622	0.96	0.00797
30	rs75810319	CAMK2N1	5.53e-47	1.72e-42	6.33e-46	0.00927	0.0236	9.53e-28	0.422	0.245	0.0343
31	rs2236681	DDX25	7.12e-47	2.2e-42	1.52e-45	0.0313	0.0499	3.5e-22	0.0864	0.613	0.22
32	rs4658212	HFM1	3.19e-46	6.06e-42	1.24e-46	0.00217	0.00906	9.2e-25	0.06	0.165	0.2
33	rs1865109	CYP4F11	5.77e-46	1.07e-41	2.92e-46	1.93e-07	7.09e-06	9.95e-25	0.000463	0.0282	0.859
34	rs62530826	XKR9	9.12e-46	1.66e-41	3.93e-47	0.00538	0.0165	8.57e-26	0.0662	0.118	0.686
35	rs80078717	ZNF534	4.13e-45	6.54e-41	1.14e-46	0.0256	0.0439	7.85e-30	0.719	0.048	0.278
36	rs12868462	CCDC122	5.75e-45	9.04e-41	1.25e-46	0.0151	0.0318	1.71e-21	0.0347	0.643	0.592
37	rs2411530	FRG1-DT	2.82e-44	4.3e-40	3.89e-44	0.0248	0.0431	3.41e-18	0.0108	0.376	0.642
38	rs960750	CYBRD1	1.45e-43	2.17e-39	5.07e-49	0.00438	0.0146	1.98e-30	0.323	0.121	0.0417
39	rs11110997	GNPTAB	2.23e-42	3.09e-38	1.46e-45	0.000188	0.00161	2.55e-25	0.00463	0.156	0.882
40	rs9438393	PM20D1	4.3e-42	5.88e-38	6.14e-43	0.000229	0.00183	5.39e-31	0.00036	0.026	0.199
41	rs12686163	TLR4	1.61e-41	2.17e-37	2.21e-41	5.05e-18	2.38e-15	1.98e-28	0.000432	0.00807	4.47e-07
42	rs11158217	LINC01500	8.22e-41	1.08e-36	4.19e-42	0.000103	0.00102	2.54e-21	0.0549	0.837	0.0123
43	rs57438463	LINC00539	2.12e-40	2.75e-36	6.74e-41	9.08e-06	0.000158	3.06e-15	0.000248	0.712	0.399
44	rs73494602	OR7D2	3e-40	3.88e-36	2.48e-42	0.000228	0.00183	6.8e-19	0.00302	0.775	0.00513
45	rs112664491	LINC02361	4.39e-40	5.67e-36	5.06e-42	0.00215	0.00904	2.52e-25	0.0335	0.258	0.194
46	rs1088099	CCDC163	5.29e-40	6.8e-36	1.02e-40	2.32e-05	0.000332	8.84e-21	0.0101	0.0693	0.614
47	rs4685744	SUMF1	5.67e-40	7.28e-36	2.24e-39	0.00216	0.00905	3.11e-13	0.0204	0.149	0.00349
48	rs2694900	ZNF334	3.86e-39	4.88e-35	9.42e-43	5.76e-05	0.000674	3.74e-19	0.000131	0.326	0.957
49	rs978135	LHFPL6	5.16e-39	6.48e-35	2.93e-43	0.00131	0.00641	3.85e-25	0.152	0.0271	0.479
50	rs10743632	LINC02367	1.11e-38	1.38e-34	2.85e-40	1.31e-05	0.000211	7.98e-13	2.28e-05	0.306	0.292
51	rs34042070	HP	4.19e-38	4.98e-34	2.09e-38	5.28e-14	1.19e-11	5.72e-15	0.0104	1.59e-05	0.000798
52	rs58763531	RAB6C	3.24e-37	3.68e-33	9.17e-37	5.74e-05	0.000673	2.01e-11	0.929	0.000306	0.501
53	rs12094944	ROR1	8.06e-37	9e-33	1.73e-39	0.00171	0.00777	1.05e-20	0.283	0.0736	0.0462
54	rs7226265	C17orf100	8.7e-37	9.71e-33	1.4e-37	2.18e-08	1.11e-06	1.19e-22	0.000174	0.0185	0.962
55	rs71512326	KCNQ3	1.01e-36	1.13e-32	8.03e-39	0.00253	0.0101	4.9e-16	0.0707	0.557	0.0162
56	rs6990544	BAALC	1.58e-36	1.75e-32	8.84e-38	0.0132	0.0294	1.13e-18	0.102	0.157	0.52
57	rs7546900	DAB1	2.02e-36	2.2e-32	4.92e-36	0.000139	0.00128	2.11e-13	0.0436	0.00163	0.521
58	rs2041170	ABCA6	2.14e-36	2.33e-32	1.93e-37	0.0142	0.0305	7.38e-20	0.328	0.0426	0.95
59	rs11148899	DACH1	3.14e-36	3.38e-32	1.09e-39	0.00301	0.0114	1.86e-16	0.39	0.0417	0.538
60	rs10433405	STX19	8.65e-36	9.02e-32	3.21e-36	0.00196	0.00858	1.8e-14	0.0193	0.709	0.188
61	rs34075581	TIMM44	9.92e-36	1.03e-31	1.58e-35	0.00533	0.0164	4.31e-26	0.647	0.0168	0.0342
62	rs4148876	HLA-DOB	3.59e-35	3.59e-31	3.31e-36	2.32e-06	5.27e-05	7.52e-18	0.00399	0.0365	0.0207
63	rs10781445	GNA14	2.32e-34	2.22e-30	2.37e-35	3.13e-09	2.14e-07	1.78e-18	0.000309	0.00584	0.154
64	rs916483	ARHGAP42	2.76e-34	2.61e-30	2.95e-34	5.62e-05	0.000666	8.38e-13	0.000601	0.0539	0.429
65	rs2830963	ADAMTS5	4.38e-34	4.08e-30	1.36e-36	3.75e-06	8.04e-05	9.94e-16	0.441	0.000437	0.453
66	rs113501594	PWRN1	2.2e-33	1.97e-29	3.22e-35	0.00314	0.0118	2.88e-17	0.676	0.0149	0.519
67	rs62037364	NPIPB9	4.71e-33	4.15e-29	8.11e-33	0.000301	0.0022	1.29e-17	0.0469	0.171	0.0695
68	rs11021552	CCDC82	6.39e-33	5.6e-29	1.2e-35	3.88e-06	8.18e-05	3.45e-30	0.0541	0.011	3.63e-05
69	rs6664332	OR2L2	2.12e-32	1.71e-28	1.41e-33	0.00395	0.0136	5.31e-18	0.0321	0.237	0.845
70	rs5756681	MFNG	7.54e-32	5.68e-28	1.82e-31	0.00486	0.0155	3.8e-12	0.123	0.0541	0.0115
71	rs12731843	COL11A1	1.02e-31	7.63e-28	9.98e-33	6.77e-09	4.23e-07	6.64e-15	1.31e-05	0.443	0.0024
72	rs163619	EPB41L4A	1.07e-31	7.95e-28	9.97e-33	0.00707	0.0197	2.34e-13	0.00923	0.471	0.692
73	rs4958458	SLC36A1	2.62e-31	1.91e-27	3.82e-32	0.00488	0.0155	2.56e-22	0.00396	0.104	0.589
74	rs11652530	ABCA9	2.95e-31	2.15e-27	3.98e-32	0.00121	0.00607	9.03e-13	0.0172	0.392	0.0717
75	rs6519611	GRK3	2.75e-30	1.87e-26	9.38e-30	2.18e-07	7.57e-06	1.48e-05	0.000107	0.336	0.000193
76	rs12074147	PPIE	4.61e-30	3.1e-26	4.32e-30	0.00765	0.0208	4.9e-21	0.0313	0.0131	0.0678
77	rs10176013	KCNS3	4.74e-30	3.18e-26	1.99e-30	0.0075	0.0205	3.84e-10	0.00572	0.0693	0.23
78	rs2243584	CDH4	9e-30	5.92e-26	2.79e-29	0.0302	0.0488	2.69e-11	0.0174	0.866	0.781
79	rs679515	CR1	1.15e-29	7.53e-26	2.37e-30	0.00519	0.0161	1.17e-16	0.014	0.323	0.482
80	rs7027253	ECPAS	1.33e-29	8.66e-26	5.94e-29	0.00421	0.0142	2.12e-08	0.00842	0.0226	0.143
81	rs9974272	BACE2	1.88e-29	1.21e-25	1.23e-31	0.00309	0.0117	9.7e-19	0.406	0.0185	0.244
82	rs11771936	PILRB	1.96e-29	1.27e-25	6.36e-29	0.00115	0.00584	2.99e-17	0.045	0.0188	0.347
83	rs926822	RSPO4	1.52e-28	9.25e-25	2.51e-30	0.0123	0.0283	3.61e-17	0.877	0.0105	0.456
84	rs903164	DPH1	2.77e-28	1.65e-24	1.93e-29	0.000184	0.00158	1.43e-11	0.422	0.185	0.00178
85	rs28548414	MLKL	3.3e-28	1.96e-24	1.32e-28	2.82e-05	0.000384	5.01e-13	0.0216	0.205	0.0162
86	rs2528203	ZP3	5.5e-28	3.24e-24	7.01e-28	0.00217	0.00905	1.94e-12	0.295	0.176	0.0258
87	rs2873051	EEF2K	6.3e-28	3.69e-24	2.64e-28	0.0191	0.0373	1.24e-14	0.362	0.054	0.63
88	rs2300368	TIAM1	1.5e-27	8.48e-24	4.74e-30	4.91e-10	4.17e-08	1.4e-07	8.33e-05	0.783	3.61e-05
89	rs9835724	CADM2	1.52e-27	8.62e-24	6.55e-28	0.0175	0.0352	6.56e-12	0.00781	0.463	0.643
90	rs1108087	CAPN8	1.53e-27	8.64e-24	9.08e-31	0.00138	0.00666	9.21e-22	0.971	0.00221	0.0949
91	rs2176692	FRRS1L	1.63e-27	9.2e-24	2.9e-27	0.000822	0.00454	4.48e-10	0.74	0.697	0.000959
92	rs448732	TMEM220	6.68e-27	3.6e-23	3.45e-29	0.0213	0.0397	2.11e-14	0.221	0.17	0.279
93	rs4627424	HLF	7.03e-27	3.79e-23	5.3e-27	0.00343	0.0124	8.83e-14	0.12	0.293	0.0786
94	rs9442198	FAM131C	1.73e-26	9.08e-23	4.39e-29	0.0294	0.0481	6.87e-16	0.116	0.35	0.248
95	rs11190509	WNT8B	2.12e-26	1.1e-22	4.8e-27	1.37e-05	0.000218	5.55e-09	9.03e-05	0.516	0.75
96	rs8009063	NRXN3	2.58e-26	1.34e-22	5.66e-27	0.0154	0.0323	3.16e-08	0.134	0.00893	0.258
97	rs2413493	POLR2F	3.67e-26	1.88e-22	5.93e-26	0.000335	0.00238	1.06e-09	0.00143	0.75	0.485
98	rs3807989	CAV1	1.2e-25	5.85e-22	1.75e-28	0.000699	0.00403	9.48e-15	0.0158	0.682	0.0886
99	rs57961315	LINC02018	1.32e-25	6.42e-22	2e-24	2.41e-16	8.91e-14	4.48e-07	8.55e-08	0.0445	0.744
100	rs213240	ZSCAN31	1.6e-25	7.77e-22	4.09e-26	0.0305	0.0491	9.28e-17	0.265	0.767	0.0169
101	rs7103377	DEAF1	2.7e-25	1.28e-21	3.89e-26	0.000237	0.00188	2.2e-08	0.000452	0.558	0.841
102	rs4761790	SLC4A8	3.79e-25	1.78e-21	2.99e-27	0.000207	0.00172	1.06e-12	0.218	0.326	0.00184
103	rs12208100	LINC01600	1.91e-24	8.54e-21	1.69e-24	0.000787	0.00443	4.29e-10	0.215	0.645	0.00168
104	rs7965038	CCDC77	1.96e-24	8.74e-21	2.03e-23	0.000246	0.00192	7.18e-12	0.251	0.987	0.00223
105	rs62055899	LRRC37A2	2.78e-24	1.2e-20	3.96e-25	0.0274	0.046	1.59e-19	0.165	0.0202	0.954
106	rs4815298	ZNF343	2.93e-24	1.27e-20	1.82e-25	1.79e-05	0.000266	3.38e-17	0.000144	0.757	0.757
107	rs11132303	UFSP2	3.04e-24	1.32e-20	1.17e-24	0.00219	0.00909	5.13e-05	0.0441	0.00967	0.00679
108	rs35241263	C1orf174	3.24e-24	1.4e-20	7.02e-25	0.00114	0.0058	4.72e-18	0.137	0.64	0.00322
109	rs10863961	LINC02608	9.37e-24	3.65e-20	6.19e-26	0.0225	0.0409	1.03e-20	0.0565	0.333	0.0284
110	rs35987553	WNT2	2.98e-23	1.08e-19	9.56e-25	1.14e-05	0.000189	4.99e-08	2.61e-05	0.148	0.525
111	rs79674009	LTBP1	4.84e-23	1.72e-19	8.01e-23	1.75e-05	0.000263	3.61e-18	0.205	0.0368	4.29e-05
112	rs6453406	GTF2H2	6.99e-23	2.43e-19	4.75e-22	0.00247	0.0099	6.54e-13	0.306	0.172	0.0244
113	rs11177429	CPM	9.01e-23	3.09e-19	1.1e-24	0.0166	0.0341	9.13e-17	0.0239	0.228	0.538
114	rs4471699	NPIPB13	1.98e-22	6.56e-19	4.21e-22	0.00179	0.00803	4.14e-11	0.0456	0.28	0.141
115	rs972518	AATF	3.1e-22	1.02e-18	1.73e-22	1.69e-05	0.000257	1.27e-13	0.102	0.0924	0.00825
116	rs325090	TMEM132B	3.84e-22	1.25e-18	1.84e-22	0.0197	0.038	1.2e-08	0.899	0.0223	0.761
117	rs3802854	DRD2	8.17e-22	2.6e-18	1.97e-22	0.00845	0.0222	1.71e-07	0.00452	0.167	0.396
118	rs2860185	SLC25A41	1.01e-21	3.2e-18	1.15e-22	0.0222	0.0405	4.23e-08	0.796	0.162	0.0333
119	rs73302946	TBC1D3D	1.25e-21	3.93e-18	1.66e-22	9.1e-05	0.000945	2.14e-15	0.0006	0.617	0.938
120	rs2957297	LRRC37A	1.3e-21	4.09e-18	1.85e-22	0.000193	0.00163	1.18e-10	0.000716	0.631	0.895
121	rs355467	CENPC	2.21e-21	6.82e-18	1.46e-21	0.00451	0.0149	9.26e-13	0.114	0.0176	0.491
122	rs4597275	PWRN2	2.85e-21	8.72e-18	5.49e-21	0.0262	0.0446	1.05e-10	0.242	0.345	0.085
123	rs4820571	GSTT2B	3.03e-21	9.26e-18	7.44e-21	0.00279	0.0108	3.42e-05	0.0949	0.00552	0.0252
124	rs62144055	MEIS1	6.44e-21	1.9e-17	7.67e-21	0.00031	0.00225	1.55e-07	0.963	0.588	0.000559
125	rs35280276	CLCN7	6.76e-21	2e-17	4.98e-22	0.0235	0.0417	0.000145	0.0182	0.0509	0.172
126	rs4806187	UPK1A	7.21e-21	2.12e-17	7.06e-20	0.000562	0.00341	2.68e-05	0.000564	0.123	0.654
127	rs2451220	FN3K	7.41e-21	2.18e-17	1.12e-20	0.00344	0.0124	9.12e-13	0.0135	0.86	0.309
128	rs4678418	CEP70	1.08e-20	3.13e-17	1.31e-21	0.000136	0.00126	7.09e-08	0.00103	0.564	0.312
129	rs74063396	CLEC2A	1.67e-20	4.73e-17	1.25e-19	0.000488	0.00308	6.83e-06	0.000445	0.297	0.211
130	rs13215538	PACRG	1.71e-20	4.84e-17	1.23e-20	0.00386	0.0134	1.14e-08	0.0207	0.409	0.643
131	rs6822213	LINC02475	2.49e-20	6.98e-17	3.23e-21	0.0226	0.0409	1.72e-09	0.938	0.1	0.0258
132	rs12619296	ANKRD44	3.39e-20	9.4e-17	8.64e-21	0.00854	0.0224	2.8e-10	0.0623	0.281	0.326
133	rs77926410	KLRC2	4.98e-20	1.36e-16	1.5e-19	6.61e-12	9.02e-10	1.7e-09	1.99e-06	0.863	0.0057
134	rs73171590	TNIK	5.42e-20	1.47e-16	1.79e-19	0.00662	0.0189	1.91e-07	0.0215	0.565	0.276
135	rs1863115	NSF	7.77e-20	2.09e-16	1.72e-19	0.00279	0.0108	2.35e-12	0.0143	0.976	0.163
136	rs2594974	ATG7	8.6e-20	2.31e-16	3.95e-20	0.00127	0.00629	5.23e-06	0.512	0.00144	0.785
137	rs13120449	FAM184B	1.28e-19	3.38e-16	5.18e-19	3.36e-06	7.35e-05	3.93e-12	0.000841	0.0764	0.608
138	rs4796702	JUP	1.95e-19	5.07e-16	3.93e-19	0.000681	0.00397	9.53e-07	0.0129	0.485	0.03
139	rs10850825	NOS1	6.39e-19	1.6e-15	2.39e-19	0.000945	0.00503	6.26e-07	0.012	0.49	0.552
140	rs8046295	NMRAL1	6.74e-19	1.68e-15	5.95e-19	0.015	0.0318	1.07e-12	0.849	0.1	0.0267
141	rs7550839	MPZ	6.85e-19	1.71e-15	2.45e-18	0.000156	0.0014	9.59e-08	0.27	0.414	0.00185
142	rs139155746	PSG1	7.27e-19	1.81e-15	1.89e-19	0.000194	0.00164	1.39e-15	0.000314	0.769	0.457
143	rs10950300	CALN1	1.4e-18	3.4e-15	2.12e-19	0.00145	0.0069	7.6e-05	0.00125	0.0785	0.183
144	rs9657360	NAPRT	1.46e-18	3.53e-15	4.87e-19	0.00173	0.00784	3.35e-08	0.124	0.199	0.0573
145	rs62363607	DDX4	1.77e-18	4.24e-15	6.78e-18	0.00913	0.0234	9.72e-11	0.201	0.149	0.12
146	rs775467	MYRFL	1.85e-18	4.43e-15	7.17e-20	0.00315	0.0118	2.71e-11	0.418	0.0195	0.347
147	rs3110823	STMP1	2.15e-18	5.13e-15	2.81e-19	0.0309	0.0496	3.9e-10	0.25	0.691	0.0715
148	rs8100952	PNMA8A	2.16e-18	5.14e-15	4.34e-20	0.00204	0.00877	2.95e-06	0.73	0.0768	0.00266
149	rs715454	PDE1C	2.26e-18	5.38e-15	3.29e-18	0.0282	0.0468	5.38e-09	0.463	0.527	0.0516
150	rs8013143	PSMB5	2.81e-18	6.63e-15	1.33e-18	6.14e-07	1.8e-05	1.32e-05	2.17e-05	0.732	0.286
151	rs74175081	TOGARAM2	3.19e-18	7.46e-15	1.04e-20	0.000198	0.00166	1.31e-06	0.415	0.000254	0.438
152	rs12416267	HOGA1	4.79e-18	1.06e-14	1.54e-18	8.68e-14	1.73e-11	6.89e-11	8.32e-07	0.0728	0.00503
153	rs139155746	PSG11	4.82e-18	1.07e-14	8.08e-19	1.19e-06	3.03e-05	3.42e-11	0.00378	0.301	0.0172
154	rs12090214	TTC4	5.84e-18	1.27e-14	1.38e-17	3.82e-09	2.51e-07	1.39e-05	1.58e-05	0.136	0.0439
155	rs835295	LINC01876	7.7e-18	1.65e-14	2.16e-18	0.0181	0.036	4.23e-12	0.768	0.0164	0.971
156	rs11006208	BICC1	7.78e-18	1.67e-14	4.84e-18	0.0109	0.0262	2.98e-06	0.0295	0.451	0.356
157	rs4984902	WFIKKN1	1.17e-17	2.46e-14	8.3e-20	0.0193	0.0375	3.36e-09	0.292	0.078	0.22
158	rs2059483	PGM2	1.22e-17	2.58e-14	3.9e-17	0.0098	0.0245	1.88e-05	0.00998	0.0525	0.343
159	rs34931250	ABCA8	1.34e-17	2.8e-14	2.8e-17	0.0171	0.0348	1.29e-12	0.134	0.609	0.0326
160	rs13026530	GALNT14	4.37e-17	8.53e-14	3.34e-17	0.00263	0.0104	1.34e-06	0.00235	0.983	0.527
161	rs58231493	ACOT1	5.39e-17	1.04e-13	9.9e-19	0.000363	0.00251	2.43e-13	0.00334	0.289	0.207
162	rs10992314	ECM2	6.23e-17	1.2e-13	1.14e-16	0.0128	0.0289	8.38e-13	0.0924	0.117	0.00981
163	rs41543719	SLC16A14	6.42e-17	1.23e-13	1.48e-16	0.000259	0.00199	4.21e-12	0.224	0.236	0.000263
164	rs62244614	GRM7	7.43e-17	1.41e-13	7.03e-17	0.000162	0.00143	7.92e-10	0.232	0.0042	0.481
165	rs2029011	EIF4E3	1.21e-16	2.26e-13	5.41e-18	4.09e-07	1.26e-05	1.21e-10	0.00861	0.135	0.00484
166	rs11120295	SMYD2	1.3e-16	2.43e-13	9.14e-17	0.0256	0.0439	1.14e-07	0.161	0.256	0.202
167	rs8104290	ZNF404	1.98e-16	3.62e-13	9.68e-16	0.000407	0.00273	4.39e-14	0.0391	0.000734	0.333
168	rs6998144	TRPS1	2.49e-16	4.54e-13	2.71e-17	0.00152	0.00716	3.44e-06	0.1	0.563	0.00743
169	rs9926362	HS3ST4	2.95e-16	5.33e-13	1.92e-16	0.00773	0.0209	4.31e-06	0.00473	0.528	0.977
170	rs7932358	ARHGAP20	3.26e-16	5.86e-13	1.56e-16	4.75e-08	2.1e-06	0.0765	0.000357	8.96e-06	0.00139
171	rs9574422	LINC00382	3.28e-16	5.89e-13	5.2e-16	0.00746	0.0204	3.95e-09	0.25	0.186	0.0628
172	rs2894695	SP110	3.32e-16	5.97e-13	1.75e-16	0.0259	0.0443	5.77e-12	0.0386	0.204	0.037
173	rs7578633	PAX8	3.55e-16	6.36e-13	2.33e-17	0.00432	0.0144	3.1e-10	0.0179	0.798	0.288
174	rs7247814	ZNF765	3.73e-16	6.66e-13	8.76e-16	0.00903	0.0232	2.25e-10	0.979	0.0839	0.0169
175	rs275657	AGTR1	4.3e-16	7.61e-13	7.54e-16	0.00202	0.00873	1.03e-08	0.211	0.127	0.0653
176	rs139155746	PSG5	4.48e-16	7.91e-13	2.97e-16	0.0185	0.0365	2.58e-08	0.227	0.0626	0.824
177	rs3758403	MASTL	4.79e-16	8.43e-13	1.65e-16	0.00857	0.0224	1.19e-06	0.00894	0.844	0.945
178	rs139155746	PSG2	6.99e-16	1.21e-12	3.19e-16	0.0243	0.0425	2.82e-11	0.0182	0.849	0.599
179	rs2577424	SLC27A6	7.04e-16	1.21e-12	4.02e-16	5.48e-05	0.000653	2e-06	0.00211	0.322	0.616
180	rs2061742	ODAPH	9.93e-16	1.69e-12	2.39e-16	0.00259	0.0102	4.52e-13	0.331	0.00223	0.135
181	rs7800174	EGFR	1.29e-15	2.15e-12	2.22e-16	4.37e-08	1.99e-06	0.000103	0.000607	0.0127	0.0651
182	rs62054434	ARL17A	1.31e-15	2.19e-12	2.15e-19	2.3e-07	7.95e-06	6.25e-12		0.262	3.68e-05
183	rs2335225	ADGRE2	1.6e-15	2.64e-12	2.17e-15	0.0136	0.0299	0.00067	0.00798	0.119	0.497
184	rs872789	LINC01563	1.64e-15	2.72e-12	1.82e-15	0.00399	0.0137	3.57e-06	0.0282	0.264	0.21
185	rs2287967	CLEC18C	1.87e-15	3.06e-12	1.6e-15	0.000262	0.00201	1.96e-06	0.146	0.043	0.0322
186	rs55847427	ARHGAP28	2.22e-15	3.6e-12	6.54e-16	3.65e-05	0.000465	0.000327	0.00166	0.769	0.0038
187	rs4769560	LNX2	2.31e-15	3.75e-12	1.54e-16	0.00508	0.0159	4.8e-07	0.444	0.525	0.01
188	rs4872531	BIN3	2.95e-15	4.73e-12	1.14e-15	0.00881	0.0229	2.25e-08	0.284	0.324	0.0451
189	rs1462793	NECTIN3	3.22e-15	5.15e-12	1.68e-16	0.022	0.0403	5.99e-10	0.0167	0.13	0.0433
190	rs1474384	B3GALT5	4.18e-15	6.58e-12	2.15e-15	0.0276	0.0462	3.25e-06	0.0148	0.623	0.991
191	rs60100857	DLC1	4.73e-15	7.39e-12	1.44e-17	0.00249	0.00997	0.000262	0.00243	0.231	0.0562
192	rs62120186	GREB1	6.03e-15	9.3e-12	5.65e-15	0.0141	0.0305	0.000577	0.0118	0.83	0.364
193	rs10234308	STEAP1B	6.5e-15	9.96e-12	1.62e-14	0.0165	0.0339	1.13e-08	0.482	0.0526	0.175
194	rs3816347	ESPNL	8.16e-15	1.24e-11	3.77e-16	0.00475	0.0154	6.37e-10	0.923	0.905	0.00577
195	rs8067376	DNAH9	1.02e-14	1.53e-11	5.27e-16	3.88e-05	0.000492	1.18e-09	0.0545	0.00963	0.447
196	rs4807216	AMH	1.47e-14	2.16e-11	3.44e-15	0.000521	0.00323	1.44e-06	0.0476	0.641	0.0681
197	rs6680541	KIAA1614	2.02e-14	2.94e-11	6.96e-15	0.0059	0.0175	0.000148	0.00318	0.395	0.503
198	rs2641733	MUC20	2.22e-14	3.21e-11	2.89e-14	4.08e-07	1.26e-05	0.00143	7.83e-05	0.222	0.192
199	rs6920338	HLA-DRB5	2.4e-14	3.45e-11	1.6e-14	0.000886	0.00479	4.86e-05	0.479	0.00799	0.0734
200	rs2288369	GALNT6	2.65e-14	3.79e-11	1.99e-15	0.000483	0.00306	2.75e-06	0.771	0.451	0.000816
201	rs28424038	B3GNTL1	2.7e-14	3.86e-11	1.83e-15	0.0144	0.0308	1.64e-09	0.0625	0.297	0.233
202	rs5754120	FBXO7	2.86e-14	4.08e-11	5.19e-14	0.00224	0.00923	2.01e-12	0.00272	0.193	0.0851
203	rs6724300	PLGLB2	2.88e-14	4.1e-11	2.04e-14	0.00436	0.0145	2.8e-11	0.00353	0.762	0.88
204	rs10955067	MTERF3	3.52e-14	4.97e-11	1.01e-13	0.0018	0.00806	4.46e-09	0.00299	0.951	0.643
205	rs9520100	LINC00551	4.07e-14	5.7e-11	1.99e-14	1.29e-18	7.43e-16	1.31e-05	3.47e-08	0.0862	0.0168
206	rs74063396	LINC02470	4.22e-14	5.9e-11	5.59e-14	0.0205	0.0389	0.000123	0.0118	0.661	0.312
207	rs113581266	WDR18	4.34e-14	6.05e-11	7.37e-15	0.0204	0.0388	2.1e-08	0.548	0.0644	0.32
208	rs77651727	CDK10	5.79e-14	7.96e-11	2.75e-15	0.000622	0.00371	5.25e-09	0.247	0.163	0.0179
209	rs60781817	ARL14EP	6.62e-14	9.03e-11	5.72e-14	0.012	0.0278	3.18e-08	0.285	0.769	0.0299
210	rs73207987	RUNX1	7.93e-14	1.07e-10	5.66e-14	0.00478	0.0154	2.12e-09	0.764	0.00735	0.623
211	rs6962760	MGAM	8.45e-14	1.14e-10	4.98e-14	0.0232	0.0415	2.74e-10	0.492	0.0137	0.145
212	rs3110823	SLC13A4	1.02e-13	1.36e-10	4.07e-15	0.00202	0.00873	7.46e-12	0.0036	0.347	0.573
213	rs4668407	DYNC1I2	1.02e-13	1.36e-10	4.64e-15	0.0276	0.0462	0.00302	0.0504	0.0346	0.121
214	rs4778452	NPAP1	1.05e-13	1.4e-10	1.18e-13	0.0015	0.0071	2.29e-08	0.22	0.109	0.0349
215	rs6458314	PEX6	1.07e-13	1.43e-10	1.47e-13	0.00523	0.0162	7.41e-06	0.164	0.0712	0.292
216	rs7384722	PTPN12	1.27e-13	1.67e-10	1.52e-13	0.0118	0.0275	6.87e-09	0.939	0.663	0.00857
217	rs112910602	PCDHA9	1.91e-13	2.46e-10	6.72e-14	4.42e-18	2.29e-15	0.000291	1.12e-07	0.131	0.0369
218	rs9528945	B3GLCT	2.37e-13	3.01e-10	5.4e-15	0.00502	0.0158	4.66e-06	0.369	0.231	0.0354
219	rs8018967	ACOT2	2.75e-13	3.46e-10	1.49e-13	0.0133	0.0296	7.5e-07	0.0811	0.963	0.106
220	rs4078290	ARL16	2.83e-13	3.56e-10	6.26e-13	0.019	0.0371	4.15e-05	0.315	0.0703	0.782
221	rs6424378	NBPF10	3.31e-13	4.12e-10	6.32e-13	0.0101	0.0249	0.000268	0.0188	0.665	0.55
222	rs12174753	ZKSCAN8	3.42e-13	4.25e-10	9.46e-13	0.00437	0.0145	8.53e-08	0.179	0.359	0.0321
223	rs6519611	CRYBB2	6.13e-13	7.37e-10	6.43e-13	1.02e-05	0.000172	4.38e-08	0.0439	0.00596	0.142
224	rs12369903	ANO2	6.15e-13	7.4e-10	8.09e-13	0.013	0.0292	0.00389	0.0342	0.0228	0.201
225	rs2570972	AMIGO1	6.51e-13	7.81e-10	4.05e-13	0.000789	0.00444	0.00526	0.505	0.00915	0.00576
226	rs12761008	LHPP	6.64e-13	7.96e-10	3.63e-13	2.71e-05	0.000374	0.00104	0.588	0.000429	0.11
227	rs3198697	NPIPA5	6.98e-13	8.33e-10	1.05e-12	0.00207	0.00884	1.62e-11	0.0319	0.0264	0.00712
228	rs3754861	POMC	7.42e-13	8.81e-10	1.13e-12	6.69e-06	0.000123	3.69e-10	0.00451	0.0571	0.0289
229	rs61820640	HHAT	7.61e-13	9.03e-10	3.28e-12	0.00411	0.014	0.00326	0.0115	0.867	0.0819
230	rs28384491	ZNF177	1e-12	1.17e-09	7.92e-14	0.00086	0.00468	9.73e-11	0.834	0.00261	0.781
231	rs7220606	EFCAB13	1.43e-12	1.63e-09	1.83e-12	7.33e-06	0.000131	0.000719	0.00126	0.22	0.0648
232	rs2708913	PKD1L1	1.7e-12	1.9e-09	3.29e-12	0.0141	0.0304	6.78e-06	0.133	0.11	0.738
233	rs10992314	ASPN	1.73e-12	1.94e-09	3.44e-12	0.0129	0.0291	8.42e-10	0.0285	0.554	0.0254
234	rs11076505	ZNF423	1.74e-12	1.94e-09	2.97e-12	0.0139	0.0303	6.06e-12	0.025	0.0677	0.126
235	rs72779947	SLCO6A1	1.77e-12	1.98e-09	5.7e-13	2.98e-05	0.000401	3.38e-14	9.03e-05	0.0482	0.0693
236	rs12812	MRPL23	2.5e-12	2.74e-09	2.77e-13	0.00286	0.011	2.29e-09	0.829	0.00449	0.354
237	rs6455505	DACT2	2.69e-12	2.95e-09	1.65e-11	0.0223	0.0406	0.000726	0.236	0.0108	0.304
238	rs778491	UBE2E2	2.89e-12	3.15e-09	8.94e-13	0.00128	0.00632	4.25e-05	0.0329	0.965	0.0645
239	rs10917152	CDC42	3.53e-12	3.74e-09	4.03e-14	0.00708	0.0197	0.00019	0.936	0.0076	0.572
240	rs2073056	SIRPB1	3.55e-12	3.76e-09	3.7e-12	4.06e-10	3.57e-08	3.74e-09	0.0585	0.000216	0.00927
241	rs35825433	HES6	4.19e-12	4.38e-09	2.09e-12	0.00699	0.0196	0.0026	0.644	0.0769	0.00776
242	rs3094221	CDSN	4.3e-12	4.49e-09	2.77e-12	0.00556	0.0169	1.82e-07	0.0147	0.594	0.699
243	rs4485502	CRYGB	4.71e-12	4.89e-09	6.08e-12	0.000494	0.00311	5.77e-07	0.0136	0.13	0.953
244	rs62264113	LINC01471	4.84e-12	5.02e-09	1.79e-11	0.00034	0.0024	1.12e-08	0.618	0.00153	0.554
245	rs2494737	SIVA1	5.1e-12	5.27e-09	2.2e-12	0.00307	0.0116	8.5e-05	0.0129	0.372	0.539
246	rs12253520	CYP2E1	5.64e-12	5.8e-09	8.45e-12	0.0138	0.0301	6.43e-05	0.412	0.278	0.0449
247	rs1079951	AGPAT4	6.09e-12	6.23e-09	4.5e-12	0.021	0.0394	0.000232	0.354	0.202	0.112
248	rs72987590	MMP27	6.17e-12	6.31e-09	4.57e-13	9.92e-74	5.14e-70	0.000648	0.0919	3.91e-46	0.0521
249	rs914211	LINC00334	6.19e-12	6.33e-09	5.3e-11	0.00129	0.00636	4.59e-11	0.0572	0.0148	0.00936
250	rs1521661	ERBB4	1.12e-11	1.11e-08	2.88e-12	0.00611	0.0179	5.31e-05	0.0551	0.437	0.0782
251	rs1139424	SDHA	1.2e-11	1.18e-08	4.03e-12	0.000828	0.00456	4.67e-05	0.0567	0.546	0.0607
252	rs8183687	BIRC7	1.48e-11	1.44e-08	1.34e-11	2.32e-47	6.02e-44	0.0889	0.547	0.2	2.89e-29
253	rs34204839	KAT2B	1.54e-11	1.49e-08	4.33e-12	0.0235	0.0418	3.59e-08	0.208	0.495	0.0118
254	rs1860911	SLC2A9	1.61e-11	1.55e-08	1.29e-11	0.0307	0.0493	0.00194	0.017	0.38	0.974
255	rs7652547	IL12A	1.81e-11	1.73e-08	1.03e-11	0.00339	0.0123	9.08e-11	0.0383	0.205	0.00625
256	rs62062059	SHISA6	2.02e-11	1.92e-08	7.53e-12	0.000649	0.00386	0.0105	0.00307	0.34	0.0129
257	rs12318133	MYO1H	2.05e-11	1.94e-08	5.92e-11	0.000464	0.00299	6.37e-08	0.00519	0.169	0.325
258	rs7359601	PPM1E	2.28e-11	2.15e-08	2.12e-11	0.00441	0.0147	0.00154	0.101	0.981	0.00771
259	rs2198342	CALD1	2.42e-11	2.28e-08	4.78e-11	0.00824	0.0219	2.21e-05	0.78	0.85	0.00726
260	rs4664057	NEB	3.1e-11	2.87e-08	3.38e-11	0.00433	0.0145	3.15e-07	0.304	0.0641	0.0866
261	rs75240712	DIS3L	3.21e-11	2.97e-08	1.25e-10	0.00318	0.0118	0.0524	0.0909	0.00523	0.0393
262	rs1661052	SLC22A18	3.55e-11	3.26e-08	6.64e-12	0.0103	0.0254	5.96e-10	0.087	0.077	0.0123
263	rs8109791	OR7A5	4.07e-11	3.69e-08	5.67e-11	1.01e-15	3.28e-13	0.0182	1.67e-09	0.559	0.238
264	rs73009852	MRI1	4.44e-11	4e-08	9.41e-12	0.0278	0.0464	0.000611	0.894	0.0863	0.0386
265	rs216241	SLC6A12	4.91e-11	4.4e-08	6.11e-11	0.0301	0.0487	0.0191	0.0408	0.128	0.0458
266	rs62324750	TMEM131L	5.58e-11	4.96e-08	4.8e-11	0.00483	0.0154	0.000167	0.651	0.481	0.00509
267	rs11249602	ZFP2	6.71e-11	5.9e-08	6.04e-11	0.0182	0.0361	2.07e-08	0.379	0.00874	0.234
268	rs13408365	LRP1B	9.78e-11	8.38e-08	2.26e-10	0.0249	0.0431	2.91e-09	0.0664	0.0958	0.0331
269	rs9467733	BTN3A2	1.21e-10	1.02e-07	3.22e-12	0.00615	0.018	2.86e-06	0.19	0.42	0.0403
270	rs2617315	LINC02150	1.36e-10	1.13e-07	2.46e-10	0.00615	0.018	7.08e-05	0.637	0.0479	0.179
271	rs4703676	POC5	1.87e-10	1.53e-07	1.06e-10	0.00494	0.0156	9.03e-11	0.069	0.00408	0.144
272	rs61937656	LINC02406	2.28e-10	1.85e-07	7.43e-11	7.72e-19	5.01e-16	1.36e-05	3.4e-09	0.00746	0.214
273	rs17843995	CPB2	2.38e-10	1.92e-07	1.33e-10	0.00745	0.0204	2.29e-05	0.0657	0.161	0.749
274	rs740948	SEMA3A	2.4e-10	1.94e-07	3.76e-11	0.00594	0.0176	0.0149	0.021	0.14	0.0182
275	rs150207800	NUP210L	2.88e-10	2.3e-07	6.17e-11	0.00273	0.0107	2.85e-07	0.881	0.00598	0.699
276	rs1453867	NPPC	3.1e-10	2.46e-07	2.33e-11	5.98e-05	0.000689	3.9e-06	0.0221	0.0249	0.61
277	rs2351139	PTN	3.12e-10	2.48e-07	7.52e-10	0.0213	0.0397	3.71e-08	0.674	0.0206	0.108
278	rs6834932	PDGFC	3.66e-10	2.88e-07	1.11e-10	0.00297	0.0113	0.0123	0.347	0.0809	0.00269
279	rs353628	CD44	3.91e-10	3.06e-07	3.43e-10	0.000289	0.00215	0.0002	0.00519	0.233	0.713
280	rs9273508	HLA-DQB1	3.96e-10	3.1e-07	5.63e-10	0.011	0.0263	6.15e-08	0.00989	0.967	0.354
281	rs150982884	DHRS4L2	4.46e-10	3.46e-07	6.1e-10	0.000695	0.00401	2.37e-06	0.272	0.0431	0.0463
282	rs1141057	ZSCAN21	4.61e-10	3.57e-07	1.54e-10	0.0192	0.0373	0.00146	0.00991	0.719	0.599
283	rs824314	UTP20	5.19e-10	3.98e-07	1.29e-10	0.0259	0.0443	3.69e-09	0.0228	0.326	0.0639
284	rs3932940	AHRR	5.25e-10	4.03e-07	2.21e-10	0.00256	0.0102	0.00383	0.184	0.0216	0.261
285	rs76990668	PTPRH	5.87e-10	4.46e-07	8.73e-10	0.022	0.0403	0.000201	0.283	0.81	0.0532
286	rs368565	FUT2	5.98e-10	4.54e-07	1.71e-10	0.01	0.0249	2.2e-09	0.00538	0.237	0.215
287	rs414651	RBM11	7.26e-10	5.43e-07	7.62e-10	0.0232	0.0415	4.7e-06	0.207	0.191	0.2
288	rs62229260	SETD4	8.17e-10	6.06e-07	5.33e-10	2.71e-05	0.000374	1.75e-06	0.000966	0.615	0.298
289	rs73090632	GPR27	8.75e-10	6.47e-07	6.12e-10	0.00753	0.0206	0.000383	0.189	0.386	0.0513
290	rs6845573	ABLIM2	9.86e-10	7.23e-07	1.72e-09	0.0226	0.041	0.00294	0.412	0.0219	0.529
291	rs60634508	BDKRB2	1.02e-09	7.46e-07	2.12e-09	7.35e-14	1.53e-11	9.7e-06	8.41e-06	0.0104	0.0115
292	rs2067454	INPP1	1.07e-09	7.78e-07	1.58e-09	0.00666	0.019	7.43e-07	0.44	0.0143	0.919
293	rs11682422	DPP10	1.09e-09	7.89e-07	7.58e-10	2.3e-08	1.15e-06	2.95e-07	0.0162	0.0104	0.00394
294	rs62004938	GOLGA8B	1.09e-09	7.94e-07	7.31e-10	0.000201	0.00168	5.76e-05	0.106	0.91	0.00451
295	rs4783241	CDH13	1.21e-09	8.72e-07	1.61e-09	0.0223	0.0407	0.0023	0.55	0.0117	0.98
296	rs2597989	TAS2R43	1.3e-09	9.32e-07	5.36e-09	1.11e-15	3.38e-13	0.00735	4.12e-08	0.12	0.148
297	rs12022333	TTF2	1.63e-09	1.15e-06	4.02e-10	0.0301	0.0487	6.45e-06	0.935	0.108	0.148
298	rs7036186	TBC1D2	1.95e-09	1.36e-06	9.72e-10	0.00275	0.0107	8.04e-10	0.0102	0.0725	0.0155
299	rs7551881	MAEL	2.03e-09	1.41e-06	1.93e-09	0.0289	0.0476	1.01e-06	0.0261	0.709	0.614
300	rs9901625	SDK2	2.13e-09	1.47e-06	4.37e-09	0.00939	0.0238	6.16e-05	0.194	0.0991	0.36
301	rs2290507	LLGL1	2.56e-09	1.74e-06	2.63e-09	0.027	0.0455	0.000858	0.935	0.794	0.0166
302	rs11988443	PRSS55	2.61e-09	1.77e-06	2.77e-09	0.0186	0.0366	5.93e-07	0.135	0.0676	0.562
303	rs2270025	INMT	3e-09	2.01e-06	4.18e-09	0.00474	0.0154	0.000375	0.0333	0.513	0.0906
304	rs610367	RNASEL	3.04e-09	2.04e-06	2.24e-09	0.0162	0.0336	0.00478	0.354	0.0106	0.948
305	rs11127176	PLB1	3.04e-09	2.04e-06	2.33e-09	0.0295	0.0482	3.16e-05	0.367	0.518	0.0556
306	rs11233744	KRTAP5-10	3.04e-09	2.04e-06	6e-09	5.53e-07	1.63e-05	0.00239	0.0856	0.000875	0.784
307	rs250523	ZNF597	3.14e-09	2.1e-06	1.95e-09	0.000901	0.00485	0.0308	0.0012	0.707	0.226
308	rs78113065	KLRG2	3.17e-09	2.12e-06	3.41e-09	0.00387	0.0134	3.4e-06	0.117	0.244	0.0493
309	rs3858954	GOLGA6L9	3.3e-09	2.2e-06	1.25e-08	0.012	0.0279	8.58e-09	0.0209	0.0371	0.129
310	rs7045053	ZNF484	3.42e-09	2.27e-06	8.3e-10	0.00531	0.0164	8.18e-08	0.86	0.0219	0.0236
311	rs62422262	MCM9	3.46e-09	2.29e-06	3.33e-09	0.000505	0.00316	0.0711	0.00192	0.3	0.0135
312	rs28591601	LINC02175	3.73e-09	2.45e-06	3.01e-09	0.000146	0.00133	6.4e-07	0.679	0.384	0.000515
313	rs7279806	PICSAR	4.51e-09	2.91e-06	9.36e-09	0.0102	0.0251	0.0449	0.348	0.304	0.00499
314	rs117732768	S100B	4.55e-09	2.94e-06	1.25e-09	0.000245	0.00192	2.93e-10	0.000955	0.00402	0.14
315	rs10409518	C19orf44	4.74e-09	3.05e-06	7.94e-09	0.0175	0.0352	0.0139	0.00945	0.622	0.695
316	rs12892419	DHRS1	5.22e-09	3.34e-06	3.64e-09	0.00719	0.02	1.53e-05	0.0599	0.194	0.548
[truncated: 1,358 more rows]

## Sheet: OPCs
	SNP	Gene	MatrixEQTL p-value	MatrixEQTL FDR	M1 p-value	LRT p-value	LRT q-value	M2 Genotype p-value	M2 PD p-value	M2 AD p-value	M2 MS p-value
[truncated: 710 more rows]

[truncated: 1 more sheets: Pericytes]
