# Supplementary material for: Cell state-dependent allelic effects and contextual Mendelian randomization analysis for human brain phenotypes
Source: Nat Genet. 2025 Jan 10;57(2):358–68. doi: 10.1038/s41588-024-02050-9 (PMC11821528; doi:10.1038/s41588-024-02050-9)
Supplement: Supplementary file 6 — List of GWAS studies included. [file 41588_2024_2050_MOESM6_ESM.xlsx]

## Sheet: GWAS
Supplementary Table 3: List of GWAS studies included. Each GWAS study was obtained directly from the publication URL or the EBI GWAS portal (https://www.ebi.ac.uk/gwas/). All GWAS studies were processed with MungeSumstats.
	TRAIT	CODE	Publication	Authors	PMID
1	Alzheimer's Disease	AD_2022	https://doi.org/10.1038/s41588-022-01024-z	Bellenguez et al.,	35379992
2	ADHD	ADHD_2023	https://doi.org/10.1038/s41588-022-01285-8	Demontis et al.,	36702997
3	Amyotrophic Lateral Sclerosis	ALS_2021	https://doi.org/10.1038/s41588-021-00973-1	van Rheenen et al.,	34873335
4	Anorexia Nervosa	AN_2019	https://doi.org/10.1038/s41588-019-0439-2	Watson et al.,	31308545
5	Anxiety Disorders	ANX_2016	https://doi.org/10.1038/mp.2015.197	Otowa et al.,	26754954
6	Autism Spectrum Disorder	ASD_2019	https://doi.org/10.1038/s41588-019-0344-8	Grove et al.,	30804558
7	Alcohol Use Disorder Identification Test	AUDIT_2019	https://doi.org/10.1176/appi.ajp.2018.18040369	Sanchez-Roige et al.,	30336701
8	Bipolar disorder	BIP_2021	https://doi.org/10.1038/s41588-021-00857-4	Mullins et al.,	34002096
9	Cerebellar volume	CBV_2022	https://doi.org/10.1038/s42003-022-03672-7	Tissink et al.,	35842455
10	Cortical surface area	CSA_2020	https://doi.org/10.1126/science.aay6690	Enigma3 (Grasby et al.,)	32193296
11	Depressive Symptoms	DS_2016	https://doi.org/10.1038/ng.3552	Okbay et al.,	27089181
12	Epilepsy (all)	EPI_ALL_2023	https://doi.org/10.1038/s41588-023-01485-w	ILAE3	37653029
13	Genetic Generalized Epilepsy	EPI_GGE_2023	https://doi.org/10.1038/s41588-023-01485-w	ILAE3	37653029
14	Behavioural Frontotemporal dementia	FTD-BV_2014	https://doi.org/10.1016/S1474-4422(14)70065-1	Ferrari et al.,	24943344
15	Hearing loss	HL_2022	https://doi.org/10.1016%2Fj.ajhg.2022.04.010	Trpchevska et al.,	35580588
16	Hippocampal Volume	HV_2017	https://doi.org/10.1038/ncomms13624	Hibar et al.,	28098162
17	Hippocampal Volume (left)	HV_L_2023	https://doi.org/10.1002%2Fhbm.26283	Fürtjes et al.,	36987996
18	Hippocampal Volume (right)	HV_R_2023	https://doi.org/10.1002%2Fhbm.26283	Fürtjes et al.,	36987996
19	Intracranial Volume	ICV_2016	https://doi.org/10.1038/nn.4398	Adams et al.,	27694991
20	Insomnia	INS_2019	https://doi.org/10.1038/s41588-018-0333-3	Jansen et al.,	30804565
21	Intelligence	INT_2018	https://doi.org/10.1038/s41588-018-0152-6	Savage et al.,	29942086
22	Reading- and language-related skills	LAN_2022	https://doi.org/10.1073/pnas.2202764119	Eising et al.,	35998220
23	Lewy Body Dementia	LBD_2021	https://doi.org/10.1038/s41588-021-00785-3	Chia et al.,	33589841
24	Multisite chronic pain	MCP_2019	https://doi.org/10.1101/2021.08.23.21262510	Mocci et al.,	37844115
25	Major Depressive Disorder	MDD_2019	https://doi.org/10.1038/s41593-018-0326-7	Howard et al.,	30718901
26	Multiple Sclerosis	MS_2019	https://doi.org/10.1126/science.aav7188	IMSGC	31604244
27	"Common factor" GWAS for Neurodegenerative diseases	NDD_2023	https://doi.org/10.1016/j.neurobiolaging.2023.03.004	Wightman et al.,	37045620
28	Neuroticism	NEUR_2017	https://doi.org/10.1038/s41588-017-0013-8	Luciano et al.,	29255261
29	Parkinson's Disease	PD_2019	https://doi.org/10.1016/S1474-4422(19)30320-5	Nalls et al.,	31701892
30	Parkinson's Disease age of Onset	PDO_2019	https://doi.org/10.1002/mds.27659	Blauwendraat et al.,	30957308
31	Post-traumatic stress Disorder	PTSD_2019	https://doi.org/10.1038/s41467-019-12576-w	Nievergelt et al.,	31594949
32	Perivascular Space Burden	PVS_2023	https://doi.org/10.1038/s41591-023-02268-w	Duperron et al.,	37069360
33	Restless leg Syndrome	RLS_2020	https://doi.org/10.1038/s42003-020-01430-1	Didriksen et al.,	33239738
34	Subcortical Volume	SCV_2019	https://doi.org/10.1038/s41588-019-0511-y	Satizabal et al.,	31636452
35	Schizophrenia	SCZ_2022	https://doi.org/10.1038/s41586-022-04434-5	Trubetskoy et al.,	35396580
36	Sleep Duration	SD_2019	https://doi.org/10.1038/s41467-019-08917-4	Dashti et al.,	30846698
37	Stroke	STR_2018	https://doi.org/10.1038/s41588-018-0058-3	Malik et al.,	31160810
38	Subjective Well-being	SWB_2016	https://doi.org/10.1038/ng.3552	Okbay et al.,	27089181
39	Whole Thalamus volume	THV_2021	https://doi.org/10.1038/s41467-021-23175-z	Elvsashagen et al.,	34006833
40	Tourette's Syndrome	TS_2018	https://doi.org/10.1176/appi.ajp.2018.18070857	Yu et al.,	30818990
41	White Matter Hyperintensities	WMH_2020	https://doi.org/10.1038/s41467-020-19111-2	Sargurupremraj et al.,	33293549
