# Supplementary material for: Cell state-dependent allelic effects and contextual Mendelian randomization analysis for human brain phenotypes
Source: Nat Genet. 2025 Jan 10;57(2):358–68. doi: 10.1038/s41588-024-02050-9 (PMC11821528; doi:10.1038/s41588-024-02050-9)
Supplement: Supplementary file 7 — Genetic colocalization results using cis-eQTLs in the full cohort (n = 391). [file 41588_2024_2050_MOESM7_ESM.xlsx]

## Sheet: COLOCs
Supplementary Table 4: COLOC results between single cell-type eQTLs and 41 brain traits (PP.H4 > 0.8). Genetic colocalisation was performed via COLOC, which reports a posterior probability of colocalisation (PP.H4) where PP.H4 > 0.8 is included here. Note: This table includes the individual genes within the MAPT and HLA regions, as described in the methods section.
	GWAS region	Cell-type	Gene	COLOC lead SNP	SNP.PP.H4	eQTL (lead SNP) p-value	eQTL FDR	GWAS p-value	Number of SNPs tested	PP.H0	PP.H1	PP.H2	PP.H3	PP.H4	GWAS
1	rs10792832	Microglia	PICALM	rs10792832	0.902	1.15e-17	1.23e-13	6.33e-36	1920	3.59e-44	1.4e-32	4.93e-15	0.00092	0.999	AD 2022
2	rs6733839	Microglia	BIN1	rs6733839	1	4.98e-08	0.000108	6.48e-90	2227	4.4e-87	2.37e-85	3.91e-05	0.00111	0.999	AD 2022
3	rs117618017	Oligodendrocytes	APH1B	rs117618017	0.975	1.85e-06	0.000657	1.75e-21	1768	3.15e-18	1.38e-17	0.000623	0.00174	0.998	AD 2022
4	rs113706587	Microglia	RASGEF1C	rs116347724	0.269	1.83e-25	9.14e-21	5.27e-12	2044	3.65e-27	7.05e-09	2.15e-21	0.00315	0.997	AD 2022
5	rs6656401	OPCs	CR1	rs679515	0.944	1.62e-21	1.19e-17	5.15e-33	1521	1.23e-42	2.02e-29	3.33e-16	0.00449	0.996	AD 2022
6	rs74504435	Astrocytes	EGFR	rs77126132	0.323	4.81e-14	1.23e-10	3.34e-09	2541	2.33e-13	6e-06	2.25e-10	0.00479	0.995	AD 2022
7	rs6656401	Oligodendrocytes	CR1	rs679515	0.956	1.15e-29	7.53e-26	5.15e-33	1521	9.3e-54	2.07e-29	2.53e-27	0.00462	0.995	AD 2022
8	rs1693551	Astrocytes	PABPC1	rs1693571	0.207	1.2e-07	9.27e-05	2.35e-08	1710	3.45e-07	5.04e-05	4.96e-05	0.00627	0.994	AD 2022
9	rs1693551	Astrocytes	SNX31	rs1693571	0.286	3.19e-47	2.99e-42	2.35e-08	1710	1.18e-61	5.37e-05	1.69e-59	0.00673	0.993	AD 2022
10	rs78924645	Excitatory_Neurons	PRSS36	rs78924645	0.435	2.95e-06	0.000696	7.71e-10	886	5.94e-07	3.05e-06	0.00253	0.012	0.985	AD 2022
11	rs4510068	Excitatory_Neurons	NSF	rs4510068	0.453	1.8e-13	1.73e-10	1.37e-10	1213	1.72e-15	4.76e-07	6e-11	0.0156	0.984	AD 2022
12	rs67250450	Microglia	JAZF1	rs4719922	0.281	3.86e-39	5.54e-34	2.34e-08	2014	1.6e-44	5.81e-05	4.69e-42	0.0161	0.984	AD 2022
13	rs1693551	Astrocytes	ANKRD46	rs1693551	0.202	1.42e-05	0.00603	1.78e-08	1710	2.41e-05	0.000101	0.00348	0.0135	0.983	AD 2022
14	rs4510068	Inhibitory_Neurons	NSF	rs7225002	0.389	2.36e-07	0.000194	1.78e-10	1213	1.98e-08	6.22e-07	0.00069	0.0207	0.979	AD 2022
15	rs7912495	Inhibitory_Neurons	USP6NL	rs7912495	0.976	3.64e-05	0.0148	2.87e-12	2277	7.51e-08	7.86e-08	0.0111	0.0106	0.978	AD 2022
16	rs6656401	OPCs	CR2	rs6656401	0.675	2.15e-06	0.0017	2.84e-33	1521	3.05e-29	6.33e-29	0.00827	0.0162	0.976	AD 2022
17	rs11769559	Microglia	ZYX	rs10265814	0.34	2.26e-07	0.000394	8.88e-12	839	4.17e-10	4.45e-08	0.000245	0.0251	0.975	AD 2022
18	rs4510068	Inhibitory_Neurons	LRRC37A2	rs2696466	0.758	2.84e-33	5.48e-29	3.89e-10	1213	8.21e-39	8.08e-07	2.86e-34	0.0272	0.973	AD 2022
19	rs4510068	Excitatory_Neurons	LRRC37A	rs2696466	0.883	4.09e-40	5.3e-36	3.89e-10	1213	8.93e-50	8.42e-07	3.11e-45	0.0284	0.972	AD 2022
20	rs4510068	Inhibitory_Neurons	LRRC37A	rs2696466	0.961	2.25e-28	2.32e-24	3.89e-10	1213	5.44e-32	8.5e-07	1.9e-27	0.0286	0.971	AD 2022
21	rs4292	Excitatory_Neurons	ACE	rs4277405	0.38	1.89e-05	0.00349	7.24e-16	959	4.84e-12	3.95e-12	0.0247	0.0193	0.956	AD 2022
22	rs2070902	Excitatory_Neurons	TOMM40L	rs11265557	0.2	2.36e-05	0.00422	2.24e-08	1506	4.35e-05	8.67e-05	0.019	0.0368	0.944	AD 2022
23	rs57402520	Excitatory_Neurons	SCIMP	rs7502862	0.248	1.9e-11	1.31e-08	9.74e-13	2075	5.81e-15	1.95e-08	2.26e-08	0.0748	0.925	AD 2022
24	rs6014724	Microglia	CASS4	rs6014724	0.291	4.01e-05	0.0327	4.84e-16	2052	8.21e-12	6.6e-12	0.0425	0.0333	0.924	AD 2022
25	rs13276936	Oligodendrocytes	TP53INP1	rs4582532	0.0364	1.89e-05	0.005	1.67e-08	2059	6.18e-06	3.26e-05	0.0152	0.0793	0.905	AD 2022
26	rs78924645	Inhibitory_Neurons	PRSS36	rs889555	0.32	8.98e-05	0.0304	1.03e-09	886	1.84e-05	4.75e-06	0.0784	0.0193	0.902	AD 2022
27	rs6656401	Pericytes	CR1	rs6656401	0.504	9.64e-05	0.183	2.84e-33	1521	2.77e-28	9.36e-29	0.0753	0.0245	0.9	AD 2022
28	rs6656401	Oligodendrocytes	CR2	rs6656401	0.509	0.00019	0.0338	2.84e-33	1521	2.7e-28	1.42e-28	0.0734	0.0376	0.889	AD 2022
29	rs17125924	Microglia	FERMT2	rs7143400	0.0908	5.1e-08	0.00011	3.82e-09	1857	4.53e-08	1.79e-05	0.000297	0.116	0.883	AD 2022
30	rs12325539	Excitatory_Neurons	YPEL3	rs12325539	0.0876	4.51e-05	0.0073	1.24e-11	623	3.54e-08	3.76e-07	0.0107	0.112	0.877	AD 2022
31	rs867230	Endothelial_cells	CLU	rs9331896	0.243	0.000274	0.228	1.83e-33	2306	9.16e-29	4.15e-29	0.0856	0.0379	0.876	AD 2022
32	rs11500477	Inhibitory_Neurons	NUP160	rs10838702	0.117	0.000591	0.124	7.84e-12	1112	3.31e-07	1.33e-07	0.099	0.039	0.862	AD 2022
33	rs7384878	Oligodendrocytes	GPC2	rs7384878	0.565	0.000646	0.0861	2.13e-18	972	6.37e-13	1.86e-13	0.111	0.0314	0.858	AD 2022
34	rs12325539	Excitatory_Neurons	INO80E	rs12325539	0.104	0.000116	0.0161	1.24e-11	623	9.74e-08	3.99e-07	0.0294	0.119	0.851	AD 2022
35	rs4510068	OPCs	LRRC37A	rs2532240	0.403	6.41e-13	2.16e-09	3.45e-10	1213	2.13e-13	4.38e-06	7.42e-09	0.152	0.848	AD 2022
36	rs1391371	Oligodendrocytes	TAP2	rs1391371	0.998	0.000613	0.0829	1.47e-14	519	4.02e-09	9.17e-10	0.133	0.0294	0.838	AD 2022
37	rs12590654	Microglia	SLC24A4	rs12590654	0.975	5.94e-07	0.000922	2.08e-15	2665	1.15e-12	6.61e-10	0.000288	0.164	0.835	AD 2022
38	rs6733839	Astrocytes	ERCC3	rs6733839	1	0.000552	0.109	6.48e-90	2227	1.52e-83	3.78e-84	0.135	0.0328	0.832	AD 2022
39	rs4510068	Excitatory_Neurons	LRRC37A2	rs2696466	0.601	1.25e-37	1.38e-33	3.89e-10	1213	1.63e-45	5.33e-06	5.68e-41	0.185	0.815	AD 2022
40	rs6537401	Excitatory_Neurons	REELD1	rs6537401	0.0923	1.33e-16	1.93e-13	1.4e-08	1460	4.73e-17	3.51e-05	6.77e-14	0.0493	0.951	ADHD 2023
41	rs6537401	Astrocytes	LSM6	rs6537403	0.0703	3.54e-09	3.81e-06	4.39e-08	1460	4.89e-09	4.64e-05	6.99e-06	0.0654	0.935	ADHD 2023
42	rs6537401	Excitatory_Neurons	LSM6	rs6537403	0.112	1.58e-17	2.59e-14	4.39e-08	1460	1.26e-18	7.15e-05	1.8e-15	0.101	0.899	ADHD 2023
43	rs6537401	Inhibitory_Neurons	LSM6	rs3756081	0.0253	6.18e-10	9.35e-07	4.88e-08	1460	1.88e-10	9.06e-05	2.68e-07	0.129	0.871	ADHD 2023
44	rs7613360	Oligodendrocytes	GMPPB	rs77941694	0.0443	1.79e-05	0.00478	7.7e-07	976	0.000222	0.00119	0.03	0.159	0.81	ADHD 2023
45	rs229243	Inhibitory_Neurons	SCFD1	rs229150	0.0828	4.92e-17	2.32e-13	1.09e-14	1326	2.94e-24	3.16e-11	6.82e-15	0.0726	0.927	ALS 2021
46	rs229243	Excitatory_Neurons	SCFD1	rs229150	0.0556	5.17e-19	1.05e-15	1.09e-14	1326	4.28e-27	3.51e-11	9.95e-18	0.0806	0.919	ALS 2021
47	rs10463311	Excitatory_Neurons	GPX3	rs10463311	0.784	0.000227	0.0274	3.46e-10	2020	1.87e-05	5.62e-06	0.0649	0.0186	0.916	ALS 2021
48	rs17785991	Oligodendrocytes	SLC9A8	rs112590664	0.0997	2.38e-06	0.00082	2.15e-09	1990	2.23e-07	5.26e-06	0.00363	0.0846	0.912	ALS 2021
49	rs2077492	Excitatory_Neurons	LY6G5C	rs7029	0.1	2.88e-45	8.37e-41	2.13e-06	681	1.1e-59	0.00195	8.86e-58	0.156	0.842	ALS 2021
50	rs2077492	Inhibitory_Neurons	LY6G5C	rs7029	0.1	4.29e-18	2.21e-14	2.13e-06	681	9.02e-17	0.00195	7.29e-15	0.156	0.842	ALS 2021
51	rs2077492	Oligodendrocytes	LY6G5C	rs7029	0.1	4.5e-09	2.91e-06	2.13e-06	681	4.53e-07	0.00199	3.66e-05	0.16	0.838	ALS 2021
52	rs12608932	Excitatory_Neurons	FCHO1	rs12608932	0.745	7.6e-05	0.0113	8.77e-25	1887	2.24e-20	1.9e-19	0.0186	0.157	0.824	ALS 2021
53	rs12613353	OPCs	ASB3	rs17045114	0.277	9.92e-08	0.000113	2.79e-07	2081	6.95e-06	0.000291	0.00401	0.167	0.828	AN 2019
54	rs4953148	Astrocytes	LINC01833	rs542883	0.236	1.95e-05	0.00792	9.23e-08	1362	0.000475	0.000571	0.034	0.04	0.925	AUDIT 2019
55	rs3129794	Excitatory_Neurons	LINC01623	rs13194504	0.284	3.51e-07	0.000105	2.2e-12	285	6.1e-10	1.03e-08	0.000878	0.0139	0.985	BIP 2021
56	rs1264349	Astrocytes	FLOT1	rs3130660	0.18	2.57e-08	2.34e-05	2.35e-10	707	4.81e-10	2.59e-07	6.81e-05	0.0358	0.964	BIP 2021
57	rs1264349	OPCs	FLOT1	rs9262130	0.129	1.4e-10	2.98e-07	1.91e-10	707	3.69e-12	2.67e-07	5.23e-07	0.0368	0.963	BIP 2021
58	rs6993953	Microglia	PLEC	rs2857829	0.062	3.05e-13	1.66e-09	2.07e-09	1322	2e-14	5.81e-06	1.43e-10	0.0405	0.959	BIP 2021
59	rs1264349	Excitatory_Neurons	FLOT1	rs9262130	0.191	1.49e-10	8.99e-08	1.91e-10	707	1.59e-12	3e-07	2.25e-07	0.0415	0.958	BIP 2021
60	rs174592	Oligodendrocytes	FADS1	rs174567	0.12	5.6e-07	0.000228	3.5e-13	1573	1.65e-11	1.8e-09	0.000385	0.0412	0.958	BIP 2021
61	rs228768	Excitatory_Neurons	CD300LG	rs9916444	0.129	5.67e-05	0.00887	9.33e-10	1411	2.47e-06	3.07e-06	0.0239	0.0287	0.947	BIP 2021
62	rs1264349	Oligodendrocytes	FLOT1	rs1264349	0.248	3.16e-05	0.00772	4.3e-11	707	2.3e-07	1.63e-07	0.0325	0.0221	0.945	BIP 2021
63	rs1264349	Oligodendrocytes	CDSN	rs3130117	0.147	5.65e-07	0.00023	3.05e-10	707	3.98e-08	3.67e-07	0.00564	0.0511	0.943	BIP 2021
64	rs6865469	Excitatory_Neurons	HOMER1	rs6865469	0.353	0.00022	0.0269	1.65e-08	1621	0.000456	0.000128	0.0511	0.0134	0.935	BIP 2021
65	rs10255167	Oligodendrocytes	NDUFB2	rs10255167	0.164	1.66e-05	0.00447	1.6e-08	1410	2.09e-05	0.000203	0.00644	0.0619	0.931	BIP 2021
66	rs2126180	Excitatory_Neurons	LINC01748	rs571017	0.11	8.04e-09	3.48e-06	2.08e-09	1379	7.19e-10	6.45e-06	8.02e-06	0.071	0.929	BIP 2021
67	rs13195402	Inhibitory_Neurons	BTN3A3	rs57440165	0.248	9.23e-06	0.00469	2.84e-14	1764	4.76e-11	1.5e-10	0.0179	0.0555	0.927	BIP 2021
68	rs2126180	Oligodendrocytes	LINC01748	rs509132	0.0882	2.09e-05	0.00546	2.08e-09	1379	1.61e-06	5.8e-06	0.018	0.0637	0.918	BIP 2021
69	rs6993953	Inhibitory_Neurons	PLEC	rs11786934	0.082	1.66e-08	1.81e-05	1.99e-09	1322	1.26e-09	1.19e-05	8.99e-06	0.084	0.916	BIP 2021
70	rs10043984	Oligodendrocytes	FAM53C	rs10043984	0.448	9.16e-05	0.0188	3.71e-08	1073	0.000575	0.000436	0.0485	0.0359	0.915	BIP 2021
71	rs4702	Excitatory_Neurons	FURIN	rs4702	0.95	0.00019	0.0239	3.52e-09	2049	0.000246	4.82e-05	0.0762	0.014	0.909	BIP 2021
72	rs4790841	Endothelial_cells	RILP	rs12602230	0.583	1.34e-05	0.026	9.25e-08	1967	0.00103	0.000359	0.0689	0.0232	0.907	BIP 2021
73	rs475805	Microglia	PACS1	rs475805	0.392	3.62e-06	0.00438	1.99e-09	1314	2.49e-06	3.31e-05	0.00688	0.0906	0.902	BIP 2021
74	rs2273738	Excitatory_Neurons	ADD3	rs1571617	0.0514	1.02e-12	8.61e-10	3.06e-11	1372	3.48e-16	1.6e-07	2.21e-10	0.101	0.899	BIP 2021
75	rs13044225	Excitatory_Neurons	OSBPL2	rs4142484	0.301	8.67e-06	0.00179	3.34e-08	2296	3.72e-05	0.000128	0.023	0.0784	0.898	BIP 2021
76	rs748455	Astrocytes	WDR73	rs748455	0.132	9.47e-08	7.63e-05	5.01e-11	1380	5.23e-10	5.72e-07	9.91e-05	0.108	0.892	BIP 2021
77	rs4619651	Oligodendrocytes	KANSL3	rs72809838	0.293	0.000478	0.0689	6.06e-11	677	2.89e-06	5.37e-07	0.103	0.0182	0.879	BIP 2021
78	rs10043984	Inhibitory_Neurons	WNT8A	rs28786717	0.342	0.00026	0.0691	3.98e-08	1073	0.00118	0.000263	0.0993	0.0213	0.878	BIP 2021
79	rs4447398	Excitatory_Neurons	HAUS2	rs4447398	0.332	6.41e-05	0.0098	2.61e-09	976	1.68e-05	7.97e-05	0.0225	0.106	0.872	BIP 2021
80	rs748455	Excitatory_Neurons	ZSCAN2	rs748455	0.0697	2.25e-06	0.000547	5.01e-11	1380	4.03e-09	7.16e-07	0.000764	0.135	0.864	BIP 2021
81	rs4447398	Excitatory_Neurons	LRRC57	rs2899059	0.21	1.67e-11	1.17e-08	1.24e-08	976	6.7e-12	0.000117	8.97e-09	0.156	0.844	BIP 2021
82	rs6993953	Astrocytes	PLEC	rs11786934	0.0568	8.4e-05	0.0264	1.99e-09	1322	4.53e-06	2.07e-05	0.0323	0.147	0.821	BIP 2021
83	rs62011709	Astrocytes	C15orf40	rs12442894	0.176	0.000268	0.065	2.99e-08	1002	0.000428	0.000115	0.147	0.0387	0.814	BIP 2021
84	rs62011709	Excitatory_Neurons	C15orf40	rs17361375	0.0913	2.5e-25	9.68e-22	3.16e-07	1002	3.86e-28	0.000551	1.33e-25	0.189	0.811	BIP 2021
85	rs62011709	Inhibitory_Neurons	C15orf40	rs17361375	0.0762	8.63e-11	1.5e-07	3.16e-07	1002	6.81e-10	0.00058	2.34e-07	0.198	0.801	BIP 2021
86	rs102275	Oligodendrocytes	FADS1	rs102275	0.148	5.27e-07	0.000216	4.42e-08	1358	1.64e-06	0.000171	0.00042	0.0427	0.957	CBV 2022
87	rs28820905	Inhibitory_Neurons	CYP3A5	rs28820905	0.108	1.85e-05	0.0084	6.77e-11	676	5.87e-08	4.03e-07	0.0102	0.0692	0.921	CBV 2022
88	rs7092622	Inhibitory_Neurons	MFSD13A	rs10883725	0.111	3.92e-15	1.54e-11	9.23e-09	1337	2.48e-16	1.65e-05	1.35e-12	0.0889	0.911	CBV 2022
89	rs10110223	Astrocytes	DEPTOR	rs10110223	0.159	9.04e-05	0.028	1.15e-08	1953	5.45e-05	0.000156	0.0256	0.0724	0.902	CBV 2022
90	rs10110223	Oligodendrocytes	DEPTOR	rs13259990	0.0377	2.23e-11	2.11e-08	1.71e-07	1953	7.16e-11	0.000308	3.36e-08	0.144	0.856	CBV 2022
91	rs11171739	Microglia	RPS26	rs7297175	0.656	1.61e-09	4.71e-06	9.2e-10	804	1.06e-09	3.48e-06	1.94e-06	0.00539	0.995	CSA 2020
92	rs11171739	Oligodendrocytes	RPS26	rs7297175	0.553	1.47e-16	2.73e-13	9.2e-10	804	5.24e-18	3.98e-06	9.6e-15	0.00631	0.994	CSA 2020
93	rs11171739	Excitatory_Neurons	RPS26	rs11171739	0.477	6.27e-14	6.45e-11	8.41e-10	804	3.05e-15	5.27e-06	5.6e-12	0.00867	0.991	CSA 2020
94	rs11171739	Endothelial_cells	RPS26	rs11171739	0.444	3.73e-09	2.35e-05	8.41e-10	804	2.35e-09	7.89e-06	4.31e-06	0.0135	0.987	CSA 2020
95	rs11171739	OPCs	RPS26	rs11171739	0.419	1.64e-13	5.96e-10	8.41e-10	804	1.35e-14	7.94e-06	2.48e-11	0.0136	0.986	CSA 2020
96	rs11171739	Astrocytes	RPS26	rs7297175	0.384	5.58e-07	0.000363	9.2e-10	804	1.16e-07	1.19e-05	0.000213	0.0208	0.979	CSA 2020
97	rs11171739	Excitatory_Neurons	SUOX	rs11171739	0.448	2.72e-05	0.00476	8.41e-10	804	5.05e-06	6.79e-06	0.00926	0.0115	0.979	CSA 2020
98	rs11171739	Inhibitory_Neurons	RPS26	rs10876864	0.513	1.76e-14	6.35e-11	2.43e-08	804	2.11e-14	1.94e-05	3.86e-11	0.0345	0.965	CSA 2020
99	rs11171739	Oligodendrocytes	SUOX	rs7297175	0.551	5e-05	0.0114	9.2e-10	804	1.11e-05	9.71e-06	0.0204	0.0168	0.963	CSA 2020
100	rs11171739	Microglia	SUOX	rs11171739	0.488	0.000228	0.126	8.41e-10	804	3.75e-05	1.04e-05	0.0688	0.0182	0.913	CSA 2020
101	rs1628768	Excitatory_Neurons	NT5C2	rs4917384	0.366	3.67e-08	1.38e-05	1.28e-12	1501	8.03e-12	9.42e-09	7.66e-05	0.089	0.911	CSA 2020
102	rs11171739	Pericytes	RPS26	rs11171739	0.146	5.09e-06	0.0205	8.41e-10	804	4.64e-07	6.79e-05	0.000851	0.124	0.876	CSA 2020
103	rs302652	Excitatory_Neurons	RAB38	rs16913634	0.0729	6.63e-12	4.99e-09	1.36e-06	1974	8.35e-10	0.00137	1.16e-07	0.19	0.808	FTD-BV 2014
104	rs62015206	Inhibitory_Neurons	MAPK6	rs2414128	0.754	7.89e-06	0.00411	2.83e-07	1652	0.00179	0.00613	0.00628	0.0206	0.965	HL 2022
105	rs13171669	Pericytes	ABLIM3	rs13171669	0.477	3.47e-05	0.095	1.61e-11	1859	3.66e-07	7.24e-07	0.0147	0.0282	0.957	HL 2022
106	rs5756795	Inhibitory_Neurons	ANKRD54	rs5756795	0.456	5.84e-05	0.0216	3.64e-17	1571	3.07e-13	9.54e-13	0.0156	0.0474	0.937	HL 2022
107	rs13171669	Astrocytes	ABLIM3	rs13161048	0.652	1.9e-44	1.38e-39	4.13e-11	1859	1.19e-58	1.82e-06	4.81e-54	0.0722	0.928	HL 2022
108	rs7313797	OPCs	FOXN4	rs1558804	0.242	0.000192	0.071	9.62e-12	1905	2.62e-07	4.03e-07	0.0375	0.0567	0.906	HL 2022
109	rs13171669	Oligodendrocytes	ABLIM3	rs13171669	0.502	7.99e-05	0.0168	1.61e-11	1859	4.89e-07	2.71e-06	0.0197	0.108	0.872	HL 2022
110	rs17671352	Astrocytes	SLC2A4	rs222835	0.487	9.73e-08	7.82e-05	4.81e-10	1744	1.9e-08	4.54e-05	5.63e-05	0.134	0.866	HL 2022
111	rs566673	Astrocytes	MRPL11	rs12577111	0.16	8.73e-05	0.0273	3.92e-07	799	0.0087	0.00756	0.0673	0.0576	0.859	HL 2022
112	rs7313797	Excitatory_Neurons	MMAB	rs1558804	0.307	0.000264	0.0309	9.62e-12	1905	4.77e-07	5.16e-07	0.0682	0.0729	0.859	HL 2022
113	rs10948071	Astrocytes	ZNF318	rs4714678	0.462	0.000473	0.0979	7.2e-20	1099	1.68e-15	5.66e-16	0.106	0.0351	0.858	HL 2022
114	rs67307131	Pericytes	PHLDB1	rs67307131	0.973	0.000459	0.422	4.62e-15	1584	5.72e-09	2.07e-09	0.107	0.038	0.855	HL 2022
115	rs6455991	Excitatory_Neurons	SERAC1	rs2296508	0.27	3.7e-05	0.00619	4.34e-10	2376	2.92e-06	1.48e-05	0.025	0.126	0.849	HL 2022
116	rs67307131	Oligodendrocytes	SCN4B	rs67307131	0.943	0.000554	0.077	4.62e-15	1584	5.78e-09	2.74e-09	0.108	0.0505	0.841	HL 2022
117	rs17671352	Oligodendrocytes	ALOX12	rs507506	0.142	0.000241	0.0408	1.6e-09	1744	3.18e-05	2.76e-05	0.0944	0.081	0.825	HL 2022
118	rs12373078	Astrocytes	NPIPB13	rs8048666	0.472	5.39e-07	0.000353	3.03e-09	656	4.89e-07	1.43e-05	0.00125	0.0356	0.963	HV L 2023
119	rs12373078	Excitatory_Neurons	NPIPB13	rs8048666	0.444	1.4e-11	9.94e-09	3.03e-09	656	5.38e-12	1.51e-05	1.38e-08	0.0377	0.962	HV L 2023
120	rs72761270	Oligodendrocytes	MAST4	rs72761270	0.185	9.64e-21	2.8e-17	3.05e-10	1755	3.38e-23	1.1e-06	1.19e-18	0.0376	0.962	HV L 2023
121	rs12373078	Oligodendrocytes	NPIPB13	rs8050176	0.197	1.98e-22	6.56e-19	1.18e-08	656	2.45e-24	1.79e-05	6.28e-21	0.0449	0.955	HV L 2023
122	rs12373078	OPCs	NPIPB13	rs8050176	0.158	8.3e-11	1.83e-07	1.18e-08	656	1.62e-10	2.42e-05	4.14e-07	0.061	0.939	HV L 2023
123	rs12373078	Excitatory_Neurons	SLX1A	rs12373078	0.302	0.000105	0.0148	1.43e-09	656	1.96e-05	6.13e-06	0.0502	0.0148	0.935	HV L 2023
124	rs12373078	Inhibitory_Neurons	NPIPB13	rs8048666	0.216	2.8e-05	0.0119	3.03e-09	656	7.86e-06	2.2e-05	0.0201	0.0555	0.924	HV L 2023
125	rs10277119	Astrocytes	ZNF398	rs13236754	0.0328	6.1e-06	0.00291	4.73e-08	1794	3.93e-06	0.000144	0.00248	0.0899	0.908	HV L 2023
126	rs10277119	Oligodendrocytes	ZNF398	rs12530946	0.167	3.03e-07	0.000133	5.23e-08	1794	1.07e-06	0.000146	0.000674	0.091	0.908	HV L 2023
127	rs10277119	Inhibitory_Neurons	ZNF786	rs12672745	0.0984	3.56e-08	3.58e-05	1.48e-07	1794	1.77e-07	0.000164	0.000112	0.103	0.897	HV L 2023
128	rs12373078	Microglia	NPIPB13	rs12373113	0.27	0.000144	0.0902	1.58e-09	656	2.49e-05	1.56e-05	0.0637	0.039	0.897	HV L 2023
129	rs17205972	Astrocytes	VCAN	rs17205972	0.2	0.000333	0.076	6.86e-09	1453	0.000134	3.18e-05	0.0855	0.0193	0.895	HV L 2023
130	rs10277119	Excitatory_Neurons	ZNF786	rs12672745	0.217	5.11e-18	8.93e-15	1.48e-07	1794	1.45e-18	0.000282	9.13e-16	0.177	0.822	HV L 2023
131	rs3800230	Excitatory_Neurons	LINC00222	rs1062034	0.618	3.85e-06	0.000877	1.07e-18	1036	1.58e-15	3.38e-14	0.00827	0.176	0.816	HV L 2023
132	rs12373078	Excitatory_Neurons	MAPK3	rs56399904	0.337	9.41e-09	4.02e-06	2.26e-09	656	2.51e-09	7.47e-05	6.43e-06	0.191	0.809	HV L 2023
133	rs28758826	OPCs	LINC00923	rs6496265	0.371	0.000173	0.0657	3.24e-08	2773	0.00113	0.000529	0.131	0.06	0.808	HV L 2023
134	rs1423642	Oligodendrocytes	MAST4	rs1374040	0.0979	1.11e-20	3.18e-17	1.52e-09	1787	1.21e-22	3.92e-06	1.27e-18	0.0403	0.96	HV R 2023
135	rs4787495	Excitatory_Neurons	SLX1A	rs12373078	0.28	0.000105	0.0148	2.85e-10	682	3.82e-06	1.2e-06	0.0434	0.0127	0.944	HV R 2023
136	rs4787495	Astrocytes	NPIPB13	rs8048666	0.507	5.39e-07	0.000353	1.43e-09	682	2.42e-07	7.06e-06	0.00275	0.0794	0.918	HV R 2023
137	rs4787495	Excitatory_Neurons	NPIPB13	rs8048666	0.481	1.4e-11	9.94e-09	1.43e-09	682	2.67e-12	7.51e-06	3.04e-08	0.0844	0.916	HV R 2023
138	rs4787495	Microglia	NPIPB13	rs12373113	0.241	0.000144	0.0902	3.55e-10	682	5.23e-06	3.28e-06	0.0595	0.0364	0.904	HV R 2023
139	rs309587	Astrocytes	VCAN	rs309587	0.366	0.000288	0.0683	3.2e-13	1453	1.44e-08	3.41e-09	0.0793	0.0178	0.903	HV R 2023
140	rs4787495	Oligodendrocytes	NPIPB13	rs8050176	0.203	1.98e-22	6.56e-19	6.55e-09	682	1.33e-24	9.73e-06	1.52e-20	0.11	0.89	HV R 2023
141	rs3800232	Excitatory_Neurons	LINC00222	rs1062034	0.328	3.85e-06	0.000877	6.36e-14	1036	4.44e-11	9.47e-10	0.00551	0.117	0.878	HV R 2023
142	rs4787495	Inhibitory_Neurons	NPIPB13	rs8048666	0.19	2.8e-05	0.0119	1.43e-09	682	3.12e-06	8.76e-06	0.0355	0.0987	0.866	HV R 2023
143	rs4787495	OPCs	NPIPB13	rs8050176	0.167	8.3e-11	1.83e-07	6.55e-09	682	8.78e-11	1.31e-05	9.98e-07	0.148	0.852	HV R 2023
144	rs4787495	Excitatory_Neurons	MAPK3	rs4787495	0.327	1.54e-08	6.3e-06	2.42e-10	682	4.8e-10	1.43e-05	5.45e-06	0.161	0.839	HV R 2023
145	rs4787495	Inhibitory_Neurons	TBX6	rs4787495	0.266	0.000403	0.0948	2.42e-10	682	9.26e-06	8.09e-06	0.105	0.0911	0.804	HV R 2023
146	rs4787495	OPCs	INO80E	rs4787495	0.247	0.000538	0.147	2.42e-10	682	1.08e-05	6.61e-06	0.123	0.0743	0.803	HV R 2023
147	rs112538459	Oligodendrocytes	PLEKHM1	rs112538459	1	1.01e-07	4.94e-05	3.1e-18	614	3.49e-16	5.94e-15	5.9e-05	3.53e-06	1	ICV 2016
148	rs112538459	Inhibitory_Neurons	PLEKHM1	rs112538459	1	1.33e-05	0.00635	3.1e-18	614	2.42e-14	7.46e-15	0.00408	0.000265	0.996	ICV 2016
149	rs199451	Astrocytes	LRRC37A2	rs169201	0.117	5.44e-41	7.01e-37	6.48e-21	686	7.37e-62	1.62e-17	6.42e-47	0.0131	0.987	ICV 2016
150	rs199451	Excitatory_Neurons	LRRC37A2	rs199451	0.142	3.47e-33	2.3e-29	5.08e-21	686	1.83e-47	1.61e-17	1.59e-32	0.0131	0.987	ICV 2016
151	rs199451	Microglia	LRRC37A2	rs199451	0.149	1.65e-12	7.96e-09	5.08e-21	686	4.98e-24	1.6e-17	4.34e-09	0.013	0.987	ICV 2016
152	rs199451	Oligodendrocytes	LRRC37A2	rs199533	0.152	2.31e-22	7.62e-19	5.45e-21	686	9.34e-33	1.61e-17	8.14e-18	0.0131	0.987	ICV 2016
153	rs199451	OPCs	LRRC37A2	rs199451	0.242	1.29e-30	1.37e-26	5.08e-21	686	5.23e-44	1.57e-17	4.56e-29	0.0127	0.987	ICV 2016
154	rs199451	Inhibitory_Neurons	LRRC37A2	rs199533	0.151	5.28e-26	4.64e-22	5.45e-21	686	2.81e-38	1.72e-17	2.45e-23	0.014	0.986	ICV 2016
155	rs199451	Endothelial_cells	LRRC37A2	rs199533	0.112	2.25e-07	0.000957	5.45e-21	686	1.04e-18	2.05e-17	0.000906	0.0169	0.982	ICV 2016
156	rs112538459	Oligodendrocytes	ARHGAP27	rs112538459	1	4.03e-05	0.00948	3.1e-18	614	9.67e-14	1.38e-14	0.0163	0.00135	0.982	ICV 2016
157	rs11191683	Excitatory_Neurons	NT5C2	rs11191683	0.174	1.07e-07	3.63e-05	1.09e-10	1480	9.63e-10	7.5e-07	3.83e-05	0.0289	0.971	ICV 2016
158	rs2195243	OPCs	WASHC3	rs2195243	0.446	0.000291	0.0967	1.48e-08	1390	0.000529	0.000269	0.0658	0.0325	0.901	ICV 2016
159	rs2022464	Excitatory_Neurons	LINC00222	rs2153960	0.127	1.11e-05	0.00221	6.64e-11	1003	4.02e-08	8.08e-07	0.00651	0.13	0.863	ICV 2016
160	rs7228159	Excitatory_Neurons	LINC01929	rs17522826	0.731	5.19e-05	0.00823	1.13e-07	1393	0.00289	0.00181	0.0788	0.0485	0.868	INS 2019
161	rs17698176	Astrocytes	NSF	rs17698176	1	2.01e-12	3.82e-09	1.7e-08	774	2.22e-11	5.3e-05	7.18e-10	0.000712	0.999	INT 2018
162	rs17698176	Excitatory_Neurons	NSF	rs17698176	0.987	6.67e-14	6.83e-11	1.7e-08	774	2.89e-13	6.7e-05	9.33e-12	0.00116	0.999	INT 2018
163	rs17698176	Oligodendrocytes	NSF	rs17698176	1	1.22e-19	3.23e-16	1.7e-08	774	1.15e-18	5.27e-05	3.71e-17	0.0007	0.999	INT 2018
164	rs17698176	OPCs	NSF	rs17698176	0.998	4.75e-14	1.87e-10	1.7e-08	774	9.08e-13	5.44e-05	2.93e-11	0.000757	0.999	INT 2018
165	rs11634187	Oligodendrocytes	DISP2	rs11634187	0.508	1.15e-13	1.52e-10	1.12e-08	1526	2.34e-12	5.71e-05	3.04e-10	0.00643	0.994	INT 2018
166	rs17698176	Inhibitory_Neurons	NSF	rs17698176	0.751	6.87e-07	0.000504	1.7e-08	774	2.38e-05	0.000296	0.000768	0.00857	0.99	INT 2018
167	rs11634187	Astrocytes	DISP2	rs11634187	0.371	1.64e-19	7.25e-16	1.12e-08	1526	1.1e-18	0.000124	1.43e-16	0.0152	0.985	INT 2018
168	rs8025964	Microglia	EFL1	rs7176926	0.162	1.11e-06	0.00163	6.1e-10	1129	1.79e-07	3.54e-06	0.000806	0.015	0.984	INT 2018
169	rs10917152	Oligodendrocytes	CDC42	rs10917152	0.32	3.53e-12	3.74e-09	2.23e-09	2150	1.49e-11	2.49e-05	1.15e-08	0.0182	0.982	INT 2018
170	rs11634187	OPCs	DISP2	rs11634187	0.228	5.77e-08	6.94e-05	1.12e-08	1526	4.2e-07	0.000168	5.46e-05	0.0208	0.979	INT 2018
171	rs2450333	Excitatory_Neurons	DBN1	rs163199	0.12	2.68e-10	1.55e-07	3.25e-11	687	9.3e-13	2.83e-07	7.68e-08	0.0224	0.978	INT 2018
172	rs1280049	Astrocytes	MYO6	rs1280049	0.107	7.86e-20	3.55e-16	3.92e-08	1423	4.86e-21	0.000241	4.72e-19	0.0224	0.977	INT 2018
173	rs2285640	Excitatory_Neurons	MYO19	rs35258073	0.106	8.74e-06	0.0018	3.82e-10	623	4.99e-07	5.24e-06	0.00278	0.0282	0.969	INT 2018
174	rs62266110	Excitatory_Neurons	DHFR2	rs73156375	1	6.98e-30	3.78e-26	6.91e-07	382	4.39e-32	0.00138	1.13e-30	0.0347	0.964	INT 2018
175	rs10917152	Astrocytes	CDC42	rs10917152	0.143	8.81e-08	7.14e-05	2.23e-09	2150	2.58e-08	5.15e-05	1.99e-05	0.0388	0.961	INT 2018
176	rs10917152	Excitatory_Neurons	CDC42	rs10917152	0.159	1.88e-10	1.12e-07	2.23e-09	2150	3.86e-11	5.35e-05	2.98e-08	0.0403	0.96	INT 2018
177	rs11605348	OPCs	MTCH2	rs35184771	0.226	3.16e-10	6.33e-07	1.48e-08	1152	7.67e-10	0.000106	3.17e-07	0.0427	0.957	INT 2018
178	rs11605348	Inhibitory_Neurons	MTCH2	rs11605348	0.0783	2.2e-11	4.23e-08	9.73e-09	1152	1.12e-11	0.000108	4.65e-09	0.0435	0.956	INT 2018
179	rs11605348	Oligodendrocytes	C1QTNF4	rs4752856	0.16	1.24e-29	8.1e-26	2.85e-08	1152	3.83e-33	0.000115	1.58e-30	0.0467	0.953	INT 2018
180	rs11605348	Excitatory_Neurons	MTCH2	rs12363232	0.18	8.14e-26	3.3e-22	4.24e-08	1152	2.41e-29	0.000118	9.95e-27	0.0476	0.952	INT 2018
181	rs1727307	Oligodendrocytes	ABCB9	rs7296418	0.135	1.07e-06	0.000407	4.44e-09	1137	8.11e-07	5.43e-05	0.000748	0.0491	0.95	INT 2018
182	rs1962047	Astrocytes	EEF1AKMT3	rs1962047	0.268	3.02e-05	0.0114	8.89e-12	1255	1.13e-07	4.99e-07	0.00972	0.042	0.948	INT 2018
183	rs11605348	Oligodendrocytes	MTCH2	rs35624992	0.1	7.41e-08	3.72e-05	3.55e-08	1152	2.85e-07	0.000154	0.000118	0.0626	0.937	INT 2018
184	rs11898362	Inhibitory_Neurons	ALMS1	rs10175529	0.41	8.66e-10	1.27e-06	6.62e-09	1404	2.7e-09	4.41e-05	4.22e-06	0.068	0.932	INT 2018
185	rs11898362	Excitatory_Neurons	ALMS1	rs10175529	0.656	2.17e-16	3.09e-13	6.62e-09	1404	6.15e-17	4.53e-05	9.63e-14	0.0701	0.93	INT 2018
186	rs17698176	Pericytes	LRRC37A2	rs17698176	0.851	3.73e-05	0.0994	1.7e-08	774	0.00131	0.000827	0.0421	0.0258	0.93	INT 2018
187	rs5750830	Astrocytes	MGAT3	rs4821897	0.272	2.51e-08	2.29e-05	3.21e-13	1595	3.32e-12	1.86e-08	1.35e-05	0.0745	0.925	INT 2018
188	rs11605348	Astrocytes	MTCH2	rs11605348	0.129	2.79e-06	0.00148	9.73e-09	1152	4.04e-06	0.000181	0.00167	0.0738	0.924	INT 2018
189	rs7546297	Excitatory_Neurons	COL16A1	rs4949457	0.167	1.01e-05	0.00203	9.4e-12	1335	2.01e-08	4.71e-08	0.0235	0.0544	0.922	INT 2018
190	rs11605348	OPCs	C1QTNF4	rs35184771	0.0805	1.88e-10	3.91e-07	1.48e-08	1152	4.07e-10	0.000191	1.68e-07	0.0779	0.922	INT 2018
191	rs2008514	Excitatory_Neurons	SH2B1	rs2008514	0.0426	6.45e-06	0.00138	1.25e-24	912	7.05e-22	2.56e-20	0.0022	0.079	0.919	INT 2018
192	rs13276212	Oligodendrocytes	LINC00251	rs6994889	0.324	4.07e-17	7.95e-14	7.44e-08	1769	7.02e-16	0.000776	7.69e-14	0.0842	0.915	INT 2018
193	rs1057687	Astrocytes	CDC14B	rs7871404	0.0732	1.94e-10	2.65e-07	2.16e-08	1058	7.36e-10	0.000212	3.05e-07	0.0872	0.913	INT 2018
194	rs62236533	Excitatory_Neurons	PMM1	rs62236533	0.547	0.000198	0.0247	1.2e-12	1203	8.51e-08	1.87e-07	0.0275	0.0594	0.913	INT 2018
195	rs2008514	Inhibitory_Neurons	NPIPB6	rs7359397	0.0674	6.47e-07	0.000478	1.29e-24	912	1.48e-22	2.91e-20	0.000462	0.0898	0.91	INT 2018
196	rs913264	Endothelial_cells	PTPA	rs2005079	0.2	1.5e-07	0.000672	2.57e-10	1267	3.58e-08	7.29e-06	0.000455	0.0916	0.908	INT 2018
197	rs566237	Excitatory_Neurons	TMEM170B	rs598907	0.102	5.59e-12	4.25e-09	5.39e-10	2317	1.39e-13	5.59e-06	2.37e-09	0.0943	0.906	INT 2018
198	rs2836921	Excitatory_Neurons	BRWD1	rs2836921	0.127	8.27e-07	0.000225	6.54e-12	2523	1.1e-09	2.24e-07	0.00047	0.095	0.905	INT 2018
199	rs1057687	Astrocytes	HABP4	rs7871404	0.0431	9.95e-08	7.98e-05	2.16e-08	1058	7.8e-08	0.000248	3.24e-05	0.102	0.898	INT 2018
200	rs17698176	Astrocytes	LRRC37A2	rs62073157	0.918	1.24e-43	6.65e-39	1.24e-06	774	1.75e-51	0.00315	5.66e-50	0.101	0.896	INT 2018
201	rs1054442	Excitatory_Neurons	RHEBL1	rs10875914	0.285	6.12e-05	0.00943	3.32e-14	1331	7.93e-10	5.72e-09	0.0127	0.0911	0.896	INT 2018
202	rs17698176	Astrocytes	LRRC37A	rs2696532	0.629	1.73e-32	1.75e-28	9.22e-07	774	8.55e-33	0.00323	2.76e-31	0.103	0.893	INT 2018
203	rs17698176	Excitatory_Neurons	LRRC37A	rs2696532	0.424	3.15e-20	7.38e-17	9.22e-07	774	1.76e-16	0.0033	5.69e-15	0.106	0.891	INT 2018
204	rs2008514	Excitatory_Neurons	NPIPB6	rs12928404	0.0462	1.36e-07	4.5e-05	2.08e-24	912	2.66e-23	3.56e-20	8.29e-05	0.11	0.89	INT 2018
205	rs62266110	Astrocytes	DHFR2	rs73156375	0.634	2.97e-11	4.7e-08	6.91e-07	382	9.89e-09	0.00434	2.55e-07	0.111	0.885	INT 2018
206	rs17698176	Excitatory_Neurons	LRRC37A2	rs62073157	0.415	1.68e-38	1.97e-34	1.24e-06	774	5.42e-41	0.0035	1.75e-39	0.112	0.884	INT 2018
207	rs2008514	Oligodendrocytes	NPIPB9	rs8049439	0.181	1.28e-32	1.05e-28	1.61e-24	912	2.36e-52	3.87e-20	7.36e-34	0.12	0.88	INT 2018
208	rs17698176	OPCs	LRRC37A2	rs62073157	0.51	1.97e-32	3.44e-28	1.24e-06	774	4.83e-32	0.00365	1.56e-30	0.117	0.879	INT 2018
209	rs112780312	Excitatory_Neurons	DENND4B	rs72694234	0.0807	1.39e-05	0.00269	9.86e-09	1157	1.13e-05	0.00022	0.00603	0.116	0.878	INT 2018
210	rs2836921	Inhibitory_Neurons	PSMG1	rs2836921	0.0523	3.54e-08	3.56e-05	6.54e-12	2523	1.42e-11	2.88e-07	6.07e-06	0.123	0.877	INT 2018
211	rs11605348	Astrocytes	C1QTNF4	rs11605348	0.0849	7.95e-05	0.0253	9.73e-09	1152	6.27e-05	0.000243	0.0259	0.0995	0.874	INT 2018
212	rs17698176	Inhibitory_Neurons	LRRC37A	rs2696532	0.276	1.56e-14	5.72e-11	9.22e-07	774	4.6e-11	0.00381	1.49e-09	0.122	0.874	INT 2018
213	rs73068339	Excitatory_Neurons	ZNF446	rs73068339	0.206	2.11e-08	8.38e-06	5.96e-10	869	2.44e-09	5.72e-05	5.44e-06	0.127	0.873	INT 2018
214	rs2008514	OPCs	TUFM	rs7359397	0.0355	7.6e-05	0.0349	1.29e-24	912	5.93e-21	3.49e-20	0.0185	0.108	0.873	INT 2018
215	rs73068339	Inhibitory_Neurons	ZNF446	rs73066206	0.252	1.54e-07	0.000132	6.23e-09	869	2.5e-07	5.81e-05	0.000557	0.129	0.871	INT 2018
216	rs17698176	Inhibitory_Neurons	LRRC37A2	rs2532329	0.471	5.75e-30	8.9e-26	1.55e-06	774	1.59e-28	0.00405	5.12e-27	0.13	0.866	INT 2018
217	rs17698176	Microglia	LRRC37A2	rs2532329	0.439	2.73e-14	2.06e-10	1.55e-06	774	5.81e-11	0.00415	1.87e-09	0.133	0.863	INT 2018
218	rs17698176	Oligodendrocytes	LRRC37A2	rs2532329	0.413	1.16e-23	4.46e-20	1.55e-06	774	2.21e-19	0.00435	7.12e-18	0.14	0.856	INT 2018
219	rs1727307	Excitatory_Neurons	KMT5A	rs4275659	0.122	1.36e-05	0.00264	4.08e-09	1137	6.89e-06	0.000151	0.00635	0.138	0.855	INT 2018
220	rs62266110	Inhibitory_Neurons	DHFR2	rs73156375	0.488	1.02e-08	1.17e-05	6.91e-07	382	8.76e-06	0.00545	0.000226	0.14	0.855	INT 2018
221	rs4396807	Inhibitory_Neurons	ANKRD54	rs5756805	0.169	7.44e-05	0.0262	4.17e-08	1516	0.000516	0.00157	0.0358	0.108	0.854	INT 2018
222	rs144026674	Oligodendrocytes	PAK4	rs8106725	0.0804	1.91e-05	0.00504	1.14e-05	1999	0.0128	0.0618	0.0126	0.06	0.853	INT 2018
223	rs4396807	Oligodendrocytes	GCAT	rs11703407	0.0997	3.83e-05	0.00908	1.84e-07	1516	0.000648	0.00146	0.045	0.101	0.852	INT 2018
224	rs2008514	Excitatory_Neurons	TUFM	rs7359397	0.05	0.000126	0.0172	1.29e-24	912	1.68e-20	3.13e-20	0.0525	0.0969	0.851	INT 2018
225	rs17698176	Excitatory_Neurons	ARL17A	rs2532329	0.335	1.6e-13	1.54e-10	1.55e-06	774	7.05e-09	0.00455	2.27e-07	0.146	0.85	INT 2018
226	rs35731967	Oligodendrocytes	LINC01877	rs35731967	0.629	3.16e-06	0.00105	2.38e-09	950	4.92e-06	0.000589	0.00126	0.15	0.848	INT 2018
227	rs1007934	Oligodendrocytes	HEATR4	rs17182055	0.838	4.64e-05	0.0107	8.25e-08	1806	0.0026	0.0016	0.0932	0.0565	0.846	INT 2018
228	rs2008514	Astrocytes	EIF3CL	rs2008514	0.0471	2.77e-05	0.0106	1.25e-24	912	3.58e-21	4.74e-20	0.0112	0.147	0.842	INT 2018
229	rs73139272	Inhibitory_Neurons	PLCL2	rs73139272	0.515	0.00019	0.0545	9.24e-10	1925	6.53e-05	0.000158	0.0463	0.111	0.842	INT 2018
230	rs11804556	Astrocytes	DPYD	rs61787829	0.187	9.37e-05	0.0288	2.56e-08	1275	0.000274	0.000738	0.0432	0.116	0.84	INT 2018
231	rs2008514	OPCs	SGF29	rs7359397	0.0394	0.00017	0.0647	1.29e-24	912	1.45e-20	3.75e-20	0.0451	0.116	0.839	INT 2018
232	rs2836921	Astrocytes	PSMG1	rs2836921	0.0539	0.000264	0.0642	6.54e-12	2523	8.88e-08	2.96e-07	0.038	0.126	0.836	INT 2018
233	rs2393967	Microglia	JMJD1C	rs10761741	0.124	2.71e-05	0.0238	4e-09	1689	1.68e-05	3.91e-05	0.05	0.115	0.835	INT 2018
234	rs66954617	Excitatory_Neurons	TRIM37	rs3826353	0.0364	1.08e-05	0.00216	1.87e-13	989	1.14e-10	2.45e-09	0.00742	0.159	0.833	INT 2018
235	rs1727307	Inhibitory_Neurons	KMT5A	rs7296418	0.113	1.42e-05	0.00672	4.44e-09	1137	6.67e-06	0.000179	0.00615	0.164	0.83	INT 2018
236	rs17698176	OPCs	LRRC37A	rs2732615	0.382	4.33e-13	1.5e-09	1.78e-06	774	3.36e-09	0.00515	1.09e-07	0.165	0.829	INT 2018
237	rs1727307	Excitatory_Neurons	OGFOD2	rs4275659	0.293	2.57e-05	0.00453	4.08e-09	1137	2.85e-05	0.00016	0.0263	0.146	0.827	INT 2018
238	rs17698176	Inhibitory_Neurons	ARL17A	rs2532329	0.274	6.81e-13	1.66e-09	1.55e-06	774	4.81e-09	0.00523	1.55e-07	0.168	0.827	INT 2018
239	rs2008514	Inhibitory_Neurons	CLN3	rs11864107	0.0585	1.07e-08	1.22e-05	2.05e-24	912	2.21e-24	5.65e-20	6.9e-06	0.175	0.825	INT 2018
240	rs66954617	Astrocytes	PPM1E	rs66954617	0.109	8.1e-18	3.01e-14	1.72e-13	989	1.45e-23	2.77e-09	9.48e-16	0.18	0.82	INT 2018
241	rs62266110	Oligodendrocytes	STX19	rs7432837	0.254	8.65e-36	9.02e-32	2.12e-06	382	5.77e-40	0.00678	1.49e-38	0.174	0.819	INT 2018
242	rs2393967	OPCs	JMJD1C	rs7080386	0.155	5.79e-06	0.00406	2.12e-09	1689	2.7e-06	5.86e-05	0.00802	0.173	0.819	INT 2018
243	rs8025964	OPCs	GOLGA6L9	rs7176926	0.128	1.56e-07	0.000169	6.1e-10	1129	2.09e-08	4.04e-05	9.45e-05	0.181	0.819	INT 2018
244	rs6019535	Excitatory_Neurons	STAU1	rs6019537	0.0575	7.58e-10	4.03e-07	3.62e-17	2117	2.19e-18	8.33e-13	4.84e-07	0.183	0.817	INT 2018
245	rs2678210	OPCs	PHLDA3	rs2678210	0.467	0.000523	0.144	6.97e-10	1933	0.000131	5.05e-05	0.137	0.052	0.811	INT 2018
246	rs34172651	Microglia	SLC5A11	rs2059134	0.088	4.2e-05	0.034	2.82e-12	1907	1.65e-08	7.21e-08	0.0356	0.154	0.81	INT 2018
247	rs13276212	Oligodendrocytes	LINC01299	rs1053088	0.0269	7.76e-36	8.12e-32	4.92e-07	1769	2.41e-43	0.00175	2.64e-41	0.191	0.807	INT 2018
248	rs2450333	Inhibitory_Neurons	DBN1	rs163199	0.105	0.000639	0.13	3.25e-11	687	2.04e-06	3.29e-07	0.168	0.0264	0.806	INT 2018
249	rs10917152	OPCs	CDC42	rs10917152	0.24	0.00051	0.141	2.23e-09	2150	0.000163	9.41e-05	0.126	0.0718	0.802	INT 2018
250	rs66954617	Inhibitory_Neurons	PPM1E	rs1588322	0.0385	4.03e-06	0.00233	3.46e-13	989	8.1e-11	2.97e-09	0.00529	0.194	0.801	INT 2018
251	rs11208009	OPCs	DOCK7	rs6661669	0.27	2.42e-06	0.00189	1.34e-08	1846	4.08e-06	3.11e-05	0.0015	0.0104	0.988	LAN 2022
252	rs6733839	Microglia	BIN1	rs6733839	0.952	4.98e-08	0.000108	4.16e-09	1987	1.15e-07	6.2e-06	5.91e-05	0.00219	0.998	LBD 2021
253	rs7687945	Astrocytes	SNCA	rs1442135	0.173	1.54e-15	4.57e-12	6.14e-10	1491	1.1e-17	4.06e-07	2.04e-12	0.074	0.926	LBD 2021
254	rs7687945	Excitatory_Neurons	MMRN1	rs7687945	0.118	8.59e-09	3.7e-06	1.19e-10	1491	3.47e-11	4.07e-07	6.39e-06	0.0742	0.926	LBD 2021
255	rs6599388	Excitatory_Neurons	FGFRL1	rs11248057	0.768	6.45e-07	0.00018	1.56e-07	1818	1.41e-05	0.00179	0.000828	0.104	0.893	LBD 2021
256	rs769449	Inhibitory_Neurons	ZNF180	rs769449	0.398	0.000528	0.115	4.65e-63	1365	2.23e-54	9.75e-55	0.0812	0.0345	0.884	LBD 2021
257	rs6733839	Astrocytes	ERCC3	rs4663105	0.551	0.000249	0.0616	7.53e-09	1987	0.000197	4.32e-05	0.101	0.0213	0.877	LBD 2021
258	rs11871043	Excitatory_Neurons	DCAKD	rs2239916	0.117	7.67e-10	4.07e-07	2.6e-09	1536	2.23e-10	5.01e-05	1.38e-07	0.03	0.97	MCP 2019
259	rs11871043	Astrocytes	DCAKD	rs11871043	0.154	0.000105	0.0316	1.8e-09	1536	3.43e-05	0.000116	0.0212	0.0711	0.908	MCP 2019
260	rs7628207	Oligodendrocytes	GMPPB	rs7628207	0.0353	5.07e-05	0.0115	6.6e-10	1070	1.88e-06	1e-05	0.0148	0.0778	0.907	MCP 2019
261	rs7628207	Astrocytes	GMPPB	rs7628207	0.0424	3e-07	0.000209	6.6e-10	1070	2.06e-08	1.43e-05	0.000162	0.111	0.888	MCP 2019
262	rs62263345	Excitatory_Neurons	LINC00635	rs62263345	0.381	8.49e-05	0.0124	1.6e-09	1633	5.16e-05	3.7e-05	0.0665	0.0468	0.887	MCP 2019
263	rs7628207	Excitatory_Neurons	AMT	rs9849038	0.0593	8.32e-05	0.0122	7.6e-10	1070	4.52e-06	1.09e-05	0.0354	0.0843	0.88	MCP 2019
264	rs56203712	Astrocytes	ANAPC4	rs56203712	0.969	5.12e-05	0.0178	3.1e-11	2132	1.35e-06	6.53e-06	0.0229	0.11	0.867	MCP 2019
265	rs3132566	Excitatory_Neurons	FLOT1	rs3132566	1	8.01e-09	3.47e-06	4.5e-13	320	2.17e-12	9.4e-10	2.32e-06	6.1e-06	1	MDD 2019
266	rs3132566	OPCs	FLOT1	rs3132566	1	9.03e-08	0.000104	4.5e-13	320	5.38e-11	1.48e-09	5.76e-05	0.000585	0.999	MDD 2019
267	rs13037326	Excitatory_Neurons	SLC12A5	rs13037326	0.5	1.14e-07	3.84e-05	2.4e-10	750	1.41e-08	1.3e-06	3.34e-05	0.0021	0.998	MDD 2019
268	rs2568956	Oligodendrocytes	NEGR1	rs2568956	0.269	1.53e-08	8.91e-06	3.56e-18	696	5.15e-17	6.47e-14	9.62e-06	0.0111	0.989	MDD 2019
269	rs3132566	Astrocytes	FLOT1	rs3132566	1	4.18e-05	0.015	4.5e-13	320	1.17e-08	1.78e-09	0.0126	0.000916	0.987	MDD 2019
270	rs1950829	Astrocytes	LRFN5	rs2121708	0.14	1.19e-10	1.68e-07	8.12e-12	777	3.05e-13	4.94e-08	1.08e-07	0.0165	0.983	MDD 2019
271	rs3099439	Excitatory_Neurons	LINC02060	rs3099439	0.161	2.96e-09	1.4e-06	2.78e-08	514	8.69e-09	0.000439	4.19e-07	0.0202	0.979	MDD 2019
272	rs3132566	Oligodendrocytes	FLOT1	rs3132566	1	6.7e-05	0.0145	4.5e-13	320	2.81e-08	2.79e-09	0.0301	0.00202	0.968	MDD 2019
273	rs17782683	Oligodendrocytes	YLPM1	rs6574194	0.142	6.65e-07	0.000266	1.13e-08	631	8.93e-07	0.000108	0.000332	0.039	0.961	MDD 2019
274	rs3132566	Oligodendrocytes	SFTA2	rs3132566	1	9.79e-05	0.0198	4.5e-13	320	3.64e-08	3.55e-09	0.039	0.00284	0.958	MDD 2019
275	rs3099439	Pericytes	LINC02060	rs3099439	0.112	0.000151	0.244	2.78e-08	514	0.000524	0.000519	0.0253	0.0241	0.95	MDD 2019
276	rs3099439	Oligodendrocytes	LINC02060	rs3099439	0.147	0.000175	0.0315	2.78e-08	514	0.00047	0.000595	0.0227	0.0277	0.949	MDD 2019
277	rs2756121	Excitatory_Neurons	BAG5	rs4383078	0.261	4.89e-08	1.79e-05	2.39e-09	769	2.11e-08	9.23e-06	0.000125	0.0536	0.946	MDD 2019
278	rs3132566	Astrocytes	VARS2	rs3132566	1	0.000119	0.0348	4.5e-13	320	5.02e-08	2.95e-09	0.0538	0.00221	0.944	MDD 2019
279	rs55706012	Inhibitory_Neurons	BTN3A3	rs13198716	0.29	3.93e-05	0.0157	4.73e-14	1068	6.6e-10	6.6e-10	0.0284	0.0275	0.944	MDD 2019
280	rs3099439	Astrocytes	LINC02060	rs3099437	0.162	6.36e-06	0.00302	1.46e-07	514	0.000124	0.0011	0.00596	0.052	0.941	MDD 2019
281	rs10913112	Astrocytes	TNR	rs10494498	0.18	0.000165	0.0448	7.66e-09	755	0.000131	3.85e-05	0.0483	0.0133	0.938	MDD 2019
282	rs2232423	Excitatory_Neurons	LINC01623	rs2232423	0.0952	3.39e-07	0.000102	1.14e-18	469	2.09e-16	1.79e-14	0.000825	0.0698	0.929	MDD 2019
283	rs7617480	Oligodendrocytes	LAMB2	rs2029591	0.227	0.000134	0.0255	4.09e-08	323	0.000692	0.000185	0.0859	0.0221	0.891	MDD 2019
284	rs7617480	Excitatory_Neurons	AMT	rs2029591	0.26	0.000147	0.0194	4.09e-08	323	0.000694	0.000235	0.0862	0.0283	0.885	MDD 2019
285	rs13037326	Astrocytes	MMP9	rs13037326	0.5	0.000282	0.0674	2.4e-10	750	4.79e-05	4.85e-06	0.114	0.0107	0.875	MDD 2019
286	rs7617480	Astrocytes	DALRD3	rs2029591	0.362	0.000139	0.0393	4.09e-08	323	0.000985	0.000172	0.122	0.0205	0.856	MDD 2019
287	rs10913112	Astrocytes	COP1	rs4526571	0.226	0.000257	0.0629	9.02e-09	755	0.000315	9.93e-05	0.117	0.0359	0.847	MDD 2019
288	rs3132566	Oligodendrocytes	VARS2	rs3132566	1	2.71e-05	0.00683	4.5e-13	320	9.16e-09	1.41e-07	0.00981	0.15	0.84	MDD 2019
289	rs3132566	Excitatory_Neurons	VARS2	rs3132566	1	0.000368	0.0401	4.5e-13	320	7.35e-08	7.8e-08	0.0787	0.0827	0.839	MDD 2019
290	rs55706012	Inhibitory_Neurons	BTN3A2	rs58825580	0.0638	5.32e-08	5.12e-05	1.38e-13	1068	2.26e-12	3.77e-09	9.74e-05	0.162	0.838	MDD 2019
291	rs55706012	OPCs	BTN3A2	rs35304979	0.0389	1.4e-09	2.32e-06	1.8e-12	1068	1.04e-12	4.19e-09	4.46e-05	0.18	0.82	MDD 2019
292	rs3099439	Inhibitory_Neurons	LINC02060	rs3099439	0.198	0.000496	0.11	2.78e-08	514	0.00135	0.00236	0.0651	0.113	0.818	MDD 2019
293	rs55706012	Microglia	BTN3A2	rs35304979	0.0355	7.95e-13	4.03e-09	1.8e-12	1068	6.79e-16	4.23e-09	2.92e-08	0.182	0.818	MDD 2019
294	rs8035777	Astrocytes	ISG20	rs8035777	0.993	0.000746	0.134	3.08e-08	770	0.011	0.00163	0.153	0.022	0.812	MDD 2019
295	rs55706012	Astrocytes	BTN3A2	rs58825580	0.0372	2.19e-05	0.00873	1.38e-13	1068	2.92e-10	4.23e-09	0.0126	0.181	0.806	MDD 2019
296	rs2395191	Excitatory_Neurons	HLA-DQB1	rs7452864	1	1.5e-18	2.83e-15	9.93e-285	548	4e-290	2.79e-278	1.59e-15	0.000109	1	MS 2019
297	rs2248137	Excitatory_Neurons	CYP24A1	rs2248137	0.85	4.5e-29	2.31e-25	7.81e-11	2046	9.19e-34	1e-07	2.58e-29	0.00182	0.998	MS 2019
298	rs56232455	OPCs	IFITM3	rs7944394	0.986	4.7e-16	2.25e-12	5.41e-08	1359	1.69e-15	3.78e-05	4.12e-13	0.00821	0.992	MS 2019
299	rs56232455	Astrocytes	IFITM3	rs34481144	0.588	9.63e-06	0.00432	2.34e-08	1359	2.84e-05	3.04e-05	0.00692	0.00642	0.987	MS 2019
300	rs2395191	Excitatory_Neurons	HLA-DQA1	rs7452864	1	6.41e-06	0.00137	9.93e-285	548	1.33e-277	2.32e-277	0.00529	0.00826	0.986	MS 2019
301	rs6032662	Excitatory_Neurons	SLC12A5	rs12624433	0.211	6.99e-08	2.47e-05	4.64e-13	1510	2.45e-12	6.38e-10	6.34e-05	0.0155	0.984	MS 2019
302	rs12147246	Excitatory_Neurons	TRAF3	rs12147246	0.115	4.76e-13	4.21e-10	4.29e-09	1277	2.48e-14	6.53e-06	1.03e-10	0.0262	0.974	MS 2019
303	rs12147246	Inhibitory_Neurons	TRAF3	rs12888955	0.119	3.17e-12	7e-09	8.03e-09	1277	8.25e-13	7.54e-06	3.44e-09	0.0304	0.97	MS 2019
304	rs3809627	Astrocytes	KCTD13	rs12932403	0.0875	3.81e-12	6.94e-09	3.66e-07	585	1.39e-11	0.000305	1.86e-09	0.0398	0.96	MS 2019
305	rs3809627	Oligodendrocytes	KCTD13	rs12933498	0.0952	1.18e-12	1.36e-09	2.79e-07	585	1.63e-11	0.000305	2.19e-09	0.0398	0.96	MS 2019
306	rs9260171	OPCs	HLA-A	rs41546314	1	1.22e-05	0.00774	2.25e-70	329	1.71e-65	1.69e-64	0.00409	0.0395	0.956	MS 2019
307	rs2395191	Endothelial_cells	NOTCH4	rs7452864	1	8.97e-05	0.113	9.93e-285	548	9.71e-277	2.14e-277	0.0386	0.00757	0.954	MS 2019
308	rs9260171	Astrocytes	HLA-A	rs41546314	1	1.98e-07	0.000144	2.25e-70	329	3.1e-67	2.01e-64	7.43e-05	0.0472	0.953	MS 2019
309	rs2150879	Inhibitory_Neurons	RNFT1	rs2150879	0.0601	3.59e-05	0.0146	3.29e-10	831	2.11e-07	1.16e-06	0.0106	0.0574	0.932	MS 2019
310	rs6496663	Microglia	CIB1	rs6496658	0.358	4.93e-05	0.0388	3.11e-08	1924	0.000163	0.000118	0.0401	0.0283	0.931	MS 2019
311	rs56232455	Oligodendrocytes	IFITM3	rs11246067	0.641	2.43e-05	0.00622	7.44e-08	1359	0.000225	6.74e-05	0.0549	0.0155	0.929	MS 2019
312	rs354033	OPCs	ACTR3C	rs1046140	0.11	3.26e-06	0.00245	8.29e-08	1650	8.19e-06	4.11e-05	0.0124	0.0612	0.926	MS 2019
313	rs701006	Excitatory_Neurons	EEF1AKMT3	rs11172335	0.108	6.7e-11	4.27e-08	1.57e-10	1047	4.49e-13	1.33e-07	2.62e-07	0.0768	0.923	MS 2019
314	rs3809627	Oligodendrocytes	ASPHD1	rs7184288	0.0935	1.35e-10	1.13e-07	1.5e-06	585	9.05e-09	0.000577	1.21e-06	0.0762	0.923	MS 2019
315	rs2150879	Excitatory_Neurons	RNFT1	rs2645482	0.0603	1.82e-06	0.000453	1.14e-09	831	3.81e-08	1.65e-06	0.00192	0.0825	0.916	MS 2019
316	rs2395191	Oligodendrocytes	HLA-DQB1	rs7452864	1	5.35e-06	0.00167	9.93e-285	548	4.62e-278	2.09e-276	0.00184	0.0821	0.916	MS 2019
317	rs57116599	Astrocytes	ANAPC1	rs72823439	0.39	1.08e-05	0.00476	4.11e-09	1057	3.48e-06	2.23e-05	0.012	0.076	0.912	MS 2019
318	rs2395191	Endothelial_cells	HLA-DOB	rs7452864	1	0.000156	0.162	9.93e-285	548	1.79e-276	5.39e-277	0.0711	0.0205	0.908	MS 2019
319	rs72928038	Microglia	BACH2	rs1321859	0.151	1.42e-05	0.0138	5.83e-10	1710	5.14e-07	2.26e-06	0.0176	0.0763	0.906	MS 2019
320	rs11079784	Microglia	TBKBP1	rs11079784	0.0338	5.74e-08	0.000123	4.34e-11	1415	6.51e-11	2.5e-07	3.46e-05	0.132	0.868	MS 2019
321	rs1026916	Pericytes	CCR10	rs35840966	0.0852	0.00013	0.222	1.05e-13	803	6.13e-10	5.3e-10	0.0737	0.0628	0.864	MS 2019
322	rs2150879	Oligodendrocytes	RNFT1-DT	rs2150879	0.131	7.21e-05	0.0154	3.29e-10	831	8.4e-07	2.41e-06	0.0424	0.121	0.837	MS 2019
323	rs9260171	Oligodendrocytes	HLA-A	rs41546314	1	3.44e-07	0.000149	2.25e-70	329	4.86e-67	6.9e-64	0.000116	0.164	0.835	MS 2019
324	rs57116599	Endothelial_cells	TMEM87B	rs57116599	0.109	1.56e-05	0.0293	2.59e-09	1057	2.65e-06	4.63e-05	0.00911	0.159	0.832	MS 2019
325	rs2395191	Excitatory_Neurons	HLA-DOB	rs7452864	1	5.1e-06	0.00112	9.93e-285	548	9.83e-278	4.16e-276	0.00391	0.165	0.831	MS 2019
326	rs1800693	Inhibitory_Neurons	TNFRSF1A	rs1800693	0.872	5.53e-12	1.18e-08	1.02e-13	1746	3.17e-16	2.53e-08	2.36e-09	0.187	0.813	MS 2019
327	rs6661489	Oligodendrocytes	CR1	rs6661489	0.999	9.59e-26	4.72e-22	2.01e-09	1289	8.59e-26	1.84e-06	6.89e-23	0.000473	1	NDD 2023
328	rs6661489	OPCs	CR1	rs6661489	0.976	4.99e-18	2.98e-14	2.01e-09	1289	3.59e-16	1.82e-06	2.88e-13	0.000457	1	NDD 2023
329	rs6733839	Microglia	BIN1	rs6733839	0.923	4.98e-08	0.000108	2.96e-15	1956	3.69e-13	1.99e-11	7.59e-05	0.00309	0.997	NDD 2023
330	rs7920721	Inhibitory_Neurons	USP6NL	rs7920721	0.824	1.07e-05	0.00531	3.45e-08	1995	6.21e-05	6.15e-05	0.00638	0.00533	0.988	NDD 2023
331	rs10792832	Microglia	PICALM	rs10792832	0.868	1.15e-17	1.23e-13	8.37e-12	1822	2.53e-20	9.86e-09	3.76e-14	0.0137	0.986	NDD 2023
332	rs7920721	Microglia	USP6NL	rs7920721	0.425	8.15e-07	0.00123	3.45e-08	1995	2.67e-06	0.000179	0.000274	0.0174	0.982	NDD 2023
333	rs6661489	OPCs	CR2	rs6661489	0.72	1.58e-05	0.00966	2.01e-09	1289	2.82e-05	2.83e-05	0.0226	0.0218	0.956	NDD 2023
334	rs199449	Oligodendrocytes	ARL17A	rs199526	0.129	2.96e-12	3.2e-09	9.41e-11	780	1.6e-12	7.13e-07	1.39e-07	0.061	0.939	NDD 2023
335	rs199449	Endothelial_cells	LRRC37A2	rs199525	0.477	6.73e-09	4.08e-05	5.32e-11	780	1.26e-08	7.51e-07	0.0011	0.0643	0.935	NDD 2023
336	rs199449	OPCs	ARL17A	rs199525	0.142	1.81e-10	3.79e-07	5.32e-11	780	1.63e-10	9.34e-07	1.41e-05	0.0802	0.92	NDD 2023
337	rs12934900	Astrocytes	BCL7C	rs9933843	0.507	8.71e-08	7.08e-05	5.44e-08	586	4.81e-07	8.4e-05	0.000463	0.08	0.919	NDD 2023
338	rs199449	Astrocytes	ARL17A	rs199451	0.103	2.56e-11	4.1e-08	4.55e-11	780	3.2e-11	9.43e-07	2.77e-06	0.0809	0.919	NDD 2023
339	rs12590654	Microglia	SLC24A4	rs12590654	0.0872	5.94e-07	0.000922	2.7e-08	2499	4.96e-07	0.000284	0.000146	0.0829	0.917	NDD 2023
340	rs11039348	OPCs	MTCH2	rs35184771	0.178	3.16e-10	6.33e-07	2.3e-08	1083	1.57e-10	1.98e-05	6.64e-07	0.0825	0.917	NDD 2023
341	rs11039348	Inhibitory_Neurons	MTCH2	rs1317149	0.0993	1.04e-11	2.11e-08	2.16e-08	1083	2.35e-12	2.18e-05	9.93e-09	0.091	0.909	NDD 2023
342	rs199449	Microglia	LRRC37A	rs199504	0.189	5.14e-08	0.000111	8.84e-11	780	1.07e-08	1.08e-06	0.000931	0.0926	0.907	NDD 2023
343	rs11039348	Oligodendrocytes	MTCH2	rs10838738	0.0523	1.63e-07	7.6e-05	2.78e-08	1083	4.44e-08	2.31e-05	0.000188	0.0967	0.903	NDD 2023
344	rs11039348	Oligodendrocytes	C1QTNF4	rs12363232	0.149	9.73e-30	6.4e-26	5.25e-08	1083	7.92e-34	2.38e-05	3.35e-30	0.0997	0.9	NDD 2023
345	rs199449	Microglia	ARL17A	rs199451	0.118	3.93e-11	1.61e-07	4.55e-11	780	2.93e-11	1.19e-06	2.55e-06	0.102	0.898	NDD 2023
346	rs11039348	OPCs	C1QTNF4	rs1317149	0.0474	1.61e-10	3.39e-07	2.16e-08	1083	5.41e-11	2.45e-05	2.28e-07	0.102	0.898	NDD 2023
347	rs199449	Oligodendrocytes	LRRC37A	rs199525	0.127	4.68e-20	1.28e-16	5.32e-11	780	1.93e-21	1.2e-06	1.68e-16	0.103	0.897	NDD 2023
348	rs11039348	Excitatory_Neurons	MTCH2	rs10838738	0.201	1.19e-25	4.76e-22	2.78e-08	1083	5.08e-30	2.48e-05	2.15e-26	0.104	0.896	NDD 2023
349	rs199449	Pericytes	ARL17A	rs199526	0.0833	3.53e-06	0.0161	9.41e-11	780	2.51e-07	9.94e-07	0.0218	0.0854	0.893	NDD 2023
350	rs6733839	Astrocytes	ERCC3	rs4663105	0.67	0.000249	0.0616	3.28e-15	1956	4.76e-10	1.03e-10	0.0981	0.0203	0.882	NDD 2023
351	rs34311866	Excitatory_Neurons	FGFRL1	rs11248057	0.717	6.45e-07	0.00018	2.19e-11	1753	8.43e-08	1.07e-05	0.00093	0.117	0.882	NDD 2023
352	rs199449	Endothelial_cells	ARL17A	rs199525	0.0421	9.9e-06	0.0202	5.32e-11	780	3.22e-07	1.13e-06	0.028	0.0975	0.874	NDD 2023
353	rs11039348	Astrocytes	MTCH2	rs11605348	0.085	2.79e-06	0.00148	1.53e-08	1083	7.05e-07	3.09e-05	0.00298	0.13	0.867	NDD 2023
354	rs1532276	Endothelial_cells	CLU	rs1532276	0.187	0.000394	0.28	5.47e-12	1728	1.28e-07	4.96e-08	0.097	0.0367	0.866	NDD 2023
355	rs12934900	Oligodendrocytes	BCL7C	rs9933843	0.328	8.19e-06	0.00242	5.44e-08	586	3.03e-05	0.000127	0.0292	0.122	0.849	NDD 2023
356	rs11039348	Astrocytes	C1QTNF4	rs11605348	0.0423	7.95e-05	0.0253	1.53e-08	1083	8.37e-06	3.17e-05	0.0353	0.133	0.832	NDD 2023
357	rs6661489	Oligodendrocytes	CR2	rs6661489	0.686	0.000488	0.07	2.01e-09	1289	0.000166	5.78e-05	0.133	0.0455	0.821	NDD 2023
358	rs6661489	Pericytes	CR1	rs6661489	0.793	0.000304	0.352	2.01e-09	1289	0.000199	2.54e-05	0.16	0.0196	0.82	NDD 2023
359	rs10497655	OPCs	ZNF804A	rs10497655	0.518	2.06e-06	0.00164	1.28e-08	1755	1.67e-05	7.9e-05	0.00122	0.00479	0.994	NEUR 2017
360	rs6791611	Oligodendrocytes	PCCB	rs6791611	0.1	8.03e-07	0.000315	5.62e-13	1147	6.65e-11	7.01e-09	0.000476	0.0492	0.95	NEUR 2017
361	rs6791611	Excitatory_Neurons	PCCB	rs10935184	0.105	7.54e-10	4.01e-07	8.41e-13	1147	6.14e-14	1.27e-08	4.4e-07	0.0902	0.91	NEUR 2017
362	rs2042555	Excitatory_Neurons	ORC4	rs2042555	0.241	7.64e-08	2.67e-05	2.49e-12	1341	5.45e-11	2.35e-07	2.42e-05	0.104	0.896	NEUR 2017
363	rs7857183	Excitatory_Neurons	FAM120AOS	rs6479494	0.0684	6e-11	3.85e-08	4.45e-08	2202	1.32e-10	0.000248	5.64e-08	0.105	0.895	NEUR 2017
364	rs1050846	Microglia	FBXO31	rs9972730	0.11	2.31e-06	0.00311	3.16e-07	2746	0.000108	0.00234	0.00516	0.111	0.882	NEUR 2017
365	rs7857183	OPCs	FAM120AOS	rs7023933	0.0583	3.22e-07	0.00032	5.04e-08	2202	1.34e-06	0.000277	0.000574	0.118	0.881	NEUR 2017
366	rs4911448	Microglia	GGT7	rs59308327	0.0303	4.82e-05	0.0381	6.82e-08	1289	0.000118	0.000375	0.0308	0.0973	0.871	NEUR 2017
367	rs4899292	Excitatory_Neurons	EXD2	rs2331954	0.0712	9.69e-05	0.0138	3.11e-08	1705	0.000228	0.000266	0.0616	0.071	0.867	NEUR 2017
368	rs7857183	Astrocytes	FAM120AOS	rs12555047	0.0545	2.46e-08	2.26e-05	1.47e-07	2202	4.18e-07	0.000317	0.000179	0.135	0.865	NEUR 2017
369	rs1870293	Excitatory_Neurons	PRSS8	rs8061047	0.0778	1.24e-05	0.00244	1.11e-09	813	1.56e-06	3.97e-06	0.0385	0.0971	0.864	NEUR 2017
370	rs7857183	Oligodendrocytes	FAM120AOS	rs7853605	0.0624	2.51e-07	0.000112	1.58e-07	2202	4.27e-06	0.000328	0.00183	0.139	0.858	NEUR 2017
371	rs2042555	Inhibitory_Neurons	ORC4	rs2042555	0.0653	4.88e-05	0.0188	2.49e-12	1341	9.54e-09	3.2e-07	0.00424	0.142	0.854	NEUR 2017
372	rs2921036	Astrocytes	ERI1	rs560544	0.306	1.04e-05	0.0046	2.59e-25	2533	1.4e-21	2.79e-20	0.0071	0.14	0.853	NEUR 2017
373	rs4911448	Excitatory_Neurons	TP53INP2	rs59308327	0.025	7.83e-05	0.0116	6.82e-08	1289	0.000114	0.000469	0.0298	0.122	0.848	NEUR 2017
374	rs7857183	Inhibitory_Neurons	FAM120AOS	rs12555047	0.0395	8.21e-09	9.56e-06	1.47e-07	2202	3.76e-08	0.000375	1.61e-05	0.159	0.84	NEUR 2017
375	rs1870293	OPCs	BCL7C	rs11864839	0.065	3.44e-05	0.0185	9.93e-10	813	2.82e-06	3.9e-06	0.0696	0.0953	0.835	NEUR 2017
376	rs6606710	Microglia	MYO1H	rs11608355	0.0809	0.000136	0.0863	3.43e-11	1990	5.39e-07	1.07e-06	0.0591	0.117	0.824	NEUR 2017
377	rs6986	Endothelial_cells	FLOT1	rs6986	0.99	0.00025	0.217	1.65e-08	516	0.0058	0.000852	0.162	0.023	0.808	NEUR 2017
378	rs6741007	Microglia	TMEM163	rs6741007	0.351	7.74e-17	7.75e-13	2.09e-12	1334	4.51e-21	6.41e-09	6.04e-15	0.00758	0.992	PD 2019
379	rs4698412	Astrocytes	CD38	rs4389574	0.423	7.31e-08	6.06e-05	1.49e-13	1861	2.46e-12	3.1e-10	8.05e-05	0.00914	0.991	PD 2019
380	rs858295	Astrocytes	GPNMB	rs466225	0.13	5.14e-18	1.95e-14	4.28e-09	1766	5.81e-19	1.06e-05	3.03e-15	0.0543	0.946	PD 2019
381	rs858295	Oligodendrocytes	GPNMB	rs166663	0.0849	1.15e-08	6.85e-06	9.23e-09	1766	5.28e-09	1.34e-05	2.75e-05	0.0688	0.931	PD 2019
382	rs858295	OPCs	GPNMB	rs199357	0.344	5.23e-32	9.02e-28	2.68e-08	1766	1.39e-36	1.55e-05	7.24e-33	0.0799	0.92	PD 2019
383	rs35749011	Oligodendrocytes	ADAM15	rs3765087	0.591	7.94e-08	3.96e-05	4.79e-07	974	1.56e-05	0.00102	0.00143	0.092	0.906	PD 2019
384	rs858295	Microglia	GPNMB	rs858271	0.0673	1.54e-10	5.68e-07	1.37e-08	1766	6.6e-11	2.91e-05	3.44e-07	0.151	0.849	PD 2019
385	rs7596872	Astrocytes	EFEMP1	rs78857879	0.578	8.11e-09	8.17e-06	1.79e-10	1948	3.74e-06	0.000415	0.000146	0.0153	0.984	PVS 2023
386	rs8041189	Excitatory_Neurons	PDE8A	rs7172266	0.131	3.5e-06	0.000807	6.83e-09	2011	3.22e-05	0.000683	0.00365	0.0765	0.919	PVS 2023
387	rs4678162	Oligodendrocytes	ITGB5	rs4678162	0.0722	2.51e-05	0.00639	2.45e-13	2284	2.16e-08	1.32e-07	0.0133	0.0807	0.906	PVS 2023
388	rs62509329	Astrocytes	SLC20A2	rs2974334	0.0322	7.22e-05	0.0234	7.32e-08	788	0.000939	0.00261	0.0261	0.0715	0.899	PVS 2023
389	rs4678162	Microglia	ITGB5	rs13064025	0.0549	0.000105	0.0712	3.27e-13	2284	6.7e-08	1.82e-07	0.0413	0.111	0.848	PVS 2023
390	rs3784709	Pericytes	MAP2K5	rs4325504	0.123	1.46e-09	1.97e-05	1.76e-28	1436	2.12e-28	8.75e-25	1.08e-05	0.0435	0.956	RLS 2020
391	rs1987471	Excitatory_Neurons	SH2B1	rs12928404	0.0528	4.28e-06	0.000964	5.82e-09	693	6.23e-07	2.26e-05	0.00227	0.0816	0.916	SCV 2019
392	rs1987471	Inhibitory_Neurons	NPIPB6	rs62036658	0.311	9.09e-08	8.27e-05	6.83e-09	693	1.25e-07	2.44e-05	0.000456	0.0881	0.911	SCV 2019
393	rs1987471	Oligodendrocytes	NPIPB9	rs62037364	0.221	4.71e-33	4.15e-29	2.69e-08	693	1.99e-37	2.97e-05	7.25e-34	0.107	0.893	SCV 2019
394	rs1987471	Excitatory_Neurons	NPIPB6	rs62036658	0.0742	1.04e-07	3.55e-05	6.83e-09	693	2.44e-08	3.13e-05	8.91e-05	0.113	0.887	SCV 2019
395	rs1987471	OPCs	TUFM	rs1987471	0.0347	9.66e-05	0.0422	4.4e-09	693	5.69e-06	3.2e-05	0.0208	0.116	0.863	SCV 2019
396	rs1987471	Oligodendrocytes	SULT1A2	rs151321	0.191	2.5e-06	0.000855	1.18e-08	693	4.86e-06	3.41e-05	0.0178	0.124	0.858	SCV 2019
397	rs1987471	Astrocytes	EIF3CL	rs1987471	0.0529	2.77e-05	0.0106	4.4e-09	693	3.31e-06	3.75e-05	0.0121	0.136	0.852	SCV 2019
398	rs1987471	Inhibitory_Neurons	CLN3	rs62036658	0.0656	1.17e-08	1.32e-05	6.83e-09	693	2.13e-09	4.43e-05	7.79e-06	0.161	0.839	SCV 2019
399	rs55989340	Pericytes	EML1	rs3783330	0.293	8.77e-05	0.171	2.65e-08	1402	0.000373	9.53e-05	0.132	0.0329	0.835	SCV 2019
400	rs1987471	Astrocytes	CLN3	rs12928404	0.0504	9.88e-05	0.0301	5.82e-09	693	1.07e-05	3.58e-05	0.0392	0.13	0.831	SCV 2019
401	rs1987471	Excitatory_Neurons	TUFM	rs1987471	0.0351	0.000237	0.0284	4.4e-09	693	1.68e-05	3.05e-05	0.0613	0.11	0.828	SCV 2019
402	rs1987471	OPCs	SGF29	rs1987471	0.0398	0.000221	0.079	4.4e-09	693	1.42e-05	3.64e-05	0.052	0.132	0.816	SCV 2019
403	rs72986630	Excitatory_Neurons	ZNF823	rs72986630	1	4.07e-09	1.88e-06	3.07e-10	1240	6.66e-10	2.97e-07	3.09e-06	0.000379	1	SCZ 2021
404	rs7575796	Microglia	ANKRD36	rs78783493	0.863	8.53e-07	0.00129	1.66e-08	583	2.56e-05	3.95e-05	0.0043	0.00565	0.99	SCZ 2021
405	rs12713008	Astrocytes	FOXN2	rs79073127	0.592	9.04e-22	4.63e-18	1.68e-07	2179	2.46e-22	0.000192	1.87e-20	0.0137	0.986	SCZ 2021
406	rs12713008	Excitatory_Neurons	FOXN2	rs79073127	0.592	1.4e-20	3.4e-17	1.68e-07	2179	1.72e-20	0.000192	1.31e-18	0.0137	0.986	SCZ 2021
407	rs12713008	Oligodendrocytes	FOXN2	rs79073127	0.592	9.65e-51	4.37e-46	1.68e-07	2179	4.45e-63	0.000192	3.39e-61	0.0136	0.986	SCZ 2021
408	rs12713008	OPCs	FOXN2	rs79073127	0.592	2.74e-34	5.3e-30	1.68e-07	2179	3.09e-36	0.000192	2.36e-34	0.0136	0.986	SCZ 2021
409	rs12713008	Inhibitory_Neurons	FOXN2	rs79073127	0.59	3.9e-14	1.33e-10	1.68e-07	2179	4.09e-13	0.000233	3.12e-11	0.0168	0.983	SCZ 2021
410	rs6504163	Excitatory_Neurons	ACE	rs6504163	0.491	2.29e-05	0.00411	1.87e-09	1014	1.24e-05	1.04e-05	0.0115	0.00864	0.98	SCZ 2021
411	rs10957321	Inhibitory_Neurons	CYP7B1	rs6472147	0.293	5.59e-11	1e-07	1.34e-09	1398	6.31e-12	1.87e-06	7.12e-08	0.0201	0.98	SCZ 2021
412	rs9461856	Pericytes	HLA-DMA	rs1480380	0.113	8.96e-11	1.44e-06	4.75e-22	3593	5.1e-22	5.4e-18	2.4e-06	0.0244	0.976	SCZ 2021
413	rs9461856	Astrocytes	HLA-DMA	rs113913737	0.113	4.47e-48	4.31e-43	1.56e-21	3593	5.34e-71	5.7e-18	2.51e-55	0.0258	0.974	SCZ 2021
414	rs9461856	Astrocytes	HLA-DMB	rs76088152	0.112	1.27e-15	3.8e-12	2.43e-21	3593	1.55e-25	5.68e-18	7.29e-10	0.0257	0.974	SCZ 2021
415	rs9461856	Excitatory_Neurons	HLA-DMA	rs113913737	0.113	1.28e-97	4.97e-91	1.56e-21	3593	2.94e-216	5.7e-18	1.38e-200	0.0258	0.974	SCZ 2021
416	rs9461856	Excitatory_Neurons	HLA-DMB	rs113913737	0.113	6.95e-57	4.15e-52	1.56e-21	3593	7.83e-81	5.7e-18	3.68e-65	0.0258	0.974	SCZ 2021
417	rs9461856	Inhibitory_Neurons	HLA-DMA	rs113913737	0.113	7.81e-69	5.01e-63	1.56e-21	3593	4.6e-118	5.7e-18	2.16e-102	0.0258	0.974	SCZ 2021
418	rs9607782	Inhibitory_Neurons	RANGAP1	rs9607782	1	4.92e-05	0.0189	7.1e-14	1183	2.24e-09	2.11e-09	0.0138	0.012	0.974	SCZ 2021
419	rs9461856	Oligodendrocytes	HLA-DMA	rs113913737	0.113	1.06e-78	4.09e-73	1.56e-21	3593	1.11e-145	5.7e-18	5.2e-130	0.0258	0.974	SCZ 2021
420	rs9461856	Oligodendrocytes	HLA-DMB	rs113913737	0.101	6.12e-11	5.42e-08	1.56e-21	3593	9.95e-23	5.65e-18	4.68e-07	0.0256	0.974	SCZ 2021
421	rs9461856	OPCs	HLA-DMB	rs113913737	0.109	9.35e-11	2.05e-07	1.56e-21	3593	8.13e-21	5.73e-18	3.82e-05	0.026	0.974	SCZ 2021
422	rs7312697	Astrocytes	TMTC1	rs721617	0.258	5.18e-06	0.00253	5.66e-11	2947	5e-08	3.84e-07	0.0032	0.0236	0.973	SCZ 2021
423	rs9461856	Endothelial_cells	HLA-DMA	rs75301392	0.132	7.35e-19	1.54e-14	4.18e-21	3593	2.29e-26	6.19e-18	1.08e-10	0.0281	0.972	SCZ 2021
424	rs6479487	Oligodendrocytes	FAM120AOS	rs3815563	0.194	2.51e-07	0.000112	2.72e-08	2292	1.05e-06	8.22e-05	0.000372	0.0282	0.971	SCZ 2021
425	rs2532240	Inhibitory_Neurons	LRRC37A	rs2696466	0.976	2.25e-28	2.32e-24	2.94e-10	2184	3.21e-32	5.02e-07	2.05e-27	0.031	0.969	SCZ 2021
426	rs10957321	Excitatory_Neurons	CYP7B1	rs10957321	0.211	3.48e-15	4.28e-12	4.18e-10	1398	2.52e-17	2.98e-06	2.84e-13	0.0327	0.967	SCZ 2021
427	rs2532240	Excitatory_Neurons	LRRC37A	rs2696466	0.916	4.09e-40	5.3e-36	2.94e-10	2184	5.38e-50	5.27e-07	3.43e-45	0.0327	0.967	SCZ 2021
428	rs2532240	Inhibitory_Neurons	LRRC37A2	rs2696466	0.855	2.84e-33	5.48e-29	2.94e-10	2184	5.36e-39	5.28e-07	3.42e-34	0.0327	0.967	SCZ 2021
429	rs9461856	Microglia	HLA-DMA	rs75301392	0.454	8.26e-20	1.1e-15	4.18e-21	3593	7.15e-28	7.42e-18	3.36e-12	0.0339	0.966	SCZ 2021
430	rs9461856	OPCs	HLA-DMA	rs75301392	0.581	1.7e-45	4.16e-41	4.18e-21	3593	5.01e-62	7.9e-18	2.35e-46	0.0361	0.964	SCZ 2021
431	rs10777187	OPCs	POC1B	rs10777187	0.14	2.77e-07	0.000281	2.82e-08	1315	2.28e-06	0.000202	0.000426	0.0367	0.963	SCZ 2021
432	rs11121172	Astrocytes	RERE	rs894875	0.116	1.94e-14	5.17e-11	1.35e-09	1478	1.58e-15	3.04e-06	2.16e-11	0.0408	0.959	SCZ 2021
433	rs6715366	OPCs	MYT1L	rs6715366	0.191	1.79e-06	0.00144	4.22e-09	2234	9.35e-07	3.66e-05	0.00104	0.0397	0.959	SCZ 2021
434	rs3814883	Oligodendrocytes	INO80E	rs3814883	0.0799	1.04e-05	0.00296	8.82e-15	633	7.9e-12	1.49e-10	0.00239	0.0441	0.954	SCZ 2021
435	rs75968099	OPCs	LRRFIP2	rs75968099	0.142	1.28e-05	0.00809	5.16e-11	1558	6.39e-08	6.62e-07	0.00414	0.042	0.954	SCZ 2021
436	rs11122119	Astrocytes	THAP3	rs11122119	0.553	1.28e-05	0.00553	2.31e-08	1717	8.27e-05	0.00028	0.0109	0.0359	0.953	SCZ 2021
437	rs6479487	OPCs	FAM120AOS	rs6479487	0.166	5.28e-07	0.000494	1.37e-08	2292	7.17e-07	0.000153	0.000254	0.0534	0.946	SCZ 2021
438	rs4702	Excitatory_Neurons	FURIN	rs4702	1	0.00019	0.0239	2.15e-23	2115	5.78e-18	1.21e-18	0.0473	0.00897	0.944	SCZ 2021
439	rs7432375	Excitatory_Neurons	PCCB	rs7432375	0.112	1.07e-09	5.54e-07	5.32e-15	1256	4.57e-16	9.55e-11	2.72e-07	0.056	0.944	SCZ 2021
440	rs8048039	OPCs	VASN	rs8048039	0.64	1.63e-08	2.19e-05	4.35e-09	2033	5.74e-08	0.00011	2.95e-05	0.0554	0.944	SCZ 2021
441	rs3814883	Excitatory_Neurons	INO80E	rs3814883	0.0832	4.24e-05	0.00693	8.82e-15	633	3.45e-11	1.58e-10	0.0104	0.0468	0.943	SCZ 2021
442	rs154433	Excitatory_Neurons	SETD6	rs112974366	0.0392	1.81e-09	8.94e-07	4.32e-08	2281	9.44e-10	0.000113	5.11e-07	0.06	0.94	SCZ 2021
443	rs7432375	Oligodendrocytes	PCCB	rs7432375	0.108	1.6e-06	0.000577	5.32e-15	1256	9.49e-13	1.01e-10	0.000566	0.0595	0.94	SCZ 2021
444	rs4915203	Astrocytes	LINC00862	rs4915203	0.332	6.81e-05	0.0224	3.3e-09	2031	3.43e-05	2.42e-05	0.0371	0.0253	0.938	SCZ 2021
445	rs3739554	Oligodendrocytes	GARNL3	rs13293831	0.285	0.000108	0.0214	4.24e-08	1316	0.000475	0.000247	0.0445	0.0222	0.933	SCZ 2021
446	rs58950470	Excitatory_Neurons	RNASEH2C	rs7944860	0.548	1.61e-07	5.22e-05	6.98e-08	1237	2.88e-06	0.000258	0.000763	0.0674	0.932	SCZ 2021
447	rs154433	Astrocytes	CNOT1	rs246193	0.0352	1.59e-06	0.000912	4.78e-08	2281	1.52e-06	0.000134	0.000823	0.0714	0.928	SCZ 2021
448	rs9545047	OPCs	LINC01068	rs2484345	0.164	5.08e-13	1.74e-09	2.43e-10	1583	2.01e-14	5.5e-07	2.67e-09	0.0722	0.928	SCZ 2021
449	rs35164357	Excitatory_Neurons	MAN2A1	rs17162307	0.0473	1.91e-06	0.000472	3.01e-10	2012	1.35e-08	1.24e-06	0.000807	0.0728	0.926	SCZ 2021
450	rs9607782	Inhibitory_Neurons	ST13	rs9607782	0.998	0.000197	0.056	7.1e-14	1183	7.92e-09	4.4e-09	0.0488	0.0262	0.925	SCZ 2021
451	rs13195402	Inhibitory_Neurons	BTN3A3	rs72843784	0.147	3.93e-05	0.0157	6.28e-36	1816	5.76e-32	1.84e-31	0.0189	0.0595	0.922	SCZ 2021
452	rs2102949	Inhibitory_Neurons	KMT5A	rs1716180	0.119	1.03e-05	0.00514	3.26e-23	1212	5.03e-20	1.37e-18	0.00283	0.0762	0.921	SCZ 2021
453	rs4915203	Oligodendrocytes	LINC00862	rs4915203	0.227	4.54e-05	0.0105	3.3e-09	2031	1.52e-05	5.82e-05	0.0165	0.0621	0.921	SCZ 2021
454	rs1593304	Microglia	MKLN1	rs1593304	0.999	0.000222	0.124	2.37e-10	2148	2.14e-05	4.12e-06	0.0675	0.0121	0.92	SCZ 2021
455	rs10117	Astrocytes	CTNNA1	rs256007	0.0935	8.18e-07	0.000509	2.14e-11	1090	1.19e-09	1.63e-07	0.000603	0.0816	0.918	SCZ 2021
456	rs2153960	Excitatory_Neurons	LINC00222	rs2153960	0.225	1.11e-05	0.00221	9.22e-10	1059	1.32e-06	2.88e-05	0.00363	0.0781	0.918	SCZ 2021
457	rs9461856	Oligodendrocytes	COL11A2	rs113913737	0.106	6.22e-07	0.00025	1.56e-21	3593	3.2e-19	1.81e-17	0.0015	0.0843	0.914	SCZ 2021
458	rs1858999	Excitatory_Neurons	GATAD2A	rs2916074	0.107	3.81e-10	2.14e-07	1.26e-13	1414	2.63e-15	9.16e-10	2.53e-07	0.0869	0.913	SCZ 2021
459	rs6479487	Inhibitory_Neurons	FAM120AOS	rs6479487	0.202	2.58e-08	2.68e-05	1.37e-08	2292	2.42e-08	0.000246	8.57e-06	0.0863	0.913	SCZ 2021
460	rs77502336	Microglia	SCN3B	rs77502336	0.53	0.000308	0.155	3.45e-11	2396	2.47e-06	7.68e-07	0.0678	0.0202	0.912	SCZ 2021
461	rs1658810	OPCs	FTCDNL1	rs1658810	0.0623	4.01e-06	0.00294	3.54e-17	1234	9.71e-15	4.63e-13	0.00189	0.0893	0.909	SCZ 2021
462	rs2304205	OPCs	IRF3	rs2304205	0.294	6.7e-05	0.0317	2.38e-14	1499	2.6e-10	8.99e-10	0.0211	0.0719	0.907	SCZ 2021
463	rs9545047	Astrocytes	LINC01068	rs9574422	0.108	2.23e-12	4.22e-09	2.1e-10	1583	5.11e-14	7.16e-07	6.79e-09	0.0943	0.906	SCZ 2021
464	rs1658810	Excitatory_Neurons	FTCDNL1	rs281768	0.316	3.18e-13	2.89e-10	5.59e-17	1234	3.66e-21	4.92e-13	7.12e-10	0.0949	0.905	SCZ 2021
465	rs10957321	Astrocytes	CYP7B1	rs10957321	0.176	6.9e-05	0.0226	4.18e-10	1398	2.72e-06	5.96e-06	0.0307	0.0663	0.903	SCZ 2021
466	rs6002655	Excitatory_Neurons	WBP2NL	rs133300	0.182	1.44e-28	7.1e-25	9.11e-12	1815	1.09e-36	3.06e-08	3.47e-30	0.0968	0.903	SCZ 2021
467	rs10777187	Oligodendrocytes	POC1B	rs10777161	0.0828	1.53e-07	7.16e-05	1.4e-07	1315	9.16e-07	0.000538	0.000171	0.0995	0.9	SCZ 2021
468	rs11693094	OPCs	ZNF804A	rs11693094	0.823	4.78e-05	0.0243	2.2e-13	1557	5.12e-09	2.45e-08	0.0177	0.0842	0.898	SCZ 2021
469	rs6002655	Inhibitory_Neurons	WBP2NL	rs5751191	0.501	1.04e-10	1.79e-07	2.75e-13	1815	7.01e-15	3.26e-08	2.24e-08	0.103	0.897	SCZ 2021
470	rs578470	Oligodendrocytes	ASIC1	rs578470	0.247	1.19e-07	5.69e-05	2.33e-08	1123	4.32e-07	0.00121	3.73e-05	0.103	0.896	SCZ 2021
471	rs11638554	Excitatory_Neurons	ZSCAN2	rs12908161	0.0949	1.06e-06	0.000281	4.31e-13	1411	3.34e-11	6.12e-09	0.000593	0.108	0.892	SCZ 2021
472	rs2532240	Excitatory_Neurons	LRRC37A2	rs2696466	0.706	1.25e-37	1.38e-33	2.94e-10	2184	1.2e-45	1.89e-06	7.69e-41	0.119	0.881	SCZ 2021
473	rs2532240	Inhibitory_Neurons	NSF	rs3874943	0.459	1.95e-08	2.08e-05	1.43e-09	2184	1.55e-08	1.94e-06	0.00099	0.123	0.876	SCZ 2021
474	rs113113059	Excitatory_Neurons	CUL9	rs9472022	0.379	4.72e-07	0.000137	1.17e-09	1132	8.2e-08	2.17e-06	0.00479	0.126	0.869	SCZ 2021
475	rs9545047	Microglia	LINC01068	rs9545047	0.14	2.14e-05	0.0195	3.05e-11	1583	1.06e-07	8.94e-07	0.0142	0.118	0.868	SCZ 2021
476	rs7816998	Inhibitory_Neurons	PLPP5	rs7816998	0.0382	9.48e-05	0.0317	3.1e-10	1302	5.13e-07	2.47e-06	0.0235	0.112	0.864	SCZ 2021
477	rs8048039	Inhibitory_Neurons	DNAJA3	rs8048039	0.826	4.99e-05	0.0191	4.35e-09	2033	6.85e-05	0.000202	0.0351	0.103	0.862	SCZ 2021
478	rs10861176	Pericytes	HCFC2	rs10861176	0.171	0.000249	0.318	5.23e-09	2620	0.000125	6.8e-05	0.0903	0.0483	0.861	SCZ 2021
479	rs6588168	Oligodendrocytes	DNAJC6	rs6588168	0.134	0.000367	0.0565	5.94e-10	1877	1.61e-05	5.94e-06	0.105	0.0379	0.857	SCZ 2021
480	rs10127983	Excitatory_Neurons	DENND4B	rs10127983	0.0263	1.87e-05	0.00346	3.11e-08	1234	7.97e-06	0.000157	0.00705	0.138	0.855	SCZ 2021
481	rs61828917	Excitatory_Neurons	SLC9C2	rs12059094	0.172	2.46e-21	6.5e-18	4.34e-09	1377	1.14e-23	1.35e-05	1.24e-19	0.146	0.854	SCZ 2021
482	rs6479487	Excitatory_Neurons	FAM120AOS	rs7025805	0.104	5.84e-11	3.75e-08	1.41e-07	2292	2.2e-10	0.000422	7.79e-08	0.149	0.851	SCZ 2021
483	rs1658810	Astrocytes	FTCDNL1	rs1658810	0.0718	3.02e-07	0.000211	3.54e-17	1234	6.03e-16	7.75e-13	0.000117	0.15	0.85	SCZ 2021
484	rs2929278	Excitatory_Neurons	STRC	rs8034451	0.168	1.66e-16	2.4e-13	6.06e-10	518	1.08e-18	1.21e-06	1.35e-13	0.15	0.85	SCZ 2021
485	rs9636107	Astrocytes	LINC01905	rs9636107	0.987	0.000404	0.0873	5.72e-14	1466	1.46e-08	2.86e-09	0.129	0.0244	0.847	SCZ 2021
486	rs1658810	Oligodendrocytes	FTCDNL1	rs1658810	0.0717	3.33e-05	0.00806	3.54e-17	1234	6.78e-14	7.59e-13	0.0132	0.147	0.84	SCZ 2021
487	rs75968099	Excitatory_Neurons	TRANK1	rs3732385	0.0547	3.02e-06	0.00071	1.37e-10	1558	1.06e-08	2.52e-06	0.000685	0.163	0.837	SCZ 2021
488	rs3814883	Astrocytes	INO80E	rs3814883	0.0681	0.000782	0.138	8.82e-15	633	3.63e-10	1.89e-10	0.11	0.0563	0.834	SCZ 2021
489	rs61828917	Oligodendrocytes	ANKRD45	rs12059094	0.162	1.05e-06	0.000401	4.34e-09	1377	8.75e-07	1.45e-05	0.00952	0.157	0.833	SCZ 2021
490	rs11076631	Inhibitory_Neurons	FANCA	rs9927395	0.215	4.43e-09	5.52e-06	2.65e-09	1868	9.63e-10	4.54e-05	3.61e-06	0.169	0.831	SCZ 2021
491	rs2532240	Excitatory_Neurons	NSF	rs3874943	1	8.22e-19	1.64e-15	1.43e-09	2184	1.09e-20	2.67e-06	6.95e-16	0.17	0.83	SCZ 2021
492	rs6065094	Inhibitory_Neurons	ACTR5	rs6065094	0.111	0.000169	0.0499	1.41e-14	1507	1.16e-10	3.22e-10	0.0452	0.125	0.83	SCZ 2021
493	rs2532240	OPCs	NSF	rs3874943	1	2.7e-15	1.2e-11	1.43e-09	2184	7.49e-16	2.67e-06	4.78e-11	0.17	0.83	SCZ 2021
494	rs3095155	Oligodendrocytes	FLOT1	rs3095155	0.0839	4.08e-05	0.00958	2.11e-28	5806	9.13e-25	4.34e-24	0.0303	0.143	0.827	SCZ 2021
495	rs12713008	Endothelial_cells	FOXN2	rs79073127	0.466	6.52e-06	0.0142	1.68e-07	2179	0.00122	0.00105	0.0931	0.0792	0.825	SCZ 2021
496	rs4947336	Excitatory_Neurons	LINC01623	rs13195291	0.0446	2.4e-07	7.49e-05	2.29e-38	1851	1.38e-36	4.09e-34	0.000616	0.182	0.818	SCZ 2021
497	rs61828917	Oligodendrocytes	SLC9C2	rs12057778	0.179	1.56e-07	7.31e-05	1.97e-08	1377	4.3e-07	1.65e-05	0.00468	0.179	0.817	SCZ 2021
498	rs2929278	Inhibitory_Neurons	STRC	rs7174732	0.06	2.83e-09	3.7e-06	2.93e-10	518	2.64e-11	1.48e-06	3.31e-06	0.185	0.815	SCZ 2021
499	rs11638554	Astrocytes	WDR73	rs71395455	0.156	9.47e-08	7.63e-05	6.26e-13	1411	9.46e-12	1.05e-08	0.000168	0.186	0.814	SCZ 2021
500	rs9607782	Excitatory_Neurons	SLC25A17	rs9607782	0.999	0.000715	0.0663	7.1e-14	1183	2.21e-08	1.04e-08	0.136	0.0632	0.801	SCZ 2021
501	rs12713008	Pericytes	FOXN2	rs79073127	0.424	2.77e-05	0.081	1.68e-07	2179	0.00162	0.000955	0.124	0.0721	0.801	SCZ 2021
502	rs112863520	OPCs	ZFP57	rs885945	0.479	1.6e-10	3.37e-07	5.9e-09	453	3.67e-08	5.53e-05	5.84e-06	0.0078	0.992	SD 2019
503	rs113113059	Excitatory_Neurons	CUL9	rs16868993	0.344	4.72e-07	0.000137	1.1e-07	1106	1.15e-05	0.000304	0.001	0.0255	0.973	SD 2019
504	rs112863520	Microglia	ZFP57	rs885945	0.475	1.07e-11	4.73e-08	5.9e-09	453	3.46e-09	0.000211	5.51e-07	0.0326	0.967	SD 2019
505	rs112863520	Endothelial_cells	HLA-A	rs112863520	0.998	9.51e-07	0.0033	3e-09	453	1.78e-05	0.000201	0.00282	0.031	0.966	SD 2019
506	rs174560	Oligodendrocytes	FADS1	rs174560	0.106	7.25e-07	0.000287	2.8e-08	1462	3.59e-06	0.000393	0.00042	0.045	0.954	SD 2019
507	rs9895274	Endothelial_cells	EFCAB13	rs2317631	0.152	9.92e-11	8.2e-07	5.9e-09	1642	1.14e-09	4.09e-05	1.38e-06	0.0483	0.952	SD 2019
508	rs4333549	Inhibitory_Neurons	XKR6	rs6601564	0.422	4.29e-09	5.36e-06	1.4e-09	2704	3.71e-09	3.13e-05	7.82e-06	0.065	0.935	SD 2019
509	rs205024	Oligodendrocytes	SHISA6	rs205024	0.931	2.1e-11	1.99e-08	3.9e-09	1860	1.69e-10	8.42e-05	1.32e-07	0.0648	0.935	SD 2019
510	rs2231265	Excitatory_Neurons	SRSF12	rs9451129	0.473	3.65e-11	2.42e-08	4.6e-08	1729	6.32e-10	0.000586	8.12e-08	0.0743	0.925	SD 2019
511	rs10421649	Microglia	EIF3G	rs10421649	0.138	0.000175	0.104	6.9e-09	2046	0.000207	0.000166	0.049	0.0384	0.912	SD 2019
512	rs180769	Inhibitory_Neurons	SMIM32	rs13179061	0.0247	5.01e-07	0.00038	4.1e-07	1791	8.86e-06	0.00136	0.000973	0.149	0.849	SD 2019
513	rs11614986	Astrocytes	MMAB	rs7139198	0.0336	3.77e-06	0.00192	3.2e-08	1861	4.95e-06	0.000334	0.0025	0.168	0.829	SD 2019
514	rs112230981	Excitatory_Neurons	ERC2	rs74707857	0.494	5.86e-05	0.00911	8e-07	1752	0.0188	0.00395	0.132	0.0267	0.819	SD 2019
515	rs151014368	Inhibitory_Neurons	MXD3	rs4131289	0.1	2.25e-05	0.00986	6.1e-07	814	0.00132	0.00238	0.0657	0.117	0.813	SD 2019
516	rs7503199	Excitatory_Neurons	VAMP2	rs75664430	0.688	8.77e-06	0.00181	6e-08	1437	0.000478	0.000371	0.106	0.0813	0.812	SD 2019
517	rs1776776	Excitatory_Neurons	ZMYND19	rs1776776	0.189	0.000241	0.0287	4.9e-09	1163	0.000165	7.51e-05	0.133	0.0598	0.807	SD 2019
518	rs151014368	Oligodendrocytes	MXD3	rs35582636	0.173	0.00016	0.0294	5.3e-08	814	0.0013	0.00254	0.0647	0.126	0.806	SD 2019
519	rs112863520	Pericytes	ZFP57	rs885945	0.355	0.00012	0.21	5.9e-09	453	0.00107	0.000171	0.171	0.0264	0.801	SD 2019
520	rs76928645	Astrocytes	EGFR	rs149352678	0.408	2.08e-14	5.52e-11	9.34e-18	1749	4.55e-22	1.17e-14	5.5e-10	0.0131	0.987	THV 2021
521	rs56026232	Microglia	KANSL1	rs60814418	0.104	3.95e-23	9.36e-19	1.11e-08	435	3.66e-22	2.66e-05	7.12e-19	0.0508	0.949	THV 2021
522	rs56026232	Astrocytes	MAPT	rs7210219	0.0699	4.69e-08	4.06e-05	1.41e-08	435	6.79e-08	2.84e-05	0.000132	0.0543	0.946	THV 2021
523	rs56026232	Astrocytes	CRHR1	rs2942166	0.0605	4.74e-13	1.04e-09	1.66e-08	435	4.08e-13	2.88e-05	7.94e-10	0.0551	0.945	THV 2021
524	rs56026232	Endothelial_cells	KANSL1	rs62063281	0.214	6.79e-27	1.42e-21	3.01e-08	435	3.14e-25	2.98e-05	6.11e-22	0.057	0.943	THV 2021
525	rs56026232	Microglia	CRHR1	rs60814418	0.0426	3.59e-06	0.00437	1.11e-08	435	1.2e-06	3.91e-05	0.00234	0.0752	0.922	THV 2021
526	rs56026232	Oligodendrocytes	KANSL1	rs2532269	0.77	3.4e-48	1.23e-43	3.99e-08	435	1.53e-57	4.05e-05	2.98e-54	0.0778	0.922	THV 2021
527	rs56026232	Inhibitory_Neurons	KANSL1	rs2532269	0.92	8.18e-47	8.85e-42	3.99e-08	435	3.42e-56	4.11e-05	6.66e-53	0.0792	0.921	THV 2021
528	rs56026232	OPCs	KANSL1	rs2532269	0.983	2.6e-55	7.62e-50	3.99e-08	435	1.07e-72	4.2e-05	2.08e-69	0.0808	0.919	THV 2021
529	rs56026232	Pericytes	CRHR1	rs12373168	0.0374	3.84e-06	0.0162	9.33e-09	435	3.4e-06	3.89e-05	0.00662	0.0748	0.919	THV 2021
530	rs56026232	Pericytes	KANSL1	rs2532269	0.833	7.49e-31	4.09e-25	3.99e-08	435	1.41e-29	4.37e-05	2.75e-26	0.0841	0.916	THV 2021
531	rs56026232	OPCs	LRRC37A	rs60814418	0.0639	1.67e-11	4.4e-08	1.11e-08	435	3.86e-11	4.48e-05	7.52e-08	0.0863	0.914	THV 2021
532	rs56026232	Excitatory_Neurons	KANSL1	rs2532269	0.693	2.42e-47	8.76e-43	3.99e-08	435	5.61e-62	4.51e-05	1.09e-58	0.087	0.913	THV 2021
533	rs56103941	Oligodendrocytes	LATS1	rs12526675	0.0289	1.27e-06	0.000473	4.17e-08	1149	6.58e-07	8.35e-05	0.000857	0.108	0.891	THV 2021
534	rs56103941	Excitatory_Neurons	NUP43	rs62439842	0.0284	3.56e-08	1.34e-05	4.54e-08	1149	1.47e-08	9.52e-05	1.91e-05	0.123	0.877	THV 2021
535	rs56103941	Excitatory_Neurons	LATS1	rs11155674	0.0227	3.72e-17	5.85e-14	5.38e-08	1149	6.08e-19	9.93e-05	7.92e-16	0.128	0.872	THV 2021
536	rs56103941	Inhibitory_Neurons	LATS1	rs12526675	0.0229	1.86e-05	0.00842	4.17e-08	1149	6.19e-06	9.3e-05	0.00805	0.12	0.872	THV 2021
537	rs56026232	Microglia	LRRC37A	rs60814418	0.118	5.04e-08	0.000109	1.11e-08	435	8.6e-08	7.3e-05	0.000167	0.141	0.859	THV 2021
538	rs56103941	Oligodendrocytes	GINM1	rs11155674	0.0174	3.88e-05	0.00918	5.38e-08	1149	1.18e-05	9.69e-05	0.0153	0.125	0.859	THV 2021
539	rs56026232	Excitatory_Neurons	CRHR1	rs7210219	0.0585	0.000123	0.0169	1.41e-08	435	2.77e-05	4.57e-05	0.054	0.0881	0.858	THV 2021
540	rs56026232	Oligodendrocytes	ARHGAP27	rs2066899	0.0372	1.49e-05	0.00408	2.05e-08	435	5.02e-06	8.49e-05	0.00977	0.164	0.826	THV 2021
541	rs1285847	Astrocytes	CCDC88C	rs1285847	1	1.33e-22	7.1e-19	1.24e-10	766	6.63e-26	2.61e-07	2.85e-22	0.000123	1	WMH 2020
542	rs4233964	Astrocytes	EFEMP1	rs4233964	1	1.95e-08	1.82e-05	3.37e-18	952	5.71e-16	2.2e-14	8.43e-05	0.00225	0.998	WMH 2020
543	rs6503417	Inhibitory_Neurons	DCAKD	rs6503417	0.29	1.18e-05	0.00575	3.43e-19	578	9.51e-16	8.82e-15	0.00247	0.0219	0.976	WMH 2020
544	rs6503417	Astrocytes	DCAKD	rs6503417	0.416	3.42e-05	0.0127	3.43e-19	578	4.29e-15	9.33e-15	0.0111	0.0233	0.966	WMH 2020
545	rs57287238	Excitatory_Neurons	WBP2	rs7214628	0.255	0.000101	0.0143	4.65e-45	634	1.44e-40	6.9e-41	0.0305	0.0136	0.956	WMH 2020
546	rs10755141	Excitatory_Neurons	KLHL24	rs10755141	0.0448	5.49e-05	0.00863	2.3e-12	860	3.2e-09	1.11e-08	0.0175	0.0597	0.923	WMH 2020
547	rs17576323	Astrocytes	CALCRL	rs8176583	0.0685	7.25e-10	8.81e-07	2.39e-10	697	8.9e-12	9.74e-07	8.17e-07	0.0885	0.911	WMH 2020
548	rs6503417	Astrocytes	NMT1	rs6503417	0.399	0.000323	0.0744	3.43e-19	578	3.09e-14	7.73e-15	0.0803	0.0192	0.901	WMH 2020
549	rs7733216	Astrocytes	VCAN	rs7733216	0.261	0.00038	0.0837	9.73e-12	637	3.54e-07	4.63e-08	0.0899	0.0109	0.899	WMH 2020
550	rs7603972	Excitatory_Neurons	ICA1L	rs7603972	0.0869	1e-17	1.68e-14	2.23e-13	432	3.37e-24	3.09e-09	1.22e-16	0.111	0.889	WMH 2020
551	rs7603972	OPCs	ICA1L	rs7603972	0.0861	1.27e-06	0.00107	2.23e-13	432	1.51e-11	3.14e-09	0.000548	0.113	0.886	WMH 2020
552	rs7603972	Astrocytes	ICA1L	rs7603972	0.083	2.68e-06	0.00143	2.23e-13	432	2.09e-11	3.23e-09	0.000761	0.116	0.883	WMH 2020
553	rs7603972	Inhibitory_Neurons	ICA1L	rs7603972	0.0852	0.000135	0.0418	2.23e-13	432	1.02e-09	3.05e-09	0.037	0.11	0.853	WMH 2020
554	rs7603972	Pericytes	NBEAL1	rs7603972	0.0842	1.43e-05	0.0483	2.23e-13	432	8.71e-10	3.26e-09	0.0317	0.118	0.851	WMH 2020
555	rs1285847	Excitatory_Neurons	CCDC88C	rs1285847	0.962	0.000476	0.0488	1.24e-10	766	2.44e-05	1.12e-05	0.105	0.0472	0.848	WMH 2020
556	rs57287238	Inhibitory_Neurons	EVPL	rs57287238	0.398	0.000336	0.0834	4.06e-45	634	6.45e-40	1.43e-40	0.136	0.0294	0.834	WMH 2020
557	rs3783334	Astrocytes	BEGAIN	rs1957412	0.331	0.000106	0.0317	2.57e-07	592	0.00255	0.00107	0.133	0.0551	0.808	WMH 2020
