# Supplementary material for: Cell state-dependent allelic effects and contextual Mendelian randomization analysis for human brain phenotypes
Source: Nat Genet. 2025 Jan 10;57(2):358–68. doi: 10.1038/s41588-024-02050-9 (PMC11821528; doi:10.1038/s41588-024-02050-9)
Supplement: Supplementary file 8 — List of colocalizations with disease interaction. [file 41588_2024_2050_MOESM8_ESM.xlsx]

## Sheet: COLOCs_interaction
Supplementary Table 5: List of colocalisations with an interaction. For each colocalisation (PP.H4 > 0.8), we obtained the lead colocalised SNP and re-tested the association to the gene in that cell-type using the interaction modelling, where a likelihood ratio test (LRT) p-value < 0.05 is considered to be affected by the presence of disease samples.
	GWAS region	Cell-type	Gene	COLOC lead SNP	PP.H4	GWAS	SNP tested (interaction modelling)	LRT p-value	M2 Genotype p-value	M2 PD p-value	M2 AD p-value	M2 MS p-value
1	rs1693551	Astrocytes	SNX31	rs1693571	0.993	AD 2022	rs1693571	0.00286	3.3e-23	0.00438	0.689	0.833
2	rs78924645	Excitatory_Neurons	PRSS36	rs78924645	0.985	AD 2022	rs78924645	0.0102	0.00348	0.963	0.993	0.00595
3	rs78924645	Inhibitory_Neurons	PRSS36	rs889555	0.902	AD 2022	rs889555	0.0265	0.193	0.269	0.236	0.0181
4	rs113706587	Microglia	RASGEF1C	rs116347724	0.997	AD 2022	rs116347724	0.0131	3.05e-10	0.444	0.134	0.104
5	rs6656401	OPCs	CR2	rs6656401	0.976	AD 2022	rs6656401	0.000733	4.58e-06	0.0183	0.0193	0.339
6	rs4510068	OPCs	MAPT-region	rs2532240	0.848	AD 2022	rs2532240	0.0349	4.55e-06	0.036	0.811	0.69
7	rs6656401	Oligodendrocytes	CR1	rs679515	0.995	AD 2022	rs679515	0.00519	1.17e-16	0.014	0.323	0.482
8	rs13276936	Oligodendrocytes	TP53INP1	rs4582532	0.905	AD 2022	rs4582532	0.0145	0.321	0.00883	0.129	0.225
9	rs2077492	Excitatory_Neurons	HLA-region	rs7029	0.842	ALS 2021	rs7029	3.44e-05	9.46e-26	0.0153	0.0539	0.136
10	rs12613353	OPCs	ASB3	rs17045114	0.828	AN 2019	rs17045114	0.000649	0.00134	0.0805	0.135	0.0578
11	rs6993953	Astrocytes	PLEC	rs11786934	0.821	BIP 2021	rs11786934	0.0179	2.2e-05	0.26	0.0197	0.0737
12	rs62011709	Excitatory_Neurons	C15orf40	rs17361375	0.811	BIP 2021	rs17361375	0.0198	5.85e-10	0.588	0.0195	0.127
13	rs4447398	Excitatory_Neurons	LRRC57	rs2899059	0.844	BIP 2021	rs2899059	0.0307	4.9e-09	0.14	0.101	0.0271
14	rs1264349	OPCs	HLA-region	rs9262130	0.963	BIP 2021	rs9262130	0.00703	5.32e-06	0.294	0.0397	0.67
15	rs10043984	Oligodendrocytes	FAM53C	rs10043984	0.915	BIP 2021	rs10043984	0.00816	0.0108	0.196	0.798	0.0335
16	rs2126180	Oligodendrocytes	LINC01748	rs509132	0.918	BIP 2021	rs509132	1.29e-05	0.00971	0.0107	0.0327	0.513
17	rs10255167	Oligodendrocytes	NDUFB2	rs10255167	0.931	BIP 2021	rs10255167	0.00215	2.89e-07	0.00989	0.00758	0.106
18	rs10110223	Astrocytes	DEPTOR	rs10110223	0.902	CBV 2022	rs10110223	0.0147	0.000806	0.112	0.662	0.0517
19	rs1628768	Excitatory_Neurons	NT5C2	rs4917384	0.911	CSA 2020	rs4917384	0.036	0.0107	0.147	0.613	0.0261
20	rs11171739	Oligodendrocytes	SUOX	rs7297175	0.963	CSA 2020	rs7297175	0.0208	0.126	0.796	0.0897	0.0552
21	rs302652	Excitatory_Neurons	RAB38	rs16913634	0.808	FTD-BV 2014	rs16913634	0.0011	0.0616	0.00156	0.0349	0.208
22	rs6455991	Excitatory_Neurons	HLA-region	rs2296508	0.849	HL 2022	rs2296508	0.0464	0.000874	0.94	0.82	0.0217
23	rs12373078	Astrocytes	NPIPB13	rs8048666	0.963	HV L 2023	rs8048666	0.0142	9.05e-05	0.0319	0.905	0.31
24	rs12373078	Excitatory_Neurons	NPIPB13	rs8048666	0.962	HV L 2023	rs8048666	0.00137	8.12e-05	0.241	0.0573	0.0573
25	rs10277119	Excitatory_Neurons	ZNF786	rs12672745	0.822	HV L 2023	rs12672745	0.0136	1.45e-08	0.513	0.0351	0.43
26	rs12373078	Inhibitory_Neurons	NPIPB13	rs8048666	0.924	HV L 2023	rs8048666	0.00179	0.019	0.161	0.0442	0.165
27	rs12373078	Microglia	NPIPB13	rs12373113	0.897	HV L 2023	rs12373113	0.029	0.0103	0.269	0.905	0.0612
28	rs12373078	OPCs	NPIPB13	rs8050176	0.939	HV L 2023	rs8050176	0.0488	8.09e-05	0.249	0.149	0.656
29	rs12373078	Oligodendrocytes	NPIPB13	rs8050176	0.955	HV L 2023	rs8050176	0.00179	4.14e-11	0.0456	0.28	0.141
30	rs4787495	Astrocytes	NPIPB13	rs8048666	0.918	HV R 2023	rs8048666	0.0142	9.05e-05	0.0319	0.905	0.31
31	rs4787495	Excitatory_Neurons	NPIPB13	rs8048666	0.916	HV R 2023	rs8048666	0.00137	8.12e-05	0.241	0.0573	0.0573
32	rs4787495	Inhibitory_Neurons	NPIPB13	rs8048666	0.866	HV R 2023	rs8048666	0.00179	0.019	0.161	0.0442	0.165
33	rs4787495	Microglia	NPIPB13	rs12373113	0.904	HV R 2023	rs12373113	0.029	0.0103	0.269	0.905	0.0612
34	rs4787495	OPCs	INO80E	rs4787495	0.803	HV R 2023	rs4787495	0.0338	0.361	0.0541	0.857	0.0775
35	rs4787495	OPCs	NPIPB13	rs8050176	0.852	HV R 2023	rs8050176	0.0488	8.09e-05	0.249	0.149	0.656
36	rs4787495	Oligodendrocytes	NPIPB13	rs8050176	0.89	HV R 2023	rs8050176	0.00179	4.14e-11	0.0456	0.28	0.141
37	rs112538459	Oligodendrocytes	MAPT-region	rs112538459	1	ICV 2016	rs112538459	0.0109	2.97e-08	0.228	0.0182	0.0539
38	rs11605348	Astrocytes	C1QTNF4	rs11605348	0.874	INT 2018	rs11605348	0.000716	0.00287	0.209	0.0913	0.0342
39	rs1962047	Astrocytes	EEF1AKMT3	rs1962047	0.948	INT 2018	rs1962047	0.000464	0.0018	0.0267	0.188	0.116
40	rs1057687	Astrocytes	HABP4	rs7871404	0.898	INT 2018	rs7871404	0.00889	7.19e-07	0.297	0.00992	0.652
41	rs1280049	Astrocytes	HLA-region	rs1280049	0.977	INT 2018	rs1280049	0.0138	3.2e-05	0.0649	0.023	0.942
42	rs5750830	Astrocytes	MGAT3	rs4821897	0.925	INT 2018	rs4821897	0.0244	0.0313	0.0105	0.369	0.358
43	rs11605348	Astrocytes	MTCH2	rs11605348	0.924	INT 2018	rs11605348	0.0234	3.15e-05	0.33	0.408	0.0101
44	rs2836921	Astrocytes	PSMG1	rs2836921	0.836	INT 2018	rs2836921	0.00605	0.0268	0.128	0.0663	0.477
45	rs2836921	Excitatory_Neurons	BRWD1	rs2836921	0.905	INT 2018	rs2836921	0.000689	0.000199	0.241	0.114	0.0156
46	rs2450333	Excitatory_Neurons	DBN1	rs163199	0.978	INT 2018	rs163199	0.0014	3.24e-08	0.00236	0.976	0.274
47	rs11605348	Excitatory_Neurons	MTCH2	rs12363232	0.952	INT 2018	rs12363232	0.000177	7.62e-09	0.000856	0.867	0.25
48	rs2450333	Inhibitory_Neurons	DBN1	rs163199	0.806	INT 2018	rs163199	0.000473	0.000316	0.00209	0.514	0.493
49	rs11605348	Inhibitory_Neurons	MTCH2	rs11605348	0.956	INT 2018	rs11605348	0.000924	2.29e-05	0.0336	0.216	0.161
50	rs73068339	Inhibitory_Neurons	ZNF446	rs73066206	0.871	INT 2018	rs73066206	0.00318	1.01e-07	0.00233	0.266	0.24
51	rs11605348	OPCs	MTCH2	rs35184771	0.957	INT 2018	rs35184771	0.000862	0.00501	0.00257	0.734	0.5
52	rs10917152	Oligodendrocytes	CDC42	rs10917152	0.982	INT 2018	rs10917152	0.00708	0.00019	0.936	0.0076	0.572
53	rs1007934	Oligodendrocytes	HEATR4	rs17182055	0.846	INT 2018	rs17182055	0.00283	2.61e-06	0.00609	0.234	0.0288
54	rs17698176	Oligodendrocytes	MAPT-region	rs17698176	0.999	INT 2018	rs17698176	0.00766	6.48e-15	0.00448	0.31	0.875
55	rs2008514	Oligodendrocytes	NPIPB9	rs8049439	0.88	INT 2018	rs8049439	0.000648	1.33e-16	0.0375	0.184	0.169
56	rs144026674	Oligodendrocytes	PAK4	rs8106725	0.853	INT 2018	rs8106725	0.039	0.0256	0.188	0.3	0.177
57	rs62266110	Oligodendrocytes	STX19	rs7432837	0.819	INT 2018	rs7432837	0.00196	1.8e-14	0.0193	0.709	0.188
58	rs17698176	Pericytes	MAPT-region	rs17698176	0.93	INT 2018	rs17698176	0.0214	0.000275	0.0374	0.461	0.13
59	rs7687945	Astrocytes	SNCA	rs1442135	0.926	LBD 2021	rs1442135	5.64e-06	6.92e-05	0.00351	0.0205	0.0863
60	rs7628207	Astrocytes	GMPPB	rs7628207	0.888	MCP 2019	rs7628207	0.00128	1.24e-07	0.00112	0.187	0.822
61	rs62263345	Excitatory_Neurons	LINC00635	rs62263345	0.887	MCP 2019	rs62263345	0.0163	2.36e-06	0.0304	0.0494	0.174
62	rs10913112	Astrocytes	COP1	rs4526571	0.847	MDD 2019	rs4526571	0.0387	0.000111	0.0212	0.204	0.873
63	rs7617480	Astrocytes	DALRD3	rs2029591	0.856	MDD 2019	rs2029591	0.00275	1.22e-06	0.0155	0.0119	0.0506
64	rs13037326	Excitatory_Neurons	SLC12A5	rs13037326	0.998	MDD 2019	rs13037326	0.00044	1.25e-06	0.00562	0.7	0.183
65	rs3099439	Oligodendrocytes	LINC02060	rs3099439	0.949	MDD 2019	rs3099439	0.00918	0.0539	0.261	0.0556	0.532
66	rs57116599	Astrocytes	ANAPC1	rs72823439	0.912	MS 2019	rs72823439	0.00685	0.00511	0.127	0.275	0.162
67	rs3809627	Astrocytes	KCTD13	rs12932403	0.96	MS 2019	rs12932403	0.00242	0.00149	0.501	0.00596	0.0314
68	rs2248137	Excitatory_Neurons	CYP24A1	rs2248137	0.998	MS 2019	rs2248137	0.00642	2.98e-22	0.00399	0.255	0.153
69	rs701006	Excitatory_Neurons	EEF1AKMT3	rs11172335	0.923	MS 2019	rs11172335	2.4e-08	3.58e-07	0.00301	0.00766	0.0638
70	rs6032662	Excitatory_Neurons	SLC12A5	rs12624433	0.984	MS 2019	rs12624433	0.000338	6.12e-07	0.00423	0.758	0.199
71	rs12147246	Excitatory_Neurons	TRAF3	rs12147246	0.974	MS 2019	rs12147246	0.0334	1.65e-09	0.0147	0.564	0.466
72	rs11079784	Microglia	TBKBP1	rs11079784	0.868	MS 2019	rs11079784	0.00271	0.0428	0.214	0.00292	0.987
73	rs56232455	Oligodendrocytes	IFITM3	rs11246067	0.929	MS 2019	rs11246067	0.0159	2.2e-06	0.012	0.084	0.404
74	rs11039348	Astrocytes	C1QTNF4	rs11605348	0.832	NDD 2023	rs11605348	0.000716	0.00287	0.209	0.0913	0.0342
75	rs199449	Astrocytes	MAPT-region	rs199451	0.919	NDD 2023	rs199451	8.15e-13	4.44e-09	2.05e-05	0.624	8.72e-05
76	rs11039348	Astrocytes	MTCH2	rs11605348	0.867	NDD 2023	rs11605348	0.0234	3.15e-05	0.33	0.408	0.0101
77	rs11039348	Excitatory_Neurons	MTCH2	rs10838738	0.896	NDD 2023	rs10838738	0.00013	1.01e-08	0.000637	0.913	0.227
78	rs11039348	Inhibitory_Neurons	MTCH2	rs1317149	0.909	NDD 2023	rs1317149	0.00105	1.17e-05	0.0531	0.185	0.123
79	rs6661489	OPCs	CR2	rs6661489	0.956	NDD 2023	rs6661489	0.00966	0.000127	0.0847	0.103	0.218
80	rs199449	OPCs	MAPT-region	rs199525	0.92	NDD 2023	rs199525	8.92e-11	2.62e-08	0.000129	0.487	0.000243
81	rs11039348	OPCs	MTCH2	rs35184771	0.917	NDD 2023	rs35184771	0.000862	0.00501	0.00257	0.734	0.5
82	rs199449	Oligodendrocytes	MAPT-region	rs199526	0.939	NDD 2023	rs199526	4.24e-11	2.65e-09	8.57e-05	0.819	0.000148
83	rs199449	Pericytes	MAPT-region	rs199526	0.893	NDD 2023	rs199526	1.82e-06	0.00191	0.0913	0.921	1.1e-05
84	rs6791611	Excitatory_Neurons	PCCB	rs10935184	0.91	NEUR 2017	rs10935184	0.00109	3.13e-05	0.0199	0.448	0.17
85	rs1870293	Excitatory_Neurons	PRSS8	rs8061047	0.864	NEUR 2017	rs8061047	0.000122	0.00224	0.0202	0.0276	0.983
86	rs6606710	Microglia	MYO1H	rs11608355	0.824	NEUR 2017	rs11608355	0.0354	0.000603	0.0914	0.713	0.0983
87	rs1870293	OPCs	BCL7C	rs11864839	0.835	NEUR 2017	rs11864839	0.0316	9.2e-06	0.106	0.0419	0.0835
88	rs7596872	Astrocytes	EFEMP1	rs78857879	0.984	PVS 2023	rs78857879	0.00604	0.00642	0.132	0.0403	0.203
89	rs4678162	Oligodendrocytes	ITGB5	rs4678162	0.906	PVS 2023	rs4678162	0.0419	0.00102	0.742	0.5	0.0358
90	rs1987471	Oligodendrocytes	NPIPB9	rs62037364	0.893	SCV 2019	rs62037364	0.000301	1.29e-17	0.0469	0.171	0.0695
91	rs12713008	Astrocytes	FOXN2	rs79073127	0.986	SCZ 2021	rs79073127	0.0241	7.84e-07	0.0108	0.175	0.529
92	rs9461856	Astrocytes	HLA-region	rs113913737	0.974	SCZ 2021	rs113913737	0.0284	1.26e-26	0.524	0.2	0.0865
93	rs9545047	Astrocytes	LINC01068	rs9574422	0.906	SCZ 2021	rs9574422	0.00328	0.0176	0.01	0.0175	0.104
94	rs10957321	Excitatory_Neurons	CYP7B1	rs10957321	0.967	SCZ 2021	rs10957321	0.00424	2.46e-10	0.792	0.44	0.00284
95	rs7432375	Excitatory_Neurons	PCCB	rs7432375	0.944	SCZ 2021	rs7432375	0.00381	1.39e-05	0.0453	0.401	0.155
96	rs9607782	Excitatory_Neurons	SLC25A17	rs9607782	0.801	SCZ 2021	rs9607782	0.00132	0.852	0.0384	0.0143	0.00623
97	rs2929278	Excitatory_Neurons	STRC	rs8034451	0.85	SCZ 2021	rs8034451	0.000962	2.85e-11	0.424	0.00549	0.939
98	rs75968099	Excitatory_Neurons	TRANK1	rs3732385	0.837	SCZ 2021	rs3732385	0.00571	0.000218	0.277	0.155	0.055
99	rs72986630	Excitatory_Neurons	ZNF823	rs72986630	1	SCZ 2021	rs72986630	0.00355	0.000209	0.134	0.185	0.128
100	rs7575796	Microglia	ANKRD36	rs78783493	0.99	SCZ 2021	rs78783493	0.00567	8.33e-07	0.00904	0.482	0.0497
101	rs9461856	Microglia	HLA-region	rs75301392	0.966	SCZ 2021	rs75301392	0.00011	7.75e-15	0.000175	0.237	0.391
102	rs9545047	Microglia	LINC01068	rs9545047	0.868	SCZ 2021	rs9545047	0.000136	0.758	0.00025	0.0711	0.558
103	rs77502336	Microglia	SCN3B	rs77502336	0.912	SCZ 2021	rs77502336	0.0208	0.00302	0.07	0.51	0.179
104	rs9461856	OPCs	HLA-region	rs113913737	0.974	SCZ 2021	rs113913737	0.0441	1.67e-06	0.299	0.602	0.0622
105	rs2532240	OPCs	MAPT-region	rs3874943	0.83	SCZ 2021	rs3874943	0.000794	3.05e-08	0.238	0.398	0.00559
106	rs61828917	Oligodendrocytes	ANKRD45	rs12059094	0.833	SCZ 2021	rs12059094	0.0186	0.000686	0.167	0.442	0.101
107	rs6588168	Oligodendrocytes	DNAJC6	rs6588168	0.857	SCZ 2021	rs6588168	0.0193	0.00832	0.165	0.108	0.92
108	rs112863520	Microglia	HLA-region	rs885945	0.967	SD 2019	rs885945	0.00197	0.00032	0.903	0.00245	0.903
109	rs205024	Oligodendrocytes	SHISA6	rs205024	0.935	SD 2019	rs205024	0.00289	0.016	0.00448	0.511	0.0548
110	rs56026232	Endothelial_cells	MAPT-region	rs62063281	0.943	THV 2021	rs62063281	0.0258	6.64e-20	0.962	0.0105	0.535
111	rs56026232	Excitatory_Neurons	MAPT-region	rs2532269	0.913	THV 2021	rs2532269	0.000291	3.61e-38	0.555	0.000431	0.964
112	rs56026232	Inhibitory_Neurons	MAPT-region	rs2532269	0.921	THV 2021	rs2532269	9.47e-05	8.06e-40	0.392	0.000128	0.592
113	rs56026232	Microglia	MAPT-region	rs60814418	0.949	THV 2021	rs60814418	0.0481	1.1e-17	0.313	0.0298	0.84
114	rs56026232	OPCs	MAPT-region	rs2532269	0.919	THV 2021	rs2532269	1e-07	6.88e-50	0.0974	1.72e-06	0.723
115	rs56026232	Oligodendrocytes	MAPT-region	rs2532269	0.922	THV 2021	rs2532269	0.000538	7.23e-38	0.459	0.000928	0.643
116	rs56026232	Pericytes	MAPT-region	rs12373168	0.919	THV 2021	rs12373168	2.54e-05	0.00727	0.102	0.258	0.000189
117	rs3783334	Astrocytes	BEGAIN	rs1957412	0.808	WMH 2020	rs1957412	0.0441	0.00159	0.337	0.124	0.335
118	rs17576323	Astrocytes	CALCRL	rs8176583	0.911	WMH 2020	rs8176583	0.00119	2.57e-08	0.0464	0.0323	0.235
