# Supplementary material for: Cell state-dependent allelic effects and contextual Mendelian randomization analysis for human brain phenotypes
Source: Nat Genet. 2025 Jan 10;57(2):358–68. doi: 10.1038/s41588-024-02050-9 (PMC11821528; doi:10.1038/s41588-024-02050-9)
Supplement: Supplementary file 9 — cis-eQTL discovery in eight major brain cell types, restricted to control individuals (n = 183; FDR < 5%). Each tab represents a cell type. [file 41588_2024_2050_MOESM9_ESM.xlsx]

## Sheet: Astrocytes
Supplementary Table 6: cis-eQTL discovery in 8 major brain cell types on control only samples (n = 183), filtered to < 5% FDR. Each Excel sheet contains associations for the top SNP per gene in each cell-type. The p-values are computed by MatrixEQTL by fitting linear models on SNP-gene associations, on which FDR is calculated.
	SNP	Gene	t-statistic	p-value	FDR	Beta	Std. Error	F-statistic
1	rs11601737	APIP	-16.0767	2.68276e-31	6.61603e-25	-0.743014	0.0462167	258.462
2	rs55889548	LDHC	-15.5083	4.68801e-30	3.91585e-24	-1.33181	0.0858773	240.509
3	rs12225372	XRRA1	-15.1312	3.19455e-29	1.54076e-23	-0.642774	0.04248	228.953
4	rs393329	NPIPB2	13.6314	7.67957e-26	2.72289e-20	0.800124	0.058697	185.816
5	rs6007595	FAM118A	13.2534	5.66148e-25	1.5538e-19	0.841605	0.0635013	175.651
6	rs4920040	U2AF1	13.0652	1.53743e-24	4.00184e-19	0.872967	0.0668164	170.698
7	rs2532235	KANSL1	-12.9599	2.69205e-24	6.92123e-19	-1.331	0.102701	167.958
8	rs958325	PPM1K-DT	-12.8043	6.17006e-24	1.14343e-18	-0.776319	0.0606296	163.95
9	rs73396800	HLA-DMA	-12.8006	6.29291e-24	1.14343e-18	-1.1747	0.091769	163.855
10	rs11249686	FAM153A	-12.4595	3.90284e-23	6.51407e-18	-0.852301	0.0684057	155.239
11	rs6518345	PWP2	-12.3705	6.29266e-23	1.04233e-17	-0.931331	0.0752867	153.028
12	rs11576769	LINC02608	-12.3193	8.28284e-23	1.30289e-17	-1.20875	0.0981188	151.765
13	rs12775501	FAS	11.6181	3.63008e-21	2.23993e-16	0.794971	0.0684255	134.979
14	rs34692381	FREM2	11.4123	1.10575e-20	4.19253e-16	0.738412	0.0647034	130.24
15	rs67904412	GLIPR1L2	11.0171	9.42042e-20	2.64183e-15	0.526437	0.0477835	121.377
16	rs2416548	LINC01252	10.6392	7.33068e-19	1.89684e-14	0.665029	0.0625072	113.193
17	rs62063281	LRRC37A2	-10.5611	1.12045e-18	2.87989e-14	-0.851027	0.0805813	111.537
18	rs55794721	RHD	10.2294	6.78687e-18	1.62711e-13	0.821572	0.0803151	104.64
19	rs7187976	KNOP1	-9.89701	4.11651e-17	6.76738e-13	-0.979216	0.0989406	97.9508
20	rs3095312	PSORS1C1	-9.76325	8.49513e-17	1.18333e-12	-0.776238	0.0795061	95.321
21	rs1595121	PLD5	-9.74334	9.46181e-17	1.30881e-12	-0.872977	0.0895974	94.9326
22	rs61008038	DDX11	9.67331	1.38214e-16	1.8639e-12	0.474392	0.0490413	93.5728
23	rs4103004	EFHB	-9.60854	1.96178e-16	2.61973e-12	-0.58038	0.0604025	92.3241
24	rs13161048	ABLIM3	9.56444	2.48986e-16	3.31479e-12	0.729306	0.0762519	91.4785
25	rs4590214	ATP10B	9.56141	2.53098e-16	3.35118e-12	0.756435	0.0791133	91.4205
26	rs1494812	TESK2	-9.53187	2.96893e-16	3.91446e-12	-0.651262	0.0683247	90.8565
27	rs2465654	POU2F3	-9.49318	3.65894e-16	4.78787e-12	-1.2236	0.128892	90.1204
28	rs11683920	ANKRD36B	9.4834	3.85727e-16	4.95426e-12	0.421721	0.0444694	89.9349
29	rs11161508	MCOLN2	-9.39606	6.17968e-16	7.83437e-12	-0.755803	0.0804383	88.286
30	rs6437374	ACAP2	9.35072	7.89141e-16	9.92769e-12	0.86639	0.0926549	87.4359
31	rs13408170	RGPD8	-9.30359	1.01731e-15	1.27541e-11	-0.528002	0.0567526	86.5567
32	rs7321596	CCDC122	9.23514	1.47065e-15	1.82459e-11	0.585818	0.0634336	85.2879
33	rs75774622	ZNF534	-9.23332	1.48517e-15	1.84155e-11	-0.871329	0.0943679	85.2542
34	rs36053285	LINS1	9.17957	1.98321e-15	2.43836e-11	0.454269	0.049487	84.2644
35	rs34414864	LINC01954	-9.09698	3.0913e-15	3.78657e-11	-0.76096	0.0836498	82.755
36	rs9934565	KLHDC4	-9.02905	4.45137e-15	5.31169e-11	-0.369969	0.0409754	81.5238
37	rs1693551	SNX31	-8.83126	1.28392e-14	1.4827e-10	-0.769409	0.0871233	77.9912
38	rs567289	NSUN2	8.82927	1.29769e-14	1.49834e-10	0.516358	0.0584825	77.9559
39	rs4863780	LINC00499	-8.80605	1.46907e-14	1.68879e-10	-0.978614	0.11113	77.5466
40	rs7012815	TBC1D31	-8.77148	1.76704e-14	2.01929e-10	-0.337999	0.0385338	76.9389
41	rs6547758	THNSL2	-8.72315	2.28704e-14	2.57805e-10	-0.797049	0.0913718	76.0933
42	rs1901	C3orf20	8.70994	2.45389e-14	2.76138e-10	0.62521	0.0717811	75.8631
43	rs62063281	LRRC37A	-8.58756	4.70866e-14	5.19879e-10	-0.759977	0.0884974	73.7463
44	rs12763624	ANXA11	8.44774	9.89279e-14	1.08296e-09	0.449907	0.0532577	71.3642
45	rs56692845	APOLD1	8.41694	1.16459e-13	1.26453e-09	0.637769	0.075772	70.8449
46	rs2075465	ROGDI	8.38447	1.38306e-13	1.49753e-09	0.44823	0.0534596	70.2993
47	rs1090510	RAD21L1	-8.30378	2.11874e-13	2.2798e-09	-0.694229	0.083604	68.9528
48	rs9941087	HP	-8.29961	2.16592e-13	2.3298e-09	-0.769822	0.092754	68.8835
49	rs1904695	PRKG1	8.27721	2.43774e-13	2.61789e-09	0.780744	0.0943245	68.5122
50	rs1809148	NAPRT	8.25361	2.76095e-13	2.93568e-09	0.64336	0.077949	68.122
51	rs10840114	TRIM66	-8.24737	2.85328e-13	3.03287e-09	-0.342809	0.0415659	68.0191
52	rs7524554	COLGALT2	-8.21611	3.36424e-13	3.56905e-09	-0.389351	0.0473887	67.5044
53	rs4148876	HLA-DOB	-8.18987	3.86253e-13	4.0648e-09	-1.19353	0.145733	67.074
54	rs2541508	EMP2	8.11935	5.59628e-13	5.84713e-09	0.569167	0.0701	65.9239
55	rs9438393	PM20D1	-8.08717	6.62637e-13	6.9025e-09	-0.457319	0.0565488	65.4023
56	rs11541908	TPM2	8.0642	7.47477e-13	7.66563e-09	0.557842	0.0691751	65.0313
57	rs967287	LINC01876	8.04173	8.40915e-13	8.54119e-09	0.636383	0.0791351	64.6694
58	rs170094	DGKB	8.03761	8.59254e-13	8.72476e-09	0.582284	0.0724449	64.6032
59	rs11025525	HTATIP2	-7.98236	1.14739e-12	1.15716e-08	-0.536183	0.0671709	63.7181
60	rs56259905	KLRC1	-7.96041	1.28689e-12	1.18974e-08	-1.01533	0.127547	63.3682
61	rs9607819	CSDC2	-7.89459	1.81453e-12	1.66001e-08	-0.775	0.0981685	62.3246
62	rs2285089	FBXO7	-7.88239	1.93364e-12	1.7379e-08	-0.335916	0.042616	62.1321
63	rs11700479	COL6A2	-7.85845	2.19057e-12	1.7379e-08	-0.549053	0.0698679	61.7552
64	rs6786821	PXYLP1	-7.82923	2.55034e-12	1.97997e-08	-0.431815	0.0551542	61.2969
65	rs8097892	MPPE1	7.81044	2.8122e-12	2.15797e-08	0.301887	0.0386517	61.0029
66	rs4543780	FAM89A	7.80138	2.9478e-12	2.24731e-08	0.674375	0.0864431	60.8615
67	rs79456825	DBF4B	7.74906	3.86775e-12	2.90309e-08	0.491233	0.0633926	60.048
68	rs982565	RIMS1	-7.74761	3.89693e-12	2.92399e-08	-0.584847	0.0754873	60.0255
69	rs4789840	FN3K	7.73658	4.12632e-12	3.09222e-08	0.498859	0.0644805	59.8547
70	rs11203989	TRMT9B	-7.72692	4.33821e-12	3.24064e-08	-0.843599	0.109177	59.7054
71	rs709933	SNORC	-7.72089	4.47609e-12	3.33794e-08	-0.455065	0.0589394	59.6121
72	rs112148182	RYR1	7.69259	5.18259e-12	3.84599e-08	0.719634	0.093549	59.1759
73	rs13279011	GSDMD	-7.66581	5.95253e-12	4.38709e-08	-0.543946	0.0709574	58.7647
74	rs9535526	RNASEH2B	-7.6371	6.9047e-12	5.07175e-08	-0.327372	0.042866	58.3253
75	rs168182	EPB41L4A	7.58157	9.19553e-12	6.68186e-08	0.625142	0.0824555	57.4802
76	rs6673477	CCDC163	7.57596	9.46502e-12	6.8754e-08	0.633601	0.0836331	57.3952
77	rs11101985	GSTM5	7.53933	1.14294e-11	8.243e-08	0.649852	0.086195	56.8415
78	rs9498177	UST	-7.53287	1.18156e-11	8.48792e-08	-0.615844	0.0817542	56.7442
79	rs7571686	TOGARAM2	7.50863	1.33837e-11	9.5934e-08	0.504811	0.0672307	56.3795
80	rs1591364	DNAJC6	7.50266	1.38004e-11	9.84477e-08	0.388883	0.0518327	56.2899
81	rs4267967	ALDH8A1	7.44689	1.83726e-11	1.29976e-07	0.469115	0.0629948	55.4562
82	rs3859068	EXOSC6	7.44375	1.86706e-11	1.32055e-07	0.285275	0.0383241	55.4094
83	rs6438652	IQCB1	-7.40492	2.27765e-11	1.60456e-07	-0.264805	0.0357606	54.8329
84	rs4984814	BAIAP3	-7.3973	2.36818e-11	1.66565e-07	-0.432121	0.0584161	54.7201
85	rs11150881	C17orf97	-7.37759	2.61918e-11	1.83003e-07	-0.549404	0.0744693	54.4289
86	rs113745104	CCZ1B	7.37575	2.64396e-11	1.84635e-07	0.748193	0.10144	54.4017
87	rs61848475	LINC02652	-7.35531	2.93484e-11	2.04317e-07	-0.573686	0.0779961	54.1006
88	rs7110238	SAAL1	7.33483	3.25811e-11	2.25984e-07	0.34212	0.0466432	53.7997
89	rs1290616	CYP4F3	7.31051	3.68805e-11	2.54915e-07	0.488564	0.0668304	53.4435
90	rs7228400	CCBE1	-7.28944	4.10566e-11	2.83212e-07	-0.700414	0.0960861	53.1359
91	rs12142098	DAB1	-7.26817	4.57477e-11	3.12029e-07	-0.525643	0.0723212	52.8263
92	rs28469174	STEAP2	7.2544	4.90645e-11	3.31309e-07	0.40912	0.0563962	52.6263
93	rs10807926	ADCY1	-7.23813	5.32887e-11	3.56676e-07	-0.479532	0.0662507	52.3906
94	rs1222204	ARL14EP	-7.22639	5.65612e-11	3.73999e-07	-0.276039	0.0381987	52.2207
95	rs17144112	MIR4300HG	-7.22502	5.69556e-11	3.7657e-07	-1.11499	0.154324	52.2009
96	rs1430337	LRMDA	7.17381	7.38318e-11	4.81213e-07	0.837452	0.116737	51.4635
97	rs7434768	LINC02475	-7.16527	7.70907e-11	5.01955e-07	-1.03058	0.14383	51.3411
98	rs607101	SLC25A24	7.14406	8.5815e-11	5.56111e-07	0.565127	0.0791044	51.0377
99	rs7847302	SPATA6L	7.11182	1.00991e-10	6.48943e-07	0.450641	0.0633651	50.5779
100	rs3198697	NPIPA5	-7.10833	1.0278e-10	6.60182e-07	-0.556872	0.0783406	50.5284
101	rs1032392	FSTL5	7.10216	1.06029e-10	6.80119e-07	0.544819	0.0767118	50.4407
102	rs302558	KIF6	7.0789	1.19218e-10	7.62553e-07	0.526013	0.0743071	50.1109
103	rs2663528	MIR4713HG	7.06635	1.26997e-10	8.07897e-07	0.492542	0.0697025	49.9333
104	rs13001657	RPIA	-7.01863	1.61431e-10	1.01336e-06	-0.404782	0.0576725	49.2612
105	rs10820973	CENPP	-7.00404	1.73699e-10	1.08263e-06	-0.530921	0.0758022	49.0565
106	rs34365165	SLC5A11	-6.96913	2.06915e-10	1.28478e-06	-0.635388	0.0911717	48.5688
107	rs72609904	TNFRSF10C	-6.95493	2.22164e-10	1.37439e-06	-0.903306	0.12988	48.371
108	rs17553284	DNAJC15	6.93347	2.47328e-10	1.52546e-06	0.305194	0.0440175	48.073
109	rs35832694	LONP1	6.8562	3.63632e-10	2.20383e-06	0.338721	0.0494037	47.0075
110	rs113956795	WT1	-6.83306	4.07992e-10	2.45184e-06	-1.24929	0.18283	46.6907
111	rs9461443	ZSCAN31	-6.80846	4.61009e-10	2.75606e-06	-0.524552	0.0770442	46.3552
112	rs7900562	PTER	6.8041	4.71116e-10	2.80829e-06	0.487922	0.0717101	46.2957
113	rs786399	MPP7	6.78905	5.07619e-10	3.00784e-06	0.513957	0.0757039	46.0912
114	rs4904944	RIN3	6.78422	5.19913e-10	3.07707e-06	0.343104	0.0505738	46.0257
115	rs62526622	DSCC1	6.76882	5.61143e-10	3.3035e-06	0.524942	0.077553	45.8169
116	rs7261820	ERGIC3	-6.75616	5.97453e-10	3.49561e-06	-0.467066	0.069132	45.6457
117	rs3874639	TPSD1	-6.74062	6.45173e-10	3.76508e-06	-0.679596	0.100821	45.436
118	rs12141472	SPATA1	6.71742	7.23526e-10	4.14453e-06	0.628523	0.0935661	45.1238
119	rs12514010	FABP6	-6.70934	7.52988e-10	4.30878e-06	-0.61175	0.0911789	45.0152
120	rs10929524	LINC00299	6.7062	7.64729e-10	4.37444e-06	0.618804	0.0922734	44.9732
121	rs11144225	NMRK1	6.70483	7.69927e-10	4.40379e-06	0.439569	0.06556	44.9547
122	rs1386504	WFDC10B	-6.66958	9.16018e-10	5.21393e-06	-0.457657	0.0686186	44.4833
123	rs71416844	CEP128	-6.6631	9.45699e-10	5.37122e-06	-0.663282	0.0995456	44.3969
124	rs77603042	GAS8	-6.66291	9.46569e-10	5.37476e-06	-0.489703	0.0734968	44.3944
125	rs2278043	TAF1C	6.64964	1.01044e-09	5.72061e-06	0.308062	0.0463276	44.2177
126	rs7238175	ARHGAP28	-6.63352	1.09375e-09	6.15509e-06	-0.420104	0.0633305	44.0036
127	rs62376847	CAMK4	6.63252	1.09914e-09	6.18011e-06	0.421471	0.0635462	43.9903
128	rs271760	LINC01354	6.62999	1.1129e-09	6.25531e-06	0.494116	0.0745275	43.9567
129	rs2411530	FRG1-DT	-6.58527	1.38581e-09	7.72312e-06	-0.330998	0.0502634	43.3657
130	rs139950012	SAXO2	-6.55161	1.6339e-09	8.97175e-06	-0.471733	0.0720026	42.9236
131	rs12366	LINC01291	-6.54204	1.71207e-09	9.39055e-06	-0.603357	0.0922276	42.7983
132	rs237897	OXTR	6.53162	1.80142e-09	9.83046e-06	0.666128	0.101985	42.6621
133	rs9264664	HLA-C	6.53111	1.80597e-09	9.85201e-06	0.422816	0.0647388	42.6553
134	rs3752962	DPH1	6.50921	2.00951e-09	1.08389e-05	0.494188	0.0759213	42.3698
135	rs2274735	SPATA7	6.50887	2.01286e-09	1.08543e-05	0.319127	0.0490296	42.3654
136	rs11222385	SNX19	-6.50402	2.06098e-09	1.11092e-05	-0.841767	0.129423	42.3023
137	rs4844613	NBPF26	-6.50062	2.09535e-09	1.12843e-05	-0.667461	0.102676	42.2581
138	rs7908468	SFTPD	-6.48017	2.31468e-09	1.22949e-05	-0.429564	0.066289	41.9926
139	rs11170631	ATP5MC2	-6.44033	2.80903e-09	1.46572e-05	-0.30801	0.0478251	41.4778
140	rs6784328	LINC02021	6.43223	2.9216e-09	1.51794e-05	0.385568	0.0599431	41.3736
141	rs4316951	DNAH7	-6.42173	3.07412e-09	1.58737e-05	-0.639858	0.0996395	41.2386
142	rs1986761	MGAM	6.41398	3.19171e-09	1.64178e-05	0.397867	0.0620312	41.1392
143	rs10961636	ZDHHC21	6.39902	3.43146e-09	1.76094e-05	0.409153	0.0639399	40.9475
144	rs520218	NAPG	6.39629	3.47716e-09	1.78119e-05	0.17506	0.0273689	40.9125
145	rs3936325	TNFAIP6	-6.38236	3.71943e-09	1.89773e-05	-0.645016	0.101062	40.7345
146	rs1092502	RANBP17	-6.37418	3.86921e-09	1.97063e-05	-0.430247	0.0674983	40.6302
147	rs3746983	LINC00334	-6.3534	4.27754e-09	2.16131e-05	-0.834622	0.131366	40.3657
148	rs11046118	SPX	-6.34155	4.52892e-09	2.28392e-05	-0.561247	0.0885031	40.2153
149	rs9890200	SPATA20	6.32436	4.91983e-09	2.45894e-05	0.335046	0.052977	39.9976
150	rs12992288	ITGAV	6.32187	4.97911e-09	2.48554e-05	0.620269	0.0981147	39.9661
151	rs7246400	ZNF100	6.30882	5.30184e-09	2.64182e-05	0.285482	0.0452512	39.8012
152	rs6512133	ZNF266	-6.29514	5.6622e-09	2.78646e-05	-0.253497	0.0402687	39.6287
153	rs905563	TRPV3	6.28766	5.86928e-09	2.8862e-05	0.475922	0.0756915	39.5346
154	rs73302946	TBC1D3D	-6.27583	6.21216e-09	3.05115e-05	-1.17599	0.187383	39.386
155	rs234713	CBS	6.27195	6.32871e-09	3.10607e-05	0.47703	0.0760576	39.3374
156	rs3110823	STMP1	-6.25415	6.89213e-09	3.36955e-05	-0.307743	0.0492062	39.1144
157	rs4652366	AXDND1	-6.25292	6.93305e-09	3.38771e-05	-0.314059	0.050226	39.099
158	rs6747623	GAL3ST2	-6.25023	7.02285e-09	3.42853e-05	-0.535566	0.0856874	39.0654
159	rs4790510	SPATA22	-6.17725	9.95093e-09	4.67733e-05	-0.54352	0.0879874	38.1585
160	rs67875841	APBA2	6.16981	1.03101e-08	4.82988e-05	0.620539	0.100577	38.0665
161	rs2357894	VXN	6.15145	1.12507e-08	5.24764e-05	0.263231	0.0427918	37.8404
162	rs4334322	RFWD3	-6.1292	1.25047e-08	5.7955e-05	-0.575789	0.0939419	37.5671
163	rs79421387	TEAD2	-6.11779	1.32004e-08	6.08953e-05	-0.629317	0.102867	37.4273
164	rs217219	MRPL23	6.10143	1.42643e-08	6.55679e-05	0.547872	0.0897941	37.2274
165	rs4982246	PPP2R3C	-6.09988	1.43693e-08	6.60364e-05	-0.266272	0.0436521	37.2085
166	rs16970633	DISP2	-6.09889	1.4437e-08	6.62687e-05	-0.521848	0.0855645	37.1964
167	rs732661	XYLT2	6.09478	1.47205e-08	6.75275e-05	0.301855	0.0495268	37.1463
168	rs58269521	MXRA7	-6.06644	1.68312e-08	7.67698e-05	-0.441132	0.0727168	36.8017
169	rs11676272	ADCY3	6.05974	1.73721e-08	7.89842e-05	0.316514	0.0522324	36.7204
170	rs8106090	ZNF404	6.05388	1.78587e-08	8.10004e-05	0.31043	0.0512778	36.6495
171	rs2656870	APC2	-6.05293	1.79392e-08	8.13539e-05	-0.596555	0.0985564	36.638
172	rs10865941	LTF	-6.04478	1.86425e-08	8.44619e-05	-0.449176	0.0743081	36.5393
173	rs4253273	F11	6.04466	1.86526e-08	8.44666e-05	0.418077	0.0691647	36.5379
174	rs57682978	CPSF4L	6.03101	1.98919e-08	8.93691e-05	0.465001	0.0771016	36.3731
175	rs2076765	TRIM29	6.02225	2.07299e-08	9.29497e-05	0.419535	0.0696641	36.2674
176	rs719454	SAMD5	-6	2.30157e-08	0.000102854	-0.511415	0.0852358	36
177	rs4984673	WFIKKN1	-5.99731	2.33084e-08	0.000104112	-0.477401	0.0796024	35.9677
178	rs80050626	RTN4RL1	-5.99578	2.34769e-08	0.000104744	-0.814401	0.135829	35.9494
179	rs11159021	ACOT1	5.99047	2.40689e-08	0.000107212	0.525921	0.0877929	35.8858
180	rs9557661	NALCN	5.96896	2.66246e-08	0.000116833	0.303168	0.0507907	35.6285
181	rs4149203	MGST1	5.9687	2.66571e-08	0.000116952	0.447418	0.0749607	35.6254
182	rs3820823	DPYSL5	-5.95914	2.78776e-08	0.000121704	-0.464299	0.0779137	35.5114
183	rs6081964	C20orf96	-5.95656	2.82168e-08	0.000122989	-0.280194	0.0470396	35.4806
184	rs5996633	GSTT2B	5.93649	3.09944e-08	0.000134248	0.60936	0.102647	35.2419
185	rs12923750	CES1	-5.93149	3.17271e-08	0.000136762	-0.661677	0.111553	35.1826
186	rs6945543	CTTNBP2	-5.91955	3.3546e-08	0.000144035	-0.532481	0.089953	35.0411
187	rs34288552	GAD1	5.91165	3.48058e-08	0.000148656	0.371136	0.0627804	34.9476
188	rs7171312	SLC28A2	-5.90936	3.518e-08	0.000150205	-0.415581	0.0703259	34.9205
189	rs972355	BEST1	5.90358	3.61406e-08	0.000153946	0.429436	0.0727417	34.8523
190	rs10746563	MRPL41	5.9019	3.64244e-08	0.000155114	0.299236	0.0507017	34.8324
191	rs12327638	ZNF208	5.87373	4.15292e-08	0.000174564	0.567198	0.0965653	34.5007
192	rs62576217	DDX31	-5.86813	4.26241e-08	0.000178423	-0.335109	0.0571066	34.4349
193	rs4107158	DPY19L2	5.86223	4.38091e-08	0.000182544	0.443007	0.0755697	34.3657
194	rs9824435	GMPPB	5.84731	4.69504e-08	0.000194203	0.427911	0.0731808	34.1911
195	rs35058955	ZNF273	-5.82434	5.22245e-08	0.000214369	-0.319209	0.054806	33.923
196	rs73155773	GPR171	-5.80448	5.72508e-08	0.000233234	-0.621941	0.107148	33.692
197	rs68177983	ARL16	5.80378	5.74359e-08	0.000233916	0.349828	0.0602759	33.6839
198	rs8176751	ABO	-5.79918	5.86713e-08	0.000238311	-0.983652	0.169619	33.6305
199	rs6772490	PIGZ	-5.79808	5.89701e-08	0.00023948	-0.238786	0.0411837	33.6177
200	rs28363229	LURAP1	-5.79738	5.91609e-08	0.00024024	-0.450203	0.0776563	33.6096
201	rs77493474	FOXN2	-5.79536	5.97149e-08	0.00024246	-0.347436	0.0599508	33.5862
202	rs4242004	IGFBP7	-5.78031	6.40133e-08	0.000258696	-0.520008	0.0899621	33.4119
203	rs2133133	TAMM41	5.77208	6.64881e-08	0.000268053	0.190025	0.0329214	33.3169
204	rs7551881	MAEL	5.77137	6.67048e-08	0.00026891	0.372638	0.0645666	33.3087
205	rs1832059	ECI2	5.76981	6.71869e-08	0.000270704	0.353257	0.061225	33.2907
206	rs62086056	LINC02080	-5.76571	6.84697e-08	0.000275619	-0.674832	0.117042	33.2434
207	rs12817211	CERS5	5.75556	7.17442e-08	0.000288093	0.300141	0.052148	33.1265
208	rs1858714	SLC7A2	5.71819	8.51863e-08	0.000336759	0.476423	0.0833171	32.6977
209	rs62054434	ARL17A	-5.71484	8.65049e-08	0.000341388	-0.794245	0.138979	32.6594
210	rs775467	MYRFL	-5.70546	9.03091e-08	0.000355332	-0.790221	0.138503	32.5522
211	rs7639729	GRM7	-5.69031	9.67969e-08	0.000379063	-0.431286	0.0757931	32.3796
212	rs11638111	RAB27A	-5.68502	9.91676e-08	0.000387629	-0.358085	0.0629875	32.3195
213	rs4780974	LINC01290	5.67822	1.02299e-07	0.000399132	0.507093	0.0893049	32.2422
214	rs10902120	PGGHG	-5.6762	1.03248e-07	0.000402451	-0.454349	0.0800446	32.2193
215	rs9264733	HLA-B	-5.67459	1.04013e-07	0.000405216	-0.438006	0.0771873	32.2009
216	rs35926848	PTH	-5.64972	1.16519e-07	0.000448979	-0.914953	0.161947	31.9193
217	rs12827628	SMUG1	-5.6449	1.19103e-07	0.000457992	-0.333747	0.0591235	31.8649
218	rs1326750	BARD1	-5.63788	1.22976e-07	0.000471919	-0.417848	0.0741143	31.7857
219	rs10415555	CHST8	-5.63493	1.24638e-07	0.000477905	-0.58802	0.104353	31.7525
220	rs3785793	XAF1	5.63408	1.25122e-07	0.000479591	0.315094	0.0559264	31.7429
221	rs17214392	ODAPH	5.62284	1.31693e-07	0.000503394	0.491557	0.0874215	31.6163
222	rs12775501	ACTA2	5.61805	1.3459e-07	0.000513484	0.439795	0.0782825	31.5625
223	rs730700	WDR86	-5.61753	1.34907e-07	0.000514603	-0.440407	0.0783986	31.5567
224	rs2683053	CYP4F12	5.61322	1.3758e-07	0.000524036	0.415926	0.0740976	31.5082
225	rs17698176	NSF	-5.5873	1.54752e-07	0.000579383	-0.314137	0.0562233	31.218
226	rs4543507	PRSS55	5.58027	1.59766e-07	0.000596228	0.461894	0.0827727	31.1394
227	rs17785153	NDFIP2	-5.58009	1.59896e-07	0.000596228	-0.243393	0.0436181	31.1374
228	rs7103885	SERGEF	5.57833	1.61174e-07	0.000597933	0.243468	0.0436454	31.1178
229	rs11116780	E2F7	5.56691	1.69729e-07	0.000626199	0.550389	0.098868	30.9905
230	rs11930087	TMPRSS11A	-5.55365	1.80214e-07	0.00066209	-0.61483	0.110707	30.8431
231	rs1080669	SIGLECL1	-5.5474	1.85376e-07	0.000677981	-0.875618	0.157843	30.7737
232	rs3827110	ADAM33	-5.54313	1.88989e-07	0.000689733	-0.635293	0.114609	30.7263
233	rs35370436	SLAMF1	-5.54014	1.9156e-07	0.000698533	-1.62113	0.292616	30.6931
234	rs12543515	LZTS1	-5.53026	2.00288e-07	0.000729022	-0.627764	0.113514	30.5838
235	rs7846742	SUSD1	5.52946	2.01016e-07	0.000731589	0.397616	0.0719087	30.5749
236	rs112791428	NAPSA	5.52784	2.02481e-07	0.000735865	0.581496	0.105194	30.5571
237	rs10749291	SFXN4	-5.50986	2.1957e-07	0.000791562	-0.312918	0.0567924	30.3585
238	rs4700158	MAST4	5.50949	2.19936e-07	0.000792839	0.472253	0.0857163	30.3544
239	rs3217944	AEBP1	5.50725	2.22163e-07	0.000800338	0.60593	0.110024	30.3298
240	rs11745591	CCDC125	-5.50214	2.2733e-07	0.000818146	-0.217199	0.0394754	30.2735
241	rs7687818	CYP4V2	5.49966	2.29876e-07	0.000826809	0.408368	0.0742533	30.2463
242	rs2059483	PGM2	5.49961	2.29924e-07	0.000826936	0.290904	0.0528953	30.2457
243	rs840580	CALCRL	-5.49719	2.32447e-07	0.000834637	-0.377211	0.0686188	30.2191
244	rs272557	CCDC24	5.4837	2.46963e-07	0.000882797	0.406341	0.0740997	30.071
245	rs10778792	LIN7A	5.47729	2.54169e-07	0.000903973	0.308015	0.0562348	30.0007
246	rs73174858	TUBGCP6	-5.47627	2.55342e-07	0.000907898	-0.459824	0.0839666	29.9895
247	rs753178	SOX1	5.45767	2.77539e-07	0.000978967	0.382004	0.0699939	29.7861
248	rs3752042	CCDC40	-5.45518	2.80644e-07	0.000986949	-0.342786	0.0628368	29.759
249	rs4128749	GALNT9	-5.45449	2.81519e-07	0.000989867	-0.487289	0.0893372	29.7514
250	rs13424680	WDSUB1	-5.45353	2.82724e-07	0.000993144	-0.403552	0.0739983	29.741
251	rs1134634	C1QTNF7	-5.45241	2.84148e-07	0.000997346	-0.369298	0.0677312	29.7288
252	rs1842947	OR3A2	-5.44071	2.99417e-07	0.0010429	-0.381299	0.0700826	29.6013
253	rs28456144	HSD17B13	-5.43653	3.05059e-07	0.00106098	-0.479269	0.0881571	29.5559
254	rs9983100	LCA5L	5.43584	3.06002e-07	0.00106341	0.320943	0.059042	29.5484
255	rs7906090	SLC18A2	-5.42733	3.17862e-07	0.00109944	-0.996122	0.183538	29.4559
256	rs129855	WBP2NL	-5.42113	3.26781e-07	0.00112767	-0.267397	0.0493249	29.3886
257	rs757321	LSM7	-5.41825	3.31009e-07	0.00113951	-0.324597	0.059908	29.3574
258	rs11208199	ALG6	-5.41557	3.3498e-07	0.00115064	-0.228956	0.0422773	29.3284
259	rs3733897	TXNDC15	-5.40979	3.43724e-07	0.00117569	-0.426916	0.0789154	29.2659
260	rs1661052	SLC22A18	5.4089	3.45091e-07	0.00117926	0.837844	0.154901	29.2562
261	rs1045733	RERG	5.40677	3.48377e-07	0.00118906	0.414184	0.0766047	29.2332
262	rs72935034	SERPINB11	-5.40516	3.50893e-07	0.00119703	-0.999617	0.184938	29.2157
263	rs9326063	LEPR	5.3858	3.8247e-07	0.00129458	0.35691	0.0662688	29.0068
264	rs1058154	ICAM3	5.38402	3.85509e-07	0.00130339	0.467911	0.0869075	28.9876
265	rs9808287	COLEC11	-5.38111	3.9052e-07	0.00131952	-0.907868	0.168714	28.9564
266	rs2319658	TMPRSS11D	-5.37367	4.03644e-07	0.00135792	-0.522391	0.0972131	28.8763
267	rs12891009	ACOT6	5.37142	4.07706e-07	0.00136954	0.299192	0.0557007	28.8521
268	rs752699	PGPEP1L	5.36545	4.18649e-07	0.0014045	0.574332	0.107043	28.788
269	rs7223886	LINC01497	-5.34384	4.60719e-07	0.00152559	-0.539887	0.10103	28.5567
270	rs2474469	ITGB3BP	5.33899	4.70732e-07	0.00155045	0.413624	0.0774725	28.5048
271	rs357618	SLC36A1	5.33569	4.77645e-07	0.00157012	0.307915	0.0577086	28.4696
272	rs2275477	OSCP1	-5.32839	4.93317e-07	0.00161737	-0.273063	0.0512469	28.3917
273	rs9405002	TSBP1	-5.32151	5.08531e-07	0.00166276	-0.466639	0.0876892	28.3185
274	rs80340356	C11orf96	-5.3185	5.15342e-07	0.00168394	-0.428368	0.080543	28.2865
275	rs114768190	GSTM3	-5.3147	5.24059e-07	0.00170919	-0.497243	0.0935599	28.2461
276	rs61701476	KMT5C	5.31165	5.31175e-07	0.00173085	0.670041	0.126146	28.2136
277	rs11674430	IGFBP5	5.31022	5.34538e-07	0.00173938	0.557235	0.104936	28.1984
278	rs74527646	SLIT3	-5.30913	5.37116e-07	0.00174639	-0.749201	0.141116	28.1868
279	rs62217197	VSX1	5.30669	5.42909e-07	0.00176042	0.37415	0.0705053	28.161
280	rs12978184	PINLYP	5.30435	5.48541e-07	0.00177623	0.595541	0.112274	28.1362
281	rs8104276	ZSCAN18	-5.29055	5.82938e-07	0.00187117	-0.342398	0.0647188	27.9899
282	rs12640330	INPP4B	5.28983	5.8479e-07	0.00187683	0.473708	0.0895507	27.9823
283	rs56081849	ZNF577	-5.28855	5.88106e-07	0.00188692	-0.284463	0.0537885	27.9687
284	rs4129745	COG6	5.28232	6.04448e-07	0.00192804	0.209321	0.0396268	27.9029
285	rs12464795	GMCL1	-5.27813	6.15678e-07	0.00196081	-0.336181	0.0636931	27.8587
286	rs11075256	RRN3	-5.27319	6.29205e-07	0.00199846	-0.277809	0.0526833	27.8065
287	rs13397865	GCFC2	-5.26596	6.49508e-07	0.00205633	-0.20969	0.0398199	27.7303
288	rs74504435	EGFR	5.26247	6.59545e-07	0.00208332	0.595008	0.113066	27.6936
289	rs8032431	IQGAP1	-5.2622	6.6033e-07	0.0020855	-0.304068	0.0577834	27.6907
290	rs3735273	FIGNL1	5.25975	6.67463e-07	0.0021059	0.360292	0.0684998	27.665
291	rs546220	DNAJC17	-5.2584	6.71418e-07	0.00211644	-0.242982	0.0462083	27.6508
292	rs1170694	SLC6A1	-5.25567	6.79518e-07	0.00214012	-0.499743	0.0950866	27.6221
293	rs9704308	TOLLIP	5.25521	6.80877e-07	0.00214276	0.384715	0.0732064	27.6173
294	rs4693202	PKD2	5.25502	6.81445e-07	0.00214403	0.2136	0.0406469	27.6153
295	rs9285592	STXBP6	-5.25499	6.81547e-07	0.00214425	-0.588153	0.111923	27.6149
296	rs72850021	HLA-DRA	-5.25117	6.93068e-07	0.00217632	-0.735574	0.140078	27.5748
297	rs7219883	GDPD1	5.23845	7.32797e-07	0.00227817	0.212517	0.0405688	27.4413
298	rs117987711	PPM1E	-5.23833	7.33184e-07	0.00227926	-0.299138	0.0571056	27.4401
299	rs59315812	ADAMTS17	5.23656	7.38879e-07	0.00229479	0.4742	0.0905556	27.4215
300	rs35162045	LRP1B	5.22889	7.64105e-07	0.00236899	0.326846	0.0625078	27.3413
301	rs6453406	GTF2H2	5.22709	7.70137e-07	0.00238735	0.29499	0.0564349	27.3225
302	rs150962000	ALDH7A1	5.22101	7.90882e-07	0.00244473	0.579064	0.11091	27.2589
303	rs79175155	RMDN2	-5.21976	7.95206e-07	0.0024574	-0.243595	0.0466678	27.2459
304	rs55746798	TRAPPC9	-5.21411	8.15078e-07	0.00251455	-0.813696	0.156056	27.187
305	rs77678839	KIAA0319L	5.21389	8.15856e-07	0.00251659	1.12576	0.215914	27.1847
306	rs72667863	TBCK	5.1929	8.94106e-07	0.00273941	0.814883	0.156922	26.9662
307	rs34277309	CFB	-5.18798	9.13483e-07	0.00279395	-0.714219	0.137668	26.9151
308	rs2115303	ZNF525	5.18789	9.13842e-07	0.00279492	0.448925	0.0865333	26.9142
309	rs1285841	CCDC88C	-5.18493	9.2569e-07	0.00282733	-0.326275	0.0629275	26.8835
310	rs9391858	BTNL2	-5.18376	9.30414e-07	0.00283859	-0.821821	0.158538	26.8714
311	rs17758256	CCDC177	-5.17968	9.47101e-07	0.00288641	-1.05405	0.203498	26.8291
312	rs2081566	GOLGA8B	-5.17628	9.61187e-07	0.0029216	-0.289938	0.0560127	26.7939
313	rs526872	ZNF429	-5.17545	9.64683e-07	0.00293195	-0.289366	0.0559113	26.7853
314	rs2402964	OPN1SW	-5.17527	9.65417e-07	0.00293378	-1.09664	0.211899	26.7835
315	rs10771764	CAPRIN2	5.17322	9.74099e-07	0.0029592	0.17763	0.0343365	26.7622
316	rs1285961	MGAM2	-5.16937	9.90531e-07	0.00300634	-0.447632	0.0865931	26.7224
317	rs59230519	JHY	-5.16845	9.9451e-07	0.00301353	-0.32656	0.0631834	26.7128
318	rs147016847	ULK4	5.16387	1.01446e-06	0.00307186	0.91528	0.177247	26.6656
319	rs13015410	ARPC2	-5.15984	1.03237e-06	0.00312221	-0.246379	0.0477493	26.624
320	rs9520100	LINC00551	5.15963	1.03333e-06	0.00312423	0.408001	0.0790757	26.6218
321	rs137099	SERHL2	5.15876	1.03725e-06	0.00313436	0.399461	0.0774335	26.6128
322	rs148390159	ZKSCAN3	5.15346	1.06136e-06	0.00320029	0.46725	0.0906672	26.5582
323	rs2916738	MCPH1	-5.15203	1.06797e-06	0.00321901	-0.330975	0.0642415	26.5435
324	rs189296941	PTPN20	-5.14594	1.09655e-06	0.00329051	-0.326259	0.0634013	26.4807
325	rs77289815	LINC01606	-5.14355	1.10797e-06	0.00331672	-0.654364	0.12722	26.4562
326	rs2555317	LINC00934	-5.13731	1.13837e-06	0.00339672	-0.50158	0.0976348	26.3919
327	rs113779029	CANX	-5.137	1.1399e-06	0.00340099	-0.955414	0.185987	26.3887
328	rs17350803	FABP1	-5.13529	1.14838e-06	0.00342379	-0.651076	0.126785	26.3712
329	rs7308936	ZNF385A	-5.13022	1.17386e-06	0.00349009	-0.230506	0.044931	26.3191
330	rs7755281	AFDN	5.12754	1.18754e-06	0.00352729	1.10637	0.215769	26.2917
331	rs7526660	STPG1	5.12725	1.18903e-06	0.00352858	0.353193	0.0688855	26.2887
332	rs12585631	ZDHHC20	5.12428	1.20438e-06	0.00356403	0.202911	0.039598	26.2583
333	rs9357045	ZKSCAN8	-5.11726	1.24154e-06	0.00366769	-0.258694	0.0505533	26.1863
334	rs7587544	PPM1B	5.10972	1.2826e-06	0.00376931	0.324832	0.0635713	26.1093
335	rs11065625	SSH1	-5.10892	1.28706e-06	0.00378037	-0.219333	0.0429314	26.1011
336	rs10067960	STARD4	-5.10296	1.3206e-06	0.00387333	-0.301702	0.0591229	26.0402
337	rs76636990	GCNT4	5.10083	1.33277e-06	0.00390553	0.948954	0.186039	26.0185
338	rs11167657	MFAP3	5.09336	1.37644e-06	0.0040163	0.234094	0.0459607	25.9423
339	rs4534949	LINC00667	-5.09283	1.37959e-06	0.00402236	-0.221694	0.0435306	25.9369
340	rs61740804	ATP2C2	5.09188	1.38524e-06	0.0040366	0.45801	0.0899492	25.9272
341	rs2045781	LAMA1	-5.09101	1.39042e-06	0.00405114	-0.762039	0.149683	25.9184
342	rs6721354	TMEM185B	5.08703	1.41448e-06	0.00411484	0.322423	0.0633813	25.8779
343	rs79334492	LINC01863	-5.07454	1.49261e-06	0.00431115	-0.727169	0.143298	25.7509
344	rs76954838	LINC00958	5.07168	1.51108e-06	0.00436199	0.900962	0.177646	25.7219
345	rs6809643	FBXO45	-5.06904	1.52829e-06	0.00440917	-1.22113	0.2409	25.6952
346	rs677521	TTLL6	5.0687	1.53055e-06	0.0044147	0.349082	0.0688702	25.6917
347	rs9613316	TPST2	-5.06011	1.5881e-06	0.00456914	-0.33906	0.0670065	25.6047
348	rs10008208	TMEM144	-5.05846	1.59941e-06	0.00457891	-0.298514	0.0590128	25.588
349	rs11688534	PLGLB2	-5.05516	1.62222e-06	0.00464096	-0.463644	0.091717	25.5546
350	rs79231633	TMEM132C	5.05372	1.63227e-06	0.0046623	0.644811	0.127591	25.5401
351	rs4894058	CCDC141	5.05129	1.64939e-06	0.00470679	0.336868	0.0666896	25.5155
352	rs61063678	SNTB1	5.04847	1.66943e-06	0.00476024	0.730764	0.14475	25.4871
353	rs111494588	GP2	-5.04794	1.67321e-06	0.00476958	-1.30263	0.258052	25.4817
354	rs1242765	UNC79	-5.04535	1.69188e-06	0.00481694	-0.288071	0.0570963	25.4556
355	rs13190400	SHROOM1	5.04449	1.69816e-06	0.00483293	0.429428	0.0851281	25.4469
356	rs61570367	RPL15	-5.0389	1.73932e-06	0.00490656	-0.566615	0.112448	25.3905
357	rs2242520	ATP4A	-5.03462	1.7715e-06	0.00490656	-0.947321	0.188161	25.3474
358	rs7303722	SPSB2	-5.03368	1.77862e-06	0.00490656	-0.342019	0.067946	25.338
359	rs760355	PRKAR2B	5.02891	1.81535e-06	0.00499314	0.266885	0.0530701	25.2899
360	rs75008772	HEY2	-5.02784	1.82364e-06	0.00501006	-0.469112	0.0933027	25.2792
361	rs112167896	CRELD1	-5.0243	1.85146e-06	0.00508222	-0.328858	0.0654534	25.2436
362	rs1152913	MSRB3	5.0202	1.88423e-06	0.00516592	0.440078	0.0876615	25.2024
363	rs4696428	SFRP2	5.01737	1.9072e-06	0.00522298	0.405252	0.0807699	25.174
364	rs74431355	DPY30	5.01467	1.92931e-06	0.00528134	0.338128	0.0674277	25.1469
365	rs4368143	OIP5	-5.01452	1.9305e-06	0.00528436	-0.278523	0.0555434	25.1454
366	rs75877581	NOMO3	5.01397	1.93505e-06	0.00529637	0.75664	0.150906	25.1399
367	rs17046778	CLHC1	-5.00726	1.9913e-06	0.00543581	-0.261963	0.0523166	25.0727
368	rs72735699	SRP14	-5.00035	2.05086e-06	0.00556944	-0.612137	0.122419	25.0035
369	rs78045710	SAMD7	4.9982	2.06977e-06	0.00559422	0.946249	0.189318	24.982
370	rs73672091	SDK1	-4.99615	2.08793e-06	0.00562054	-0.390389	0.0781378	24.9615
371	rs9425773	SERPINC1	-4.99248	2.12087e-06	0.00568961	-0.5112	0.102394	24.9249
372	rs2631768	TRMT44	-4.9921	2.12434e-06	0.00569845	-0.205006	0.041066	24.921
373	rs9406123	EEF1E1	-4.98975	2.14564e-06	0.00575136	-0.685539	0.137389	24.8976
374	rs56156343	FMN2	-4.98853	2.15686e-06	0.00577553	-0.479647	0.09615	24.8854
375	rs17578745	CYP27B1	-4.98639	2.17662e-06	0.00582438	-1.07922	0.216433	24.8641
376	rs111488068	RWDD2B	-4.98572	2.18282e-06	0.00583195	-0.543822	0.109076	24.8574
377	rs11217234	TMEM25	4.98572	2.18282e-06	0.00583195	0.346047	0.0694076	24.8574
378	rs3785425	ZNF19	4.98445	2.19464e-06	0.00586137	0.992594	0.199138	24.8448
379	rs72856134	SECTM1	-4.98325	2.20585e-06	0.00588892	-0.584766	0.117346	24.8328
380	rs6731486	RIF1	4.98319	2.20642e-06	0.00589019	0.134386	0.0269678	24.8322
381	rs2098542	GUCY2C	4.98053	2.23162e-06	0.00595191	0.316552	0.0635579	24.8056
382	rs12410017	KISS1	-4.97671	2.26812e-06	0.0060436	-0.632227	0.127037	24.7677
383	rs7940105	IGHMBP2	-4.97646	2.27056e-06	0.00604837	-0.251672	0.0505725	24.7651
384	rs12136488	OR2L13	4.97578	2.27712e-06	0.00605227	0.521416	0.104791	24.7584
385	rs57312076	ACADM	-4.97447	2.28989e-06	0.00608429	-0.143251	0.0287973	24.7453
386	rs61920232	ERP27	-4.97186	2.31536e-06	0.00614082	-0.625677	0.125844	24.7194
387	rs3121487	CASP7	4.97176	2.31641e-06	0.00614082	0.248608	0.050004	24.7184
388	rs163419	TK2	4.97118	2.32214e-06	0.00615454	0.278367	0.0559962	24.7126
389	rs12980063	CPT1C	4.96648	2.36897e-06	0.00618524	0.255967	0.0515389	24.6659
390	rs2894251	HLA-DMB	-4.96242	2.41016e-06	0.00618524	-0.547929	0.110416	24.6256
391	rs74329020	PPP4R1	-4.96206	2.41382e-06	0.00618524	-0.818624	0.164977	24.622
392	rs492138	ARHGAP42	4.95999	2.43517e-06	0.00618524	0.444246	0.089566	24.6015
393	rs17404956	TENM2	4.95917	2.4436e-06	0.00618524	0.765507	0.154362	24.5934
394	rs11600383	ASRGL1	4.95917	2.44364e-06	0.00618524	0.632309	0.127503	24.5934
395	rs6039863	RSPO4	-4.95872	2.44832e-06	0.00619294	-0.308312	0.0621757	24.5889
396	rs74767341	TRMT1	-4.95869	2.44856e-06	0.0061933	-0.557888	0.112507	24.5887
397	rs2572024	TRIM4	4.95611	2.47552e-06	0.00625692	0.17036	0.0343738	24.5631
398	rs4299465	SLC6A11	-4.95466	2.49088e-06	0.00628968	-0.632829	0.127724	24.5486
399	rs112078459	FAM171A1	4.95264	2.51225e-06	0.00632502	0.433775	0.0875846	24.5287
400	rs34619564	MYOM2	-4.95215	2.5175e-06	0.00632984	-0.326544	0.0659398	24.5238
401	rs10426901	ZNF667	4.95088	2.53104e-06	0.00636024	0.25427	0.0513585	24.5113
402	rs543946	ERLIN2	4.94965	2.54437e-06	0.0063876	0.809696	0.163587	24.499
403	rs2619733	MGAT1	4.94934	2.54768e-06	0.00639469	0.332659	0.0672127	24.496
404	rs2832153	LINC01695	4.94653	2.57819e-06	0.00643729	0.459389	0.0928709	24.4682
405	rs12187658	KCNMB1	-4.94525	2.59226e-06	0.00646627	-0.453575	0.0917193	24.4555
406	rs55770077	FBN2	-4.93997	2.65089e-06	0.00659871	-0.585499	0.118523	24.4033
407	rs1250204	FN1	-4.93665	2.6884e-06	0.00667486	-0.584519	0.118404	24.3705
408	rs7253490	ZNF257	-4.93601	2.69564e-06	0.00668879	-0.429055	0.0869233	24.3642
409	rs3811454	INTS3	4.93564	2.6999e-06	0.00669885	0.958577	0.194215	24.3605
410	rs4147675	AKAP3	4.93345	2.72505e-06	0.00674746	0.413645	0.083845	24.3389
411	rs67155746	NEU4	4.933	2.73029e-06	0.00675993	0.349375	0.0708241	24.3344
412	rs13186631	STC2	-4.93255	2.73542e-06	0.00677007	-0.821555	0.166558	24.3301
413	rs11547207	CIB2	-4.93202	2.74157e-06	0.00678453	-0.389002	0.0788727	24.3248
414	rs441890	XKR9	4.93053	2.75898e-06	0.00682219	0.285018	0.0578069	24.3101
415	rs35446602	ADGRG7	-4.93031	2.76143e-06	0.00682655	-1.28659	0.260954	24.308
416	rs136978	RRP7A	-4.93002	2.76485e-06	0.00683441	-0.444469	0.0901555	24.3051
417	rs78404212	EPB41L2	4.92959	2.7699e-06	0.00684612	0.780917	0.158414	24.3009
418	rs664020	SPATA33	-4.92613	2.81074e-06	0.00693843	-0.243163	0.0493619	24.2668
419	rs137916092	PLEKHM3	4.92546	2.8187e-06	0.00695494	0.681223	0.138307	24.2602
420	rs12572167	TECTB	-4.92235	2.85597e-06	0.00704346	-0.973197	0.19771	24.2296
421	rs3811059	PAX8	-4.92143	2.86714e-06	0.00707073	-0.505675	0.10275	24.2205
422	rs34721728	OR4F17	-4.92124	2.86944e-06	0.0070756	-0.963794	0.195844	24.2186
423	rs2994944	CTBS	4.91865	2.90105e-06	0.00714683	0.221845	0.0451028	24.1931
424	rs61856499	DNA2	4.91779	2.91158e-06	0.00717061	0.476779	0.0969498	24.1846
425	rs1977285	SOX1-OT	4.91269	2.97498e-06	0.00730264	0.361441	0.073573	24.1345
426	rs141666658	USP16	-4.91166	2.98787e-06	0.00733044	-1.05014	0.213805	24.1244
427	rs5756160	PVALB	4.90899	3.02179e-06	0.00738713	0.33003	0.0672297	24.0982
428	rs2025050	MIR646HG	4.9082	3.0319e-06	0.00741075	0.402566	0.0820191	24.0904
429	rs896232	LINC01250	-4.90587	3.06185e-06	0.00747754	-0.498255	0.101563	24.0675
430	rs75526450	RANBP9	-4.90525	3.06977e-06	0.00749075	-1.06426	0.216963	24.0615
431	rs164744	CDK10	-4.90197	3.11254e-06	0.00758805	-0.198102	0.0404127	24.0293
432	rs72793594	DMXL1	4.89681	3.18093e-06	0.00773696	0.9404	0.192043	23.9788
433	rs3776695	ESM1	4.89559	3.19743e-06	0.00777565	0.782906	0.159921	23.9668
434	rs8090558	LINC01898	-4.89417	3.21656e-06	0.00781926	-1.00177	0.204685	23.9529
435	rs76832527	ANO7	-4.89311	3.23093e-06	0.00785303	-0.41867	0.0855632	23.9425
436	rs1884841	TC2N	4.89183	3.2484e-06	0.00789404	0.433763	0.0886708	23.93
437	rs6812192	SNCA	-4.89144	3.25374e-06	0.00790612	-0.250961	0.0513062	23.9262
438	rs9683971	FAM114A1	-4.89035	3.26873e-06	0.00794079	-0.278135	0.0568743	23.9155
439	rs8005856	ZNF839	-4.88887	3.28921e-06	0.00798875	-0.275786	0.056411	23.901
440	rs11590097	F11R	-4.8886	3.29284e-06	0.00799699	-0.636714	0.130245	23.8984
441	rs9348866	MICA	4.88483	3.3455e-06	0.00811706	0.381006	0.0779978	23.8616
442	rs17250281	LCNL1	4.88406	3.35646e-06	0.00813824	0.371373	0.0760379	23.854
443	rs12225082	RPLP2	4.88316	3.36906e-06	0.00816667	0.340565	0.0697428	23.8453
444	rs61935539	C12orf76	4.88148	3.39295e-06	0.00822154	0.374458	0.0767098	23.8289
445	rs34955138	CWF19L1	-4.88007	3.41312e-06	0.00826462	-0.233307	0.0478081	23.8151
446	rs150131723	ANKRD40	4.87629	3.46791e-06	0.00838275	0.407074	0.0834804	23.7782
447	rs59603164	ZNF718	-4.87465	3.49191e-06	0.00842245	-0.296689	0.0608636	23.7622
448	rs6970449	XRCC2	-4.87409	3.50002e-06	0.00843704	-0.313139	0.0642456	23.7568
449	rs10402233	LSR	4.86892	3.57695e-06	0.00860858	0.403866	0.0829478	23.7063
450	rs2962116	FOXRED1	-4.86648	3.61373e-06	0.00868975	-0.263568	0.0541598	23.6826
451	rs10826862	ZNF438	-4.8664	3.61487e-06	0.00869186	-0.286781	0.0589307	23.6819
452	rs13049071	B3GALT5	4.86562	3.62682e-06	0.00871868	0.381378	0.0783823	23.6742
453	rs396330	SDF2L1	4.8638	3.6546e-06	0.00878289	0.351546	0.072278	23.6566
454	rs635532	FBH1	4.86193	3.68336e-06	0.00884293	0.187384	0.038541	23.6384
455	rs11632061	CCDC32	4.86127	3.69363e-06	0.00886467	0.393564	0.080959	23.6319
456	rs117261136	ECM2	-4.86024	3.70959e-06	0.00889971	-0.781699	0.160835	23.6219
457	rs60592092	SRSF6	-4.8581	3.74297e-06	0.00897312	-0.290108	0.0597164	23.6012
458	rs7177070	UACA	-4.85801	3.74443e-06	0.00897312	-0.237043	0.0487943	23.6003
459	rs1792943	AHNAK	-4.8564	3.76983e-06	0.00902091	-0.371079	0.0764103	23.5846
460	rs61849241	HK1	-4.85606	3.77523e-06	0.00903175	-1.02243	0.210548	23.5813
461	rs10840478	AMPD3	-4.85601	3.77603e-06	0.009033	-0.232816	0.047944	23.5808
462	rs2711981	KLHL5	-4.85495	3.79275e-06	0.00906638	-0.171535	0.0353319	23.5706
463	rs12759264	S100A7	-4.85453	3.79941e-06	0.00908099	-0.724611	0.149265	23.5665
464	rs13118995	GPRIN3	4.85222	3.83637e-06	0.009149	0.365642	0.0753555	23.5441
465	rs16955436	THSD4	-4.85209	3.83862e-06	0.00915403	-0.673376	0.138781	23.5427
466	rs75983536	CLEC4D	-4.84896	3.88916e-06	0.00926276	-0.823702	0.169872	23.5124
467	rs11771936	PILRB	-4.84836	3.89897e-06	0.00928006	-0.323777	0.0667807	23.5066
468	rs13104571	LINC00616	4.8457	3.94268e-06	0.00937457	0.386438	0.0797487	23.4808
469	rs55681579	ECHDC3	-4.84548	3.94638e-06	0.00938133	-0.728304	0.150306	23.4786
470	rs28367280	ASB1	-4.8438	3.97423e-06	0.00943932	-0.28587	0.0590177	23.4624
471	rs7854636	ZBTB43	4.84379	3.97438e-06	0.00943933	0.182904	0.0377605	23.4623
472	rs7912495	DHTKD1	-4.83748	4.08069e-06	0.00967606	-0.160089	0.0330934	23.4012
473	rs17720904	CCDC144A	-4.83446	4.13254e-06	0.00978042	-0.517204	0.106983	23.372
474	rs62064597	CRHR1	-4.83295	4.15863e-06	0.00980193	-0.552583	0.114337	23.3574
475	rs506250	ALG8	-4.8328	4.16136e-06	0.00980603	-0.231609	0.0479244	23.3559
476	rs9972282	CARMIL3	-4.83207	4.17396e-06	0.00983394	-0.313709	0.0649221	23.3489
477	rs1349766	TRIM5	-4.83189	4.17715e-06	0.00983969	-0.380018	0.0786479	23.3472
478	rs55864378	ENPP2	-4.83037	4.20378e-06	0.00989923	-0.514674	0.10655	23.3325
479	rs74908324	PDE3A	-4.82965	4.21646e-06	0.00992622	-0.599061	0.124038	23.3255
480	rs2900384	KLRD1	-4.82906	4.22693e-06	0.00994981	-0.353603	0.073224	23.3198
481	rs6011026	STMN3	-4.82901	4.22781e-06	0.00995153	-0.165743	0.0343223	23.3193
482	rs60984271	SPDYE2	4.82836	4.23925e-06	0.00997631	0.52159	0.108026	23.3131
483	rs888789	POC5	-4.82342	4.3277e-06	0.0101644	-0.272469	0.0564888	23.2653
484	rs7182667	NUSAP1	-4.82307	4.33403e-06	0.0101778	-0.422512	0.0876023	23.262
485	rs6924528	MYO6	4.82223	4.34924e-06	0.0102055	0.403329	0.0836396	23.2539
486	rs28590063	ZNF93	-4.81908	4.40682e-06	0.0103043	-0.449126	0.0931975	23.2235
487	rs1943199	SMIM21	4.81597	4.4643e-06	0.0103876	1.2725	0.264224	23.1936
488	rs17536631	DENND5B	4.81506	4.48133e-06	0.0104108	1.01946	0.211724	23.1848
489	rs2695252	SYNE1	4.815	4.48232e-06	0.0104117	0.360491	0.0748683	23.1843
490	rs13407772	LBH	4.81427	4.49614e-06	0.0104382	0.539761	0.112117	23.1772
491	rs4803996	FKRP	4.8138	4.50487e-06	0.0104551	0.207254	0.0430541	23.1727
492	rs10057004	ELOVL7	4.81372	4.50634e-06	0.0104581	0.338206	0.0702587	23.1719
493	rs7847302	SLC1A1	4.81262	4.52716e-06	0.0105016	0.30912	0.0642312	23.1613
494	rs3788252	YBEY	4.80962	4.58407e-06	0.0106171	0.239669	0.0498311	23.1325
495	rs2076625	CCDC73	-4.80915	4.5931e-06	0.0106369	-0.334566	0.0695687	23.1279
496	rs75004547	UPK1B	-4.80864	4.6028e-06	0.010656	-1.07734	0.224043	23.1231
497	rs2014259	NEMP2	-4.80569	4.65986e-06	0.010779	-0.263153	0.0547586	23.0946
498	rs2855616	RAP1GAP2	4.80469	4.67934e-06	0.0108179	0.237714	0.0494755	23.085
499	rs1004023	CA12	-4.80429	4.68705e-06	0.0108311	-1.42952	0.297551	23.0812
500	rs6496972	FAM174B	4.80319	4.70852e-06	0.0108456	0.270189	0.0562519	23.0707
501	rs1926244	ZNF644	-4.8031	4.7104e-06	0.0108456	-1.90886	0.397423	23.0697
502	rs13096789	LRIG1	-4.80202	4.73151e-06	0.0108848	-0.644622	0.13424	23.0594
503	rs893566	SACM1L	4.80179	4.73606e-06	0.0108918	0.177121	0.0368863	23.0572
504	rs12417764	IMMP1L	-4.79905	4.7904e-06	0.0109921	-0.335911	0.0699953	23.0309
505	rs10840452	DUSP8	-4.79861	4.79924e-06	0.0110086	-0.34409	0.0717061	23.0267
506	rs12906846	CHRNA5	-4.79731	4.82538e-06	0.0110657	-0.415509	0.0866129	23.0141
507	rs760648	PHF5A	4.79719	4.82765e-06	0.0110657	0.310364	0.0646969	23.0131
508	rs11054150	PRB2	-4.79642	4.8431e-06	0.0110983	-0.592446	0.123518	23.0057
509	rs6897261	LINC02108	-4.79626	4.84635e-06	0.0111031	-0.40696	0.0848495	23.0041
510	rs111491620	RBM25	-4.79369	4.89847e-06	0.0111826	-0.962885	0.200865	22.9795
511	rs4930730	DDX55	4.79365	4.89931e-06	0.0111842	0.180429	0.0376391	22.9791
512	rs668471	UMPS	-4.79233	4.92633e-06	0.01124	-0.188368	0.0393062	22.9664
513	rs6671323	DENND2D	-4.79183	4.93661e-06	0.0112622	-0.351972	0.0734525	22.9616
514	rs12927949	C16orf89	-4.79138	4.94584e-06	0.0112782	-0.459835	0.0959713	22.9573
515	rs10736319	RGR	-4.78883	4.9985e-06	0.011371	-0.410165	0.0856504	22.9329
516	rs34417109	MFAP2	-4.78828	5.01002e-06	0.0113956	-1.16807	0.243945	22.9276
517	rs62166769	VAMP8	-4.78608	5.05605e-06	0.0114856	-0.262702	0.0548887	22.9065
518	rs58044348	KCP	4.78542	5.06992e-06	0.0115159	0.410211	0.085721	22.9002
519	rs1567418	TTC23	4.78423	5.09509e-06	0.0115467	0.208266	0.0435317	22.8888
520	rs28530675	SCARB2	4.78258	5.13017e-06	0.0115942	0.223627	0.0467587	22.873
521	rs2874186	ZNF514	-4.7821	5.14024e-06	0.0116141	-0.261626	0.0547094	22.8685
522	rs59927996	C5AR1	4.78118	5.15996e-06	0.011651	0.297585	0.062241	22.8597
523	rs415432	PIK3R6	-4.77848	5.21812e-06	0.0117226	-0.459417	0.0961428	22.8339
524	rs2368924	SGTA	4.77766	5.23597e-06	0.0117611	0.258743	0.0541568	22.826
525	rs3136589	TNFSF10	-4.77241	5.35136e-06	0.011954	-0.552971	0.115868	22.7759
526	rs11728824	LINC01182	4.77159	5.36965e-06	0.0119855	0.363247	0.0761271	22.768
527	rs12459763	SMIM24	-4.77151	5.37131e-06	0.0119888	-0.500228	0.104836	22.7673
528	rs7624373	ROPN1B	4.77057	5.39228e-06	0.0120115	0.414308	0.0868465	22.7584
529	rs1717418	TMEM250	4.76819	5.44589e-06	0.0121173	0.263275	0.055215	22.7356
530	rs4460365	RDH10	4.76813	5.44727e-06	0.0121199	0.366925	0.0769537	22.735
531	rs2922185	OSBPL11	-4.76755	5.4604e-06	0.0121475	-0.515317	0.108089	22.7295
532	rs62396726	TFEB	4.76719	5.46843e-06	0.012165	0.521711	0.109438	22.7261
533	rs3929160	SLC25A41	4.76686	5.47584e-06	0.0121777	0.345605	0.0725016	22.723
534	rs77548957	LINC01846	-4.76553	5.5062e-06	0.0122378	-0.941404	0.197544	22.7103
535	rs958325	HERC6	-4.76218	5.58314e-06	0.0123523	-0.199231	0.041836	22.6784
536	rs34027123	TDP1	4.76216	5.58367e-06	0.0123526	0.570916	0.119886	22.6782
537	rs17277970	AJUBA	-4.76177	5.59272e-06	0.012371	-0.69158	0.145236	22.6744
538	rs7963992	ARHGEF25	4.76101	5.61026e-06	0.0124056	0.268697	0.056437	22.6673
539	rs740495	ARHGAP45	-4.76031	5.62656e-06	0.01244	-0.401353	0.0843124	22.6606
540	rs16906822	SNAI2	4.76007	5.63226e-06	0.01245	0.830393	0.17445	22.6583
541	rs58159499	RNF20	-4.75977	5.63917e-06	0.0124628	-0.296201	0.0622301	22.6554
542	rs9438393	SLC26A9	-4.75732	5.69665e-06	0.0125467	-0.414978	0.0872293	22.6321
543	rs11881458	COL5A3	-4.75654	5.71522e-06	0.0125796	-0.348678	0.0733051	22.6247
544	rs6755660	NAB1	4.7558	5.73261e-06	0.0125946	0.252046	0.0529975	22.6177
545	rs58909711	KCNAB3	4.75429	5.76874e-06	0.0126659	0.453364	0.0953589	22.6032
546	rs8085564	STARD6	4.75376	5.78144e-06	0.0126853	0.44104	0.0927772	22.5982
547	rs34645940	IFI27L2	4.74929	5.88927e-06	0.0128793	0.350053	0.0737064	22.5558
548	rs4817768	SETD4	4.74858	5.90652e-06	0.0129047	0.268305	0.0565021	22.549
549	rs10185128	IMMT	4.7463	5.96264e-06	0.0130224	0.163625	0.0344741	22.5273
550	rs10060287	PPP1R2B	-4.74267	6.05269e-06	0.0131991	-0.526954	0.111109	22.4929
551	rs9401628	CLVS2	-4.74226	6.06294e-06	0.0132177	-0.440771	0.0929453	22.4891
552	rs77222549	TRARG1	-4.7417	6.07712e-06	0.0132464	-0.818535	0.172625	22.4837
553	rs35106244	NTN5	-4.74133	6.08635e-06	0.0132656	-0.313881	0.0662011	22.4802
554	rs727926	LTB4R2	4.73647	6.2099e-06	0.0134464	0.651853	0.137624	22.4341
555	rs4823859	GRAMD4	-4.73632	6.2137e-06	0.0134542	-0.241927	0.0510792	22.4327
556	rs62499271	ZDHHC2	-4.73535	6.23858e-06	0.0135009	-0.901743	0.190428	22.4235
557	rs75060829	UBXN2A	4.73468	6.25594e-06	0.0135345	0.983389	0.207699	22.4172
558	rs17781348	SPON2	-4.73199	6.32569e-06	0.0136588	-0.643219	0.13593	22.3918
559	rs28503755	SPACA9	4.7313	6.34371e-06	0.0136887	0.373779	0.0790013	22.3852
560	rs16936474	HDHD3	4.72973	6.38498e-06	0.0137579	0.348951	0.0737781	22.3704
561	rs1427339	SLC5A7	-4.7291	6.40165e-06	0.0137852	-0.625449	0.132255	22.3644
562	rs148609899	LINC01304	-4.72689	6.46023e-06	0.013884	-0.880467	0.186268	22.3435
563	rs10241883	GET4	4.72677	6.46336e-06	0.0138898	0.419281	0.0887033	22.3424
564	rs74491498	WDR59	4.72634	6.47506e-06	0.0139145	0.916414	0.193895	22.3383
565	rs11737178	METTL14-DT	4.72581	6.48914e-06	0.0139406	0.297151	0.0628782	22.3333
566	rs7082508	LINC00703	4.72482	6.51568e-06	0.013983	0.429848	0.0909767	22.3239
567	rs1478729	RAB5B	-4.72407	6.53584e-06	0.0140217	-0.267448	0.0566139	22.3168
568	rs10882600	BLNK	-4.72338	6.5546e-06	0.0140587	-0.363762	0.077013	22.3103
569	rs6538710	LTA4H	4.72337	6.55483e-06	0.0140587	0.307771	0.0651592	22.3102
570	rs7857532	ERCC6L2	4.72255	6.57706e-06	0.0141028	0.278989	0.0590759	22.3024
571	rs1367390	KCNF1	4.72247	6.57905e-06	0.0141061	0.250437	0.0530309	22.3018
572	rs35066330	EPHB2	-4.71972	6.65423e-06	0.0142454	-0.367317	0.0778261	22.2757
573	rs2328537	FUCA2	4.71877	6.68014e-06	0.0142957	0.266304	0.0564349	22.2668
574	rs12598354	CPNE2	-4.71613	6.75333e-06	0.0144316	-0.429881	0.0911512	22.2419
575	rs77396689	WSCD2	4.71564	6.76702e-06	0.0144566	0.730173	0.154841	22.2372
576	rs441232	UBASH3A	-4.71559	6.76843e-06	0.0144587	-0.931674	0.197573	22.2368
577	rs2637647	JAKMIP3	-4.71414	6.80893e-06	0.0145376	-0.293726	0.0623075	22.2231
578	rs2460228	STK3	-4.71335	6.83094e-06	0.0145808	-1.06138	0.225186	22.2157
579	rs775250	HSD17B6	4.71304	6.83977e-06	0.014593	0.288404	0.0611928	22.2128
580	rs144985206	MYOZ2	4.71219	6.86393e-06	0.014627	0.652843	0.138544	22.2047
581	rs35280686	CLEC2D	4.71171	6.87727e-06	0.0146435	0.300586	0.0637955	22.2002
582	rs12530805	SLC13A4	-4.71143	6.88536e-06	0.014655	-0.357238	0.0758238	22.1976
583	rs1133576	LINC02482	4.71112	6.89397e-06	0.0146676	0.412311	0.0875187	22.1947
584	rs1153747	FRZB	4.7109	6.90037e-06	0.0146676	0.396742	0.0842178	22.1926
585	rs2712409	RPN1	4.70984	6.93049e-06	0.01472	0.456663	0.0969593	22.1826
586	rs4573754	ACSS3	4.70775	6.99048e-06	0.0148053	0.374874	0.0796292	22.1629
587	rs76567987	TSPAN11	-4.70713	7.00825e-06	0.0148386	-0.505837	0.107462	22.1571
588	rs6505242	RAB11FIP4	-4.70688	7.01552e-06	0.0148535	-0.305429	0.0648899	22.1547
589	rs73049041	GADL1	-4.70091	7.18983e-06	0.0151385	-0.624892	0.13293	22.0986
590	rs72981992	SPSB4	-4.70015	7.21241e-06	0.0151773	-0.759865	0.161668	22.0914
591	rs28985	TMEM98	4.69922	7.24005e-06	0.0152276	0.511145	0.108772	22.0826
592	rs2459970	DRD2	-4.69629	7.32762e-06	0.015356	-0.423511	0.0901799	22.0552
593	rs2080624	MATK	-4.69443	7.38401e-06	0.0154566	-0.618589	0.131771	22.0376
594	rs12446181	FLYWCH1	-4.69038	7.50767e-06	0.015657	-0.184697	0.0393778	21.9997
595	rs114989954	TRAPPC13	-4.69026	7.5115e-06	0.015664	-0.38917	0.0829742	21.9985
596	rs11641080	CDH13	-4.68989	7.52296e-06	0.0156873	-1.10121	0.234804	21.995
597	rs16967266	RHBDL3	4.68813	7.57746e-06	0.0157895	0.477452	0.101843	21.9786
598	rs17300048	WDR73	4.68751	7.59682e-06	0.0158087	0.391591	0.0835392	21.9727
599	rs997639	ABCA5	-4.68735	7.60185e-06	0.0158142	-0.474733	0.10128	21.9712
600	rs13294303	ALDH1B1	4.68683	7.6181e-06	0.0158434	0.45425	0.0969206	21.9663
601	rs5745323	MSH4	-4.68609	7.64101e-06	0.0158875	-0.349397	0.0745605	21.9595
602	rs3744583	DNAH9	4.68429	7.69783e-06	0.0159961	0.177824	0.0379617	21.9426
603	rs2184708	CAPZB	4.68323	7.73122e-06	0.0160395	0.85616	0.182814	21.9327
604	rs72700796	BCL11B	-4.68288	7.74241e-06	0.0160592	-0.531387	0.113474	21.9294
605	rs12459135	AKT2	-4.68093	7.80464e-06	0.0161525	-0.84433	0.180376	21.9111
606	rs78165124	LINC00200	-4.6809	7.80571e-06	0.0161542	-0.892279	0.190621	21.9108
607	rs4806091	PROSER3	-4.67862	7.87906e-06	0.0162583	-0.402082	0.0859404	21.8894
608	rs73374128	TMPRSS2	-4.67844	7.88456e-06	0.0162666	-0.769275	0.16443	21.8878
609	rs2933309	ATP2B2	4.67793	7.90128e-06	0.0162921	0.562681	0.120284	21.883
610	rs16841801	LMX1A	-4.67786	7.90361e-06	0.0162921	-1.01204	0.216347	21.8823
611	rs6084946	SIRPB2	-4.67746	7.91644e-06	0.0163165	-0.634474	0.135645	21.8786
612	rs7853349	PTCSC2	4.67613	7.9597e-06	0.0163886	0.311571	0.06663	21.8662
613	rs11669303	GATAD2A	4.67416	8.02411e-06	0.0165	0.201204	0.0430461	21.8478
614	rs3750359	ZNF484	-4.67399	8.02976e-06	0.0165065	-0.276741	0.0592087	21.8462
615	rs35732093	LINC01739	4.67194	8.09745e-06	0.0166112	0.341199	0.0730314	21.8271
616	rs146592698	GFRA1	4.67153	8.11129e-06	0.0166386	0.840329	0.179883	21.8232
617	rs35988589	BLACE	-4.67151	8.11167e-06	0.0166388	-0.553932	0.118577	21.8231
618	rs112107004	MRPL37	4.67016	8.15672e-06	0.0167078	0.517218	0.110749	21.8104
619	rs264995	MTX3	4.66946	8.18008e-06	0.0167472	0.151824	0.0325143	21.8039
620	rs7699203	UCP1	-4.66778	8.23665e-06	0.0168588	-0.540328	0.115757	21.7882
621	rs3134937	PPT2	-4.6646	8.34469e-06	0.0170168	-0.263416	0.0564714	21.7585
622	rs7517584	ZNF683	4.66305	8.39784e-06	0.017062	0.935747	0.200673	21.744
623	rs11652063	GAS7	4.65952	8.51971e-06	0.0172626	0.228886	0.0491222	21.7112
624	rs1289748	LINC01215	4.65855	8.55367e-06	0.0173148	0.424451	0.0911122	21.7021
625	rs12792297	RDX	-4.65808	8.5702e-06	0.0173462	-1.00553	0.215867	21.6977
626	rs12406517	PLPP3	-4.65703	8.60703e-06	0.0174109	-0.383072	0.0822567	21.6879
627	rs11777189	MATN2	4.65516	8.67294e-06	0.0174974	0.335663	0.0721056	21.6705
628	rs75085211	HACD2	-4.65417	8.7081e-06	0.0175656	-0.332435	0.0714272	21.6613
629	rs7814246	TEX15	-4.6506	8.83612e-06	0.017784	-0.239565	0.0515127	21.6281
630	rs2386824	MEFV	-4.65004	8.85634e-06	0.0178235	-1.47462	0.317121	21.6229
631	rs985136	ABCC8	-4.65	8.85777e-06	0.0178259	-0.268635	0.0577708	21.6225
632	rs61914048	KRT80	-4.64907	8.89163e-06	0.0178858	-1.09328	0.23516	21.6138
633	rs10948345	RCAN2	4.64902	8.89321e-06	0.0178873	0.338261	0.0727596	21.6134
634	rs4809554	KCNQ2	-4.64674	8.97642e-06	0.0180365	-0.301535	0.0648917	21.5922
635	rs8300	PRB1	-4.644	9.07761e-06	0.0181799	-0.489242	0.105349	21.5667
636	rs7650059	STX19	-4.64325	9.1054e-06	0.0182264	-0.360179	0.0775704	21.5598
637	rs74684534	INSYN1	4.64188	9.15623e-06	0.0182968	0.57049	0.122901	21.5471
638	rs9291291	GABRA4	4.6414	9.17424e-06	0.0183011	0.524074	0.112913	21.5426
639	rs11139944	RASEF	4.64004	9.22547e-06	0.0183925	0.36372	0.0783874	21.53
640	rs41281531	SYCE3	-4.63971	9.23771e-06	0.0184137	-1.18182	0.254717	21.5269
641	rs1923119	TCP11L1	4.63644	9.36199e-06	0.0185981	0.184865	0.0398723	21.4965
642	rs16990165	SLPI	-4.63533	9.40444e-06	0.0186737	-0.522603	0.112743	21.4862
643	rs4603387	HSP90B1	4.63501	9.41649e-06	0.018695	0.495179	0.106834	21.4833
644	rs9477519	FAM8A1	-4.63294	9.49631e-06	0.0188375	-0.373457	0.0806091	21.4641
645	rs12457272	MYL12A	4.63157	9.54956e-06	0.0189375	0.395929	0.0854849	21.4514
646	rs68053577	GLIPR1	4.62983	9.61729e-06	0.018996	0.593866	0.128269	21.4354
647	rs2385277	FBXO32	4.62898	9.65076e-06	0.0190546	0.321216	0.0693924	21.4275
648	rs3001909	WNT8B	-4.62818	9.68237e-06	0.0191101	-0.489969	0.105867	21.42
649	rs1665260	C2orf74	-4.62807	9.68662e-06	0.0191168	-0.273403	0.0590749	21.419
650	rs8042975	LINC02207	-4.6275	9.70935e-06	0.0191593	-0.41029	0.0886635	21.4137
651	rs2510873	ZPR1	4.62683	9.73573e-06	0.019205	0.44513	0.0962062	21.4075
652	rs11778398	SLC35G5	-4.62596	9.77039e-06	0.019263	-0.390364	0.0843856	21.3995
653	rs10422590	GZMM	-4.62455	9.82639e-06	0.0193606	-0.474261	0.102553	21.3865
654	rs7194668	TXNL4B	-4.62451	9.82819e-06	0.0193634	-0.395916	0.0856126	21.3861
655	rs12508942	AGA	-4.62438	9.83321e-06	0.0193634	-0.355947	0.0769718	21.3849
656	rs140386936	EIF4A3	-4.62323	9.87931e-06	0.0194444	-0.953358	0.20621	21.3743
657	rs73186813	CDADC1	-4.62265	9.9027e-06	0.0194665	-0.287748	0.0622473	21.3689
658	rs12472965	LINC01114	-4.62177	9.93812e-06	0.0195233	-0.243545	0.0526951	21.3608
659	rs59758866	SNHG18	4.62175	9.93923e-06	0.0195249	0.385003	0.0833026	21.3605
660	rs56339342	HPS5	-4.62155	9.94731e-06	0.0195401	-0.328876	0.0711614	21.3587
661	rs11921456	GATA2	-4.61956	1.0028e-05	0.0196528	-1.13159	0.244956	21.3403
662	rs3130440	HSPA1B	-4.61946	1.00321e-05	0.0196602	-0.307852	0.0666424	21.3394
663	rs6546120	LINC01805	-4.61878	1.00599e-05	0.0197071	-0.336262	0.0728033	21.3331
664	rs943991	ARHGEF40	4.61764	1.01065e-05	0.0197865	0.238339	0.0516147	21.3226
665	rs173538	HERPUD1	-4.6172	1.0125e-05	0.0198085	-0.257713	0.0558159	21.3185
666	rs6510776	CACTIN	4.6168	1.01414e-05	0.0198387	0.581849	0.126029	21.3148
667	rs60359978	KCNE4	-4.61668	1.0146e-05	0.0198467	-0.370655	0.080286	21.3138
668	rs55801004	EXT2	4.61589	1.0179e-05	0.0199028	1.10911	0.240281	21.3064
669	rs10493913	SLC35A3	-4.61526	1.02051e-05	0.0199421	-0.338622	0.0733702	21.3006
670	rs7849959	CRB2	-4.61436	1.02424e-05	0.0200095	-0.621754	0.134743	21.2923
671	rs12815873	PLBD2	4.61398	1.02584e-05	0.020036	1.01262	0.219468	21.2888
672	rs8130956	CRYZL1	4.61373	1.02686e-05	0.0200534	0.442891	0.0959941	21.2865
673	rs10108969	SBSPON	-4.6132	1.02909e-05	0.0200874	-0.304635	0.0660356	21.2816
674	rs7224387	WSCD1	-4.61229	1.0329e-05	0.0201567	-0.21251	0.0460747	21.2732
675	rs1111488	TEKT5	4.61214	1.03353e-05	0.0201682	0.40529	0.0878746	21.2718
676	rs2072601	ADGRE3	-4.61205	1.03392e-05	0.0201752	-0.273084	0.059211	21.271
677	rs3816347	ESPNL	-4.61181	1.03491e-05	0.0201926	-0.745435	0.161636	21.2688
678	rs6509936	GALP	-4.6118	1.03493e-05	0.0201926	-0.562377	0.121943	21.2687
679	rs58789559	CD3G	-4.61174	1.0352e-05	0.0201971	-0.864659	0.187491	21.2682
680	rs3790955	CAPN9	-4.61097	1.03845e-05	0.0202452	-0.312884	0.0678565	21.261
681	rs60789384	FCRL4	-4.60873	1.04793e-05	0.0204018	-0.696443	0.151114	21.2404
682	rs9573541	LMO7	-4.60812	1.05056e-05	0.0204452	-0.353515	0.0767157	21.2347
683	rs4466085	CENPU	-4.60802	1.05098e-05	0.0204527	-0.43286	0.0939364	21.2338
684	rs4782469	LINC02182	4.6076	1.05276e-05	0.0204868	0.356943	0.0774684	21.23
685	rs6536722	SCOC	-4.60685	1.05598e-05	0.0205336	-0.197283	0.0428238	21.2231
686	rs7260167	MEX3D	-4.60684	1.05603e-05	0.020534	-0.327029	0.0709877	21.2229
687	rs75559179	LINC01671	-4.60663	1.0569e-05	0.0205504	-0.80725	0.175237	21.2211
688	rs10918143	ALDH9A1	-4.6064	1.05791e-05	0.0205668	-0.250521	0.0543854	21.2189
689	rs2132253	ZSCAN1	4.60617	1.05889e-05	0.0205817	0.282088	0.0612413	21.2168
690	rs11204582	LYPD8	4.60589	1.06011e-05	0.020603	0.533559	0.115843	21.2142
691	rs1343962	TRDN	-4.60542	1.06212e-05	0.0206279	-0.384958	0.0835881	21.2099
692	rs62483513	SH2B2	-4.60539	1.06227e-05	0.0206303	-0.596658	0.129557	21.2096
693	rs1348116	POU3F3	4.60445	1.0663e-05	0.0206936	0.280484	0.0609158	21.201
694	rs117619601	NCOA6	-4.60438	1.06663e-05	0.0206936	-0.301277	0.0654327	21.2003
695	rs5868	B4GALT4	4.60401	1.06823e-05	0.0207111	0.230771	0.050124	21.1969
696	rs112611555	SFTA1P	-4.60325	1.07153e-05	0.0207688	-0.922984	0.200507	21.1899
697	rs3170527	BSG	4.60267	1.07405e-05	0.0208041	0.563603	0.122451	21.1846
698	rs3803731	UBALD2	4.60255	1.07456e-05	0.0208134	0.674278	0.146501	21.1835
699	rs4252596	KRT24	-4.60143	1.07949e-05	0.0208885	-0.866577	0.188328	21.1731
700	rs1688002	HSPB6	4.60048	1.08361e-05	0.0209622	0.335293	0.072882	21.1645
701	rs62502656	ATG9B	-4.59787	1.09516e-05	0.0211665	-0.461671	0.10041	21.1404
702	rs62472042	ATP5MF	-4.59676	1.10012e-05	0.0212377	-0.353535	0.0769097	21.1302
703	rs4809559	CHRNA4	-4.59496	1.10817e-05	0.0213478	-0.406149	0.0883901	21.1137
704	rs77890217	NKX6-3	-4.59416	1.11179e-05	0.0213711	-1.02575	0.223274	21.1063
705	rs16908834	FABP5	4.59409	1.11208e-05	0.021376	0.50497	0.109917	21.1057
706	rs7775483	CNKSR3	-4.59397	1.11262e-05	0.0213827	-0.29101	0.0633461	21.1046
707	rs4580927	TYW1B	-4.59348	1.11484e-05	0.021424	-0.289814	0.0630925	21.1001
708	rs11145074	GCNT1	-4.59221	1.12059e-05	0.0215201	-0.430932	0.0938398	21.0884
709	rs12971793	PLIN3	-4.59199	1.12158e-05	0.0215366	-0.291155	0.0634049	21.0864
710	rs13078806	CD200	-4.58904	1.13509e-05	0.0217527	-0.249923	0.0544608	21.0593
711	rs17697668	RAD51AP1	-4.58893	1.13557e-05	0.0217607	-0.338771	0.0738234	21.0583
712	rs7522432	CAPN8	-4.58848	1.13765e-05	0.0217941	-0.736043	0.160411	21.0542
713	rs3910852	C9orf72	4.5883	1.1385e-05	0.0218084	0.247533	0.0539487	21.0525
714	rs62488866	AKR1D1	-4.58816	1.13913e-05	0.0218187	-0.467246	0.101837	21.0512
715	rs12553834	RNF38	-4.58738	1.14276e-05	0.0218805	-0.153537	0.0334695	21.044
716	rs117353248	GAA	-4.58471	1.15516e-05	0.0220421	-0.33088	0.0721703	21.0196
717	rs10809294	FOXD4	-4.58427	1.15724e-05	0.0220708	-0.729726	0.15918	21.0155
718	rs1571462	RBM38	4.58424	1.15737e-05	0.0220725	0.627943	0.136979	21.0153
719	rs117427833	DIP2B	4.5838	1.15942e-05	0.0221099	0.254597	0.0555427	21.0112
720	rs13414821	TMEM178A	-4.58284	1.16396e-05	0.0221762	-0.277198	0.0604862	21.0024
721	rs28653437	NDUFC1	-4.58279	1.1642e-05	0.0221762	-0.223422	0.0487524	21.0019
722	rs1620178	POMZP3	4.5824	1.166e-05	0.0222081	0.256153	0.0558993	20.9984
723	rs867229	KLK2	-4.58234	1.16631e-05	0.0222135	-1.02995	0.224766	20.9978
724	rs4791463	PIRT	-4.58208	1.16752e-05	0.0222333	-0.314159	0.0685626	20.9955
725	rs77311907	IDH1	4.58159	1.16985e-05	0.0222704	0.912313	0.199126	20.991
726	rs4380683	ZNF354B	-4.58146	1.17048e-05	0.0222818	-0.20886	0.045588	20.9898
727	rs7461417	VPS28	4.58093	1.17297e-05	0.0223079	0.199821	0.0436201	20.9849
728	rs62073695	FAM83G	-4.58004	1.17724e-05	0.0223514	-0.740832	0.161752	20.9767
729	rs10119967	CDC14B	4.5791	1.18171e-05	0.0224253	0.431788	0.0942954	20.9681
730	rs4882657	ATXN7L3B	-4.57824	1.1858e-05	0.0224931	-0.223041	0.0487176	20.9603
731	rs3803494	LINC02204	-4.5777	1.18841e-05	0.0225264	-0.417988	0.0913096	20.9553
732	rs140941957	VIM	4.57748	1.18948e-05	0.0225448	0.563443	0.12309	20.9533
733	rs4790197	ANKFY1	4.5772	1.19079e-05	0.0225683	0.137451	0.0300295	20.9508
734	rs117205741	PPFIA2	4.57676	1.19292e-05	0.0226053	0.518006	0.113182	20.9468
735	rs73210448	LPL	4.57669	1.19327e-05	0.0226103	0.849611	0.185639	20.9461
736	rs55648330	ZNF583	-4.5765	1.19419e-05	0.0226261	-0.253536	0.0553996	20.9444
737	rs35455576	SNX14	4.57614	1.19595e-05	0.022649	0.886808	0.19379	20.941
738	rs12944562	RFNG	-4.57394	1.20663e-05	0.0228236	-0.350824	0.0767005	20.9209
739	rs12881994	ARG2	4.57361	1.20824e-05	0.0228438	0.385994	0.0843959	20.9179
740	rs1655285	AGT	4.57301	1.21116e-05	0.0228915	0.559388	0.122324	20.9124
741	rs61965887	DNAJC3	4.57255	1.21341e-05	0.0229306	0.91261	0.199584	20.9082
742	rs10101997	PENK	-4.57238	1.21426e-05	0.0229447	-0.361589	0.0790812	20.9067
743	rs77369302	CASC18	-4.57156	1.21827e-05	0.0230113	-0.595028	0.130159	20.8992
744	rs77387806	LINC02317	-4.5713	1.21958e-05	0.023035	-0.960531	0.210122	20.8968
745	rs807479	ZBTB32	-4.57097	1.2212e-05	0.0230587	-0.29524	0.0645902	20.8938
746	rs920384	ZNF608	-4.56946	1.22866e-05	0.0231735	-0.812173	0.177739	20.88
747	rs2113899	LINC02367	4.56638	1.24403e-05	0.0234008	0.563368	0.123373	20.8519
748	rs537722	SLC24A5	-4.56519	1.25006e-05	0.0235028	-0.480449	0.105242	20.8409
749	rs1488113	MYNN	4.56518	1.2501e-05	0.0235028	0.251148	0.0550138	20.8409
750	rs475416	CAMSAP2	4.56451	1.25351e-05	0.0235636	0.808398	0.177105	20.8347
751	rs56405373	LIN54	4.56414	1.25536e-05	0.0235936	0.272995	0.059813	20.8314
752	rs11102074	CD53	-4.56376	1.25728e-05	0.0236149	-0.395688	0.0867021	20.8279
753	rs11788311	MPDZ	-4.56175	1.26751e-05	0.0237621	-0.333538	0.0731163	20.8096
754	rs4620343	TRPM3	-4.56134	1.26962e-05	0.0237976	-0.431674	0.0946375	20.8058
755	rs2298682	TTC3	-4.56063	1.27328e-05	0.0238423	-0.139411	0.0305683	20.7993
756	rs73217937	IQCG	-4.55948	1.27918e-05	0.0239439	-0.259043	0.0568141	20.7889
757	rs11046007	ST8SIA1	-4.55901	1.28165e-05	0.0239751	-0.950345	0.208454	20.7845
758	rs6031867	PABPC1L	4.55631	1.29565e-05	0.0241838	0.258033	0.0566319	20.76
759	rs77689733	CACYBP	-4.55616	1.29643e-05	0.0241964	-0.625328	0.137249	20.7586
760	rs113831399	USP6	-4.5553	1.30097e-05	0.0242534	-0.714173	0.156779	20.7507
761	rs141591215	MAP3K13	4.55394	1.30812e-05	0.0243674	0.873743	0.191865	20.7383
762	rs110065	POPDC3	4.55344	1.31073e-05	0.0244104	0.76356	0.167688	20.7339
763	rs2384933	MYH11	4.55281	1.31409e-05	0.0244647	0.355145	0.0780058	20.7281
764	rs75481361	IGFLR1	-4.55123	1.3225e-05	0.0246052	-0.535591	0.117681	20.7137
765	rs4240542	NGF	4.5506	1.32582e-05	0.0246649	0.498093	0.109456	20.708
766	rs4703800	ZFYVE16	-4.55043	1.32674e-05	0.024677	-0.151235	0.0332353	20.7064
767	rs75933376	FBXL7	4.54829	1.33826e-05	0.0248434	0.669771	0.147258	20.6869
768	rs78826810	LINC02218	-4.54716	1.34433e-05	0.0249462	-1.17657	0.258747	20.6767
769	rs6151416	MIOX	-4.54671	1.34678e-05	0.0249883	-1.04391	0.229596	20.6726
770	rs2273918	DNPH1	4.54574	1.35207e-05	0.0250653	0.452448	0.0995324	20.6637
771	rs10221326	CEP192	4.54336	1.36505e-05	0.0252401	0.14487	0.031886	20.6422
772	rs75736386	ICOS	-4.54295	1.36734e-05	0.0252738	-0.296098	0.0651774	20.6384
773	rs141674738	CAPN13	-4.54274	1.36849e-05	0.0252945	-0.496368	0.109266	20.6365
774	rs7925540	SLC15A3	-4.54248	1.36992e-05	0.0253159	-0.465579	0.102494	20.6341
775	rs2298850	GC	4.53995	1.38396e-05	0.0255148	0.332037	0.0731368	20.6111
776	rs80221827	MIPEP	-4.53879	1.39041e-05	0.0256138	-0.31507	0.0694172	20.6006
777	rs34082171	SNHG8	4.5372	1.39937e-05	0.025744	0.321161	0.070784	20.5862
778	rs168188	LINC02226	4.53643	1.40371e-05	0.0258036	0.308881	0.068089	20.5792
779	rs149567	LINC01331	-4.53487	1.4125e-05	0.025947	-0.570438	0.125789	20.5651
780	rs199348	GPNMB	4.53377	1.41877e-05	0.0260476	0.39183	0.0864247	20.5551
781	rs57248172	COBL	4.5333	1.42148e-05	0.0260923	0.258418	0.0570044	20.5508
782	rs138960	TTLL12	4.53278	1.42442e-05	0.0261411	0.298144	0.0657749	20.5461
783	rs7248383	FOXA3	4.53227	1.42739e-05	0.026186	0.505494	0.111532	20.5414
784	rs72822657	SLC4A1	4.53197	1.42912e-05	0.0262133	0.413085	0.0911492	20.5387
785	rs11816879	FAM204A	-4.52934	1.44428e-05	0.0264625	-0.648108	0.143091	20.5149
786	rs72939113	TCF4	4.52862	1.44846e-05	0.0265332	0.590972	0.130497	20.5084
787	rs1296800	BID	4.52838	1.44985e-05	0.0265558	0.350809	0.0774689	20.5063
788	rs17672563	CDC34	-4.52813	1.45134e-05	0.0265794	-0.289572	0.0639497	20.5039
789	rs73243367	KLF3	4.52685	1.45878e-05	0.0266933	0.413394	0.0913203	20.4924
790	rs58289960	OR2L3	-4.52652	1.46071e-05	0.0267197	-0.684461	0.151211	20.4894
791	rs1478785	NT5C	4.52566	1.46581e-05	0.0267987	0.258279	0.0570698	20.4816
792	rs9926421	C16orf95	4.52282	1.48259e-05	0.0270565	0.33138	0.0732683	20.4559
793	rs6899170	NKD2	4.52279	1.4828e-05	0.0270596	0.471362	0.104219	20.4556
794	rs4801739	CCDC9	-4.52256	1.48416e-05	0.0270753	-0.258715	0.0572054	20.4536
795	rs2803042	PACRG	4.52253	1.48433e-05	0.027077	0.297338	0.065746	20.4533
796	rs112375860	LINC01393	-4.52242	1.48501e-05	0.0270855	-0.92472	0.204475	20.4523
797	rs5752467	THAP7	-4.52239	1.48515e-05	0.0270858	-0.483086	0.106821	20.452
798	rs1411273	S100A13	-4.52213	1.48671e-05	0.0271072	-0.43936	0.0971577	20.4497
799	rs10890717	GUCY1A2	4.52158	1.49001e-05	0.0271548	0.293192	0.0648429	20.4447
800	rs2021	N4BP2L1	4.5215	1.4905e-05	0.0271548	0.268129	0.0593009	20.4439
801	rs2076175	HLA-F	4.52092	1.49398e-05	0.0272052	0.320147	0.0708145	20.4387
802	rs80165058	JUN	-4.52081	1.49462e-05	0.0272109	-0.681298	0.150703	20.4377
803	rs239725	LINC00113	-4.52041	1.49701e-05	0.0272491	-0.395823	0.0875634	20.4341
804	rs10160790	DKK3	-4.51903	1.50531e-05	0.0273797	-0.642477	0.142171	20.4217
805	rs74609000	HSPB3	-4.51817	1.51056e-05	0.0274627	-0.77529	0.171594	20.4138
806	rs12745454	GLRX2	4.51628	1.52206e-05	0.0276498	0.388281	0.0859736	20.3968
807	rs78165124	DIP2C	4.51535	1.52774e-05	0.0277408	0.754206	0.167032	20.3884
808	rs1821290	ZNF254	4.51515	1.52897e-05	0.0277622	0.618815	0.137053	20.3866
809	rs73026246	ANKRD27	-4.51514	1.52901e-05	0.0277622	-0.228045	0.0505067	20.3865
810	rs77096384	NPTN	-4.51497	1.53008e-05	0.0277779	-1.18199	0.261793	20.3849
811	rs344166	BRIX1	4.51247	1.54548e-05	0.0279267	0.263261	0.0583408	20.3624
812	rs10424676	ZNF524	-4.51236	1.54619e-05	0.0279388	-0.378044	0.0837797	20.3614
813	rs557234	CCDC25	-4.51216	1.54737e-05	0.0279518	-0.200256	0.0443815	20.3596
814	rs10189230	EPHA4	4.51163	1.55067e-05	0.0279998	0.191584	0.0424644	20.3548
815	rs12639777	FREM3	4.51067	1.5567e-05	0.0280831	0.407011	0.0902329	20.3461
816	rs73050371	CEACAM19	4.50989	1.56156e-05	0.028146	0.541402	0.120048	20.3391
817	rs10783603	ABCD2	-4.50945	1.56428e-05	0.0281842	-0.333345	0.0739213	20.3352
818	rs76255234	FAM181A	-4.50903	1.56691e-05	0.028199	-0.853113	0.189201	20.3314
819	rs7439469	KIAA0232	-4.50898	1.56725e-05	0.028199	-0.982179	0.217827	20.3309
820	rs3117231	HLA-DPB1	4.50852	1.57014e-05	0.0282463	0.318923	0.0707378	20.3268
821	rs115278277	ZC3H12C	-4.50793	1.57385e-05	0.0283092	-0.589317	0.130729	20.3214
822	rs11115606	CCDC59	4.50774	1.57508e-05	0.0283257	0.287344	0.0637446	20.3197
823	rs56290987	ZBTB47	4.50769	1.57537e-05	0.0283257	0.361782	0.0802589	20.3193
824	rs4075664	E2F8	4.50747	1.57679e-05	0.0283496	0.385781	0.0855871	20.3173
825	rs6474220	IDO1	-4.50679	1.58104e-05	0.0284053	-0.342386	0.0759711	20.3112
826	rs76846538	MBNL2	-4.50327	1.60349e-05	0.0287257	-0.70225	0.155942	20.2795
827	rs143417004	VPS13B	-4.5023	1.60977e-05	0.0288248	-0.985042	0.218786	20.2707
828	rs77531197	ANO5	4.50027	1.62287e-05	0.0290158	1.11385	0.247508	20.2525
829	rs4720230	ELMO1	4.49864	1.6335e-05	0.0291773	0.274199	0.0609516	20.2378
830	rs6003435	PI4KA	-4.4982	1.63642e-05	0.0292263	-0.127137	0.028264	20.2338
831	rs115808888	SLC27A3	4.49818	1.6365e-05	0.0292268	0.818059	0.181864	20.2337
832	rs75140805	GALNT18	-4.49809	1.6371e-05	0.0292344	-0.638933	0.142045	20.2328
833	rs7537366	USP21	-4.49754	1.64075e-05	0.0292789	-0.243551	0.0541521	20.2278
834	rs138187068	LAMA2	-4.49738	1.64177e-05	0.0292955	-0.413478	0.0919374	20.2264
835	rs7853407	DMRT2	-4.49682	1.64548e-05	0.0293531	-0.861453	0.19157	20.2213
836	rs7940019	DLG2	-4.49617	1.64971e-05	0.0294156	-0.730217	0.162408	20.2156
837	rs141370681	SLC30A9	-4.49583	1.65196e-05	0.0294541	-0.841773	0.187234	20.2125
838	rs77744549	ZNF195	4.49522	1.65599e-05	0.0295102	0.356487	0.0793034	20.207
839	rs2303779	ZNF319	4.49249	1.6742e-05	0.0297786	0.335866	0.0747617	20.1825
840	rs61921851	BCL2L14	4.49232	1.67533e-05	0.0297955	0.438913	0.0977029	20.1809
841	rs1870940	C1orf43	4.49075	1.68588e-05	0.0298866	0.199694	0.0444679	20.1668
842	rs72659019	CNOT6L	4.49017	1.68983e-05	0.0299479	0.31003	0.0690465	20.1616
843	rs4981022	STAB2	4.48993	1.69143e-05	0.0299664	0.346209	0.077108	20.1595
844	rs72693148	ATXN3	4.48954	1.69408e-05	0.0300117	0.928492	0.206812	20.1559
845	rs17642476	NMT1	4.48939	1.69506e-05	0.0300207	0.923385	0.205682	20.1546
846	rs6796045	VILL	4.48914	1.69676e-05	0.0300486	0.5938	0.132275	20.1524
847	rs7316041	PCED1B	4.48875	1.69942e-05	0.0300901	0.877077	0.195395	20.1489
848	rs4321936	PARP12	4.4882	1.70315e-05	0.0301182	0.312839	0.0697025	20.144
849	rs17783156	JDP2	4.48754	1.70768e-05	0.0301655	0.597575	0.133163	20.138
850	rs7952425	UCP3	4.4869	1.71206e-05	0.0302303	0.390542	0.0870407	20.1322
851	rs6000167	APOL3	4.48579	1.71962e-05	0.0303497	0.373557	0.0832756	20.1223
852	rs75442799	SPATA41	4.48255	1.742e-05	0.030639	0.506368	0.112964	20.0933
853	rs11855258	MEGF11	-4.48099	1.7529e-05	0.0307532	-0.562423	0.125513	20.0793
854	rs2546727	RPL26L1	-4.48094	1.75326e-05	0.0307569	-0.28192	0.0629155	20.0788
855	rs12257705	LINC02660	4.48029	1.75784e-05	0.0308168	0.49944	0.111475	20.073
856	rs4142949	LRRIQ3	4.47988	1.76072e-05	0.0308581	0.325229	0.0725978	20.0693
857	rs12232738	ZNF521	4.47984	1.76098e-05	0.0308608	0.913725	0.203964	20.069
858	rs3890773	CEP85	-4.47946	1.76368e-05	0.0308993	-0.417484	0.0931996	20.0655
859	rs76309861	LMNTD1	4.4783	1.77187e-05	0.0309996	0.32506	0.0725855	20.0551
860	rs4985650	KIF1C	-4.47781	1.77528e-05	0.0310499	-0.263911	0.0589376	20.0508
861	rs117323814	PDE10A	-4.47774	1.77578e-05	0.0310499	-0.588584	0.131447	20.0502
862	rs2637629	DPYSL4	4.4765	1.78464e-05	0.0311219	0.269952	0.0603043	20.039
863	rs6663121	LRP8	4.47548	1.7919e-05	0.0312171	0.22344	0.0499254	20.0299
864	rs34533610	LYPD6B	-4.47546	1.79201e-05	0.0312171	-0.419025	0.0936273	20.0298
865	rs4783684	ZFP90	-4.47511	1.79457e-05	0.0312507	-0.15896	0.0355211	20.0266
866	rs73313445	KCNIP1	4.47463	1.79797e-05	0.0312819	0.746669	0.166867	20.0223
867	rs2678788	DSG3	-4.47436	1.7999e-05	0.0313106	-0.40619	0.0907816	20.0199
868	rs7215018	WFIKKN2	-4.47431	1.80024e-05	0.0313106	-1.07254	0.239712	20.0195
869	rs35030545	SCG5	4.47423	1.80081e-05	0.0313136	0.232043	0.0518621	20.0188
870	rs11038753	ARFIP2	-4.47408	1.80189e-05	0.0313277	-0.346065	0.0773488	20.0174
871	rs9330555	RPH3AL	4.47385	1.80356e-05	0.0313551	0.676293	0.151166	20.0153
872	rs145385554	OPA1	-4.47268	1.81199e-05	0.03148	-0.948651	0.212099	20.0049
873	12:132461620	PGAM5	-4.47253	1.81313e-05	0.0314964	-0.473343	0.105833	20.0035
874	rs9916317	LINC02003	4.4718	1.81839e-05	0.0315677	0.479135	0.107146	19.997
875	rs5749414	RFPL3S	4.47048	1.82797e-05	0.0317013	0.816012	0.182533	19.9852
876	rs2109425	FGF6	-4.47033	1.8291e-05	0.03172	-0.58884	0.131722	19.9838
877	rs4820613	GSTT4	-4.46995	1.83185e-05	0.0317552	-0.837531	0.187369	19.9804
878	rs11108364	METAP2	-4.46937	1.83608e-05	0.0318042	-0.768696	0.171992	19.9753
879	rs6598265	LYSMD4	-4.46918	1.83746e-05	0.0318256	-0.238896	0.0534541	19.9736
880	rs141591215	VPS8	4.46865	1.84135e-05	0.0318769	0.709846	0.15885	19.9688
881	rs112886784	PSMA7	4.46861	1.84163e-05	0.0318809	0.51498	0.115244	19.9685
882	rs6089807	COL20A1	4.46839	1.8433e-05	0.0319047	0.430722	0.0963933	19.9665
883	rs35824347	MRPL4	4.4669	1.85425e-05	0.0320491	0.388856	0.0870529	19.9532
884	rs10852711	BPTF	-4.46687	1.85447e-05	0.0320491	-0.30576	0.0684506	19.9529
885	rs7613247	LAMP3	-4.46683	1.85477e-05	0.0320534	-0.624874	0.139892	19.9526
886	rs2238675	NDUFA13	-4.46682	1.85482e-05	0.0320535	-0.524398	0.117398	19.9525
887	rs79575517	OSBPL2	-4.4659	1.86162e-05	0.0321625	-0.87876	0.196771	19.9443
888	rs10407225	TIMM13	-4.46426	1.87382e-05	0.0323103	-0.197318	0.0441995	19.9296
889	rs73494602	OR7D2	-4.46425	1.87389e-05	0.0323106	-0.978889	0.219273	19.9296
890	rs9578	EPB41	4.46351	1.87945e-05	0.0323962	0.259972	0.058244	19.9229
891	rs841218	MGRN1	-4.4623	1.8885e-05	0.0325368	-0.18833	0.0422046	19.9122
892	rs78657463	LINC01603	-4.46016	1.90467e-05	0.0327526	-0.497635	0.111573	19.893
893	rs61996214	BRF1	4.46007	1.90535e-05	0.0327618	0.247591	0.0555129	19.8922
894	rs11830069	ITGB7	-4.45971	1.90807e-05	0.0327922	-0.444876	0.0997543	19.889
895	rs58429763	TMEM184C	-4.45958	1.9091e-05	0.0328078	-0.458071	0.102716	19.8878
896	rs2784923	UBTD1	-4.45872	1.91565e-05	0.0329035	-0.324749	0.0728346	19.8802
897	rs74013060	ZFYVE19	4.45796	1.92146e-05	0.0329895	0.407368	0.09138	19.8734
898	rs13212158	EFHC1	-4.45618	1.93506e-05	0.0331605	-0.204533	0.0458986	19.8576
899	rs1752021	FHAD1	4.45597	1.93669e-05	0.0331834	0.322169	0.0723006	19.8557
900	rs240055	PRAME	-4.45508	1.94355e-05	0.0332816	-0.830856	0.186496	19.8478
901	rs7134586	VEZT	4.45467	1.94673e-05	0.0332831	0.172731	0.0387752	19.8441
902	rs7074882	AKR1C3	-4.45433	1.94938e-05	0.033325	-0.471227	0.105791	19.8411
903	rs77447215	BRINP1	-4.45357	1.95526e-05	0.0333889	-0.751619	0.168768	19.8343
904	rs144945458	CPT2	-4.4533	1.95741e-05	0.033423	-0.45705	0.102632	19.8318
905	rs61767331	ZCCHC17	-4.4532	1.95813e-05	0.0334319	-0.665723	0.149493	19.831
906	rs174625	RAB3IL1	4.45253	1.96341e-05	0.0335141	0.391764	0.087987	19.825
907	rs10792418	CCDC88B	4.45239	1.96452e-05	0.0335313	0.317639	0.0713412	19.8237
908	rs34397820	OGFR	4.45209	1.96679e-05	0.0335596	0.284183	0.0638313	19.8211
909	rs12666302	SAMD9L	4.45193	1.96808e-05	0.0335789	0.804421	0.18069	19.8197
910	rs2660860	NEDD1	-4.45112	1.97445e-05	0.0336632	-0.243969	0.0548107	19.8124
911	rs10193634	CEP68	-4.45014	1.98214e-05	0.0337794	-0.180839	0.0406366	19.8037
912	rs3785597	CEP112	-4.44942	1.98782e-05	0.033848	-0.709285	0.159411	19.7973
913	rs75125072	CSGALNACT2	4.44902	1.99101e-05	0.0338882	0.9985	0.224432	19.7937
914	rs62521339	TG	-4.44891	1.99185e-05	0.0339007	-0.524235	0.117834	19.7928
915	rs4639754	PDPN	4.44762	2.00208e-05	0.0339896	0.478602	0.107609	19.7813
916	rs75060829	ATAD2B	4.44708	2.00636e-05	0.0340408	1.0203	0.229432	19.7765
917	rs11643995	SLC7A6	-4.44625	2.01301e-05	0.0341122	-0.454663	0.102258	19.7691
918	rs10019830	CCDC158	-4.4461	2.01422e-05	0.0341292	-0.505205	0.113629	19.7678
919	rs740698	ACE	4.44603	2.01478e-05	0.0341352	0.439314	0.0988104	19.7672
920	rs151271097	EPDR1	4.44536	2.02015e-05	0.0341532	0.421368	0.0947883	19.7612
921	rs4689292	MRFAP1	-4.4446	2.02622e-05	0.0342414	-0.190834	0.0429361	19.7545
922	rs75078498	LATS2	4.44451	2.02695e-05	0.0342519	0.822955	0.185162	19.7537
923	rs10196460	LINC01122	-4.44436	2.02818e-05	0.0342665	-0.437556	0.0984519	19.7523
924	rs75060829	EFR3B	4.44261	2.0423e-05	0.0344705	0.896301	0.201751	19.7368
925	rs7868227	LHX6	4.44258	2.04261e-05	0.0344708	0.413592	0.0930974	19.7365
926	rs10419811	PLEKHA4	-4.44224	2.04534e-05	0.0345095	-0.56027	0.126123	19.7335
927	rs78165124	ZMYND11	4.44201	2.0472e-05	0.0345358	0.810854	0.182542	19.7314
928	rs59490780	SHC4	4.44132	2.05278e-05	0.0345816	0.415413	0.0935336	19.7254
929	rs2590670	TMEM65	-4.44117	2.054e-05	0.0345959	-0.189641	0.0427006	19.724
930	rs79491440	LINC01029	-4.44063	2.05842e-05	0.0346613	-0.68366	0.153956	19.7192
931	rs141221830	SLC35G2	4.4406	2.05869e-05	0.034665	0.478134	0.107673	19.7189
932	rs1105977	TNK2	-4.44023	2.06175e-05	0.0347095	-0.198805	0.0447736	19.7156
933	rs78929652	LINC01484	-4.44008	2.06293e-05	0.0347149	-0.698071	0.15722	19.7143
934	rs12890597	GON7	-4.43981	2.06513e-05	0.0347168	-0.326861	0.0736205	19.7119
935	rs1327409	PLIN2	4.43848	2.07612e-05	0.0348825	0.408152	0.0919578	19.7001
936	rs2568189	AAMP	4.43634	2.09378e-05	0.0350965	0.391641	0.0882802	19.6811
937	rs1147728	GPR156	-4.43598	2.09674e-05	0.035138	-0.283034	0.0638041	19.678
938	rs4536736	BTG3	4.43559	2.10002e-05	0.0351831	0.246801	0.0556411	19.6745
939	rs58673429	AGBL4	-4.43511	2.10406e-05	0.0352462	-0.839447	0.189273	19.6702
940	rs17708346	LINC01099	-4.43438	2.11012e-05	0.0353271	-0.431895	0.097397	19.6637
941	rs7428430	RBM6	-4.4329	2.12251e-05	0.0354981	-0.380365	0.0858049	19.6506
942	rs12954235	MTCL1	4.43286	2.12292e-05	0.0355015	0.898884	0.202778	19.6502
943	rs11126311	NAGK	-4.43251	2.12585e-05	0.0355366	-0.320779	0.0723696	19.6471
944	rs9848960	LINC00606	4.43242	2.12659e-05	0.0355366	0.646078	0.145762	19.6463
945	rs73121188	ARHGAP40	-4.43207	2.12956e-05	0.0355735	-0.570315	0.128679	19.6432
946	rs35613107	RIOX2	4.432	2.1301e-05	0.0355816	0.298634	0.0673812	19.6427
947	rs1980135	ZNF709	4.43149	2.13445e-05	0.0356224	0.298051	0.0672575	19.6381
948	rs7761136	PTK7	4.43143	2.13498e-05	0.0356296	0.248851	0.0561559	19.6375
949	rs78446284	CNPY1	4.43044	2.14331e-05	0.0357522	0.646319	0.145881	19.6288
950	rs7491125	LINC00355	-4.4296	2.15051e-05	0.035845	-0.429429	0.0969454	19.6213
951	rs12469406	PLA2R1	4.42776	2.16625e-05	0.0360514	0.568449	0.128383	19.605
952	rs17683162	IQGAP2	-4.42731	2.1701e-05	0.0360899	-0.251326	0.0567673	19.6011
953	rs3929952	COLEC12	-4.42719	2.17114e-05	0.0361016	-0.407126	0.0919603	19.6
954	rs2054047	ADD2	-4.42695	2.17324e-05	0.0361319	-0.215706	0.0487257	19.5978
955	rs56254900	KCNA2	4.42684	2.1741e-05	0.0361427	0.217255	0.0490768	19.597
956	rs1385499	TNFRSF11B	-4.42557	2.18508e-05	0.0362957	-0.380153	0.0858992	19.5857
957	rs5024432	PBX2	-4.42536	2.18693e-05	0.0363245	-0.333795	0.0754277	19.5838
958	rs78740479	UBAP2L	-4.4252	2.18828e-05	0.0363321	-0.270739	0.0611811	19.5824
959	rs72674294	UBE2U	-4.42505	2.1896e-05	0.0363321	-0.736779	0.166502	19.5811
960	rs903302	ATP13A3	-4.42456	2.19386e-05	0.0363789	-0.209104	0.0472598	19.5767
961	rs35118879	ECM1	-4.42398	2.19895e-05	0.0364367	-0.515264	0.116471	19.5716
962	rs113735226	ITGB6	-4.42367	2.20161e-05	0.0364419	-0.591754	0.13377	19.5689
963	rs8004167	LINC00648	4.42365	2.20177e-05	0.0364419	0.628287	0.142029	19.5687
964	rs60814219	PLD2	4.42359	2.20231e-05	0.036449	0.398015	0.0899755	19.5682
965	rs12434602	SERPINA10	4.4234	2.20395e-05	0.0364734	0.526212	0.118961	19.5665
966	rs7807579	PLXNA4	4.42307	2.20684e-05	0.0365071	0.347085	0.0784715	19.5636
967	rs144098762	CD247	-4.42169	2.21896e-05	0.0366211	-0.465302	0.105232	19.5513
968	rs2865850	MBOAT7	-4.4205	2.22944e-05	0.0367367	-0.398861	0.09023	19.5408
969	rs2005388	CCDC175	4.41998	2.23399e-05	0.0368016	0.233623	0.0528561	19.5362
970	rs76092413	NPC1	-4.41926	2.24036e-05	0.036876	-0.376142	0.0851142	19.5299
971	rs5743072	ASNSD1	4.41893	2.24332e-05	0.03692	0.291216	0.065902	19.5269
972	rs598746	SCN4B	-4.41775	2.2538e-05	0.0370491	-0.322681	0.0730419	19.5165
973	rs2567984	PSMD9	-4.41718	2.2589e-05	0.037121	-0.210503	0.0476556	19.5115
974	rs75971301	TALDO1	-4.4171	2.25966e-05	0.037121	-0.41661	0.0943177	19.5107
975	rs2617694	ZNF816	4.41686	2.26174e-05	0.0371524	0.36039	0.0815942	19.5087
976	rs4969528	TCFL5	4.41589	2.27044e-05	0.0372694	0.201452	0.0456197	19.5001
977	rs8109754	NUMBL	-4.41564	2.27268e-05	0.0373003	-0.243406	0.0551235	19.4979
978	rs58084495	VENTX	-4.41541	2.27478e-05	0.0373339	-0.666697	0.150993	19.4958
979	rs2505523	CXCL12	-4.41461	2.28195e-05	0.0374328	-0.293645	0.0665166	19.4888
980	rs55967215	GRIK2	-4.41458	2.28222e-05	0.0374353	-0.253404	0.0574017	19.4886
981	rs12457442	CHST9	-4.41413	2.2863e-05	0.0374928	-0.212171	0.0480663	19.4846
982	rs123059	TRPV1	4.41389	2.28846e-05	0.0375217	0.235005	0.053242	19.4825
983	rs76425326	SUMF1	4.41362	2.29093e-05	0.0375516	0.769335	0.174309	19.48
984	rs2058852	ZFP30	4.41285	2.29792e-05	0.0376437	0.19548	0.0442978	19.4732
985	rs117637716	CSNK2A2	4.4116	2.30928e-05	0.0378035	0.308253	0.0698733	19.4622
986	rs468000	PPIP5K2	-4.41148	2.31042e-05	0.0378212	-0.152397	0.0345456	19.4611
987	rs7613744	ACVR2B	-4.41131	2.31198e-05	0.0378421	-0.26027	0.0590007	19.4596
988	rs72894013	TMEM235	-4.4106	2.3185e-05	0.0379194	-0.408132	0.0925344	19.4534
989	rs4806629	TSEN34	4.4103	2.32121e-05	0.0379499	0.345304	0.0782948	19.4507
990	rs78971841	MVD	4.40984	2.32542e-05	0.0379769	0.399782	0.0906568	19.4467
991	rs8055560	LINC00304	-4.40958	2.32785e-05	0.0379966	-0.496997	0.112709	19.4444
992	rs606989	TBX10	4.40945	2.32902e-05	0.0380138	0.680683	0.154369	19.4432
993	rs9371881	TFB1M	-4.40739	2.34804e-05	0.0382557	-0.170934	0.0387835	19.4251
994	rs6089093	ID1	-4.40715	2.35025e-05	0.0382899	-0.384205	0.0871776	19.423
995	rs72696974	HRNR	-4.40636	2.35764e-05	0.0383845	-0.730787	0.165848	19.416
996	rs11655548	GEMIN4	4.40586	2.36228e-05	0.0384514	0.367346	0.0833767	19.4116
997	rs11545028	WWOX	4.40538	2.36673e-05	0.0385181	0.396318	0.0899622	19.4074
998	rs11120008	VASH2	-4.40459	2.37419e-05	0.0386212	-0.909951	0.206592	19.4004
999	rs3915837	MYO1C	-4.40383	2.38133e-05	0.0387183	-0.328988	0.0747051	19.3937
1000	rs1852879	LINC02369	4.40349	2.38452e-05	0.0387518	0.360543	0.0818766	19.3907
1001	rs17118102	SNX7	4.40263	2.39264e-05	0.0388221	0.37713	0.0856602	19.3831
1002	rs80018890	CCDC65	4.40208	2.39778e-05	0.0388221	0.40331	0.091618	19.3783
1003	rs455655	CBY3	-4.40192	2.39931e-05	0.0388221	-0.285207	0.0647916	19.3769
1004	rs61626704	LINC02406	-4.40111	2.40705e-05	0.0389066	-0.540972	0.122917	19.3697
1005	rs17504917	MTUS1	4.40107	2.40737e-05	0.0389066	0.92451	0.210065	19.3694
1006	rs687434	ARPC5L	-4.40077	2.41025e-05	0.0389453	-0.266267	0.0605046	19.3668
1007	rs10820727	HABP4	4.40065	2.41139e-05	0.0389466	0.206804	0.046994	19.3657
1008	rs75294883	ZNF300	-4.40046	2.41315e-05	0.0389518	-0.687781	0.156297	19.3641
1009	rs9945342	LINC01915	-4.40008	2.41685e-05	0.0389942	-0.473101	0.107521	19.3607
1010	rs4238839	PDPK1	-4.39995	2.41803e-05	0.0390046	-0.204499	0.0464776	19.3596
1011	rs114655523	PRKACA	-4.39946	2.42277e-05	0.0390744	-0.379047	0.0861578	19.3552
1012	rs12524503	CUL7	4.3993	2.4243e-05	0.0390932	0.365463	0.083073	19.3538
1013	rs72802292	HSBP1	4.39909	2.42626e-05	0.0391239	0.26631	0.0605374	19.352
1014	rs72693148	TRIP11	-4.39903	2.42684e-05	0.0391304	-0.899748	0.204533	19.3515
1015	rs73193258	ADGRV1	4.39858	2.43115e-05	0.0391922	0.621477	0.14129	19.3475
1016	rs6586324	SLC37A1	-4.39747	2.44187e-05	0.0392761	-0.184555	0.0419684	19.3377
1017	rs2745733	WFDC8	4.39631	2.45305e-05	0.039431	0.415319	0.0944699	19.3275
1018	rs2960230	LINC01447	-4.39585	2.45754e-05	0.0394855	-0.819153	0.186347	19.3235
1019	rs10858231	DNLZ	-4.39578	2.4582e-05	0.0394942	-0.374648	0.0852291	19.3229
1020	rs77148839	MAP3K2	4.39565	2.4594e-05	0.0395067	0.802491	0.182565	19.3218
1021	rs3758537	HHEX	-4.39524	2.46339e-05	0.0395622	-0.443357	0.100872	19.3182
1022	rs117637716	OGFOD1	4.39479	2.46778e-05	0.0396174	0.567982	0.12924	19.3142
1023	rs10851880	C15orf39	4.39387	2.47671e-05	0.0397188	0.37019	0.0842514	19.3061
1024	rs12698370	INSIG1	-4.39189	2.49616e-05	0.0399612	-0.456455	0.103931	19.2887
1025	rs9967603	ZNF530	4.39127	2.50228e-05	0.0400387	0.520683	0.118572	19.2832
1026	rs73577695	MAFTRR	4.39095	2.50541e-05	0.0400752	0.356016	0.0810794	19.2805
1027	rs827001	HTRA3	-4.39081	2.50686e-05	0.0400885	-0.617399	0.140612	19.2792
1028	rs11647503	ARL2BP	4.39074	2.50755e-05	0.0400985	0.297537	0.0677648	19.2786
1029	rs1312844	PAWR	-4.39013	2.51355e-05	0.0401749	-0.29204	0.0665219	19.2732
1030	rs62572285	LINC01239	4.3901	2.51387e-05	0.0401771	0.480907	0.109544	19.273
1031	rs9377196	TAB2	-4.38966	2.5182e-05	0.0402365	-0.48405	0.110271	19.2691
1032	rs28432809	PPP2R5A	4.38931	2.52169e-05	0.0402727	0.247894	0.0564767	19.266
1033	rs2472822	LRRC47	4.38894	2.52539e-05	0.0403228	0.193627	0.0441171	19.2628
1034	rs9456453	IGF2R	-4.38755	2.53919e-05	0.0404911	-0.213174	0.0485862	19.2506
1035	rs11656876	ARHGAP23	4.38723	2.54243e-05	0.040522	0.173808	0.0396168	19.2478
1036	rs62107538	ZNF738	4.3858	2.55677e-05	0.040692	0.454859	0.103712	19.2353
1037	rs56288252	PCBP3	-4.38564	2.55845e-05	0.040711	-0.452806	0.103247	19.2338
1038	rs6606738	MYO1H	-4.38542	2.56058e-05	0.0407341	-0.307861	0.0702009	19.2319
1039	rs62518565	C8orf76	4.38529	2.5619e-05	0.0407452	0.474669	0.108241	19.2308
1040	rs1963515	SLC39A10	-4.38524	2.56245e-05	0.0407519	-0.208064	0.0474465	19.2303
1041	rs9889680	GNGT2	-4.38481	2.56682e-05	0.0408135	-0.449369	0.102483	19.2265
1042	rs75550189	CAV1	4.38449	2.57e-05	0.0408611	0.711911	0.16237	19.2238
1043	rs3807986	MET	-4.38434	2.57154e-05	0.0408837	-0.358282	0.0817187	19.2224
1044	rs56148928	EPO	-4.38309	2.58427e-05	0.0410571	-0.686182	0.156552	19.2114
1045	rs34143079	LITAF	4.38281	2.58711e-05	0.0410982	0.588439	0.134261	19.209
1046	rs28197	IRGM	-4.38257	2.58953e-05	0.0411347	-0.397346	0.0906652	19.2069
1047	rs8013751	LINC02274	-4.38235	2.59173e-05	0.0411608	-0.596745	0.13617	19.205
1048	rs17245368	HINFP	4.38175	2.59789e-05	0.0412556	0.237959	0.054307	19.1997
1049	rs1370497	ARL5A	-4.38109	2.60464e-05	0.0413537	-0.418957	0.0956285	19.194
1050	rs147769484	ING2	4.38078	2.6078e-05	0.0413911	0.515279	0.117623	19.1913
1051	rs4102767	GJD4	-4.38046	2.6111e-05	0.0414163	-0.655321	0.149601	19.1884
1052	rs12355313	ARID5B	-4.38007	2.61511e-05	0.0414528	-0.223648	0.0510604	19.185
1053	rs68073118	ZNF880	-4.37876	2.62863e-05	0.0416038	-0.313129	0.0715108	19.1735
1054	rs9771831	LAPTM4B	-4.37853	2.63107e-05	0.0416393	-0.219426	0.0501142	19.1715
1055	rs1771014	TNFAIP2	4.37844	2.632e-05	0.04165	0.51872	0.118472	19.1707
1056	rs13144350	SPCS3	4.37827	2.63372e-05	0.0416703	0.203579	0.0464977	19.1692
1057	rs12245537	OAT	-4.37807	2.63577e-05	0.0416995	-0.70581	0.161215	19.1675
1058	rs75022285	PTEN	-4.37774	2.63922e-05	0.0417502	-0.939099	0.214517	19.1646
1059	rs17629390	GFM1	4.3773	2.64383e-05	0.041809	0.194904	0.0445262	19.1607
1060	rs4911506	RBM39	-4.37706	2.64623e-05	0.0418379	-0.813502	0.185856	19.1587
1061	rs4798220	THOC1	-4.37601	2.6572e-05	0.0419708	-0.140181	0.0320339	19.1495
1062	rs11101989	GSTM2	4.37553	2.66226e-05	0.0420392	0.3643	0.0832584	19.1453
1063	rs12149777	HAGH	4.37521	2.66558e-05	0.0420829	0.159522	0.0364603	19.1425
1064	rs34052476	PSMG3	-4.3752	2.66567e-05	0.042083	-0.360386	0.0823702	19.1424
1065	rs41270827	RHBDL2	4.37504	2.6674e-05	0.0421037	0.496571	0.113501	19.141
1066	rs76329618	KIAA1328	4.3747	2.67091e-05	0.0421457	0.31399	0.0717739	19.138
1067	rs73102633	CCM2L	-4.37387	2.67971e-05	0.0422572	-1.09526	0.25041	19.1307
1068	rs986522	TAPBP	-4.37378	2.68066e-05	0.0422712	-0.189305	0.0432819	19.1299
1069	rs4761936	METTL7A	-4.37368	2.68169e-05	0.0422865	-0.485049	0.110902	19.1291
1070	rs8122333	CSNK2A1	4.37208	2.69857e-05	0.0424896	0.20987	0.0480023	19.1151
1071	rs35450632	SNRNP70	-4.37157	2.70404e-05	0.0425682	-0.421606	0.0964427	19.1106
1072	rs12192184	KHDC1	4.37147	2.70513e-05	0.0425822	0.309776	0.0708631	19.1097
1073	rs6965798	PRR15	-4.369	2.7315e-05	0.0429006	-0.483358	0.110634	19.0881
1074	rs4311746	NEK6	4.36819	2.74018e-05	0.0429988	0.392865	0.0899377	19.0811
1075	rs72630544	TCIM	-4.36799	2.7423e-05	0.0429988	-0.653319	0.14957	19.0794
1076	rs12230995	TWF1	-4.36797	2.74252e-05	0.0429995	-0.204494	0.0468167	19.0792
1077	rs72742965	YOD1	4.36782	2.74421e-05	0.0430241	0.611981	0.140111	19.0778
1078	rs4377066	RNASE10	-4.36739	2.74879e-05	0.0430778	-0.450642	0.103183	19.0741
1079	rs2966078	VAT1L	-4.3668	2.75518e-05	0.043161	-0.603831	0.138278	19.0689
1080	rs62027276	RCN2	-4.36646	2.7589e-05	0.0432141	-0.369446	0.0846099	19.0659
1081	rs72693148	ITPK1	4.36401	2.78552e-05	0.0435342	0.936923	0.214693	19.0446
1082	rs10417091	MIDN	-4.3628	2.79885e-05	0.043701	-0.507015	0.116213	19.034
1083	rs937309	GTSF1	4.36263	2.80068e-05	0.0437286	0.496394	0.113783	19.0325
1084	rs147633738	PAQR6	4.36163	2.81173e-05	0.0438656	0.350047	0.080256	19.0238
1085	rs10862203	PPP1R12A	4.36142	2.814e-05	0.0438947	0.395367	0.090651	19.022
1086	rs113025189	EPSTI1	-4.36091	2.81962e-05	0.0439516	-0.524589	0.120293	19.0175
1087	rs10848962	FGF23	-4.36056	2.82349e-05	0.0439968	-0.726975	0.166716	19.0145
1088	rs7579742	POTEJ	-4.36025	2.8269e-05	0.0440446	-0.451768	0.103611	19.0118
1089	rs216859	VAMP1	4.36006	2.8291e-05	0.0440664	0.370178	0.0849021	19.0101
1090	rs9639027	GRID2IP	-4.36006	2.8291e-05	0.0440664	-0.303424	0.0695918	19.0101
1091	rs9658742	STAMBPL1	4.35944	2.83592e-05	0.0441485	0.276634	0.0634562	19.0047
1092	rs34288430	TDRD9	-4.35821	2.84967e-05	0.0443162	-0.449273	0.103087	18.994
1093	rs62272084	PCNP	4.35821	2.84967e-05	0.0443162	0.395441	0.0907347	18.994
1094	rs11746729	IRF1	4.35805	2.85144e-05	0.0443427	0.282502	0.0648229	18.9926
1095	rs145488262	ZSCAN5A	4.358	2.85205e-05	0.0443508	0.811045	0.186105	18.9921
1096	rs1953555	RNASE1	4.35799	2.8521e-05	0.0443508	0.267294	0.0613343	18.9921
1097	rs6580086	LARP1	4.35768	2.85559e-05	0.0443967	0.133593	0.0306569	18.9894
1098	rs6780080	DHX30	4.35732	2.85966e-05	0.0444558	0.18007	0.0413259	18.9862
1099	rs59613943	SLC2A4RG	4.35672	2.86634e-05	0.044544	0.300206	0.0689063	18.981
1100	rs58615070	USP29	-4.35658	2.86796e-05	0.0445555	-0.771631	0.177119	18.9798
1101	rs7601933	DNAJC27	4.35658	2.86798e-05	0.0445555	0.661796	0.151907	18.9798
1102	rs11698025	ZHX3	-4.35604	2.87404e-05	0.0446264	-0.289309	0.0664156	18.9751
1103	rs6555011	LSINCT5	-4.35598	2.87471e-05	0.0446347	-0.378956	0.0869967	18.9746
1104	rs8074954	ACLY	4.35496	2.88627e-05	0.0447856	0.290302	0.0666601	18.9656
1105	rs75415920	PNP	-4.35362	2.90138e-05	0.0449754	-0.800306	0.183825	18.954
1106	rs10934568	EAF2	-4.35288	2.90985e-05	0.0450918	-0.349187	0.0802198	18.9476
1107	rs17817448	TOM1L1	4.35226	2.91698e-05	0.045182	0.259264	0.05957	18.9421
1108	rs468621	CMTM1	4.35187	2.92142e-05	0.0452141	0.430866	0.0990071	18.9388
1109	rs114628747	GPR149	-4.35172	2.92309e-05	0.0452285	-1.02964	0.236604	18.9375
1110	rs528256	PDYN	4.35128	2.9282e-05	0.0452691	0.320322	0.0736156	18.9336
1111	rs144476524	GRHL3	-4.35102	2.93113e-05	0.0453081	-0.693287	0.159339	18.9314
1112	rs301818	RERE	-4.35101	2.93128e-05	0.0453092	-0.336508	0.0773401	18.9313
1113	rs11671722	SIGLEC14	-4.35055	2.93658e-05	0.0453678	-0.77691	0.178577	18.9273
1114	rs80062932	CYP27A1	4.35005	2.94231e-05	0.045453	0.772884	0.177673	18.9229
1115	rs364557	NTM	4.34994	2.94363e-05	0.0454702	0.42311	0.0972681	18.9219
1116	rs6472847	MIR2052HG	4.34981	2.94511e-05	0.045492	0.401977	0.0924126	18.9208
1117	rs34857299	ZKSCAN1	-4.34911	2.95315e-05	0.0455978	-0.182006	0.0418491	18.9148
1118	rs12779596	GTPBP4	4.34875	2.9573e-05	0.045647	0.23907	0.0549744	18.9117
1119	rs877676	SERAC1	4.34868	2.95813e-05	0.0456514	0.264769	0.0608848	18.911
1120	rs1870058	BHMT	4.34854	2.95981e-05	0.0456631	0.319759	0.0735326	18.9098
1121	rs115828190	ZNF451	-4.34818	2.96392e-05	0.045712	-0.32101	0.0738263	18.9067
1122	rs78940307	ASTN2	4.34808	2.96515e-05	0.0457197	0.758162	0.174367	18.9058
1123	rs61674197	PPP1R14C	4.34764	2.97026e-05	0.0457921	0.618619	0.142289	18.9019
1124	rs11678053	TMEM177	-4.34726	2.97467e-05	0.0458261	-0.344371	0.0792157	18.8986
1125	rs74003717	GPR35	4.34722	2.97513e-05	0.0458261	0.304601	0.070068	18.8983
1126	rs35352052	TM2D2	4.34718	2.97562e-05	0.0458261	0.531553	0.122276	18.8979
1127	rs78497538	SLC45A4	-4.34713	2.97612e-05	0.0458261	-0.657578	0.151267	18.8976
1128	rs10737843	RGS7	4.34625	2.9864e-05	0.0459006	0.173426	0.0399023	18.8899
1129	rs17437557	RALA	4.34622	2.98678e-05	0.0459044	0.30082	0.0692141	18.8896
1130	rs73163275	NDUFB2	-4.34528	2.99776e-05	0.046059	-0.195332	0.0449527	18.8815
1131	rs7221761	SCAT1	4.34506	3.00034e-05	0.0460966	0.413443	0.0951524	18.8796
1132	rs2785601	BTBD8	4.34401	3.01278e-05	0.0462416	0.55996	0.128904	18.8704
1133	rs344553	PET100	4.3427	3.02825e-05	0.0464339	0.22811	0.0525273	18.859
1134	rs1467044	DEPTOR	-4.34233	3.0326e-05	0.046467	-0.306064	0.0704838	18.8558
1135	rs38580	YWHAG	-4.34151	3.04231e-05	0.0465907	-0.164375	0.0378611	18.8488
1136	rs7321169	TNFSF11	-4.34109	3.04733e-05	0.0466622	-0.776504	0.178873	18.8451
1137	rs9749257	KANK2	-4.341	3.04842e-05	0.046668	-0.24124	0.0555725	18.8443
1138	rs17158276	GGCT	-4.34094	3.04916e-05	0.0466749	-0.333653	0.076862	18.8438
1139	rs78593031	SNX20	-4.33982	3.06254e-05	0.0467673	-0.718755	0.165619	18.834
1140	rs3756026	ZBTB49	4.3398	3.0628e-05	0.0467683	0.208089	0.0479491	18.8339
1141	rs11012783	CACNB2	-4.33976	3.06327e-05	0.046773	-0.264517	0.0609521	18.8335
1142	rs4949342	FABP3	4.33952	3.06612e-05	0.046809	0.259202	0.0597305	18.8315
1143	rs675992	CROCC	-4.33831	3.08067e-05	0.0469545	-0.237292	0.0546968	18.8209
1144	rs658556	SEC24A	4.33801	3.0843e-05	0.046956	0.146003	0.0336568	18.8183
1145	rs9861030	OXSR1	-4.33743	3.09138e-05	0.046979	-0.377173	0.0869577	18.8133
1146	rs62273804	TAGLN3	4.33723	3.09372e-05	0.0470071	0.611186	0.140916	18.8116
1147	rs4917903	MRPL43	-4.33723	3.09379e-05	0.0470071	-0.277882	0.064069	18.8115
1148	rs6864698	SMIM32	-4.33626	3.10548e-05	0.0471661	-0.397094	0.0915752	18.8032
1149	rs1169288	MLEC	-4.33538	3.1162e-05	0.0471913	-0.162276	0.0374307	18.7955
1150	rs75936762	VEPH1	-4.33421	3.1305e-05	0.0473651	-0.309045	0.0713036	18.7854
1151	rs74866853	PDCD6IP	-4.33397	3.13348e-05	0.0474048	-0.267093	0.0616279	18.7833
1152	rs73065099	EDEM3	-4.33357	3.1383e-05	0.0474613	-0.82344	0.190014	18.7798
1153	rs2928046	FLI1	-4.33344	3.13987e-05	0.0474828	-0.991632	0.228832	18.7787
1154	rs61939808	LINC02439	-4.33326	3.14208e-05	0.0475107	-1.22856	0.283519	18.7772
1155	rs2236675	SUMO3	4.33323	3.14254e-05	0.0475156	0.549936	0.126911	18.7769
1156	rs12043608	CD164L2	-4.33312	3.1438e-05	0.0475314	-1.0002	0.230827	18.776
1157	rs1912237	C11orf65	-4.33308	3.14433e-05	0.047538	-0.403946	0.0932237	18.7756
1158	rs4949907	SYDE2	4.33306	3.14459e-05	0.0475382	0.251042	0.0579365	18.7754
1159	rs189367618	SLC29A2	-4.3324	3.1527e-05	0.0476143	-0.407066	0.0939584	18.7697
1160	rs11655004	CEP95	4.33163	3.16218e-05	0.0477432	0.180809	0.0417415	18.763
1161	rs6572268	SLC7A7	4.33125	3.16695e-05	0.0478031	0.314895	0.0727032	18.7597
1162	rs12441314	TIPIN	4.33116	3.16808e-05	0.0478191	0.19587	0.0452235	18.7589
1163	rs7679085	SCD5	4.33073	3.17333e-05	0.0478872	0.428455	0.0989336	18.7552
1164	rs6553793	LINC02269	4.32994	3.18318e-05	0.047909	0.339036	0.0783004	18.7484
1165	rs8061031	ZKSCAN2	-4.32857	3.20023e-05	0.0480083	-0.237999	0.0549833	18.7365
1166	rs72780017	CCL22	-4.32828	3.2039e-05	0.0480556	-0.552276	0.127597	18.734
1167	rs72708423	PSMD4	-4.32748	3.21393e-05	0.0481786	-0.226166	0.0522627	18.7271
1168	rs2121212	SELENOS	-4.32746	3.21419e-05	0.0481814	-0.26781	0.0618862	18.7269
1169	rs113618390	SPINT4	-4.32709	3.21877e-05	0.0482466	-1.11205	0.256998	18.7237
1170	rs7552143	OMA1	-4.32663	3.22464e-05	0.0483056	-0.257645	0.0595487	18.7197
1171	rs9369412	SLC22A7	4.32662	3.22469e-05	0.0483056	0.755379	0.174589	18.7197
1172	rs76756285	PNMA8C	4.32629	3.22889e-05	0.0483464	0.469176	0.108448	18.7168
1173	rs12975854	IGSF23	4.32508	3.24412e-05	0.0485213	0.326714	0.0755394	18.7063
1174	rs12459135	EIF3K	-4.32443	3.25243e-05	0.048609	-0.8204	0.189713	18.7007
1175	rs74530563	LINC00581	4.32434	3.25355e-05	0.0486246	0.560055	0.129512	18.6999
1176	rs62067286	DNAJC7	-4.32315	3.26872e-05	0.0488335	-0.829309	0.19183	18.6896
1177	rs10118615	UBQLN1	4.32297	3.27095e-05	0.0488623	0.177345	0.0410239	18.6881
1178	rs1438915	NEDD4	-4.32109	3.29504e-05	0.0491517	-0.305476	0.0706942	18.6718
1179	rs11658701	ZMYND15	4.32069	3.30017e-05	0.0492215	0.39419	0.0912332	18.6684
1180	rs12985114	LILRB2	-4.32061	3.30122e-05	0.0492361	-0.502817	0.116376	18.6677
1181	rs6809643	LRCH3	-4.31989	3.31056e-05	0.049363	-1.39644	0.323259	18.6614
1182	rs10117423	LINC00092	-4.31976	3.31215e-05	0.0493734	-0.275313	0.0637332	18.6604
1183	rs7295981	LGR5	4.3188	3.32468e-05	0.0495297	0.472143	0.109323	18.652
1184	rs3783492	GNG7	4.31869	3.32608e-05	0.0495494	0.490744	0.113633	18.6511
1185	rs12084227	MDM4	-4.3182	3.33243e-05	0.0496193	-1.00419	0.232549	18.6468
1186	rs4411368	URAD	-4.31797	3.33539e-05	0.0496588	-1.09495	0.25358	18.6449
1187	rs4801995	LAIR1	-4.31749	3.34161e-05	0.0497043	-0.594554	0.137708	18.6408
1188	rs11700844	COL6A1	-4.31672	3.35165e-05	0.0498149	-0.278029	0.0644075	18.6341
1189	rs10930883	SCHLAP1	4.31648	3.35485e-05	0.0498568	0.426309	0.0987631	18.632

## Sheet: Endothelial_Cells
	SNP	Gene	t-statistic	p-value	FDR	Beta	Std. Error	F-statistic
1	rs6760918	SULT1C2	-11.4863	1.10308e-21	6.88351e-14	-1.29275	0.112547	131.935
2	rs1420091	IL18R1	10.0983	3.54573e-18	3.28541e-12	0.79785	0.0790088	101.975
3	rs62063281	KANSL1	-9.99083	6.60073e-18	3.28541e-12	-1.09839	0.10994	99.8167
4	rs7105085	XRRA1	-9.72949	2.98243e-17	3.28541e-12	-0.969057	0.0995999	94.663
5	rs12666487	GALNT17	8.44739	4.35502e-14	1.18622e-09	0.885736	0.104853	71.3584
6	rs5764704	FAM118A	8.24418	1.34989e-13	3.62464e-09	1.11044	0.134694	67.9664
7	rs914187	BACE2	8.03493	4.28954e-13	1.11765e-08	0.610188	0.0759419	64.5601
8	rs9438393	PM20D1	-7.9345	7.44617e-13	1.93528e-08	-0.716965	0.0903605	62.9563
9	rs707951	HLA-DQB1	7.8705	1.05694e-12	2.72094e-08	0.825662	0.104906	61.9448
10	rs16839422	AJAP1	-7.84621	1.20691e-12	3.10317e-08	-0.925488	0.117954	61.563
11	rs61008038	DDX11	7.59686	4.67327e-12	1.1821e-07	0.701269	0.0923104	57.7123
12	rs9272105	HLA-DRB5	7.58801	4.90193e-12	1.23693e-07	0.696259	0.0917578	57.5778
13	rs2007836	SCUBE1	7.40121	1.33675e-11	3.32736e-07	1.06979	0.144543	54.7779
14	rs55981015	UMODL1	-7.34669	1.78827e-11	4.42477e-07	-0.911907	0.124125	53.9738
15	rs12132835	SLC1A7	-7.13396	5.52035e-11	1.30734e-06	-0.916917	0.128529	50.8933
16	rs638836	NKTR	7.05013	8.5749e-11	1.99886e-06	0.645259	0.0915244	49.7044
17	rs9270908	HLA-DRB1	7.00996	1.05817e-10	2.44383e-06	0.754294	0.107603	49.1396
18	rs7109626	LINC02098	-6.88011	2.08072e-10	4.73876e-06	-1.39838	0.20325	47.3359
19	rs2737663	NR5A2	6.86013	2.30772e-10	5.07962e-06	0.709414	0.103411	47.0614
20	rs2013910	ADA2	-6.85907	2.32037e-10	5.10566e-06	-0.678536	0.0989253	47.0469
21	rs869432	RBM20	6.7585	3.89962e-10	8.52351e-06	0.676952	0.100163	45.6774
22	rs35901257	TMEM245	6.66717	6.22968e-10	1.34888e-05	1.48885	0.223311	44.4512
23	rs10824305	LRMDA	-6.66617	6.26181e-10	1.35443e-05	-0.568351	0.0852591	44.4378
24	rs12253332	AKR1C1	-6.55846	1.08382e-09	2.28876e-05	-0.649427	0.0990213	43.0133
25	rs11680598	LINC01876	6.53889	1.19683e-09	2.51466e-05	0.655374	0.100227	42.7571
26	rs395070	LINC01060	-6.48743	1.55261e-09	3.22097e-05	-0.924415	0.142493	42.0868
27	rs118162407	EXOC3L2	-6.46591	1.73063e-09	3.55833e-05	-1.14748	0.177466	41.808
28	rs13302656	GNA14	-6.40839	2.3111e-09	4.64621e-05	-0.646996	0.100961	41.0675
29	rs11246231	SCT	-6.36501	2.87208e-09	5.68608e-05	-1.0631	0.167022	40.5134
30	rs667660	EPHB4	6.36316	2.89883e-09	5.73358e-05	1.29243	0.203112	40.4898
31	rs7661412	ZNF732	-6.3346	3.34334e-09	6.55254e-05	-1.19289	0.188313	40.1271
32	rs2142730	ZSCAN31	-6.3319	3.38861e-09	6.63708e-05	-0.59612	0.0941456	40.093
33	rs4795311	ARL5C	-6.31824	3.62736e-09	7.10026e-05	-0.851948	0.134839	39.9202
34	rs79200170	AADAC	-6.07685	1.19373e-08	0.000218579	-1.01928	0.167732	36.9282
35	rs149465829	LINC00336	-6.07112	1.2276e-08	0.000224583	-1.37943	0.227212	36.8586
36	rs8135864	UPB1	6.03045	1.4968e-08	0.000272394	0.622955	0.103302	36.3663
37	rs2839633	U2AF1	6.01459	1.61681e-08	0.000290925	0.637501	0.105992	36.1752
38	rs28688127	FAM153A	6.00947	1.65751e-08	0.000297734	0.59641	0.099245	36.1137
39	rs11985759	LINC01606	-6.00782	1.67082e-08	0.000300038	-1.66612	0.277324	36.0939
40	rs10811729	LINC01239	-5.9973	1.75837e-08	0.000314673	-0.608941	0.101536	35.9676
41	rs7320988	CCDC122	5.92197	2.53099e-08	0.00043787	0.545703	0.0921489	35.0698
42	rs72908798	OLA1	5.91721	2.58975e-08	0.000446849	1.35742	0.229402	35.0134
43	rs62138974	SLC4A1AP	5.89964	2.81822e-08	0.000477503	1.64434	0.278718	34.8058
44	rs9659428	GREM2	5.88405	3.03751e-08	0.0005119	0.573182	0.0974127	34.6221
45	rs12411809	HPSE2	-5.85475	3.49589e-08	0.000585801	-1.04075	0.177761	34.2781
46	rs11802088	UHMK1	5.85386	3.51085e-08	0.000587835	1.49462	0.255323	34.2676
47	rs4704624	SERINC5	-5.83795	3.78849e-08	0.000629927	-0.526996	0.0902707	34.0817
48	rs80122877	DSC3	-5.8293	3.94851e-08	0.000655311	-1.33849	0.229615	33.9807
49	rs115991849	HLA-DMA	-5.82266	4.07575e-08	0.000676249	-1.33429	0.229155	33.9033
50	rs3753067	SMAD4	5.80453	4.44391e-08	0.000732659	1.04927	0.180767	33.6926
51	rs351980	PCSK4	-5.80166	4.50508e-08	0.000741567	-1.02449	0.176586	33.6593
52	rs35259225	COLEC11	-5.77274	5.17005e-08	0.000845673	-0.805923	0.139609	33.3245
53	rs6510622	ABHD17A	5.77231	5.18042e-08	0.000846925	1.04512	0.181057	33.3196
54	rs79213817	CACNG5	-5.76328	5.40759e-08	0.000883601	-1.35561	0.235215	33.2154
55	rs11666929	SIGLEC7	-5.73737	6.11454e-08	0.000990557	-1.20854	0.210644	32.9174
56	rs75758592	TARM1	-5.73547	6.16978e-08	0.00099847	-1.2599	0.219668	32.8957
57	rs2956740	LINC00681	5.72747	6.40801e-08	0.00103274	1.08056	0.188663	32.8039
58	rs116366392	GALNT7	5.71607	6.76297e-08	0.00108351	1.19832	0.209641	32.6735
59	rs62432173	C7orf50	5.68005	8.01593e-08	0.00127411	0.860699	0.15153	32.263
60	rs2412299	SGCA	5.65691	8.9381e-08	0.00141815	0.573644	0.101406	32.0006
61	rs17094195	LINC02653	-5.65246	9.1267e-08	0.00144697	-1.04927	0.18563	31.9503
62	rs575146	GSTT2B	5.65216	9.13985e-08	0.00144869	0.594637	0.105205	31.9469
63	rs1133328	EFHB	-5.64283	9.54878e-08	0.00151274	-0.600818	0.106474	31.8416
64	rs112176957	DPRX	-5.63096	1.00958e-07	0.00158772	-1.28499	0.228202	31.7077
65	rs2074038	ACCS	-5.59013	1.22204e-07	0.00190598	-0.831562	0.148755	31.2495
66	rs12444372	CSNK2A2	5.57302	1.32357e-07	0.00203785	1.20284	0.215832	31.0585
67	rs113734100	RFX2	5.56214	1.39236e-07	0.00213272	1.23124	0.22136	30.9374
68	rs13104740	FRG1	5.54036	1.54076e-07	0.00233085	0.96951	0.17499	30.6956
69	rs11080324	SLFN5	-5.53359	1.58995e-07	0.00238789	-0.634292	0.114626	30.6206
70	rs12035825	SLC26A9	-5.52795	1.6321e-07	0.00244766	-1.01715	0.184002	30.5582
71	rs7689103	PPM1K	-5.52377	1.66407e-07	0.002495	-1.03328	0.187061	30.512
72	rs140500108	CCDC92	5.49866	1.86922e-07	0.00279186	1.21816	0.221538	30.2353
73	rs149549268	HSPA1B	5.49456	1.905e-07	0.00284258	1.09436	0.199172	30.1902
74	rs112954262	XKR5	-5.47954	2.04187e-07	0.00303622	-1.34055	0.244647	30.0253
75	rs10845235	LINC01252	5.47072	2.12667e-07	0.0031545	0.551662	0.100839	29.9287
76	rs2161548	ERAP2	-5.47042	2.12953e-07	0.00315799	-0.542956	0.0992531	29.9255
77	rs6582289	GLIPR1L2	5.46467	2.18679e-07	0.00319656	0.532163	0.0973824	29.8626
78	rs1442131	MMRN1	-5.46043	2.22994e-07	0.00325354	-1.13757	0.20833	29.8163
79	rs1398530	PLSCR4	-5.45891	2.24554e-07	0.00327323	-0.532091	0.097472	29.7997
80	rs4988466	CARD10	5.43802	2.47204e-07	0.00357999	1.02112	0.187774	29.5721
81	rs2111825	SAMD7	-5.43766	2.47619e-07	0.00358517	-1.33335	0.245206	29.5681
82	rs55741561	LINC02271	-5.43293	2.53056e-07	0.00366303	-0.708542	0.130416	29.5167
83	rs6435904	XRCC5	-5.42111	2.67166e-07	0.00383261	-1.51144	0.278806	29.3884
84	rs143302484	ARFGEF3	5.42081	2.67532e-07	0.00383697	1.28162	0.236427	29.3852
85	rs2327871	PERP	5.42044	2.67983e-07	0.00384256	0.533949	0.0985066	29.3812
86	rs73004730	NOX3	-5.41345	2.76717e-07	0.00388915	-1.28093	0.236621	29.3054
87	rs9613126	MIAT	-5.4131	2.77161e-07	0.00389363	-0.649107	0.119914	29.3016
88	rs1208609	ZNF33A	5.41146	2.79242e-07	0.0039167	1.0523	0.194458	29.2839
89	rs73410394	RASSF10	-5.40756	2.84274e-07	0.00397656	-1.17678	0.217617	29.2418
90	rs13137747	MSANTD1	-5.40599	2.86337e-07	0.00400362	-0.519055	0.0960149	29.2247
91	rs62029090	CBLN1	-5.39659	2.98922e-07	0.00416838	-1.07602	0.19939	29.1232
92	rs77418178	TRIM55	-5.3898	3.08343e-07	0.00428663	-1.52109	0.282217	29.05
93	rs117236419	POM121	5.38011	3.22309e-07	0.00446853	1.28469	0.238785	28.9455
94	rs139126047	STOX2	5.37991	3.22599e-07	0.00446859	1.05208	0.195557	28.9434
95	rs2223477	FMO4	-5.37715	3.26692e-07	0.00450527	-0.524297	0.0975047	28.9137
96	rs12599534	ATF7IP2	5.37704	3.26857e-07	0.00450656	1.02903	0.191375	28.9125
97	rs9619708	JOSD1	5.37682	3.27187e-07	0.00451012	1.41568	0.263293	28.9101
98	rs34135981	OR56A3	-5.37255	3.33613e-07	0.00458755	-1.37298	0.255554	28.8643
99	rs10925013	OR2AJ1	5.37176	3.34817e-07	0.00460309	1.03234	0.192179	28.8558
100	rs8019387	LINC02301	-5.36609	3.43589e-07	0.00469576	-1.54307	0.28756	28.795
101	rs111806076	THBS2	-5.36312	3.48279e-07	0.00474247	-0.961782	0.179333	28.763
102	rs72789518	LINC02130	-5.35778	3.5686e-07	0.00485268	-1.42717	0.266374	28.7058
103	rs1293261	RHD	5.3486	3.72087e-07	0.00504547	0.586731	0.109698	28.6075
104	rs572772	F7	-5.32118	4.21458e-07	0.00565592	-0.632497	0.118864	28.3149
105	rs3819049	PPP2R5B	5.31479	4.33853e-07	0.00581476	1.29628	0.2439	28.247
106	rs12793017	ZPR1	-5.30818	4.47038e-07	0.00595843	-1.12139	0.211256	28.1768
107	rs13126913	CXCL9	-5.30577	4.51939e-07	0.00601325	-1.39106	0.262178	28.1512
108	rs7995286	TPTE2	5.29599	4.72407e-07	0.00626554	1.05001	0.198265	28.0475
109	rs71304472	TM4SF1	5.29268	4.79538e-07	0.00634798	0.91518	0.172914	28.0124
110	rs75617840	ADGRL3	-5.29243	4.8007e-07	0.00635368	-0.594674	0.112363	28.0098
111	rs2524094	HLA-C	5.28818	4.8939e-07	0.00642571	0.368158	0.0696191	27.9648
112	rs16918758	TMEM215	-5.2879	4.9e-07	0.00642571	-1.02772	0.194352	27.9619
113	rs12120336	DNASE2B	-5.28366	4.99482e-07	0.00650029	-1.13076	0.21401	27.9171
114	rs17375748	COPA	5.27885	5.10465e-07	0.00661977	1.21054	0.229319	27.8662
115	rs1243163	IFI27	5.27698	5.14792e-07	0.00665375	0.993911	0.188349	27.8465
116	rs72682846	SLC35D1	5.26797	5.36151e-07	0.00688703	1.24493	0.236321	27.7515
117	rs76259277	P4HB	5.26517	5.42966e-07	0.00697169	1.10224	0.209345	27.722
118	rs11942049	TTC29	-5.26251	5.49511e-07	0.00705429	-1.43703	0.27307	27.694
119	rs7067	PWP2	5.25616	5.65452e-07	0.00723957	0.588904	0.112041	27.6272
120	rs72815411	ANKRD1	-5.25241	5.75088e-07	0.00734086	-1.32708	0.252662	27.5878
121	rs4660596	HIVEP3	5.25092	5.78943e-07	0.00735945	0.52647	0.100262	27.5722
122	rs16982527	ZNF175	5.24567	5.92806e-07	0.00751729	1.19278	0.227384	27.517
123	rs7703688	PCDHA6	-5.24245	6.0143e-07	0.00761581	-1.1805	0.225181	27.4833
124	rs34095326	RSPH6A	-5.23523	6.21265e-07	0.00786061	-0.743356	0.141991	27.4077
125	rs73062084	GLCCI1	5.23457	6.23127e-07	0.00788256	0.915851	0.174962	27.4007
126	rs117248403	GOLM1	5.23207	6.3017e-07	0.00796197	1.00425	0.191942	27.3745
127	rs764707	RAD51AP1	-5.2318	6.30916e-07	0.00796817	-1.16928	0.223495	27.3718
128	rs17868350	HJURP	-5.22518	6.4997e-07	0.00818397	-1.38424	0.264917	27.3025
129	rs73040300	ATP4A	-5.22313	6.55965e-07	0.0082528	-1.17767	0.225473	27.2811
130	rs12529825	HLA-DPA1	-5.21067	6.9365e-07	0.00869535	-0.786653	0.15097	27.1511
131	rs78242630	LINC00391	-5.20807	7.01788e-07	0.00878412	-1.17916	0.22641	27.124
132	rs78697585	LEMD3	5.20482	7.1208e-07	0.00878695	1.16327	0.223499	27.0901
133	rs72928710	CPSF7	5.20233	7.20065e-07	0.00887144	1.03229	0.198429	27.0642
134	rs118033276	ABCG1	5.19946	7.29359e-07	0.00897532	1.16292	0.223662	27.0344
135	rs12290602	OVCH2	-5.19867	7.31931e-07	0.00900519	-1.1603	0.223192	27.0262
136	rs10079250	TIGD6	-5.19713	7.37006e-07	0.00906227	-1.02528	0.197278	27.0101
137	rs113250297	CLEC10A	-5.19699	7.37451e-07	0.00906595	-1.34624	0.259043	27.0087
138	rs76135648	SYNGR2	5.19366	7.48532e-07	0.00919494	1.06821	0.205676	26.9741
139	rs72791036	BCAR1	5.18748	7.69487e-07	0.00940336	0.820616	0.158192	26.91
140	rs825740	ELL3	-5.18746	7.69568e-07	0.00940336	-0.891849	0.171924	26.9097
141	rs17197107	RNASE4	-5.18652	7.72807e-07	0.00943925	-0.78399	0.151159	26.9
142	rs116688815	GLP1R	-5.18193	7.88829e-07	0.00954341	-1.02556	0.197911	26.8523
143	rs590790	CCDC195	5.17829	8.01719e-07	0.00968433	1.25988	0.2433	26.8147
144	rs1190577	RCOR1	-5.1741	8.1688e-07	0.00982482	-0.872464	0.168622	26.7713
145	rs78389155	LINC01950	-5.17292	8.21193e-07	0.0098661	-1.07296	0.207419	26.7591
146	rs12479880	SCRT2	-5.16715	8.42577e-07	0.0101055	-1.21328	0.234807	26.6995
147	rs534419	LINC01470	5.16665	8.44447e-07	0.010126	0.570751	0.110468	26.6943
148	rs56111157	MPIG6B	-5.16154	8.63929e-07	0.0103536	-1.13168	0.219252	26.6415
149	rs56377422	KLRC1	-5.1549	8.89837e-07	0.0106478	-0.664812	0.128967	26.573
150	rs62040694	MAPK8IP3	5.15336	8.95954e-07	0.0107168	1.21047	0.23489	26.5571
151	rs2366314	L1TD1	-5.15104	9.05244e-07	0.0108052	-0.612072	0.118825	26.5332
152	rs71636604	ATP6V0B	5.14502	9.29819e-07	0.0110537	0.478989	0.0930975	26.4712
153	rs149635405	LINC02668	-5.14393	9.34333e-07	0.0111014	-1.2998	0.252686	26.46
154	rs721252	TFAP2C	5.14336	9.36696e-07	0.0111274	0.576257	0.112039	26.4542
155	rs73237459	FBXL3	5.14164	9.43881e-07	0.0112106	0.909561	0.176901	26.4365
156	rs73596628	TREH	-5.13899	9.55082e-07	0.0113307	-1.36172	0.264978	26.4092
157	rs1860743	GBX1	5.13447	9.74464e-07	0.0115426	0.838991	0.163404	26.3627
158	rs113004122	TDP2	5.13094	9.89829e-07	0.0116389	1.04025	0.20274	26.3266
159	rs41285780	RAB11B	5.1263	1.01043e-06	0.0118655	1.01913	0.198803	26.279
160	rs17318883	SART3	5.12279	1.02628e-06	0.0119912	1.13684	0.221918	26.243
161	rs9277472	HLA-DPB1	5.12228	1.0286e-06	0.0120156	0.532911	0.104038	26.2378
162	rs6826884	PAPSS1	5.11974	1.04028e-06	0.0121407	0.561534	0.10968	26.2117
163	rs12976002	NDUFS7	5.11542	1.06038e-06	0.0123669	0.97214	0.190041	26.1675
164	rs6809643	RNF168	-5.11407	1.06675e-06	0.0124016	-1.35789	0.26552	26.1537
165	rs12806887	TPP1	5.11405	1.06682e-06	0.0124016	0.795978	0.155645	26.1535
166	rs28675349	G6PC2	-5.11304	1.0716e-06	0.0124503	-0.647549	0.126646	26.1432
167	rs79821385	PRR27	-5.09877	1.14149e-06	0.0131935	-1.22584	0.240419	25.9974
168	rs72996330	MSANTD4	5.09501	1.16062e-06	0.0134072	0.904236	0.177475	25.9591
169	rs7589901	PAX8	5.09259	1.17308e-06	0.0135236	0.55281	0.108552	25.9345
170	rs2881428	LAPTM4A	5.09124	1.18011e-06	0.013599	0.75613	0.148516	25.9207
171	rs7206971	EFCAB13	-5.0889	1.19236e-06	0.0137154	-0.60798	0.119472	25.8969
172	rs4288596	FCRL1	-5.08308	1.22342e-06	0.0138707	-1.0112	0.198935	25.8377
173	rs4262227	METTL27	5.0826	1.226e-06	0.013875	0.749634	0.14749	25.8328
174	rs72744241	GDNF	-5.08076	1.23598e-06	0.0139516	-1.00412	0.197632	25.8141
175	rs34493808	KDF1	-5.08069	1.23637e-06	0.0139516	-1.56993	0.308999	25.8134
176	rs12485168	EFCAB6	-5.0774	1.25445e-06	0.0141531	-0.736368	0.145029	25.78
177	rs148526391	BRD1	5.0748	1.26891e-06	0.0143137	0.736375	0.145104	25.7536
178	rs77292789	PPP1R21	5.06918	1.30073e-06	0.0146594	0.882497	0.174091	25.6966
179	rs7706398	HTR4	-5.06904	1.30151e-06	0.0146655	-0.957683	0.188928	25.6952
180	rs34985471	PADI1	-5.06798	1.30761e-06	0.0147103	-1.26357	0.249324	25.6845
181	rs72846963	EXOC6B	-5.06552	1.32187e-06	0.014836	-0.65165	0.128644	25.6595
182	rs4866716	LSINCT5	-5.06482	1.32593e-06	0.0148789	-0.790021	0.155982	25.6524
183	rs80287220	LINC00474	-5.06341	1.33424e-06	0.014956	-1.19119	0.235254	25.6381
184	rs10890495	TAL1	5.05886	1.36122e-06	0.0152146	0.663459	0.131148	25.592
185	rs1861719	INO80D	-5.05795	1.36669e-06	0.0152731	-0.70153	0.138699	25.5828
186	rs6964482	ANKRD61	-5.05767	1.36838e-06	0.015281	-0.626917	0.123954	25.58
187	rs11610227	CAPS2	5.05322	1.3954e-06	0.0155006	1.09096	0.215894	25.535
188	rs62193971	ASIC4	-5.05304	1.39649e-06	0.0155006	-0.799644	0.15825	25.5332
189	rs6883816	ZNF354B	-5.04664	1.43632e-06	0.0158947	-0.589713	0.116853	25.4686
190	rs1329078	GRIN3A	-5.04501	1.44666e-06	0.0159949	-0.944343	0.187184	25.4521
191	rs75696774	RFTN1	5.02626	1.57073e-06	0.0170052	0.934067	0.185837	25.2633
192	rs11927864	SGO1	-5.02566	1.5749e-06	0.0170474	-1.04658	0.208248	25.2572
193	rs10802296	SCCPDH	-5.02421	1.58493e-06	0.017135	-0.855267	0.170229	25.2427
194	rs1011715	LINC00923	-5.01865	1.62402e-06	0.0175091	-1.31195	0.261414	25.1868
195	rs515917	CHEK1	5.01735	1.63329e-06	0.0175969	0.602812	0.120146	25.1738
196	rs13182103	SPARC	5.01662	1.6385e-06	0.0176479	0.423791	0.0844775	25.1665
197	rs691558	HDC	5.01586	1.64399e-06	0.0176768	1.40346	0.279805	25.1588
198	rs62384546	GRAMD2B	5.01079	1.68086e-06	0.0180285	0.815567	0.162762	25.108
199	rs13037967	LBP	-5.00658	1.71205e-06	0.0183568	-0.566424	0.113136	25.0659
200	rs5759032	ARFGAP3	-5.00371	1.73365e-06	0.0185597	-0.498356	0.0995972	25.0372
201	rs2239921	UBTF	-5.00266	1.7417e-06	0.0186394	-1.13984	0.227848	25.0266
202	rs3786867	NLRP11	-4.99961	1.76502e-06	0.0188212	-1.09097	0.218211	24.9961
203	rs62419984	SPACA1	-4.99923	1.76794e-06	0.0188427	-0.968436	0.193717	24.9923
204	rs11024651	SAA2	-4.99848	1.77374e-06	0.0188662	-1.16722	0.233515	24.9848
205	rs138636891	BRIP1	-4.99812	1.77655e-06	0.0188662	-1.26181	0.252457	24.9812
206	rs2039683	L3MBTL3	-4.9957	1.79541e-06	0.0189863	-0.57361	0.114821	24.9571
207	rs61796523	LRRC53	-4.99395	1.80923e-06	0.0190572	-1.15714	0.231709	24.9395
208	rs62207990	SLC17A9	-4.99013	1.83958e-06	0.0192997	-1.03658	0.207725	24.9014
209	rs72704591	LINC01235	-4.98988	1.84166e-06	0.0193052	-0.836905	0.167721	24.8989
210	rs13012851	NCK2	4.98842	1.85341e-06	0.0193504	0.802278	0.160828	24.8843
211	rs12775723	PROSER2	4.98233	1.90329e-06	0.0198238	1.44866	0.29076	24.8236
212	rs55755268	LINC01115	-4.98226	1.90384e-06	0.0198238	-0.701306	0.140761	24.8229
213	rs77250423	ZNF787	4.97761	1.94282e-06	0.0201018	1.05412	0.211772	24.7766
214	rs11758083	TCTE1	4.97415	1.97238e-06	0.0203272	0.5973	0.120081	24.7421
215	rs11265206	FCRL6	-4.97309	1.9815e-06	0.0204111	-0.797725	0.160408	24.7316
216	rs59331314	PNLIP	-4.97235	1.98787e-06	0.0204733	-1.29887	0.261219	24.7243
217	rs114652538	MCFD2	4.97131	1.9969e-06	0.0205528	0.950498	0.191197	24.7139
218	rs34184010	P2RX1	-4.96644	2.03964e-06	0.0209443	-0.826955	0.166509	24.6656
219	rs2046292	IL23A	4.96445	2.05738e-06	0.0210567	1.11741	0.225083	24.6458
220	rs6052324	TMEM230	4.96349	2.06604e-06	0.0210567	1.04282	0.210099	24.6362
221	rs11161733	COL24A1	-4.96184	2.08084e-06	0.0211619	-0.500159	0.100801	24.6199
222	rs13257545	TGS1	4.96151	2.08384e-06	0.0211821	0.895179	0.180425	24.6166
223	rs6464646	KLRG2	-4.95813	2.11469e-06	0.0214085	-0.709682	0.143135	24.5831
224	rs34044553	FOXD1	4.95637	2.13096e-06	0.0215448	0.766608	0.154671	24.5656
225	rs12976021	RPS15	4.95121	2.17922e-06	0.021962	0.396757	0.0801334	24.5145
226	rs10945198	SDHAF4	-4.94957	2.19485e-06	0.0220519	-0.802708	0.162177	24.4982
227	rs77780920	CHMP3	-4.94715	2.21798e-06	0.0220981	-0.90354	0.182638	24.4743
228	rs12905578	GOLGA6L9	-4.94606	2.22855e-06	0.0220981	-0.526635	0.106476	24.4635
229	rs76707860	SYPL1	4.94455	2.24315e-06	0.0220995	1.03297	0.208912	24.4486
230	rs17783156	YLPM1	4.94447	2.24399e-06	0.0221043	0.756245	0.152948	24.4477
231	rs2281261	HES2	4.94212	2.26694e-06	0.0222531	0.619612	0.125374	24.4246
232	rs77889472	BHLHA9	-4.93958	2.29204e-06	0.0224924	-1.1628	0.235405	24.3995
233	rs12999417	TSGA10	-4.93941	2.29374e-06	0.0225055	-0.555537	0.11247	24.3978
234	rs9419256	LINC01166	-4.93855	2.30231e-06	0.0225789	-0.544486	0.110252	24.3893
235	rs12371368	NAV3	4.93372	2.35104e-06	0.0230279	0.640414	0.129803	24.3416
236	rs76148294	LINC01340	-4.93213	2.36724e-06	0.0231575	-1.14913	0.232989	24.3259
237	rs1948529	MAP3K21	-4.9303	2.38609e-06	0.0233309	-0.90768	0.184102	24.3079
238	rs494379	ANGPTL5	-4.92608	2.43006e-06	0.0237311	-0.683443	0.13874	24.2663
239	rs2305813	MCL1	4.92581	2.43298e-06	0.0237559	0.760877	0.154467	24.2636
240	rs2877794	NOVA1	-4.92462	2.44556e-06	0.0238563	-0.581067	0.117992	24.2518
241	rs7172250	LACTB	4.9244	2.4479e-06	0.0238755	1.04019	0.211233	24.2497
242	rs60576067	SLFN11	4.92267	2.46628e-06	0.0240247	1.10857	0.225198	24.2326
243	rs6885347	MSH3	4.922	2.4734e-06	0.0240903	0.909742	0.184832	24.2261
244	rs6777128	CLRN1	-4.91939	2.5015e-06	0.0243488	-0.960375	0.195223	24.2004
245	rs71469801	SUDS3	4.91215	2.58107e-06	0.0250724	1.3094	0.266564	24.1292
246	rs199525	LRRC37A2	-4.91054	2.59905e-06	0.0252431	-0.621355	0.126535	24.1134
247	rs7542919	TRIM67	-4.90996	2.60553e-06	0.0253021	-0.784708	0.159819	24.1077
248	rs34590248	PBOV1	-4.90967	2.60882e-06	0.0253144	-1.2465	0.253887	24.1049
249	rs476279	CRYBB3	-4.90771	2.63099e-06	0.0254859	-0.866638	0.176587	24.0856
250	rs429479	HLA-A	4.90453	2.66732e-06	0.0258179	0.561882	0.114564	24.0545
251	rs7719609	FCHO2	4.90426	2.67049e-06	0.0258445	0.616587	0.125725	24.0518
252	rs79751490	LRP11	4.90398	2.67369e-06	0.0258674	0.610084	0.124406	24.049
253	rs13183250	LINC01554	-4.90296	2.68555e-06	0.0259408	-0.751343	0.153243	24.039
254	rs9525324	CFAP97D2	-4.90286	2.68668e-06	0.0259408	-0.797611	0.162683	24.038
255	rs6044864	BANF2	-4.90222	2.69413e-06	0.0259701	-0.930066	0.189723	24.0317
256	rs1362349	IL1RL1	4.9003	2.71649e-06	0.0261131	0.42711	0.08716	24.013
257	rs73118296	LINC01620	-4.89959	2.72485e-06	0.0261575	-1.19577	0.244056	24.006
258	rs76287549	TNNI1	-4.89946	2.72642e-06	0.0261586	-1.17675	0.24018	24.0047
259	rs7328816	LMO7DN	4.89908	2.73081e-06	0.0261846	1.21357	0.247713	24.001
260	rs13138864	OTOP1	-4.89727	2.75228e-06	0.0263742	-0.586287	0.119717	23.9832
261	rs4632732	LINC02262	-4.89662	2.75996e-06	0.0264114	-0.567409	0.115878	23.9769
262	rs112254148	NUBP2	4.89476	2.78219e-06	0.0266037	0.812928	0.166081	23.9587
263	rs2532848	FBXW12	-4.88718	2.87461e-06	0.0273575	-0.763869	0.156301	23.8845
264	rs8039728	SYNM	4.88464	2.90625e-06	0.0276164	1.05817	0.216632	23.8597
265	rs28647372	TMIGD2	-4.88346	2.92096e-06	0.0276252	-1.30892	0.268032	23.8482
266	rs12404127	IPO13	-4.88343	2.92133e-06	0.0276252	-0.663136	0.135793	23.8479
267	rs282081	FAM174A	4.88304	2.92624e-06	0.0276674	1.14101	0.233668	23.8441
268	rs73415534	CDHR3	-4.88248	2.93333e-06	0.0277275	-0.869835	0.178154	23.8386
269	rs7434768	KCTD8	4.88247	2.93349e-06	0.0277275	0.546971	0.112028	23.8385
270	rs146756921	PNPLA6	4.88081	2.95451e-06	0.0278798	1.0854	0.222381	23.8223
271	rs72721304	LINC02289	-4.8795	2.97119e-06	0.0280287	-1.01327	0.207659	23.8095
272	rs75585251	SLC25A31	-4.87326	3.05206e-06	0.0285555	-0.893266	0.183299	23.7487
273	rs12044842	EFCAB14	4.87143	3.0761e-06	0.0286374	0.693145	0.142288	23.7309
274	rs7851252	LCN8	-4.8705	3.0885e-06	0.0287359	-1.12946	0.231899	23.7218
275	rs2500123	LAMC1	4.86912	3.10683e-06	0.0288976	0.491676	0.100978	23.7083
276	rs11880324	CALR3	-4.86785	3.12382e-06	0.0290513	-0.778392	0.159905	23.696
277	rs118083838	LINC02346	-4.86631	3.14452e-06	0.0291223	-1.14029	0.234324	23.681
278	rs11669696	SELENOW	-4.86621	3.14588e-06	0.0291279	-0.337288	0.0693122	23.68
279	rs321952	SIGLEC14	4.86585	3.15082e-06	0.0291543	1.02421	0.210489	23.6765
280	rs609923	CMTM6	-4.86516	3.1601e-06	0.0291836	-0.582259	0.119679	23.6698
281	rs17135835	CCZ1B	4.86429	3.172e-06	0.0291948	1.02615	0.210956	23.6613
282	rs4280314	NPLOC4	-4.86256	3.19569e-06	0.0293868	-0.984899	0.202548	23.6445
283	rs7777201	UMAD1	4.86074	3.22072e-06	0.0294671	0.295118	0.0607146	23.6268
284	rs4631763	ELF3	4.85705	3.27218e-06	0.0298784	1.11758	0.230094	23.5909
285	rs2282240	C9orf72	4.8569	3.27428e-06	0.0298805	0.594063	0.122313	23.5894
286	rs56385993	S1PR2	-4.85629	3.28281e-06	0.0299541	-0.589279	0.121343	23.5835
287	rs75038403	COL4A2	4.85308	3.32839e-06	0.0303433	0.871478	0.179572	23.5523
288	rs74387927	MYCN	-4.84897	3.3875e-06	0.0308461	-1.02742	0.211885	23.5125
289	rs10421051	MOB3A	4.84843	3.39529e-06	0.0309125	1.01271	0.208873	23.5073
290	rs72652780	CRH	-4.84701	3.41607e-06	0.0310745	-1.04755	0.216124	23.4935
291	rs151263298	KLK10	-4.83673	3.56976e-06	0.0323218	-1.27343	0.263283	23.394
292	rs34451302	ESPNL	-4.83516	3.59389e-06	0.0323455	-1.40094	0.289741	23.3788
293	rs11086895	TOX2	4.8342	3.60862e-06	0.0323824	0.521985	0.107978	23.3695
294	rs10818652	STRBP	-4.83392	3.61295e-06	0.0324165	-0.398187	0.0823734	23.3668
295	rs6070955	PHACTR3	-4.83366	3.61704e-06	0.0324486	-0.832804	0.172293	23.3642
296	rs12822369	HPD	-4.8309	3.65993e-06	0.0328097	-0.953422	0.197359	23.3376
297	rs4775971	MIR4713HG	-4.82298	3.78601e-06	0.0336943	-0.941571	0.195226	23.2611
298	rs57654329	NAF1	4.82079	3.82144e-06	0.0339707	0.541549	0.112336	23.2401
299	rs111571736	CHAD	-4.82068	3.82334e-06	0.0339721	-1.07543	0.223087	23.2389
300	rs4587324	GDAP1	-4.8182	3.86407e-06	0.0343046	-0.616241	0.127899	23.215
301	rs17268832	IPO5	4.81749	3.87568e-06	0.0344029	0.778174	0.161531	23.2082
302	rs117794268	ATP6V0C	4.81519	3.91399e-06	0.0346837	0.572284	0.11885	23.186
303	rs56001553	FNDC4	-4.8138	3.93729e-06	0.0348852	-0.508481	0.10563	23.1727
304	rs10888908	USP24	-4.81229	3.96275e-06	0.0350461	-0.870908	0.180976	23.1581
305	rs78741856	LMOD2	-4.81053	3.99259e-06	0.0352901	-1.16649	0.242488	23.1412
306	rs7879557	FMO2	-4.80917	4.01577e-06	0.0354598	-0.598507	0.124451	23.1281
307	rs1346404	TAS2R46	4.80912	4.01659e-06	0.035462	0.551131	0.114601	23.1277
308	rs149432671	C4B	-4.80881	4.02197e-06	0.0354944	-0.800951	0.166559	23.1246
309	rs10849690	CIT	-4.80708	4.05175e-06	0.0356535	-0.631081	0.131282	23.108
310	rs35041900	PRRC2C	-4.80657	4.06047e-06	0.0356951	-0.796955	0.165805	23.1032
311	rs34965934	ELANE	-4.80536	4.0815e-06	0.0358676	-0.698148	0.145285	23.0915
312	rs17064640	KBTBD11-OT1	-4.80378	4.10918e-06	0.036055	-1.15321	0.240064	23.0763
313	rs62461562	SFRP4	-4.80026	4.17115e-06	0.0365731	-1.55961	0.324901	23.0425
314	rs112984305	RPL31	4.79972	4.18079e-06	0.0366524	0.745131	0.155245	23.0373
315	rs12922525	EME2	4.79779	4.21525e-06	0.0369026	0.75787	0.157962	23.0188
316	rs153058	DDX19B	-4.79659	4.23696e-06	0.0369321	-0.508952	0.106107	23.0072
317	rs75436858	BRMS1L	4.79648	4.23879e-06	0.0369428	0.829702	0.172981	23.0063
318	rs8142651	CCDC116	-4.79628	4.24251e-06	0.0369701	-1.00373	0.209273	23.0043
319	rs74847270	CELSR1	-4.79504	4.26496e-06	0.0371295	-0.792385	0.165251	22.9924
320	rs1808003	CPA3	4.79344	4.29405e-06	0.0373708	0.784556	0.163673	22.9771
321	rs79801871	ATP5MGL	-4.79289	4.30408e-06	0.0373708	-0.821457	0.171391	22.9718
322	rs116854930	REXO1	4.79268	4.30792e-06	0.0373708	0.752766	0.157066	22.9698
323	rs742549	TTLL12	-4.79128	4.33372e-06	0.0374711	-0.812923	0.169667	22.9564
324	rs13205778	RNF217	4.79053	4.34753e-06	0.0374711	0.595017	0.124207	22.9492
325	rs10408110	DNM2	-4.78501	4.45073e-06	0.0378801	-0.55638	0.116276	22.8963
326	rs73083869	SEC22C	4.78452	4.46013e-06	0.0379445	0.922801	0.192872	22.8916
327	rs112923303	INPP5E	4.78179	4.51208e-06	0.0383342	0.819074	0.17129	22.8655
328	rs78690473	BTBD10	4.78007	4.54528e-06	0.0385795	0.995797	0.208323	22.849
329	rs4349215	LINC00868	-4.77733	4.59839e-06	0.0388191	-1.31335	0.274913	22.8229
330	rs2071195	FBF1	4.7754	4.63617e-06	0.0390852	0.451397	0.0945254	22.8045
331	rs79092308	UPP2	-4.7721	4.70168e-06	0.039536	-0.920676	0.192929	22.7729
332	rs35145683	FPR2	-4.77187	4.70615e-06	0.0395682	-0.556798	0.116683	22.7708
333	rs2092449	TRAF3IP3	4.76983	4.74719e-06	0.0398596	0.895405	0.187723	22.7512
334	rs74393557	SNX2	4.76911	4.7616e-06	0.0399752	0.690168	0.144716	22.7444
335	rs1193369	TMEM132C	-4.76905	4.76292e-06	0.0399809	-0.431462	0.0904714	22.7438
336	rs112291783	CLYBL	4.76797	4.78474e-06	0.0400994	1.17887	0.247248	22.7335
337	rs11864888	CHTF18	-4.7673	4.7983e-06	0.0402076	-0.921428	0.193281	22.7271
338	rs149968700	PALLD	4.76659	4.8127e-06	0.040249	1.22214	0.256397	22.7204
339	rs6588924	AASDHPPT	4.76608	4.82312e-06	0.0402534	0.800945	0.168051	22.7155
340	rs10918608	ILDR2	-4.76509	4.84354e-06	0.040386	-0.550915	0.115615	22.706
341	rs9643175	FBXO32	4.7638	4.86992e-06	0.0405843	1.07798	0.226286	22.6938
342	rs11672555	C19orf33	-4.76355	4.87513e-06	0.0406168	-0.607728	0.127579	22.6914
343	rs73167982	BIK	-4.75888	4.97251e-06	0.0411959	-1.24362	0.261325	22.647
344	rs2691171	METTL24	4.75801	4.99092e-06	0.041312	0.622442	0.13082	22.6387
345	rs62276205	AGTR1	-4.75651	5.02276e-06	0.0413773	-0.545966	0.114783	22.6244
346	rs115412580	RHOH	-4.75581	5.03764e-06	0.0414757	-1.09043	0.229283	22.6177
347	rs6848493	CCNI	4.75523	5.05011e-06	0.04151	0.930258	0.195629	22.6122
348	rs11897258	GPC1	-4.75373	5.08214e-06	0.0416036	-0.887081	0.186607	22.598
349	rs11219816	VWA5A	-4.75358	5.08555e-06	0.0416036	-0.547355	0.115146	22.5965
350	rs76216796	AKR1C2	-4.75354	5.08624e-06	0.0416036	-0.630022	0.132537	22.5962
351	rs59502080	LINC01664	-4.75311	5.09564e-06	0.041675	-0.725672	0.152673	22.592
352	rs773568	PHTF1	-4.75185	5.12274e-06	0.0418528	-0.478504	0.100698	22.5801
353	rs117267933	OR2A12	-4.74665	5.23671e-06	0.0426055	-1.28011	0.269687	22.5307
354	rs6920450	PDE10A	4.74512	5.27076e-06	0.0428769	0.388038	0.0817763	22.5161
355	rs17724085	MYO9B	4.74349	5.30713e-06	0.0430941	1.11402	0.234851	22.5007
356	rs56323306	FRMD6	4.74334	5.31058e-06	0.0431165	0.898447	0.189412	22.4993
357	rs7791692	STEAP1B	4.74201	5.34054e-06	0.0433259	0.477588	0.100714	22.4866
358	rs2658151	CCNC	-4.74136	5.35525e-06	0.0433984	-0.916497	0.193299	22.4805
359	rs11647829	NTAN1	-4.74029	5.37953e-06	0.0433984	-0.66989	0.141319	22.4703
360	rs80063723	ZNF541	-4.73963	5.39449e-06	0.0434763	-0.705914	0.148939	22.4641
361	rs61983853	NIN	4.73959	5.39531e-06	0.0434763	0.815486	0.172058	22.4637
362	rs78919423	OR3A3	-4.73955	5.39626e-06	0.0434784	-0.878214	0.185295	22.4633
363	rs17601879	TMEM212	-4.73848	5.42079e-06	0.0436028	-0.98536	0.207949	22.4532
364	rs9414733	PNPLA7	-4.7383	5.42492e-06	0.0436304	-0.677991	0.143087	22.4515
365	rs117744604	PLIN2	4.73795	5.43291e-06	0.0436835	0.989057	0.208752	22.4481
366	rs74737032	PTGFR	-4.73765	5.43965e-06	0.043732	-0.708066	0.149455	22.4454
367	rs2396086	ZNF318	-4.73376	5.52982e-06	0.0444054	-0.833303	0.176034	22.4085
368	rs12692728	GRB14	-4.73349	5.5362e-06	0.0444395	-0.675745	0.142758	22.4059
369	rs7405920	RPL23	-4.73056	5.60504e-06	0.0448939	-0.872995	0.184544	22.3782
370	rs7251409	RAD23A	4.72861	5.6513e-06	0.0452231	0.563645	0.119199	22.3598
371	rs9906823	TRIM16L	-4.72828	5.65918e-06	0.0452231	-0.869214	0.183833	22.3566
372	rs11802088	DDR2	4.7273	5.6825e-06	0.0453513	1.20417	0.254726	22.3474
373	rs159878	SPATA6L	-4.72645	5.70312e-06	0.0455101	-0.482084	0.101997	22.3393
374	rs6509085	TEX101	4.72254	5.79781e-06	0.0461595	0.940093	0.199065	22.3024
375	rs12925110	TRAP1	4.72241	5.80105e-06	0.0461794	0.729222	0.154417	22.3011
376	rs7916968	TUBB8	-4.71874	5.89141e-06	0.0467793	-0.933045	0.197732	22.2665
377	rs11069830	CARS2	-4.71798	5.91027e-06	0.0469171	-0.445169	0.0943559	22.2593
378	rs34285220	CCDC159	-4.71734	5.92611e-06	0.0469712	-0.960075	0.20352	22.2533
379	rs112095222	GATAD2B	4.71675	5.9411e-06	0.047078	0.616902	0.13079	22.2477
380	rs7538856	BLACAT1	-4.71538	5.97526e-06	0.0473007	-0.693559	0.147084	22.2348
381	rs144180623	RNGTT	4.71485	5.98877e-06	0.0473896	1.13957	0.241698	22.2298
382	rs1683976	NDUFB4	-4.71467	5.99325e-06	0.047419	-1.0105	0.21433	22.2281
383	rs116864200	LINC02652	-4.71348	6.02335e-06	0.0476451	-0.883921	0.18753	22.2169
384	rs742626	SEC23B	4.71257	6.04653e-06	0.0477048	0.996588	0.211474	22.2083
385	rs11222546	SNX19	-4.71145	6.07491e-06	0.0478709	-0.879836	0.186744	22.1978
386	rs1294919	RAMP3	-4.71139	6.07662e-06	0.0478783	-0.917543	0.19475	22.1972
387	rs73241016	GSR	4.70966	6.12089e-06	0.0481906	1.40507	0.298339	22.1809
388	rs9648741	GALNTL5	4.70709	6.18747e-06	0.0486105	0.660904	0.140406	22.1567
389	rs4282897	LINC01516	4.70402	6.26782e-06	0.0490996	0.664509	0.141264	22.1278
390	rs45592435	VPS28	4.70358	6.27951e-06	0.0491665	0.831333	0.176745	22.1237
391	rs58248719	MIMT1	-4.70226	6.31433e-06	0.0493188	-1.10275	0.234514	22.1113
392	rs4522458	CBX4	-4.70225	6.31476e-06	0.0493188	-0.609381	0.129594	22.1111
393	rs755191	HEMGN	-4.7014	6.33731e-06	0.0494577	-0.990969	0.210782	22.1032
394	rs141136987	TBCC	-4.69886	6.40517e-06	0.0499312	-1.06192	0.225996	22.0793

## Sheet: Excitatory_Neurons
	SNP	Gene	t-statistic	p-value	FDR	Beta	Std. Error	F-statistic
1	rs75819781	LDHC	-18.5144	2.71897e-36	7.19056e-30	-1.3451	0.0726515	342.783
2	rs12225372	XRRA1	-18.0775	2.11248e-35	2.68589e-29	-1.13596	0.0628387	326.794
3	rs4968644	CYB561	17.5671	2.38763e-34	2.22335e-28	0.694588	0.0395391	308.604
4	rs73396800	HLA-DMA	-17.3022	8.51673e-34	5.86544e-28	-1.85708	0.107332	299.367
5	rs4920040	U2AF1	16.7712	1.11971e-32	4.4329e-27	1.00757	0.0600776	281.272
6	rs3749309	TMPRSS7	16.0735	3.48254e-31	1.16877e-25	1.03391	0.0643237	258.358
7	rs393329	NPIPB2	15.9961	5.11855e-31	1.65888e-25	0.826316	0.0516574	255.875
8	rs104664	FAM118A	15.6352	3.11058e-30	8.10717e-25	1.44108	0.0921689	244.46
9	rs74175081	TOGARAM2	-15.0912	4.86387e-29	1.12438e-23	-1.18295	0.078387	227.743
10	rs61008038	DDX11	15.0255	6.79329e-29	1.54343e-23	0.718495	0.0478184	225.766
11	rs11601737	APIP	-14.7941	2.21426e-28	4.84753e-23	-0.918648	0.0620956	218.865
12	rs13329076	CCDC32	14.7122	3.36854e-28	7.35018e-23	0.416563	0.0283141	216.448
13	rs77603042	GAS8	-14.5507	7.7215e-28	1.63624e-22	-0.995331	0.0684044	211.722
14	rs7067	PWP2	14.3301	2.40854e-27	4.01109e-22	1.02734	0.0716912	205.351
15	rs11683920	ANKRD36B	14.2444	3.75231e-27	6.18662e-22	0.867211	0.0608809	202.902
16	rs7860297	CENPP	-14.0516	1.02006e-26	1.65296e-21	-1.04852	0.0746194	197.447
17	rs9934565	KLHDC4	-14.0324	1.12683e-26	1.82151e-21	-0.865791	0.0616992	196.91
18	rs12358970	ALOX5	-13.9295	1.92523e-26	2.51554e-21	-1.38144	0.0991738	194.032
19	rs11667129	SLC7A9	13.8262	3.30008e-26	3.91006e-21	0.682961	0.0493962	191.163
20	rs73191008	GLIPR1L2	13.7079	6.12226e-26	6.50759e-21	0.831682	0.0606716	187.907
21	rs3759453	LINC00551	13.6532	8.1519e-26	8.41655e-21	0.935433	0.0685137	186.41
22	rs442130	LINC01060	-13.6255	9.4237e-26	8.81253e-21	-1.21731	0.08934	185.655
23	rs2240336	PADI4	-13.5311	1.54656e-25	1.39117e-20	-0.792603	0.0585766	183.09
24	rs17211881	HLA-DQB2	-13.5222	1.62042e-25	1.45168e-20	-1.80531	0.133507	182.849
25	rs2469039	NRG4	-13.4253	2.69584e-25	2.30277e-20	-1.09634	0.0816621	180.238
26	rs506416	NSUN2	13.2989	5.24152e-25	4.06263e-20	0.521636	0.0392239	176.862
27	rs113741660	TRPV2	12.9063	4.17709e-24	2.93795e-19	0.73246	0.0567523	166.572
28	rs3004316	ITGB3BP	12.862	5.28338e-24	3.60857e-19	0.869577	0.0676084	165.43
29	rs34414864	LINC01954	-12.8332	6.1547e-24	4.16496e-19	-0.810789	0.063179	164.691
30	rs4103004	EFHB	-12.749	9.62404e-24	6.43369e-19	-0.85309	0.0669141	162.538
31	rs2668622	KANSL1	-12.7146	1.15579e-23	7.23892e-19	-1.30095	0.102319	161.661
32	rs4660860	CCDC163	12.7119	1.17233e-23	7.23892e-19	0.93513	0.0735633	161.593
33	rs28456144	HSD17B13	-12.6486	1.64137e-23	9.8296e-19	-0.784823	0.062048	159.988
34	rs17046778	CLHC1	12.4874	3.87519e-23	2.15482e-18	0.790111	0.0632727	155.935
35	rs9438393	PM20D1	-12.466	4.34423e-23	2.40753e-18	-0.733176	0.0588142	155.401
36	rs17624230	DNAJC15	12.4625	4.42496e-23	2.43796e-18	0.375875	0.0301604	155.314
37	rs1992021	LINC02268	-12.3988	6.21614e-23	3.37699e-18	-1.16537	0.0939903	153.731
38	rs62526622	DSCC1	12.3233	9.30472e-23	4.98929e-18	0.768678	0.0623759	151.864
39	rs2297129	SPATA7	12.2338	1.50144e-22	7.65363e-18	0.582228	0.0475916	149.667
40	rs4148876	HLA-DOB	-12.2287	1.54328e-22	7.84872e-18	-1.61253	0.131864	149.541
41	rs7613073	RPN1	12.0601	3.80837e-22	1.80883e-17	0.678058	0.0562235	145.445
42	rs6875409	ATG10	-12.023	4.64616e-22	2.19885e-17	-0.878929	0.0731042	144.552
43	rs2411530	FRG1-DT	-11.984	5.72762e-22	2.67808e-17	-0.764172	0.0637663	143.615
44	rs3733897	TXNDC15	-11.9374	7.35266e-22	3.38053e-17	-0.796576	0.0667294	142.502
45	rs6580729	CERS5	-11.8885	9.56266e-22	4.24318e-17	-0.71879	0.0604611	141.335
46	rs7661412	ZNF732	-11.8825	9.87159e-22	4.33085e-17	-1.15953	0.0975826	141.195
47	rs2398661	SNX8	-11.8426	1.22305e-21	5.29201e-17	-0.7537	0.0636429	140.248
48	rs713759	RIBC2	11.7485	2.02834e-21	8.54162e-17	0.733974	0.0624737	138.028
49	rs3759453	LINC00443	11.5438	6.10549e-21	2.42295e-16	0.939865	0.0814175	133.259
50	rs1901	C3orf20	11.5137	7.17831e-21	2.81992e-16	0.654673	0.0568602	132.566
51	rs1332018	GSTM3	-11.4718	8.99544e-21	3.4739e-16	-0.55042	0.0479801	131.603
52	rs2112760	SPINK9	-11.4706	9.05657e-21	3.49547e-16	-0.734648	0.0640462	131.574
53	rs56017720	PRSS55	-11.4637	9.39743e-21	3.54286e-16	-1.15497	0.10075	131.417
54	rs17166013	VWDE	11.4584	9.67188e-21	3.61274e-16	0.890298	0.0776984	131.295
55	rs3791815	INPP1	-11.45	1.01212e-20	3.76144e-16	-0.606824	0.0529978	131.102
56	rs1323696	COMMD6	-11.3123	2.12604e-20	7.31996e-16	-0.523238	0.0462538	127.969
57	rs12149160	RMI2	11.2907	2.38929e-20	7.96855e-16	0.613052	0.0542972	127.48
58	rs3769818	CASP8	11.2472	3.02205e-20	9.87788e-16	0.634822	0.0564429	126.498
59	rs5744974	POLE	11.2397	3.14556e-20	1.02751e-15	0.520989	0.0463525	126.332
60	rs55746644	LINC01116	-11.2142	3.61021e-20	1.1615e-15	-1.33918	0.119418	125.758
61	rs17650129	LINC02150	-11.0968	6.80408e-20	1.56449e-15	-0.770274	0.0694139	123.14
62	rs9630108	BTBD16	-11.092	6.98256e-20	1.56449e-15	-0.657366	0.0592647	123.033
63	rs810699	POMZP3	11.0677	7.96345e-20	1.65203e-15	0.472542	0.0426956	122.494
64	rs10870119	LCN15	10.9776	1.29591e-19	2.52739e-15	0.611559	0.0557099	120.507
65	rs3752955	NMRK1	10.8329	2.83204e-19	5.34055e-15	0.67568	0.0623728	117.352
66	rs4908411	PHACTR4	10.7796	3.77817e-19	7.01863e-15	0.714161	0.0662512	116.2
67	rs9535526	RNASEH2B	-10.7416	4.6391e-19	8.5794e-15	-0.503638	0.0468865	115.383
68	rs707920	LY6G5C	10.7326	4.87045e-19	8.96212e-15	0.533909	0.0497463	115.189
69	rs11007187	LINC02652	-10.7292	4.96169e-19	9.12494e-15	-0.789894	0.0736209	115.116
70	rs10406143	ZNF266	-10.7162	5.32416e-19	9.77794e-15	-0.487624	0.0455036	114.836
71	rs2299739	LCA5L	10.6654	7.00503e-19	1.11438e-14	0.424096	0.0397636	113.751
72	rs2282240	C9orf72	10.5757	1.13796e-18	1.76115e-14	0.345139	0.0326351	111.845
73	rs807468	CLTCL1	-10.4831	1.87719e-18	2.86894e-14	-0.844173	0.0805268	109.896
74	rs7246400	ZNF100	10.4816	1.89303e-18	2.88914e-14	0.516377	0.0492652	109.864
75	rs2898945	CHAD	-10.3753	3.3626e-18	5.06997e-14	-0.663904	0.0639887	107.647
76	rs3021337	ACADS	-10.2657	6.0842e-18	8.98495e-14	-0.474437	0.046216	105.384
77	rs8097892	MPPE1	10.2359	7.14503e-18	1.04766e-13	0.37794	0.0369229	104.774
78	rs62086795	LINC02080	-10.1359	1.22697e-17	1.7685e-13	-1.08559	0.107104	102.736
79	rs10992149	ROR2	10.0224	2.26459e-17	3.17143e-13	0.680075	0.0678553	100.449
80	rs520218	NAPG	9.99202	2.66886e-17	3.72495e-13	0.470195	0.047057	99.8405
81	rs1177305	C2orf74	-9.8865	4.71766e-17	6.44304e-13	-0.493382	0.0499046	97.7429
82	rs4646868	ALDH8A1	9.84683	5.8439e-17	7.94017e-13	0.51925	0.0527327	96.96
83	rs11053496	LINC02470	-9.83574	6.20401e-17	8.41907e-13	-1.55506	0.158102	96.7419
84	rs15801	AIFM2	9.78771	8.03923e-17	1.05774e-12	0.366515	0.0374465	95.7992
85	rs60031276	CCDC88B	9.76289	9.19033e-17	1.20775e-12	0.468571	0.0479951	95.3141
86	rs2741004	DSC1	-9.75713	9.48016e-17	1.24164e-12	-0.721313	0.0739268	95.2017
87	rs73396800	HLA-DMB	-9.72896	1.1035e-16	1.43731e-12	-1.57733	0.162127	94.6528
88	rs10930859	SESTD1	9.72176	1.14719e-16	1.4808e-12	0.589784	0.0606664	94.5127
89	rs2351022	FAM114A2	-9.69076	1.35582e-16	1.7325e-12	-0.457082	0.0471667	93.9109
90	rs66506464	RAD51C	9.68192	1.42201e-16	1.81183e-12	0.635427	0.0656303	93.7395
91	rs1047334	RCVRN	9.64535	1.73171e-16	2.16268e-12	0.654023	0.0678071	93.0327
92	rs7955992	KLRC1	-9.57545	2.52319e-16	3.08128e-12	-1.02331	0.106868	91.6893
93	rs6550200	GLB1	9.55734	2.78163e-16	3.38812e-12	0.665393	0.0696211	91.3427
94	rs271141	LINC00326	9.50076	3.77165e-16	4.44179e-12	0.650079	0.0684239	90.2644
95	rs6662367	DNALI1	9.48058	4.20401e-16	4.92029e-12	0.421679	0.0444781	89.8814
96	rs7916271	CDHR1	-9.47974	4.22311e-16	4.9409e-12	-0.55667	0.0587221	89.8654
97	rs2550344	GINS3	9.46897	4.47488e-16	5.21424e-12	0.549482	0.0580297	89.6614
98	rs73572791	ANKK1	-9.43385	5.40494e-16	6.22881e-12	-1.02194	0.108327	88.9975
99	rs13197564	GUCA1B	-9.40656	6.2588e-16	7.17903e-12	-0.556803	0.059193	88.4834
100	rs1249587	MRGPRF	9.36281	7.91721e-16	9.03426e-12	0.490403	0.0523777	87.6622
101	rs56281704	ANKRD36	-9.35807	8.12153e-16	9.24825e-12	-0.49691	0.0530996	87.5734
102	rs3793537	TPM2	9.3579	8.12886e-16	9.25501e-12	0.475075	0.0507673	87.5703
103	rs514148	NLRP2	-9.35076	8.44652e-16	9.56724e-12	-0.696805	0.0745186	87.4368
104	rs10495098	RRP15	9.33528	9.17896e-16	1.0388e-11	0.364205	0.0390138	87.1474
105	rs12366	LINC01291	-9.33514	9.18555e-16	1.03936e-11	-0.797428	0.0854222	87.1449
106	rs2248137	CYP24A1	9.33503	9.19103e-16	1.03981e-11	0.689646	0.0738772	87.1428
107	rs73572791	TTC12	-9.32785	9.55233e-16	1.07939e-11	-0.866415	0.0928847	87.0088
108	rs1412825	LRRIQ3	9.32346	9.78002e-16	1.09836e-11	0.499241	0.0535468	86.927
109	rs62008174	CHRNA5	-9.31099	1.0457e-15	1.1645e-11	-0.599295	0.0643642	86.6946
110	rs10463891	PDLIM4	9.29797	1.12144e-15	1.24528e-11	0.607937	0.0653839	86.4522
111	rs1481804	XKR9	-9.29215	1.15702e-15	1.28392e-11	-0.56044	0.0603133	86.344
112	rs10049849	LINC00290	-9.2817	1.22371e-15	1.35588e-11	-0.468758	0.0505034	86.15
113	rs4736369	PSCA	-9.24298	1.50626e-15	1.65922e-11	-0.454933	0.0492193	85.4326
114	rs825740	ADAL	9.23718	1.55384e-15	1.70057e-11	0.480999	0.0520721	85.3255
115	rs2696466	LRRC37A	-9.2344	1.57718e-15	1.72584e-11	-0.788283	0.0853638	85.2741
116	rs11955140	CAMLG	-9.20693	1.82739e-15	1.94491e-11	-0.467623	0.0507903	84.7676
117	rs1090510	RAD21L1	-9.17846	2.12861e-15	2.25389e-11	-0.622494	0.0678212	84.2441
118	rs9790869	CENPK	-9.17747	2.13993e-15	2.26514e-11	-0.521202	0.0567915	84.226
119	rs13317399	GFM1	9.1643	2.29645e-15	2.39063e-11	0.226261	0.0246894	83.9843
120	rs73494602	OR7D2	-9.1611	2.33607e-15	2.4315e-11	-1.49551	0.163246	83.9258
121	rs9932429	LPCAT2	-9.15908	2.36154e-15	2.45723e-11	-0.598098	0.0653011	83.8887
122	rs4652733	RNASEL	-9.15896	2.36307e-15	2.45806e-11	-0.384384	0.0419681	83.8865
123	rs3749309	C3orf52	9.13324	2.71204e-15	2.77908e-11	0.545947	0.0597759	83.416
124	rs2732686	LRRC37A2	-9.11995	2.91195e-15	2.94512e-11	-1.05446	0.115622	83.1736
125	rs1742447	MEIOB	-9.10231	3.20035e-15	3.2142e-11	-0.409396	0.0449771	82.8521
126	rs6547758	THNSL2	-9.08859	3.44421e-15	3.43252e-11	-0.76332	0.0839866	82.6024
127	rs55794721	RHD	9.08808	3.45352e-15	3.43253e-11	0.774832	0.0852581	82.5933
128	rs13252381	FAM83H	9.07257	3.7525e-15	3.66247e-11	0.525718	0.0579459	82.3114
129	rs10883723	MFSD13A	-9.05586	4.10333e-15	3.9703e-11	-0.327506	0.0361651	82.0085
130	rs928976	HLA-DPB1	-8.98293	6.05931e-15	5.54095e-11	-0.66589	0.0741284	80.693
131	rs13426364	ARHGAP25	8.96184	6.7818e-15	6.06234e-11	0.474985	0.0530008	80.3145
132	rs511841	POLQ	8.95778	6.93044e-15	6.19196e-11	0.34761	0.0388054	80.2417
133	rs11084112	FPR2	-8.95481	7.04088e-15	6.2779e-11	-0.718182	0.0802007	80.1887
134	rs35174949	RHOJ	-8.92867	8.09555e-15	7.15174e-11	-0.486881	0.0545301	79.7211
135	rs2233921	SMUG1	-8.9068	9.09738e-15	7.95808e-11	-0.369481	0.041483	79.3311
136	rs73432628	CENPM	-8.90278	9.2943e-15	8.11531e-11	-1.03009	0.115704	79.2596
137	rs2275228	NOL6	-8.90188	9.33916e-15	8.1534e-11	-0.395267	0.0444026	79.2435
138	rs36053285	LINS1	8.89801	9.53415e-15	8.29952e-11	0.347063	0.0390046	79.1745
139	rs2586460	XYLT2	8.88437	1.02536e-14	8.88372e-11	0.355662	0.0400324	78.932
140	rs7545044	ALG6	-8.87443	1.08114e-14	9.35347e-11	-0.393179	0.0443046	78.7556
141	rs9808287	ALLC	-8.86456	1.13955e-14	9.84213e-11	-1.25063	0.141082	78.5805
142	rs11745591	CCDC125	-8.86279	1.15037e-14	9.90676e-11	-0.372054	0.0419794	78.549
143	rs744446	TDRD5	-8.85802	1.17997e-14	1.00741e-10	-0.5813	0.0656241	78.4646
144	rs4355658	METTL27	8.83766	1.3152e-14	1.11138e-10	0.574931	0.0650547	78.1043
145	rs12051048	CIAO3	-8.83055	1.36597e-14	1.15046e-10	-0.417441	0.0472724	77.9787
146	rs10042299	SRA1	-8.77883	1.79908e-14	1.46919e-10	-0.284256	0.0323797	77.0678
147	rs2389793	MCOLN2	8.77494	1.83668e-14	1.49861e-10	0.557939	0.0635832	76.9996
148	rs11764792	FIGNL1	-8.74221	2.18598e-14	1.75145e-10	-0.297544	0.0340354	76.4263
149	rs2493145	CAPN9	-8.73971	2.21526e-14	1.77164e-10	-0.65191	0.0745917	76.3825
150	rs7644414	ZNF589	-8.70583	2.65233e-14	2.08264e-10	-0.321717	0.0369542	75.7916
151	rs4844613	NBPF26	-8.69916	2.74805e-14	2.15345e-10	-0.594586	0.0683498	75.6754
152	rs13029674	GALM	-8.69589	2.7962e-14	2.1561e-10	-0.657691	0.0756323	75.6186
153	rs17251987	AQP7	-8.67438	3.13473e-14	2.1561e-10	-0.870426	0.100344	75.2448
154	rs154573	ADGRV1	-8.66994	3.20939e-14	2.1918e-10	-0.508096	0.0586043	75.1679
155	rs3130471	CCHCR1	-8.66908	3.22422e-14	2.20124e-10	-0.38738	0.0446853	75.1529
156	rs6688261	CDC7	8.65917	3.39834e-14	2.30868e-10	0.329409	0.0380416	74.9812
157	rs3860340	SLC44A3	-8.64675	3.62998e-14	2.46099e-10	-0.415158	0.0480132	74.7662
158	rs3810115	ZNF320	8.63569	3.84927e-14	2.46382e-10	0.387258	0.0448438	74.5752
159	rs35497701	TYW3	8.61192	4.36655e-14	2.73929e-10	0.258508	0.0300175	74.1652
160	rs56105926	KLKB1	-8.58555	5.02188e-14	3.09346e-10	-0.684021	0.0796712	73.7116
161	rs111344110	PILRB	-8.57932	5.19047e-14	3.17835e-10	-0.402248	0.0468858	73.6047
162	rs335115	RPIA	8.55949	5.76529e-14	3.51407e-10	0.368335	0.0430324	73.2649
163	rs9808287	COLEC11	-8.55487	5.90833e-14	3.59728e-10	-1.01558	0.118714	73.1857
164	rs10810317	FREM1	8.53626	6.52018e-14	3.9545e-10	0.470405	0.0551067	72.8677
165	rs1034858	HDHD5	-8.53193	6.67128e-14	4.04207e-10	-0.442741	0.0518922	72.7938
166	rs7754582	CLIC5	8.52234	7.01849e-14	4.24388e-10	0.430623	0.0505288	72.6304
167	rs2835339	MORC3	8.49958	7.91703e-14	4.72626e-10	0.44141	0.0519332	72.2428
168	rs2278043	TAF1C	8.49013	8.32243e-14	4.95398e-10	0.387512	0.0456427	72.0824
169	rs1754182	ZP3	-8.47204	9.1577e-14	5.4355e-10	-0.414718	0.0489513	71.7755
170	rs73165152	TNFRSF13C	-8.4649	9.51004e-14	5.64058e-10	-0.816261	0.0964289	71.6546
171	rs6429772	SLC25A34	8.46141	9.68731e-14	5.72006e-10	0.524865	0.0620304	71.5954
172	rs1788973	PPFIA1	8.44483	1.05737e-13	6.22623e-10	0.512579	0.0606974	71.3152
173	rs7192	HLA-DRB1	8.44365	1.06403e-13	6.26043e-10	0.733608	0.0868829	71.2952
174	rs6839576	YIPF7	8.42653	1.1647e-13	6.81573e-10	0.303877	0.036062	71.0064
175	rs2921561	LINC01535	-8.41247	1.25446e-13	7.31187e-10	-0.512876	0.0609662	70.7696
176	rs2265908	SCART1	-8.37221	1.55132e-13	8.96704e-10	-0.599229	0.0715736	70.0938
177	rs4862401	PRIMPOL	8.33188	1.91861e-13	1.0906e-09	0.421112	0.0505422	69.4203
178	rs1781143	ATAD3C	8.32172	2.02412e-13	1.14526e-09	0.56178	0.0675077	69.251
179	rs62574565	ABO	8.31505	2.09646e-13	1.18336e-09	0.58583	0.0704542	69.14
180	rs35494857	GRAMD1C	8.29429	2.33852e-13	1.31438e-09	0.563998	0.0679984	68.7952
181	rs7213240	GJC1	8.29223	2.36403e-13	1.32703e-09	0.358143	0.0431902	68.761
182	rs10027755	FAM184B	8.28632	2.43869e-13	1.365e-09	0.353201	0.0426246	68.663
183	rs73156375	DHFR2	-8.27587	2.57639e-13	1.43539e-09	-0.552841	0.0668015	68.4901
184	rs903164	DPH1	8.26783	2.68776e-13	1.49216e-09	0.483544	0.058485	68.357
185	rs344073	LEKR1	-8.26357	2.74853e-13	1.52104e-09	-0.555559	0.0672298	68.2867
186	rs11638111	RAB27A	-8.24389	3.04814e-13	1.6709e-09	-0.598049	0.0725445	67.9617
187	rs10759640	BSPRY	-8.22764	3.31981e-13	1.80887e-09	-0.406632	0.0494227	67.694
188	rs9657360	NAPRT	-8.22654	3.33905e-13	1.81801e-09	-0.656346	0.079784	67.6759
189	rs9936292	WASIR2	8.22607	3.34718e-13	1.82214e-09	0.68335	0.0830713	67.6683
190	rs11150835	CCDC40	-8.21216	3.60083e-13	1.95474e-09	-0.46966	0.0571907	67.4396
191	rs9327885	NUDT12	8.20646	3.71031e-13	2.01153e-09	0.417918	0.0509255	67.346
192	rs71490861	CABCOCO1	-8.20168	3.80464e-13	2.05812e-09	-0.896275	0.109279	67.2675
193	rs6458314	GNMT	8.19716	3.89588e-13	2.10437e-09	0.568699	0.0693776	67.1934
194	rs79231157	BOC	-8.18708	4.10752e-13	2.20678e-09	-0.551713	0.0673883	67.0282
195	rs15911	SPATA1	8.18652	4.11954e-13	2.21289e-09	0.373264	0.045595	67.0191
196	rs10780225	CKS2	-8.14584	5.09895e-13	2.71146e-09	-0.644792	0.079156	66.3547
197	rs2366911	CCDC141	8.14341	5.16432e-13	2.7449e-09	0.535822	0.0657983	66.3151
198	rs7187976	KNOP1	-8.13091	5.51371e-13	2.92192e-09	-0.66478	0.0817596	66.1117
199	rs111529654	KIF6	-8.12258	5.75959e-13	3.04076e-09	-0.798873	0.0983521	65.9763
200	rs10749698	MIR4422HG	8.11533	5.98248e-13	3.15164e-09	0.642626	0.0791867	65.8585
201	rs12468286	ATP6V1C2	8.11415	6.01962e-13	3.17095e-09	0.48571	0.0598597	65.8394
202	rs2344973	C17orf75	8.09733	6.57342e-13	3.4307e-09	0.254443	0.0314231	65.5667
203	rs11592393	LINC00839	8.09648	6.60284e-13	3.43736e-09	0.455974	0.0563176	65.5529
204	rs34927061	SLC39A8	-8.09195	6.76092e-13	3.51109e-09	-0.478605	0.0591458	65.4797
205	rs11053496	CLEC2A	-8.07975	7.20658e-13	3.73403e-09	-1.30785	0.161868	65.2823
206	rs12764498	AKR1C2	-8.06691	7.70693e-13	3.97676e-09	-0.784675	0.0972709	65.075
207	rs3811348	NOB1	-8.0634	7.84972e-13	4.04424e-09	-0.244658	0.0303418	65.0184
208	rs637384	MTRF1L	8.00174	1.08314e-12	5.49254e-09	0.25672	0.032083	64.0278
209	rs58632562	TOPAZ1	-7.99234	1.13755e-12	5.75961e-09	-0.844481	0.105661	63.8775
210	rs1133576	LINC02482	7.98902	1.15744e-12	5.8554e-09	0.603181	0.0755012	63.8244
211	rs7576826	GREB1	-7.98864	1.15975e-12	5.86481e-09	-0.37401	0.0468178	63.8183
212	rs6901513	ETV7	-7.96629	1.30305e-12	6.52067e-09	-0.621654	0.0780356	63.4617
213	rs1163196	STOX1	-7.94969	1.4207e-12	7.06077e-09	-0.289564	0.0364246	63.1976
214	rs73581685	HDDC2	7.92572	1.60952e-12	7.94545e-09	0.420013	0.0529936	62.8171
215	rs62108332	ZNF429	-7.92188	1.64199e-12	8.07798e-09	-0.416975	0.0526359	62.7562
216	rs2855812	MICB	-7.91725	1.68206e-12	8.25053e-09	-0.647868	0.0818299	62.6828
217	rs6900726	PRPH2	7.91379	1.71257e-12	8.389e-09	0.392866	0.0496432	62.6281
218	rs9782	PAH	-7.89822	1.85705e-12	8.9961e-09	-0.579918	0.0734239	62.3818
219	rs2954658	ZNF34	-7.88652	1.97342e-12	9.50544e-09	-0.261376	0.033142	62.1973
220	rs982804	CFAP299	-7.87109	2.13817e-12	1.02246e-08	-0.400319	0.0508594	61.9541
221	rs428637	CFAP97D2	7.86327	2.22681e-12	1.05735e-08	0.470643	0.0598533	61.831
222	rs217219	MRPL23	7.83983	2.51488e-12	1.17964e-08	0.651546	0.0831071	61.463
223	rs4770059	IFT88	7.82737	2.68291e-12	1.25392e-08	0.308387	0.0393986	61.2676
224	rs61646033	LINC00865	-7.81617	2.8433e-12	1.32123e-08	-0.569618	0.0728769	61.0925
225	rs897007	EXT2	-7.80605	2.99638e-12	1.38807e-08	-0.235821	0.0302101	60.9344
226	rs6598265	LYSMD4	-7.79128	3.23468e-12	1.49469e-08	-0.414935	0.0532564	60.704
227	rs11202094	OPN4	7.79003	3.2557e-12	1.50167e-08	0.649782	0.0834121	60.6846
228	rs12478097	IMMT	7.78331	3.37105e-12	1.55336e-08	0.368043	0.0472861	60.5799
229	rs9347685	PACRG	7.77746	3.47472e-12	1.59868e-08	0.484371	0.0622788	60.4888
230	rs4150942	CA3	-7.76343	3.7364e-12	1.70861e-08	-0.32609	0.0420034	60.2708
231	rs12268145	LINC01374	-7.75784	3.84598e-12	1.75751e-08	-0.695121	0.0896024	60.1841
232	rs4290587	ZNF257	-7.75579	3.88694e-12	1.77121e-08	-0.637166	0.0821535	60.1523
233	rs12203032	KIF25	-7.74989	4.0075e-12	1.82388e-08	-0.969039	0.125039	60.0608
234	rs13022357	WDSUB1	7.74862	4.03392e-12	1.8354e-08	0.565751	0.0730131	60.0411
235	rs3754861	POMC	-7.74195	4.17545e-12	1.89836e-08	-1.11728	0.144315	59.9378
236	rs12126676	DDX59	7.73099	4.41879e-12	2.00293e-08	0.312631	0.0404386	59.7682
237	rs958325	PPM1K-DT	-7.73094	4.4199e-12	2.0033e-08	-0.387201	0.0500845	59.7675
238	rs514775	SLC25A24	7.72689	4.51344e-12	2.04499e-08	0.506031	0.0654896	59.7048
239	rs62030865	WFIKKN1	-7.71701	4.74984e-12	2.14505e-08	-0.457167	0.0592415	59.5522
240	rs11679703	LINC00298	7.6798	5.75556e-12	2.56836e-08	0.409808	0.0533618	58.9794
241	rs1970052	RWDD2B	7.66808	6.11431e-12	2.72055e-08	0.381883	0.0498016	58.7994
242	rs9901930	ALOX15	7.66524	6.2045e-12	2.75827e-08	0.691508	0.0902135	58.7559
243	rs11688959	MRPL19	-7.6511	6.67351e-12	2.935e-08	-0.293639	0.0383786	58.5393
244	rs6804822	MUC20	-7.63398	7.28889e-12	3.17648e-08	-0.509698	0.066767	58.2776
245	rs2972638	LINC00665	-7.62658	7.5719e-12	3.28574e-08	-0.333264	0.0436977	58.1647
246	rs3198697	NPIPA5	-7.60593	8.42078e-12	3.62672e-08	-0.613153	0.0806152	57.8501
247	rs7099030	GSTO2	7.59316	8.99213e-12	3.84674e-08	0.586709	0.0772681	57.6561
248	rs2203990	PHLDB3	-7.5879	9.23848e-12	3.94065e-08	-0.429642	0.0566219	57.5763
249	rs3135005	HLA-DRB5	7.58678	9.29184e-12	3.9605e-08	0.61847	0.0815194	57.5593
250	rs67462420	MYLK4	-7.58632	9.31395e-12	3.96367e-08	-0.299725	0.0395086	57.5523
251	rs34264719	SRR	7.57864	9.68909e-12	4.10643e-08	0.278904	0.0368013	57.4357
252	rs6724088	FARP2	-7.57751	9.74517e-12	4.12616e-08	-0.231876	0.0306005	57.4187
253	rs9928085	SLC38A8	7.56315	1.04911e-11	4.40811e-08	0.641013	0.0847547	57.2013
254	rs11220293	CDON	-7.56232	1.05362e-11	4.42315e-08	-0.454411	0.0600888	57.1887
255	rs7551881	MAEL	7.56202	1.05522e-11	4.42959e-08	0.332436	0.0439613	57.1842
256	rs2967532	ZNF566	-7.562	1.05535e-11	4.42982e-08	-0.655068	0.0866263	57.1839
257	rs10746563	MRPL41	7.55148	1.11392e-11	4.65913e-08	0.37689	0.0499095	57.0248
258	rs8768	CNKSR1	-7.54481	1.15269e-11	4.80879e-08	-0.446632	0.0591972	56.9242
259	rs12413505	PLEKHS1	-7.54356	1.16011e-11	4.83794e-08	-0.802981	0.106446	56.9053
260	rs6542865	TSGA10	-7.53608	1.20548e-11	5.01227e-08	-0.457964	0.0607695	56.7925
261	rs2243416	FN3K	-7.51843	1.31971e-11	5.44755e-08	-0.302009	0.0401692	56.5267
262	rs2276586	EPB41L5	-7.51684	1.33048e-11	5.46769e-08	-0.336332	0.0447439	56.5029
263	rs17211881	HLA-DQB1	-7.51599	1.33633e-11	5.48968e-08	-1.04563	0.139121	56.49
264	rs57923322	B3GNTL1	7.51594	1.3366e-11	5.49048e-08	0.343352	0.0456831	56.4894
265	rs7739815	TDRD6	7.51501	1.34304e-11	5.51623e-08	0.39585	0.0526746	56.4753
266	rs75240712	DIS3L	-7.49443	1.49235e-11	6.07666e-08	-0.550775	0.0734912	56.1665
267	rs6745883	RAB17	-7.49273	1.50543e-11	6.12838e-08	-0.424326	0.0566317	56.1409
268	rs1788638	CYB5A	-7.49233	1.50848e-11	6.14004e-08	-0.501984	0.0669997	56.135
269	rs7978725	TESC	7.48626	1.55609e-11	6.32371e-08	0.509323	0.0680344	56.0441
270	rs9648781	MGAM	7.48614	1.55701e-11	6.32631e-08	0.545067	0.0728102	56.0423
271	rs9530922	LINC01068	7.48597	1.55839e-11	6.32723e-08	0.435577	0.0581858	56.0398
272	rs12030360	NES	7.48484	1.56748e-11	6.36178e-08	0.546027	0.0729511	56.0228
273	rs61857132	ASAH2	-7.48046	1.60301e-11	6.5048e-08	-0.507189	0.0678019	55.9572
274	rs136448	RFPL3	-7.4694	1.69633e-11	6.84774e-08	-0.623094	0.0834196	55.7919
275	rs6716392	MAP3K2-DT	7.45452	1.8304e-11	7.29753e-08	0.441262	0.0591939	55.5699
276	rs35335072	LONP1	7.4533	1.84182e-11	7.31536e-08	0.368951	0.0495016	55.5517
277	rs738257	CYP2D6	-7.44824	1.89014e-11	7.48569e-08	-0.5778	0.0775754	55.4762
278	rs478420	PCM1	7.44631	1.90889e-11	7.55723e-08	0.642863	0.0863332	55.4475
279	rs16838834	MDH1B	-7.44414	1.93013e-11	7.63081e-08	-0.506646	0.0680597	55.4152
280	rs17482078	ERAP1	-7.4336	2.0369e-11	8.02991e-08	-0.400825	0.0539207	55.2584
281	rs67736652	LINC00299	7.42926	2.08253e-11	8.19999e-08	0.426156	0.0573618	55.1939
282	rs2972578	KANK3	-7.41303	2.26244e-11	8.83055e-08	-0.47311	0.0638214	54.953
283	rs825189	UBE2U	7.39809	2.44165e-11	9.46132e-08	0.48022	0.0649114	54.7317
284	rs10492235	APOLD1	7.39677	2.45812e-11	9.52052e-08	0.371226	0.0501876	54.7122
285	rs4888254	RFWD3	-7.38626	2.59339e-11	9.98918e-08	-0.428145	0.0579651	54.5568
286	rs17068102	RUBCNL	7.36757	2.8525e-11	1.09367e-07	0.508433	0.0690096	54.2811
287	rs11688652	ITGA6	-7.35782	2.99765e-11	1.14408e-07	-0.500032	0.0679593	54.1375
288	rs3824627	GPAM	7.35382	3.05932e-11	1.16621e-07	0.317449	0.0431679	54.0787
289	rs7147308	PSMB5	7.35257	3.0788e-11	1.17268e-07	0.353999	0.0481463	54.0603
290	rs11673534	KCNN4	7.34541	3.19312e-11	1.21448e-07	0.423207	0.0576152	53.955
291	rs80006830	LSG1	-7.33708	3.33136e-11	1.26103e-07	-0.321395	0.0438042	53.8327
292	rs28744474	OR2T10	7.33617	3.34675e-11	1.26635e-07	0.755574	0.102993	53.8194
293	rs9568313	EBPL	7.33542	3.35964e-11	1.26912e-07	0.324787	0.0442766	53.8083
294	rs184205	SPATA6L	-7.32384	3.56324e-11	1.34174e-07	-0.506186	0.0691147	53.6387
295	rs17155183	PTPN12	7.31756	3.6789e-11	1.38183e-07	0.523651	0.0715608	53.5467
296	rs62010162	C15orf40	7.3046	3.92918e-11	1.47107e-07	0.453985	0.0621505	53.3572
297	rs1774777	DRAM2	7.29388	4.14903e-11	1.54438e-07	0.292586	0.0401139	53.2007
298	rs1053265	MRLN	-7.29124	4.20498e-11	1.56397e-07	-0.509168	0.0698329	53.1622
299	rs11677006	SCRN3	7.28186	4.40999e-11	1.62695e-07	0.251006	0.03447	53.0255
300	rs5758527	WBP2NL	-7.27886	4.4775e-11	1.64783e-07	-0.326116	0.0448031	52.9818
301	rs7934110	LINC00958	-7.27095	4.66081e-11	1.70333e-07	-0.505875	0.0695748	52.8667
302	rs1706785	SLC28A2	-7.26504	4.80254e-11	1.75009e-07	-0.392038	0.0539622	52.7808
303	rs12822052	HELB	-7.23809	5.50518e-11	1.98589e-07	-0.409326	0.0565517	52.3899
304	rs2084756	CENPJ	7.23084	5.71087e-11	2.0544e-07	0.548908	0.075912	52.2851
305	rs6790543	TAMM41	7.22839	5.78231e-11	2.07635e-07	0.423575	0.0585988	52.2496
306	rs2785205	ANKRD18B	7.22662	5.83432e-11	2.09127e-07	0.451087	0.0624202	52.224
307	rs28418680	ANKRD65	7.2229	5.94519e-11	2.12181e-07	0.603287	0.0835242	52.1702
308	rs116218019	DISC1	-7.22155	5.98573e-11	2.13478e-07	-0.940193	0.130193	52.1508
309	rs6664332	OR2M3	-7.21406	6.21686e-11	2.21006e-07	-0.656688	0.0910289	52.0427
310	rs80078717	ZNF534	-7.21267	6.26073e-11	2.22434e-07	-0.439443	0.0609266	52.0226
311	rs8040755	KNSTRN	-7.20174	6.61652e-11	2.33394e-07	-0.533336	0.0740565	51.865
312	rs2910324	PCDHB7	7.19984	6.68027e-11	2.35542e-07	0.456262	0.0633712	51.8377
313	rs7543562	GPR137B	7.18571	7.17455e-11	2.51708e-07	0.353106	0.0491401	51.6345
314	rs163369	TBC1D26	-7.18464	7.21365e-11	2.53053e-07	-0.426784	0.0594024	51.619
315	rs73302946	TBC1D3D	-7.16355	8.02385e-11	2.78213e-07	-1.3987	0.195252	51.3164
316	rs145506664	CAPS	-7.16049	8.14847e-11	2.82297e-07	-0.670865	0.0936898	51.2727
317	rs310681	GNA15	7.14988	8.59628e-11	2.96831e-07	0.452191	0.0632445	51.1208
318	rs111758952	HDHD3	7.14754	8.69856e-11	3.00237e-07	0.429516	0.0600929	51.0873
319	rs4367973	NARS2	-7.14221	8.93523e-11	3.07924e-07	-0.481323	0.0673913	51.0112
320	rs142489120	VRK1	7.14132	8.9753e-11	3.09079e-07	0.509351	0.0713245	50.9985
321	rs2454185	MAB21L3	7.12707	9.64363e-11	3.30459e-07	0.781001	0.109582	50.7951
322	rs908817	SCAPER	-7.12333	9.82667e-11	3.35668e-07	-0.33532	0.0470735	50.7419
323	rs56028913	THEM4	7.11976	1.00049e-10	3.40754e-07	0.289458	0.0406556	50.691
324	rs7005634	SLCO5A1	7.10934	1.05438e-10	3.56757e-07	0.360594	0.0507212	50.5427
325	rs7860297	OGN	-7.10823	1.06025e-10	3.58595e-07	-0.370563	0.0521315	50.527
326	rs2742349	PRKRA	-7.10792	1.06193e-10	3.58944e-07	-0.891838	0.125471	50.5225
327	rs1345657	ZNF30	7.10361	1.08521e-10	3.66362e-07	0.266757	0.0375523	50.4613
328	rs1383095	CPSF1	7.09875	1.11204e-10	3.74558e-07	0.317184	0.0446816	50.3923
329	rs7608524	GAL3ST2	-7.09603	1.12736e-10	3.79371e-07	-0.442138	0.0623077	50.3537
330	rs8020176	PCNX4	7.09214	1.14962e-10	3.86607e-07	0.779441	0.109902	50.2985
331	rs138659652	FOXN2	-7.08764	1.17595e-10	3.94078e-07	-0.41566	0.0586457	50.2346
332	rs442130	LINC02508	-7.07538	1.25065e-10	4.15654e-07	-1.04639	0.147892	50.061
333	rs117821803	SNRPF	7.06152	1.34077e-10	4.42803e-07	0.388783	0.0550565	49.8651
334	rs839011	ELP1	-7.06114	1.34332e-10	4.43625e-07	-0.384455	0.0544466	49.8598
335	rs8104808	ZNF880	-7.06057	1.34723e-10	4.44869e-07	-0.353375	0.0500491	49.8516
336	rs67507476	ZNF846	7.0566	1.37429e-10	4.52993e-07	0.694989	0.0984877	49.7956
337	rs9639026	CCZ1B	7.04536	1.45406e-10	4.77429e-07	0.955989	0.135691	49.637
338	rs6664332	OR2L2	-7.04512	1.45577e-10	4.77847e-07	-0.689945	0.0979323	49.6337
339	rs6564267	ADAT1	-7.04417	1.46271e-10	4.79245e-07	-0.256244	0.0363768	49.6204
340	rs10514710	ZNF502	-7.04366	1.46648e-10	4.80315e-07	-0.525135	0.0745543	49.6131
341	rs7860297	ASPN	-7.04183	1.48001e-10	4.84336e-07	-0.327463	0.0465026	49.5874
342	rs13312659	COL28A1	-7.02904	1.57798e-10	5.14614e-07	-0.335573	0.0477409	49.4074
343	rs11021552	CCDC82	-7.02799	1.58633e-10	5.17134e-07	-0.653303	0.0929573	49.3926
344	rs1440293	MYOM2	-7.02584	1.60347e-10	5.22309e-07	-0.376418	0.0535761	49.3625
345	rs73022200	ADCY10	-7.01817	1.66628e-10	5.41382e-07	-0.73239	0.104356	49.2548
346	rs3008678	CCDC171	7.01613	1.68342e-10	5.4593e-07	0.398327	0.0567731	49.2261
347	rs11670436	ZNF600	7.01571	1.68692e-10	5.46987e-07	0.404779	0.057696	49.2202
348	rs4764815	CHPT1	7.00378	1.79074e-10	5.79315e-07	0.427061	0.0609757	49.053
349	rs2532929	VARS2	-7.00202	1.8066e-10	5.84273e-07	-0.377947	0.0539768	49.0283
350	rs2490273	ZNF593	7.00077	1.81792e-10	5.87791e-07	0.343606	0.0490812	49.0108
351	rs617698	CASQ1	6.99733	1.84955e-10	5.97639e-07	0.30145	0.0430808	48.9626
352	rs10827142	CCDC7	-6.98171	1.99978e-10	6.41075e-07	-0.426162	0.0610397	48.7443
353	rs7503725	C17orf97	-6.98142	2.00271e-10	6.4192e-07	-0.363532	0.0520714	48.7402
354	rs62054434	ARL17A	-6.97429	2.0753e-10	6.63996e-07	-0.933439	0.13384	48.6407
355	rs3768013	CTSS	-6.973	2.08878e-10	6.67889e-07	-0.40946	0.0587208	48.6227
356	rs1661052	SLC22A18	6.97283	2.09052e-10	6.6838e-07	0.751395	0.10776	48.6204
357	rs2835252	RUNX1	-6.96918	2.12904e-10	6.7984e-07	-0.453174	0.0650255	48.5694
358	rs11053709	KLRD1	-6.96421	2.1825e-10	6.96204e-07	-0.57789	0.0829799	48.5002
359	rs4702342	LINC02145	6.96351	2.19015e-10	6.98612e-07	0.448732	0.0644405	48.4905
360	rs2014592	ZSCAN18	-6.95344	2.30303e-10	7.30459e-07	-0.266082	0.0382663	48.3504
361	rs34910493	ETFDH	6.95199	2.31984e-10	7.3463e-07	0.316251	0.0454908	48.3301
362	rs72704039	SNX25	-6.9481	2.36525e-10	7.47791e-07	-0.573076	0.0824795	48.2761
363	rs76225441	TMTC4	6.92926	2.59827e-10	8.16231e-07	0.371691	0.0536408	48.0147
364	rs72720492	CCDC127	-6.92669	2.6318e-10	8.24845e-07	-0.380472	0.0549284	47.979
365	rs814857	MSH4	6.92417	2.66508e-10	8.34088e-07	0.373308	0.0539138	47.9441
366	rs9791638	STEAP1	-6.9188	2.73733e-10	8.55162e-07	-0.467728	0.0676025	47.8698
367	rs12694551	LINC01876	6.91651	2.76869e-10	8.63858e-07	0.556059	0.0803959	47.8381
368	rs12569956	LDB3	-6.91411	2.80206e-10	8.72908e-07	-0.445918	0.064494	47.8049
369	rs10160869	AEBP2	-6.90535	2.92694e-10	9.09329e-07	-0.3726	0.0539581	47.6839
370	rs775467	MYRFL	-6.89497	3.08208e-10	9.55326e-07	-0.733965	0.106449	47.5406
371	rs2417487	SMC2	6.89335	3.10708e-10	9.62669e-07	0.256675	0.0372352	47.5183
372	rs17588305	TRIM69	6.88705	3.20596e-10	9.91866e-07	0.588187	0.0854048	47.4315
373	rs1074501	ACOT1	6.88557	3.22964e-10	9.98351e-07	0.585205	0.08499	47.4111
374	rs10749291	SFXN4	-6.88218	3.28458e-10	1.01344e-06	-0.340878	0.0495306	47.3644
375	rs12461849	LGI4	6.87938	3.33058e-10	1.02595e-06	0.360377	0.0523852	47.3259
376	rs6925315	FAM162B	-6.87501	3.40365e-10	1.04567e-06	-0.340752	0.0495638	47.2658
377	rs36017005	WWOX	6.87424	3.41672e-10	1.04955e-06	0.480096	0.0698399	47.2552
378	rs2789	LINC00667	-6.87321	3.43439e-10	1.0544e-06	-0.301132	0.0438124	47.241
379	rs3812756	PARVA	6.86668	3.54758e-10	1.08542e-06	0.524647	0.0764048	47.1513
380	rs6517156	IL10RB	-6.86606	3.55858e-10	1.08858e-06	-0.445207	0.0648417	47.1427
381	rs2010623	CDK10	6.8589	3.68741e-10	1.12601e-06	0.321981	0.0469436	47.0444
382	rs10191088	CRYGA	-6.85669	3.728e-10	1.13751e-06	-0.435527	0.0635185	47.0142
383	rs4834700	METTL14-DT	-6.84856	3.88148e-10	1.18042e-06	-0.327889	0.0478771	46.9028
384	rs7955800	C12orf60	6.84801	3.89213e-10	1.18301e-06	0.341213	0.0498265	46.8953
385	rs6664332	OR2M4	-6.84329	3.9843e-10	1.20956e-06	-0.679867	0.0993479	46.8307
386	rs75466035	TCTN3	-6.83346	4.18352e-10	1.26535e-06	-0.440569	0.0644724	46.6961
387	rs909688	MAPK12	6.82327	4.40021e-10	1.32531e-06	0.267851	0.0392554	46.557
388	rs2410612	INTS10	-6.81751	4.5276e-10	1.36126e-06	-0.349314	0.0512378	46.4784
389	rs6537742	MOV10	6.81706	4.53777e-10	1.36401e-06	0.429619	0.0630212	46.4723
390	rs11731737	TDO2	-6.80949	4.71112e-10	1.4115e-06	-0.800868	0.117611	46.3691
391	rs2362453	SUCLG2	6.80714	4.7661e-10	1.42564e-06	0.287842	0.0422854	46.3372
392	rs12327638	ZNF208	6.80473	4.82334e-10	1.43672e-06	0.731247	0.107462	46.3044
393	rs12608494	OR10H5	-6.80133	4.90532e-10	1.46022e-06	-0.630701	0.092732	46.2581
394	rs2917551	DCAF13	-6.79987	4.94096e-10	1.46575e-06	-0.243447	0.0358018	46.2382
395	rs10961636	ZDHHC21	6.79682	5.01601e-10	1.48541e-06	0.538522	0.0792315	46.1967
396	rs11657244	DBF4B	6.78832	5.23135e-10	1.54521e-06	0.315384	0.0464598	46.0813
397	rs61209626	YBX3	-6.788	5.23966e-10	1.54596e-06	-0.430423	0.0634094	46.077
398	rs9980792	FTCD	6.78486	5.32166e-10	1.56568e-06	0.469769	0.0692378	46.0343
399	rs259268	ANKRD27	-6.77659	5.54367e-10	1.61911e-06	-0.482852	0.071253	45.9222
400	rs6439809	FAIM	6.76774	5.79145e-10	1.68227e-06	0.248092	0.0366581	45.8024
401	rs10420900	ZNF682	6.76596	5.8428e-10	1.69532e-06	0.357543	0.0528444	45.7782
402	rs77807994	TATDN3	6.75347	6.21427e-10	1.78747e-06	0.415045	0.0614565	45.6094
403	rs1290617	CYP4F3	6.72669	7.0917e-10	2.00877e-06	0.441516	0.0656364	45.2484
404	rs17702978	MIR4713HG	-6.72632	7.10469e-10	2.01184e-06	-0.334341	0.0497063	45.2434
405	rs7941236	POLD3	6.72545	7.13534e-10	2.02018e-06	0.259855	0.0386375	45.2317
406	rs893362	CHDH	6.72004	7.32798e-10	2.06878e-06	0.348286	0.0518279	45.159
407	rs111344110	PILRA	-6.71738	7.42469e-10	2.09117e-06	-0.41655	0.0620108	45.1232
408	rs67473835	GLB1L3	6.71709	7.43531e-10	2.0939e-06	0.273795	0.040761	45.1193
409	rs2856249	ALG8	6.70854	7.75489e-10	2.16966e-06	0.183124	0.0272971	45.0046
410	rs28387096	GYPC	6.70533	7.87854e-10	2.19598e-06	0.563964	0.0841069	44.9615
411	rs12472965	LINC01114	-6.70469	7.9033e-10	2.19918e-06	-0.338614	0.0505041	44.9529
412	rs11031041	ARL14EP	6.70257	7.98637e-10	2.21903e-06	0.398332	0.0594297	44.9244
413	rs2284923	RNF8	6.70116	8.04205e-10	2.23155e-06	0.246525	0.0367884	44.9055
414	rs74990069	AGBL3	6.68244	8.81741e-10	2.41578e-06	0.303574	0.0454287	44.655
415	rs10021661	LINC00504	-6.67871	8.98062e-10	2.44998e-06	-0.329683	0.0493632	44.6051
416	rs28875243	MRPS18C	6.67653	9.07729e-10	2.47329e-06	0.254144	0.0380653	44.5761
417	rs62167383	GPR39	-6.67457	9.16494e-10	2.49232e-06	-0.414671	0.062127	44.5499
418	rs9963191	MIR3976HG	6.66422	9.64324e-10	2.61007e-06	0.448804	0.0673453	44.4118
419	rs10972546	ARHGEF39	-6.6638	9.66311e-10	2.61504e-06	-0.422463	0.0633967	44.4062
420	rs77900915	MGMT	6.65349	1.01645e-09	2.74016e-06	0.688619	0.103497	44.2689
421	rs34378309	RRH	6.65172	1.02531e-09	2.76248e-06	0.458524	0.0689331	44.2454
422	rs116869463	MTHFSD	-6.64749	1.04679e-09	2.81794e-06	-0.545926	0.0821252	44.1892
423	rs624647	RNF114	6.64492	1.06011e-09	2.85021e-06	0.281361	0.0423423	44.1549
424	rs61775934	NBPF3	-6.62799	1.1518e-09	3.07929e-06	-0.374809	0.0565494	43.9303
425	rs1212469	MRAS	6.62409	1.17404e-09	3.12447e-06	0.304412	0.0459554	43.8786
426	rs4603591	SERPINF2	-6.61562	1.22376e-09	3.24699e-06	-0.447631	0.0676628	43.7664
427	rs4498867	ARMC3	-6.61542	1.22492e-09	3.24967e-06	-0.334004	0.0504887	43.7638
428	rs10459894	MXRA7	-6.61376	1.23495e-09	3.27445e-06	-0.527746	0.0797952	43.7418
429	rs686666	STRC	-6.60552	1.28576e-09	3.39393e-06	-0.372328	0.0563662	43.6329
430	rs12419209	PTDSS2	6.60189	1.30879e-09	3.44675e-06	0.528367	0.0800327	43.5849
431	rs12816390	LINC00987	-6.5996	1.3235e-09	3.48437e-06	-0.536477	0.0812892	43.5548
432	rs4835283	REELD1	-6.59441	1.35752e-09	3.56753e-06	-0.512969	0.0777884	43.4863
433	rs6664332	OR2L5	-6.58764	1.40323e-09	3.67569e-06	-0.652379	0.0990308	43.397
434	rs12927033	QPRT	-6.57952	1.45997e-09	3.79723e-06	-0.399365	0.0606982	43.2901
435	rs7620707	LINC02016	6.57275	1.50904e-09	3.91654e-06	0.415477	0.063212	43.2011
436	rs11915920	SUMF1	-6.57184	1.51583e-09	3.93261e-06	-0.28628	0.0435617	43.189
437	rs10069594	DIMT1	-6.57181	1.51603e-09	3.93282e-06	-0.297072	0.045204	43.1887
438	rs6574273	ESRRB	-6.56481	1.56869e-09	4.06196e-06	-0.344285	0.052444	43.0968
439	rs6747623	D2HGDH	-6.55924	1.61195e-09	4.16255e-06	-0.287735	0.0438672	43.0236
440	rs10514710	ZNF501	-6.55382	1.65514e-09	4.26657e-06	-0.483644	0.0737957	42.9525
441	rs74270771	THAP4	-6.55323	1.65986e-09	4.27809e-06	-0.310363	0.0473604	42.9448
442	rs12130219	FLG	-6.55232	1.66722e-09	4.29522e-06	-0.496305	0.0757448	42.9329
443	rs35878485	NOTUM	6.54417	1.73486e-09	4.44026e-06	0.409455	0.062568	42.8261
444	rs2294321	HBS1L	-6.53226	1.83848e-09	4.68114e-06	-0.39485	0.0604461	42.6704
445	rs6664332	OR2L3	-6.53152	1.84507e-09	4.69721e-06	-0.711214	0.108889	42.6608
446	rs442090	C16orf74	6.51781	1.97239e-09	4.98831e-06	0.316226	0.0485172	42.4819
447	rs10764762	LINC01163	6.51531	1.99652e-09	5.03797e-06	0.552966	0.0848718	42.4493
448	rs9580097	ZDHHC20	-6.51372	2.01203e-09	5.07477e-06	-0.38458	0.0590415	42.4286
449	rs914226	COL18A1	-6.50864	2.06237e-09	5.19143e-06	-0.400463	0.0615279	42.3624
450	rs9891288	EME1	6.50436	2.10572e-09	5.28869e-06	0.965549	0.148446	42.3067
451	rs75063896	ADD3	-6.50132	2.13708e-09	5.35259e-06	-0.471351	0.0725008	42.2672
452	rs11079196	ANKFN1	-6.50041	2.14654e-09	5.37243e-06	-0.489326	0.0752761	42.2554
453	rs13164140	GFM2	6.49361	2.21865e-09	5.51824e-06	0.53775	0.0828122	42.167
454	rs76832527	ANO7	-6.47955	2.37547e-09	5.87446e-06	-0.508938	0.0785454	41.9845
455	rs7593335	EIF2AK3	6.4755	2.42251e-09	5.97158e-06	0.449468	0.0694105	41.9322
456	rs2459509	FUT10	6.47111	2.47472e-09	6.08666e-06	0.33392	0.0516017	41.8753
457	rs10888280	OR2L13	-6.46465	2.55352e-09	6.26929e-06	-0.650099	0.100562	41.7916
458	rs11185866	KIF20B	6.45672	2.65353e-09	6.46901e-06	0.300328	0.0465141	41.6892
459	rs2081218	NPIPB12	6.45365	2.69331e-09	6.55021e-06	0.425794	0.0659772	41.6496
460	rs3827147	C20orf96	-6.44901	2.75456e-09	6.69327e-06	-0.302503	0.0469069	41.5897
461	rs10486485	SKAP2	6.44595	2.79558e-09	6.78721e-06	0.526097	0.0816167	41.5503
462	rs5759976	IGLL1	-6.44336	2.83092e-09	6.86368e-06	-0.735916	0.114213	41.5169
463	rs6664332	OR2AK2	-6.44287	2.83771e-09	6.87989e-06	-0.61682	0.0957369	41.5105
464	rs1961503	GTF2H5	6.43705	2.91877e-09	7.06062e-06	0.229131	0.0355957	41.4356
465	rs6502892	TLCD2	6.43142	2.99932e-09	7.23537e-06	0.432115	0.067188	41.3632
466	rs1610645	HLA-F	6.42643	3.07267e-09	7.39935e-06	0.383863	0.059732	41.2989
467	rs10031017	C1QTNF7	6.42176	3.14274e-09	7.54405e-06	0.413441	0.0643812	41.239
468	rs113095574	COL3A1	-6.41891	3.18635e-09	7.63251e-06	-1.48681	0.231629	41.2024
469	rs73079894	CCDC66	-6.4181	3.1989e-09	7.65842e-06	-0.416688	0.0649238	41.192
470	rs12057778	SLC9C2	-6.41402	3.26252e-09	7.80308e-06	-0.343188	0.0535058	41.1397
471	rs28510888	ZNF552	6.41258	3.28533e-09	7.85595e-06	0.341877	0.0533135	41.1212
472	rs55746644	LINC01117	-6.40659	3.38176e-09	8.0487e-06	-0.74799	0.116753	41.0444
473	rs12709152	CLDN9	-6.40626	3.38718e-09	8.06129e-06	-0.367723	0.0574005	41.0402
474	rs12604649	LINC01630	-6.40518	3.40488e-09	8.09993e-06	-0.350178	0.054671	41.0264
475	rs12677473	ZNF623	-6.4027	3.44588e-09	8.19155e-06	-0.327952	0.0512209	40.9946
476	rs2531690	SHTN1	-6.39262	3.61777e-09	8.56446e-06	-0.331844	0.0519105	40.8656
477	rs5749416	RFPL3S	6.38217	3.80469e-09	8.95885e-06	0.31796	0.04982	40.7322
478	rs6497338	CLEC19A	6.38153	3.81647e-09	8.97756e-06	0.447748	0.070163	40.724
479	rs6020069	SLC9A8	-6.38055	3.83465e-09	9.01751e-06	-0.237133	0.037165	40.7114
480	rs6125926	LINC01273	-6.37736	3.89403e-09	9.14218e-06	-0.340496	0.0533913	40.6707
481	rs8127748	B3GALT5	6.37449	3.94831e-09	9.24827e-06	0.262403	0.0411646	40.6341
482	rs1775711	LINC01649	6.37129	4.0096e-09	9.36629e-06	0.280934	0.0440938	40.5934
483	rs509445	COQ5	-6.37125	4.01031e-09	9.36629e-06	-0.19399	0.0304477	40.5929
484	rs10740909	MALRD1	6.37018	4.03121e-09	9.40945e-06	0.550785	0.0864631	40.5791
485	rs7813107	DPY19L4	-6.36658	4.10169e-09	9.56788e-06	-0.244797	0.0384502	40.5333
486	rs676388	FUT2	6.36133	4.20672e-09	9.77874e-06	0.33653	0.0529025	40.4665
487	rs2292538	CTSO	6.35768	4.28131e-09	9.9371e-06	0.306351	0.0481859	40.4201
488	rs12022333	TTF2	-6.34642	4.51965e-09	1.04266e-05	-0.672311	0.105935	40.277
489	rs1634775	HLA-C	6.34372	4.57862e-09	1.05453e-05	0.420996	0.0663641	40.2428
490	rs6713194	PLEKHH2	6.34305	4.59346e-09	1.05788e-05	0.444989	0.0701538	40.2343
491	rs12976615	ZNF667	-6.33269	4.82808e-09	1.10882e-05	-0.417417	0.0659147	40.1029
492	rs3979376	RGPD8	-6.32463	5.01873e-09	1.14584e-05	-0.279718	0.0442268	40.0009
493	rs6664332	OR2M2	-6.32146	5.09574e-09	1.16214e-05	-0.597451	0.0945116	39.9608
494	rs35432356	SLC35F5	6.31829	5.17388e-09	1.17858e-05	0.310597	0.0491585	39.9207
495	rs12173930	LINC02540	-6.31667	5.21408e-09	1.18635e-05	-0.638558	0.101091	39.9004
496	rs322937	TRPV3	6.31493	5.25779e-09	1.19539e-05	0.327742	0.0518994	39.8784
497	rs11131799	AGA	-6.31306	5.30525e-09	1.20365e-05	-0.332918	0.0527348	39.8547
498	rs2044476	VAMP8	-6.30138	5.61107e-09	1.2635e-05	-0.349272	0.0554278	39.7074
499	rs4791878	GLP2R	6.29545	5.77276e-09	1.29818e-05	0.752986	0.119608	39.6327
500	rs9331657	LATS1	-6.28982	5.93073e-09	1.3309e-05	-0.360646	0.0573381	39.5618
501	rs75046124	GRID2IP	-6.28621	6.03424e-09	1.35188e-05	-0.68901	0.109607	39.5164
502	rs6773020	GPR171	-6.28238	6.14572e-09	1.37431e-05	-0.618069	0.0983813	39.4684
503	rs6926283	FAM120B	-6.279	6.24623e-09	1.39436e-05	-0.374598	0.0596589	39.4258
504	rs12345602	MVB12B	-6.27489	6.3702e-09	1.42026e-05	-0.336531	0.0536313	39.3743
505	rs62078307	CCDC57	6.26746	6.60081e-09	1.46619e-05	0.353385	0.056384	39.281
506	rs2728923	THUMPD3	6.26535	6.66785e-09	1.48043e-05	0.315857	0.0504133	39.2546
507	rs4343960	HCG27	-6.26034	6.82945e-09	1.51286e-05	-0.388632	0.0620785	39.1918
508	rs6560900	P2RX2	-6.25911	6.86959e-09	1.51997e-05	-0.416645	0.0665661	39.1765
509	rs12423725	LINC02449	6.25472	7.01546e-09	1.54825e-05	0.453016	0.0724278	39.1215
510	rs72781518	LINC02234	-6.25141	7.1272e-09	1.57087e-05	-0.581435	0.0930087	39.0801
511	rs1677700	MSH3	6.2371	7.63118e-09	1.66228e-05	0.200809	0.032196	38.9014
512	rs484616	TPH1	-6.23066	7.86936e-09	1.70808e-05	-0.526274	0.0844652	38.8211
513	rs1441928	CFAP300	6.22817	7.96341e-09	1.72628e-05	0.319908	0.0513647	38.7901
514	rs4880288	CFAP46	6.22579	8.05457e-09	1.74267e-05	0.379578	0.0609686	38.7604
515	rs3822217	ANAPC4	6.22478	8.09328e-09	1.74995e-05	0.191443	0.030755	38.7479
516	rs2015412	CLUL1	-6.22421	8.11521e-09	1.75396e-05	-0.483858	0.077738	38.7408
517	rs7589901	PAX8	6.22256	8.17959e-09	1.76353e-05	0.583206	0.0937245	38.7202
518	rs28789132	CRYZ	6.2184	8.34314e-09	1.78878e-05	0.366356	0.0589149	38.6685
519	rs2271552	ZNF774	6.21331	8.54814e-09	1.8261e-05	0.392053	0.0630989	38.6052
520	rs2319658	TMPRSS11A	-6.21001	8.68375e-09	1.85148e-05	-0.421947	0.0679464	38.5642
521	rs62527422	LRRC69	-6.20876	8.73525e-09	1.86162e-05	-0.670503	0.107993	38.5488
522	rs72954809	GTSCR1	6.20866	8.73974e-09	1.86239e-05	0.497568	0.080141	38.5474
523	rs12577359	CLNS1A	6.2075	8.78785e-09	1.87108e-05	0.690343	0.111211	38.5331
524	rs13200571	HLA-B	-6.2045	8.91446e-09	1.89718e-05	-0.644648	0.1039	38.4958
525	rs62387757	THG1L	-6.19097	9.50735e-09	2.00529e-05	-0.280783	0.0453537	38.3281
526	rs10060053	FAM153A	-6.18995	9.55357e-09	2.01368e-05	-0.409603	0.0661723	38.3155
527	rs6915951	EYS	6.18832	9.62786e-09	2.02747e-05	0.491015	0.0793454	38.2953
528	rs80018890	CCDC65	6.18695	9.69104e-09	2.03487e-05	0.47979	0.0775487	38.2783
529	rs912930	SOHLH2	-6.18107	9.9659e-09	2.03737e-05	-0.342685	0.0554411	38.2056
530	rs2845391	IL17RA	-6.17715	1.01529e-08	2.05239e-05	-0.369043	0.0597431	38.1572
531	rs35066026	SCGB3A1	-6.17573	1.02218e-08	2.06538e-05	-0.539669	0.0873854	38.1397
532	rs671410	SURF1	-6.17569	1.02236e-08	2.06568e-05	-0.278228	0.045052	38.1392
533	rs2585145	THEM6	6.17315	1.03479e-08	2.08825e-05	0.205835	0.0333436	38.1078
534	rs10902166	SIGIRR	6.1685	1.05791e-08	2.12175e-05	0.569586	0.0923378	38.0504
535	rs966724	METTL21C	-6.1653	1.07412e-08	2.15164e-05	-0.454605	0.0737361	38.0109
536	rs1251079	ACADM	-6.16138	1.0943e-08	2.18923e-05	-0.190537	0.0309244	37.9626
537	rs10894265	SNX19	-6.15785	1.11279e-08	2.22346e-05	-0.216413	0.0351443	37.9191
538	rs2251161	TTC3	-6.15428	1.13178e-08	2.25459e-05	-0.409846	0.0665953	37.8751
539	rs6032808	RSPO4	-6.15154	1.1466e-08	2.28154e-05	-0.390424	0.0634676	37.8414
540	rs7853349	PTCSC2	6.14891	1.16095e-08	2.30664e-05	0.435243	0.0707837	37.8092
541	rs2291039	PXYLP1	6.14219	1.19858e-08	2.36831e-05	0.274745	0.0447308	37.7265
542	rs133376	NAGA	-6.13785	1.2235e-08	2.41121e-05	-0.301114	0.0490586	37.6731
543	rs12802800	MUC6	6.11449	1.36656e-08	2.65641e-05	0.632522	0.103446	37.387
544	rs3904965	MCOLN3	-6.11351	1.37287e-08	2.66804e-05	-0.297814	0.0487141	37.375
545	rs4703676	POC5	-6.10824	1.40756e-08	2.67917e-05	-0.263869	0.0431988	37.3106
546	rs3946137	FAM227A	-6.10254	1.44595e-08	2.73405e-05	-0.226473	0.0371112	37.241
547	rs12779966	ZNF365	-6.10234	1.44732e-08	2.73641e-05	-0.219881	0.0360323	37.2386
548	rs4965320	CERS3	6.09667	1.48665e-08	2.80444e-05	0.489326	0.0802613	37.1694
549	rs6735524	FABP1	6.09308	1.51203e-08	2.8412e-05	0.48116	0.0789682	37.1257
550	rs10070789	ACOT12	6.08727	1.55413e-08	2.91427e-05	0.306354	0.050327	37.0548
551	rs3117218	HLA-DOA	-6.08518	1.56952e-08	2.93987e-05	-0.713432	0.117241	37.0294
552	rs11652657	VPS53	6.08236	1.59056e-08	2.97657e-05	0.284981	0.0468537	36.9951
553	rs113572052	LINC02398	6.07936	1.61322e-08	3.00927e-05	0.487372	0.0801683	36.9586
554	rs35050633	TIMM44	-6.07788	1.62449e-08	3.02816e-05	-0.639829	0.105272	36.9407
555	rs2385260	RESP18	6.07711	1.63042e-08	3.03887e-05	0.404539	0.0665677	36.9313
556	rs1149177	GSTM2	-6.07346	1.65872e-08	3.08814e-05	-0.308728	0.0508323	36.8869
557	rs12373113	SLX1B	6.06939	1.69091e-08	3.1417e-05	0.415593	0.0684736	36.8374
558	rs10520157	NEK1	-6.06778	1.70376e-08	3.16407e-05	-0.564492	0.093031	36.8179
559	rs2254149	PNPLA7	-6.06645	1.71448e-08	3.18232e-05	-0.384337	0.0633545	36.8018
560	rs6465643	GSAP	-6.06645	1.71451e-08	3.18232e-05	-0.2481	0.0408971	36.8018
561	rs12822596	PZP	-6.06199	1.75089e-08	3.24121e-05	-0.280465	0.0462661	36.7477
562	rs2319597	MTERF3	6.06002	1.76721e-08	3.26795e-05	0.22419	0.036995	36.7238
563	rs12149320	CLEC18A	6.05955	1.77109e-08	3.27484e-05	0.426279	0.0703483	36.7182
564	rs5030489	RAG2	-6.05708	1.79186e-08	3.31232e-05	-0.734208	0.121215	36.6882
565	rs4862662	CYP4V2	6.05599	1.80106e-08	3.32896e-05	0.273919	0.0452312	36.675
566	rs73079992	CAPRIN2	6.05492	1.81015e-08	3.34407e-05	0.586633	0.0968853	36.6621
567	rs41476346	AVPR1A	-6.04012	1.94072e-08	3.53832e-05	-0.666126	0.110283	36.4831
568	rs7249727	LSM7	-6.03857	1.95491e-08	3.56229e-05	-0.298511	0.049434	36.4644
569	rs13171814	ALDH7A1	-6.03853	1.95532e-08	3.56229e-05	-0.323177	0.0535191	36.4638
570	rs1234029	ZCRB1	-6.03798	1.96034e-08	3.56962e-05	-0.263691	0.0436721	36.4572
571	rs2001004	GNB3	6.03574	1.98111e-08	3.60055e-05	0.332088	0.0550202	36.4302
572	rs970365	IGSF8	6.02645	2.06953e-08	3.74641e-05	0.316936	0.0525908	36.3181
573	rs384358	RBM11	6.02383	2.09515e-08	3.78844e-05	0.25712	0.0426838	36.2865
574	rs34993691	CAPN8	6.0224	2.10924e-08	3.80944e-05	0.420003	0.0697401	36.2693
575	rs4651024	AXDND1	-6.02176	2.1156e-08	3.81863e-05	-0.356882	0.0592654	36.2616
576	rs908225	MUC5B	6.02	2.13317e-08	3.84635e-05	0.600051	0.0996761	36.2404
577	rs17612852	HLA-DQA1	6.0184	2.14924e-08	3.87153e-05	0.683605	0.113586	36.2212
578	rs2303332	CCDC93	-6.01763	2.15704e-08	3.88452e-05	-0.467271	0.0776503	36.2119
579	rs13036140	LINC01941	-6.01531	2.18065e-08	3.92053e-05	-1.17815	0.195859	36.184
580	rs8099863	ZNF738	6.01414	2.19264e-08	3.94134e-05	0.318507	0.0529596	36.1699
581	rs11777808	CCAR2	6.00457	2.29338e-08	4.10623e-05	0.236872	0.0394487	36.0549
582	rs11992816	TRHR	5.9857	2.50541e-08	4.43482e-05	0.358314	0.0598617	35.8286
583	rs7304594	TNS2	-5.98371	2.52889e-08	4.47195e-05	-0.299872	0.0501147	35.8048
584	rs7860297	ECM2	-5.97452	2.64009e-08	4.63104e-05	-0.38551	0.0645257	35.6949
585	rs6003820	DRICH1	5.97331	2.65498e-08	4.6515e-05	0.32765	0.0548523	35.6805
586	rs4806187	UPK1A	-5.97177	2.67424e-08	4.68252e-05	-0.457205	0.076561	35.662
587	rs58232824	P2RX4	-5.97144	2.67843e-08	4.68923e-05	-0.276356	0.0462796	35.658
588	rs4241800	CCDC110	5.96951	2.7027e-08	4.72222e-05	0.392617	0.0657705	35.635
589	rs7547254	BATF3	-5.96912	2.70764e-08	4.72723e-05	-0.271226	0.0454383	35.6303
590	rs3935400	SEC22A	-5.95953	2.83174e-08	4.91416e-05	-0.227	0.0380902	35.516
591	rs2092436	GPR161	5.95607	2.8779e-08	4.98341e-05	0.338208	0.0567838	35.4748
592	rs1854937	LINC00347	5.95452	2.89885e-08	5.0151e-05	1.34102	0.225211	35.4563
593	rs511599	ECHDC2	5.95128	2.94306e-08	5.08002e-05	0.26489	0.0445098	35.4177
594	rs145304894	DNAH17	-5.95072	2.95075e-08	5.09236e-05	-0.444715	0.074733	35.411
595	rs1935116	PDPN	5.94857	2.98052e-08	5.13891e-05	0.407012	0.0684219	35.3855
596	rs17129021	UNC79	5.94313	3.05711e-08	5.25808e-05	0.4402	0.0740688	35.3208
597	rs73054418	KLRC2	-5.93976	3.10557e-08	5.33547e-05	-0.870374	0.146533	35.2808
598	rs12140999	CR2	-5.93735	3.14071e-08	5.38925e-05	-0.379985	0.063999	35.2521
599	rs62152908	FAM178B	5.9366	3.15169e-08	5.40738e-05	0.370614	0.0624287	35.2433
600	rs7251665	CYP4F2	-5.92974	3.25418e-08	5.56043e-05	-0.775105	0.130715	35.1618
601	rs62456803	ZNF273	-5.92738	3.29025e-08	5.61553e-05	-0.689899	0.116392	35.1338
602	rs241554	PELI2	5.91903	3.42072e-08	5.79825e-05	0.298929	0.050503	35.0349
603	rs2291424	EFCAB2	-5.91844	3.43007e-08	5.8123e-05	-0.728766	0.123135	35.028
604	rs12363232	MTCH2	5.91343	3.51118e-08	5.93338e-05	0.18334	0.031004	34.9686
605	rs2287632	DYTN	5.9126	3.52477e-08	5.95066e-05	0.680991	0.115176	34.9588
606	rs78750835	SEC23B	-5.91243	3.52755e-08	5.9552e-05	-0.354234	0.0599135	34.9568
607	rs11129814	TTC21A	-5.91214	3.53221e-08	5.96261e-05	-0.224101	0.0379052	34.9534
608	rs35686192	TAF1B	-5.91131	3.546e-08	5.97582e-05	-0.253224	0.0428372	34.9435
609	rs34642860	LAMA5	-5.91027	3.56306e-08	6.00364e-05	-0.259568	0.0439181	34.9313
610	rs911549	MARK3	-5.90321	3.68222e-08	6.1844e-05	-0.419957	0.0711404	34.8478
611	rs1781424	TDRKH	5.90045	3.72965e-08	6.25248e-05	0.334592	0.0567062	34.8153
612	rs4993865	SPON2	-5.89998	3.73781e-08	6.2625e-05	-0.327156	0.0554503	34.8098
613	rs4587880	LINC00648	-5.89995	3.73837e-08	6.26328e-05	-0.614895	0.10422	34.8094
614	rs774471	SNX16	5.89843	3.76497e-08	6.3021e-05	0.250417	0.0424549	34.7914
615	rs12523487	PCDHB2	-5.89534	3.81948e-08	6.3712e-05	-0.461624	0.0783033	34.755
616	rs2835613	PIGP	-5.89504	3.82475e-08	6.3712e-05	-0.252639	0.0428561	34.7515
617	rs1244479	ITIH2	5.89338	3.85431e-08	6.41591e-05	0.28524	0.0484	34.732
618	rs4777786	LINC02207	5.89156	3.88718e-08	6.46314e-05	0.468303	0.0794871	34.7104
619	rs112910602	PCDHA9	5.88993	3.91664e-08	6.50799e-05	0.551909	0.0937039	34.6913
620	rs1361929	GPR83	-5.88803	3.9513e-08	6.56151e-05	-0.358908	0.0609555	34.6689
621	rs12986226	WDR88	-5.88313	4.04236e-08	6.69656e-05	-0.434674	0.0738848	34.6112
622	rs6904209	TMEM170B	5.88204	4.06278e-08	6.72853e-05	0.295379	0.0502171	34.5985
623	rs7208811	OR3A2	-5.88036	4.09476e-08	6.77845e-05	-0.329346	0.0560078	34.5786
624	rs35084391	NINL	-5.88016	4.09844e-08	6.78335e-05	-0.333282	0.0566791	34.5763
625	rs229173	SCFD1	-5.87446	4.2083e-08	6.93292e-05	-0.394517	0.0671579	34.5093
626	rs556429	SMAD9	5.87023	4.29181e-08	7.04554e-05	0.393441	0.0670231	34.4596
627	rs1007690	ST3GAL4	-5.86787	4.33911e-08	7.11948e-05	-0.230738	0.0393224	34.4319
628	rs2588152	PDGFRL	5.86475	4.40227e-08	7.21487e-05	0.75149	0.128137	34.3953
629	rs10443208	FLG2	-5.85908	4.51953e-08	7.39276e-05	-0.505817	0.0863304	34.3288
630	rs17806132	ASNSD1	5.85761	4.55043e-08	7.4319e-05	0.210761	0.0359806	34.3116
631	rs55800129	AK3	-5.85718	4.55957e-08	7.44554e-05	-0.210966	0.0360183	34.3065
632	rs62195326	GPR55	5.85523	4.60086e-08	7.505e-05	0.501534	0.0856557	34.2837
633	rs34664633	WDR97	-5.85415	4.62395e-08	7.53782e-05	-0.922915	0.157651	34.2711
634	rs10830398	NAALAD2	5.84898	4.73602e-08	7.70836e-05	0.336227	0.0574846	34.2106
635	rs75272523	OTUD3	-5.84679	4.78435e-08	7.77573e-05	-0.542882	0.0928513	34.1849
636	rs60745231	ZNF253	5.84305	4.86779e-08	7.89174e-05	0.22615	0.0387042	34.1413
637	rs10221897	C2orf80	-5.84163	4.90007e-08	7.94194e-05	-0.390905	0.0669171	34.1246
638	rs61778887	ASAP3	5.83604	5.02831e-08	8.11997e-05	0.425225	0.0728618	34.0594
639	rs252110	PCDH12	5.83525	5.04689e-08	8.13483e-05	0.384429	0.0658806	34.0501
640	rs2690381	COA1	5.83468	5.06011e-08	8.15434e-05	0.244937	0.0419795	34.0435
641	rs28441254	TPO	-5.83243	5.113e-08	8.23075e-05	-0.345842	0.0592964	34.0173
642	rs2766578	CLPSL2	-5.8302	5.16607e-08	8.30748e-05	-0.574392	0.0985201	33.9912
643	rs17385236	CCDC25	-5.82393	5.31806e-08	8.53509e-05	-0.242341	0.0416113	33.9181
644	rs7209047	SPATA22	-5.82018	5.41091e-08	8.6723e-05	-0.427691	0.0734842	33.8745
645	rs9324052	TRAF3	-5.81656	5.50224e-08	8.80205e-05	-0.521689	0.0896904	33.8323
646	rs12910273	CRABP1	-5.81425	5.5612e-08	8.88647e-05	-0.290226	0.0499164	33.8055
647	rs6602384	LINC02670	-5.81349	5.58059e-08	8.91465e-05	-0.42108	0.0724314	33.7967
648	rs12775954	TMEM26	-5.80875	5.70407e-08	9.09959e-05	-0.47773	0.0822432	33.7416
649	rs7176875	PEAK1	-5.80468	5.81221e-08	9.25736e-05	-0.289323	0.0498431	33.6943
650	rs12358970	OR13A1	-5.80303	5.85665e-08	9.29903e-05	-0.537536	0.0926303	33.6752
651	rs75897408	ZDHHC11	-5.79339	6.12298e-08	9.66064e-05	-1.27018	0.219246	33.5633
652	rs2207000	AHI1	5.79092	6.19306e-08	9.7647e-05	0.490067	0.0846269	33.5347
653	rs35762887	SERINC5	5.78833	6.26747e-08	9.84702e-05	0.401608	0.0693824	33.5047
654	rs2166735	RBPMS2	-5.78617	6.33002e-08	9.93867e-05	-0.632859	0.109374	33.4798
655	rs963212	RRAS2	5.78476	6.37116e-08	9.99332e-05	0.231101	0.03995	33.4635
656	rs10405158	MYO9B	5.7816	6.46468e-08	0.000101297	0.288515	0.0499023	33.4269
657	rs4941561	LRCH1	5.77624	6.62615e-08	0.000103677	0.331947	0.0574676	33.365
658	rs113624986	CRABP2	5.77621	6.6272e-08	0.000103691	0.572246	0.0990695	33.3646
659	rs12669569	TNS3	-5.77561	6.64544e-08	0.000103954	-0.300818	0.0520843	33.3577
660	rs6813563	BDH2	-5.77414	6.69057e-08	0.000104638	-0.441158	0.0764024	33.3407
661	rs7827287	CYP7B1	5.7735	6.71025e-08	0.000104841	0.240771	0.0417028	33.3333
662	rs7156420	GALNT16	5.76765	6.89318e-08	0.000107413	0.373958	0.0648372	33.2658
663	rs2235317	BIK	5.76618	6.94004e-08	0.000108059	0.302484	0.0524583	33.2488
664	rs12574034	PSMD13	-5.75953	7.15552e-08	0.00011065	-0.236522	0.0410662	33.1722
665	rs75086308	ERICH1	-5.75754	7.22115e-08	0.000111544	-0.530831	0.0921975	33.1493
666	rs8039880	TIPIN	5.75632	7.26175e-08	0.000112144	0.379594	0.0659438	33.1352
667	rs721566	GMCL1	5.75492	7.30884e-08	0.000112621	0.191547	0.0332841	33.1191
668	rs6669855	HORMAD1	-5.75468	7.31682e-08	0.000112718	-0.386773	0.0672102	33.1163
669	rs58173609	LINC00910	-5.75179	7.41467e-08	0.000114055	-0.472275	0.0821093	33.083
670	rs3204477	GHRL	5.7493	7.4998e-08	0.00011521	0.327357	0.0569385	33.0544
671	rs10817281	SUSD1	5.74916	7.50446e-08	0.000115239	0.271937	0.0473003	33.0529
672	rs11574531	HOXC4	-5.74628	7.60451e-08	0.000116414	-1.81436	0.315746	33.0197
673	rs76998820	FGF8	-5.74371	7.6948e-08	0.00011756	-0.660872	0.11506	32.9902
674	rs7227253	POLI	5.73612	7.96735e-08	0.000121493	0.257422	0.0448773	32.9031
675	rs12912913	AEN	5.73071	8.16754e-08	0.000124015	0.321805	0.0561545	32.841
676	rs3788252	SPATC1L	5.7275	8.28842e-08	0.000125766	0.461528	0.080581	32.8043
677	rs925231	DDX4	-5.72469	8.39607e-08	0.000126983	-0.290133	0.050681	32.7721
678	rs10778133	MYBPC1	5.72465	8.3975e-08	0.000126983	0.431311	0.0753427	32.7716
679	rs4924687	LRRC57	-5.72437	8.40846e-08	0.000126983	-0.336675	0.0588144	32.7684
680	rs11745241	IRGM	-5.72337	8.44689e-08	0.000127409	-0.780972	0.136453	32.757
681	rs2272566	SIRT3	5.72182	8.50714e-08	0.00012805	0.369494	0.0645763	32.7392
682	rs10838764	TRIM5	-5.7208	8.54691e-08	0.000128576	-0.419186	0.073274	32.7276
683	rs12127619	CEP104	5.71654	8.71523e-08	0.000130552	0.153316	0.0268196	32.6789
684	rs2190838	PSG4	-5.71421	8.80877e-08	0.000131816	-0.387175	0.0677565	32.6522
685	rs6004106	SERPIND1	-5.71189	8.90279e-08	0.000133126	-0.242311	0.0424222	32.6257
686	rs11076696	SNAI3	5.70649	9.12554e-08	0.000136076	0.268809	0.0471058	32.564
687	rs6601706	PRAG1	-5.7036	9.24711e-08	0.000137733	-0.395853	0.0694041	32.531
688	rs1984728	GSTA1	-5.70196	9.31674e-08	0.000138664	-0.609897	0.106963	32.5123
689	rs3910664	CERKL	5.69596	9.57573e-08	0.000141944	0.292298	0.0513167	32.4439
690	rs866066	CD274	-5.694	9.66181e-08	0.000142994	-0.311235	0.0546601	32.4216
691	rs1763604	HSPB7	5.69076	9.80587e-08	0.000144455	0.497769	0.0874696	32.3848
692	rs7754582	ENPP5	-5.68214	1.01994e-07	0.000149616	-0.243831	0.0429118	32.2868
693	rs7677266	CCDC158	-5.68147	1.02309e-07	0.000150004	-0.314162	0.055296	32.2791
694	rs7206971	EFCAB13	-5.68111	1.02477e-07	0.000150214	-0.38751	0.0682102	32.275
695	rs2228059	IL15RA	5.67938	1.03291e-07	0.000151313	0.321705	0.0566444	32.2553
696	rs10242703	CCZ1	-5.67733	1.04259e-07	0.000152634	-0.387335	0.0682249	32.2321
697	rs9995011	CASP6	-5.6767	1.04557e-07	0.000152995	-0.28084	0.0494723	32.225
698	rs28591601	LINC02175	5.67531	1.05224e-07	0.000153879	0.355207	0.0625881	32.2092
699	rs6453403	GTF2H2	5.6707	1.07462e-07	0.000156809	0.434811	0.0766769	32.1568
700	rs66841330	ENTPD3	5.66463	1.10474e-07	0.000160781	0.196426	0.0346758	32.0881
701	rs925459	LRRC43	5.66292	1.11342e-07	0.000161938	0.200235	0.035359	32.0686
702	rs2143926	ARFGAP3	5.66292	1.11342e-07	0.000161938	0.361284	0.0637983	32.0686
703	rs8081406	TTC19	5.66046	1.12593e-07	0.000163567	0.29317	0.0517926	32.0408
704	rs4448232	SLC35G5	5.6578	1.13969e-07	0.000165374	0.377498	0.0667218	32.0107
705	rs74590858	GYPE	5.657	1.14386e-07	0.00016581	0.323658	0.0572137	32.0016
706	rs17649752	RGMA	5.65478	1.15545e-07	0.000167261	0.480897	0.0850425	31.9765
707	rs13058368	TRIOBP	-5.65456	1.15664e-07	0.00016727	-0.259668	0.0459219	31.974
708	rs61868338	SUPV3L1	5.65285	1.16565e-07	0.000168321	0.304063	0.0537894	31.9547
709	rs114489562	LINC01095	-5.65097	1.17567e-07	0.000169427	-1.67534	0.296469	31.9335
710	rs6519611	CRYBB2	-5.64809	1.19118e-07	0.00017131	-0.757616	0.134137	31.9009
711	rs10902106	RIC8A	5.64459	1.21028e-07	0.000173725	0.158674	0.0281108	31.8614
712	rs17698176	NSF	-5.63889	1.2421e-07	0.000177696	-0.282042	0.0500173	31.7971
713	rs77544505	USHBP1	5.63601	1.25845e-07	0.00017976	0.438319	0.0777711	31.7646
714	rs7311657	LINC02389	5.63577	1.25982e-07	0.000179863	0.319174	0.0566336	31.7619
715	rs1644662	ZNF420	-5.63556	1.26107e-07	0.000180027	-0.347754	0.0617071	31.7595
716	rs7143010	POLE2	5.62905	1.29892e-07	0.00018489	0.328029	0.0582743	31.6862
717	rs12774134	AKR1C3	5.62782	1.3062e-07	0.000185639	0.457159	0.0812321	31.6723
718	rs34730165	KLHL23	5.62696	1.3113e-07	0.000186143	0.575369	0.102252	31.6627
719	rs7641891	GALNT15	-5.62533	1.32102e-07	0.000187438	-0.258999	0.0460415	31.6444
720	rs114586219	SAXO2	-5.62346	1.33227e-07	0.000188812	-0.521087	0.0926631	31.6234
721	rs6586350	WDR4	5.61674	1.37359e-07	0.000193602	0.216722	0.038585	31.5477
722	rs6536958	CLGN	5.61358	1.39339e-07	0.000196083	0.442083	0.0787524	31.5123
723	rs7178124	TTC23	5.61323	1.39559e-07	0.00019638	0.240998	0.0429338	31.5084
724	rs218953	RIPK2	5.60413	1.4544e-07	0.00020252	0.205561	0.0366802	31.4063
725	rs141745012	HAUS1	-5.60046	1.47882e-07	0.000205377	-0.608862	0.108717	31.3651
726	rs12976702	ZNF468	5.59958	1.48472e-07	0.000206153	0.3615	0.0645584	31.3553
727	rs28395875	CATSPERZ	5.59858	1.49147e-07	0.000206826	0.384804	0.0687325	31.344
728	rs2293560	CD200R1	-5.59734	1.49984e-07	0.000207787	-0.341877	0.0610785	31.3302
729	rs17128440	ATG14	-5.59723	1.50059e-07	0.000207881	-0.238261	0.0425676	31.329
730	rs2180047	FBXL4	-5.59626	1.50723e-07	0.000208569	-0.178522	0.0319002	31.3181
731	rs74237202	SYT10	5.59243	1.53356e-07	0.000211871	0.436057	0.0779728	31.2753
732	rs3850824	ZNF496	5.59207	1.53607e-07	0.000212139	0.252982	0.0452394	31.2712
733	rs1778826	NAXE	5.58956	1.55362e-07	0.000214349	0.201341	0.0360209	31.2432
734	rs11597086	CWF19L1	-5.58761	1.56741e-07	0.000216061	-0.199083	0.0356295	31.2213
735	rs12220125	NOC3L	-5.58239	1.60482e-07	0.000220185	-0.24444	0.0437877	31.1631
736	rs4961580	SH3GL2	5.57972	1.62434e-07	0.000222701	0.436754	0.0782752	31.1333
737	rs113764263	SH2B2	5.57431	1.66455e-07	0.000227553	0.372047	0.0667431	31.0729
738	rs11562326	CTSV	-5.57376	1.66873e-07	0.000228064	-0.454174	0.0814844	31.0668
739	rs41560714	HLA-A	5.57348	1.67079e-07	0.000228302	0.373822	0.0670715	31.0637
740	rs2993579	ABCC4	-5.56953	1.70093e-07	0.000231951	-0.271799	0.048801	31.0196
741	rs4505229	L2HGDH	-5.56355	1.74746e-07	0.00023758	-0.263867	0.0474278	30.9531
742	rs1233713	ZKSCAN3	5.55769	1.79434e-07	0.000243384	0.184611	0.0332173	30.8879
743	rs6479013	TEX10	-5.55715	1.79873e-07	0.00024394	-0.202638	0.0364645	30.8819
744	rs1260624	PKD2L1	-5.55615	1.80685e-07	0.000244864	-0.649081	0.116822	30.8708
745	rs9400376	METTL24	-5.55045	1.85388e-07	0.000250453	-0.388805	0.0700494	30.8075
746	rs11219856	CCDC15	-5.54767	1.87724e-07	0.000253308	-0.503753	0.0908044	30.7767
747	rs34132424	RBM43	-5.54745	1.87915e-07	0.000253561	-0.262876	0.0473868	30.7742
748	rs12923219	HEATR3	-5.54587	1.89253e-07	0.000255049	-0.395542	0.0713218	30.7567
749	rs4807216	AMH	-5.54469	1.9027e-07	0.000256229	-0.595345	0.107372	30.7435
750	rs9928222	FLYWCH1	-5.54255	1.92107e-07	0.000258193	-0.203215	0.0366646	30.7199
751	rs2235317	MCAT	5.54	1.94327e-07	0.000260247	0.186912	0.0337385	30.6916
752	rs11189350	MARVELD1	-5.53847	1.95679e-07	0.000261931	-0.284221	0.0513176	30.6746
753	rs751353	LINC00592	-5.53734	1.96674e-07	0.000263098	-0.399285	0.0721078	30.6621
754	rs13280	ASAH1	-5.53163	2.01799e-07	0.000269017	-0.212222	0.0383652	30.5989
755	rs11959989	DNAH5	-5.53062	2.02719e-07	0.00027013	-0.299464	0.0541467	30.5877
756	rs12037241	WDR64	-5.53033	2.02984e-07	0.000270466	-0.436155	0.078866	30.5845
757	rs4777786	LINC01580	5.52692	2.06119e-07	0.000273761	0.389853	0.070537	30.5468
758	rs2403751	GAS2	5.52505	2.07861e-07	0.000275791	0.283953	0.0513938	30.5262
759	rs7514450	HLX	-5.51929	2.13314e-07	0.000281167	-0.394189	0.0714201	30.4626
760	rs1891906	AGRN	-5.51885	2.13742e-07	0.000281667	-0.243179	0.0440633	30.4577
761	rs208298	P2RX7	-5.51445	2.18011e-07	0.000285896	-0.39657	0.0719147	30.4091
762	rs760369	CHAF1A	5.5141	2.18352e-07	0.000286287	0.341055	0.0618514	30.4053
763	rs11221859	TMEM45B	-5.51104	2.21375e-07	0.000289814	-0.400305	0.0726369	30.3716
764	rs9668701	LINC00937	-5.50936	2.23051e-07	0.000291621	-0.270854	0.0491626	30.3531
765	rs343768	CD53	-5.5062	2.26244e-07	0.000295252	-0.522365	0.0948685	30.3182
766	rs6062714	TCFL5	-5.50542	2.27036e-07	0.000296128	-0.298193	0.0541636	30.3096
767	rs66539139	MUC17	5.5044	2.28078e-07	0.00029737	0.305966	0.0555856	30.2984
768	rs11634271	ATP8B4	5.5017	2.30856e-07	0.000300773	0.364232	0.0662034	30.2687
769	rs73069394	ULK4	-5.50047	2.32139e-07	0.000302366	-0.40618	0.0738446	30.2551
770	rs34631880	NPSR1	-5.49871	2.33981e-07	0.00030417	-0.574937	0.104559	30.2358
771	rs6736093	MERTK	5.49562	2.37248e-07	0.00030714	0.25225	0.0459002	30.2018
772	rs59302710	SIGLEC6	-5.49521	2.37685e-07	0.00030768	-0.330726	0.0601844	30.1973
773	rs28573879	UVSSA	-5.49379	2.392e-07	0.000309061	-0.525704	0.0956906	30.1817
774	rs7960023	LRRK2	-5.49307	2.39968e-07	0.00031003	-0.359298	0.0654093	30.1739
775	rs2729812	LACTB	5.49122	2.41972e-07	0.000312405	0.208078	0.0378928	30.1535
776	rs147100405	ICA1L	5.48411	2.49812e-07	0.000320717	0.4577	0.0834593	30.0754
777	rs62351875	CAPSL	5.4816	2.52633e-07	0.000324109	0.497885	0.0908283	30.0479
778	rs12190473	BTN3A3	-5.48157	2.52665e-07	0.000324109	-0.289474	0.0528086	30.0476
779	rs4805162	ZNF565	-5.4804	2.54001e-07	0.000325754	-0.243427	0.0444178	30.0347
780	rs11869714	MYCBPAP	5.47893	2.55679e-07	0.00032746	0.285087	0.0520335	30.0186
781	rs733820	TIMM13	-5.47872	2.55912e-07	0.000327753	-0.271055	0.0494742	30.0164
782	rs880054	WNK1	5.478	2.56742e-07	0.000328374	0.368228	0.0672194	30.0085
783	rs1299548	C1GALT1	5.47727	2.57586e-07	0.000329313	0.223091	0.0407304	30.0005
784	rs7291359	SLC5A4	-5.47632	2.58676e-07	0.000330564	-0.847184	0.154699	29.9901
785	rs281934	HFM1	5.47483	2.60412e-07	0.000332447	0.343981	0.0628296	29.9738
786	rs2276543	LAMC2	-5.47437	2.60945e-07	0.000333082	-0.349264	0.0637999	29.9688
787	rs6867146	PLAC8L1	5.47436	2.60962e-07	0.000333096	0.246724	0.045069	29.9686
788	rs4747500	ARHGAP21	-5.47172	2.64062e-07	0.000336307	-0.350915	0.0641325	29.9397
789	rs13020299	ATP6V1E2	5.47026	2.65799e-07	0.000337761	0.30073	0.0549754	29.9237
790	rs17549441	PRRX1	5.47003	2.66071e-07	0.000338027	0.450565	0.0823698	29.9212
791	rs11650650	ATP2A3	5.46655	2.70238e-07	0.000343023	0.245257	0.0448649	29.8832
792	rs6488065	KLRB1	5.46532	2.71739e-07	0.000344365	0.540739	0.09894	29.8697
793	rs136978	RRP7A	-5.46378	2.73608e-07	0.000346443	-0.534753	0.0978722	29.8529
794	rs8075503	TMEM220	5.46101	2.77023e-07	0.00035003	0.216891	0.0397163	29.8226
795	rs6057072	ANKEF1	5.46069	2.77418e-07	0.000350523	0.288083	0.0527558	29.8192
796	rs28705249	POLR2J2	5.46052	2.77628e-07	0.000350721	0.704191	0.12896	29.8173
797	rs914211	LINC00334	-5.4547	2.84953e-07	0.000358761	-0.876202	0.160633	29.7537
798	rs4902002	PPM1A	5.45284	2.87321e-07	0.000361447	0.265355	0.0486636	29.7335
799	rs9910028	RNF157	5.44789	2.93755e-07	0.000368964	0.438598	0.0805079	29.6795
800	rs12520862	F2R	-5.44461	2.98082e-07	0.000374065	-0.640199	0.117584	29.6438
801	rs4314833	TNFRSF18	-5.44309	3.00115e-07	0.000376046	-0.631069	0.11594	29.6272
802	rs56135702	SPC25	5.44222	3.01279e-07	0.000377426	0.437055	0.0803083	29.6178
803	rs1469087	ZNF135	-5.43739	3.07847e-07	0.00038464	-0.28362	0.052161	29.5652
804	rs2248852	RSU1	-5.43505	3.11078e-07	0.000387345	-0.426144	0.0784067	29.5397
805	rs9471974	PEX6	-5.43336	3.13429e-07	0.000389913	-0.26784	0.0492954	29.5214
806	rs3021146	GRK4	5.43221	3.15039e-07	0.000391791	0.287274	0.0528834	29.5089
807	rs10117795	SAPCD2	-5.42878	3.19893e-07	0.000397304	-0.465637	0.0857719	29.4717
808	rs1965025	TEKT5	5.42782	3.21264e-07	0.000398602	0.362033	0.0666996	29.4612
809	rs12041324	CYP4Z1	-5.42385	3.27004e-07	0.000404766	-0.32248	0.0594559	29.4181
810	rs6502863	NUP88	-5.42341	3.27638e-07	0.000405317	-0.306517	0.0565173	29.4134
811	rs3794742	AFMID	5.42305	3.28173e-07	0.000405918	0.293147	0.0540558	29.4094
812	rs17512051	VSIG10	5.42301	3.28231e-07	0.000405982	0.293064	0.0540408	29.409
813	rs7433698	LINC00501	5.41265	3.43721e-07	0.000423217	0.219086	0.0404768	29.2968
814	rs666908	CCDC90B	-5.41088	3.46442e-07	0.000425497	-0.276209	0.0510471	29.2776
815	rs9533659	CCDC122	5.41027	3.47382e-07	0.000426556	0.599543	0.110816	29.271
816	rs6664332	OR2T6	-5.4101	3.47648e-07	0.000426868	-0.485661	0.0897695	29.2691
817	rs11642783	PDPK1	-5.40966	3.48323e-07	0.000427585	-0.217374	0.0401825	29.2644
818	rs6120675	MAP1LC3A	-5.40923	3.48991e-07	0.000428179	-0.189636	0.0350578	29.2598
819	rs3997335	TMEM168	5.40788	3.51085e-07	0.000430046	0.247498	0.0457662	29.2452
820	rs3747787	CRYBG1	-5.40532	3.55108e-07	0.00043378	-0.239873	0.0443772	29.2175
821	rs13152268	GALNTL6	-5.40292	3.58927e-07	0.000437879	-0.285483	0.0528388	29.1915
822	rs7551399	PATJ	-5.40284	3.59055e-07	0.000438002	-0.463587	0.0858044	29.1906
823	rs10817330	HSDL2	-5.40274	3.5921e-07	0.000438135	-0.190198	0.0352039	29.1896
824	rs116608470	LINC02432	-5.40093	3.6211e-07	0.000441339	-0.746992	0.138308	29.1701
825	rs56314743	LINC02093	-5.39919	3.64924e-07	0.000444476	-1.09739	0.203252	29.1512
826	rs11534587	MRPL48	-5.39779	3.67206e-07	0.000446176	-0.414636	0.076816	29.1361
827	rs56963435	ATP5MC2	-5.39255	3.75855e-07	0.000455572	-0.195744	0.036299	29.0796
828	rs16948424	SCRN2	5.38883	3.82116e-07	0.000461658	0.263575	0.0489114	29.0394
829	rs28500587	JUP	-5.38726	3.84777e-07	0.0004643	-0.331651	0.0615621	29.0226
830	rs1854523	ADGRF4	-5.38704	3.8515e-07	0.000464682	-0.403719	0.0749426	29.0202
831	rs464609	RAI14	-5.38665	3.85832e-07	0.000465454	-0.293504	0.0544873	29.016
832	rs7308785	ARPC3	-5.3864	3.8625e-07	0.000465916	-0.306389	0.0568819	29.0133
833	rs1229366	RCSD1	-5.38363	3.91031e-07	0.000470618	-0.357026	0.066317	28.9835
834	rs74246778	SYNM	5.38187	3.94093e-07	0.000473682	0.312937	0.0581464	28.9645
835	rs7209680	C17orf80	5.38025	3.96942e-07	0.000475768	0.178228	0.0331264	28.9471
836	rs56034134	CDS2	-5.37843	4.00162e-07	0.00047927	-0.467607	0.0869412	28.9275
837	rs1439617	LINC00928	-5.37813	4.00681e-07	0.000479883	-0.307338	0.0571459	28.9243
838	rs12564900	DNAJC16	-5.37804	4.00853e-07	0.000480064	-0.234698	0.0436401	28.9233
839	rs2065564	LINC00327	5.37615	4.0422e-07	0.00048342	0.296431	0.0551382	28.903
840	rs6848223	STIM2	-5.37587	4.04727e-07	0.000484001	-0.624607	0.116187	28.9
841	rs62034351	NPIPB9	5.37332	4.09325e-07	0.000488712	0.39584	0.0736677	28.8726
842	rs3783949	CEP128	5.37304	4.09832e-07	0.000489246	0.268751	0.0500183	28.8696
843	rs147574198	UPK1B	-5.37129	4.13028e-07	0.000492361	-0.672129	0.125134	28.8507
844	rs7312115	LINC02408	5.3636	4.2733e-07	0.00050746	0.41204	0.0768215	28.7683
845	rs10844372	CLEC2D	5.35809	4.37887e-07	0.000518609	0.236699	0.0441761	28.7092
846	rs1427448	FSHR	-5.35681	4.40386e-07	0.000521056	-0.440423	0.0822174	28.6954
847	rs9816066	ROPN1B	5.35539	4.43152e-07	0.000523504	0.400072	0.0747045	28.6802
848	rs3828074	WNT2B	-5.35319	4.47494e-07	0.000527605	-0.237154	0.0443015	28.6566
849	rs75680451	RSPH10B2	-5.35214	4.49564e-07	0.000529913	-0.471378	0.0880727	28.6455
850	rs7157591	GSTZ1	5.34945	4.54948e-07	0.000533284	0.22882	0.0427745	28.6166
851	rs6431441	ASB18	5.34827	4.57325e-07	0.000535966	0.414529	0.077507	28.604
852	rs2319658	TMPRSS11D	-5.34753	4.58834e-07	0.000537639	-0.382677	0.0715615	28.5961
853	rs35695634	TOR4A	-5.34624	4.61448e-07	0.000540404	-1.58327	0.296147	28.5823
854	rs12764498	AKR1C1	5.34523	4.63515e-07	0.000542594	0.405817	0.0759213	28.5715
855	rs11608571	PTPRQ	5.34312	4.67858e-07	0.000546861	0.571399	0.106941	28.549
856	rs11177802	RAB3IP	5.34292	4.68274e-07	0.000547149	0.310823	0.0581747	28.5468
857	rs6479384	SPTLC1	-5.34248	4.69187e-07	0.000548128	-0.147043	0.0275234	28.5421
858	rs55649827	LINC00658	5.33743	4.79778e-07	0.000556255	0.4589	0.0859778	28.4881
859	rs6930181	SHPRH	5.33674	4.81234e-07	0.000557875	0.299778	0.0561724	28.4808
860	rs1323280	MYSM1	-5.33611	4.8257e-07	0.000559286	-0.320273	0.0600199	28.4741
861	rs28685161	LINC00471	5.33609	4.82627e-07	0.000559342	0.418537	0.0784352	28.4738
862	rs2280845	ENDOG	-5.33501	4.84927e-07	0.000561722	-0.263072	0.0493104	28.4623
863	rs2075214	CCDC142	5.33232	4.90731e-07	0.000568037	0.338496	0.06348	28.4336
864	rs10926974	SDCCAG8	5.33116	4.93235e-07	0.000570676	0.250434	0.0469754	28.4213
865	rs9304894	ATP8B3	-5.32986	4.96078e-07	0.000573604	-0.291566	0.0547042	28.4074
866	rs136422	RFPL2	5.32905	4.97855e-07	0.000575568	0.451209	0.0846697	28.3988
867	rs2794563	LINC01600	5.32766	5.0091e-07	0.000578675	0.436641	0.0819573	28.384
868	rs72823000	RNF149	5.32591	5.04804e-07	0.000582725	0.467177	0.0877177	28.3653
869	rs11621061	HEATR4	5.32532	5.06127e-07	0.000584131	0.322998	0.0606532	28.359
870	rs61045132	ANGPTL8	-5.32481	5.07266e-07	0.000585272	-0.29405	0.0552227	28.3536
871	rs13103576	RASSF6	5.32468	5.07551e-07	0.00058558	0.519007	0.0974719	28.3522
872	rs4984773	TPSB2	5.32402	5.0902e-07	0.00058708	0.475831	0.0893744	28.3452
873	rs10771463	LINC02367	5.32339	5.1044e-07	0.00058841	0.391687	0.0735785	28.3385
874	rs55794721	RSRP1	5.32154	5.14636e-07	0.000592802	0.424478	0.0797662	28.3187
875	rs4925157	LLGL1	-5.31823	5.22199e-07	0.000600092	-0.480133	0.0902807	28.2835
876	rs1055690	GRK7	-5.31742	5.24063e-07	0.000601147	-0.477047	0.089714	28.2749
877	rs630707	FOXRED1	-5.31544	5.28653e-07	0.000605688	-0.275807	0.0518879	28.2539
878	rs6764459	SUSD5	-5.3146	5.30602e-07	0.000607679	-0.532804	0.100253	28.245
879	rs10097802	MIR2052HG	5.30763	5.47154e-07	0.000624138	0.443124	0.083488	28.1709
880	rs72694366	EMCN	-5.30681	5.49145e-07	0.000626171	-0.468858	0.0883504	28.1622
881	rs2941025	C11orf42	5.30583	5.515e-07	0.000628737	0.420273	0.0792096	28.1519
882	rs10774482	ERC1	-5.30354	5.57109e-07	0.00063454	-0.289151	0.0545204	28.1275
883	rs62573370	C9orf153	-5.29934	5.67482e-07	0.000645454	-0.426077	0.0804019	28.083
884	rs17035539	CASZ1	-5.29932	5.67529e-07	0.000645496	-0.792112	0.149474	28.0828
885	rs10029961	PDLIM5	-5.29756	5.71953e-07	0.000649913	-0.274823	0.0518772	28.0641
886	rs11885979	LINC01914	-5.29612	5.75574e-07	0.000653231	-0.658895	0.124411	28.0489
887	rs1569960	SIRPB1	-5.29425	5.80345e-07	0.000657776	-0.306317	0.0578585	28.0291
888	rs9561597	DCT	-5.29312	5.83236e-07	0.000660781	-0.243776	0.0460553	28.0171
889	rs10999196	TYSND1	5.29179	5.86645e-07	0.000663961	0.19321	0.0365114	28.0031
890	rs2766588	CLPSL1	-5.29058	5.89778e-07	0.000667289	-0.401918	0.0759686	27.9902
891	rs10054246	FAM81B	-5.29005	5.91149e-07	0.000668703	-0.435567	0.0823369	27.9846
892	rs2506105	BMS1	-5.28626	6.01092e-07	0.000678315	-0.380076	0.0718989	27.9445
893	rs1354091	RFC4	5.28554	6.0299e-07	0.000679749	0.271835	0.05143	27.9369
894	rs276695	MYO6	5.28538	6.03419e-07	0.000680163	0.324587	0.0614122	27.9352
895	rs12772690	CUBN	-5.28064	6.16105e-07	0.000692538	-0.285904	0.0541419	27.8852
896	rs189296941	PTPN20	-5.27447	6.33014e-07	0.000708676	-0.49647	0.0941269	27.82
897	rs12787581	FAT3	5.2744	6.33214e-07	0.000708889	0.448354	0.0850058	27.8193
898	rs1041500	PHF2	5.27437	6.33305e-07	0.000708955	0.182594	0.0346192	27.8189
899	rs1798911	GLT1D1	-5.26836	6.50213e-07	0.000725707	-0.418543	0.0794446	27.7556
900	rs56327169	OCM	-5.26801	6.5122e-07	0.000726782	-0.517442	0.0982234	27.7519
901	rs77342107	LY9	-5.26695	6.54241e-07	0.000729575	-0.671157	0.127428	27.7408
902	rs2161671	SULT1A4	5.26201	6.68573e-07	0.000741443	0.36584	0.0695249	27.6887
903	rs10971388	APTX	5.25745	6.82054e-07	0.000752681	0.226306	0.0430448	27.6408
904	rs147413292	SGF29	-5.25707	6.83196e-07	0.000753866	-0.603931	0.11488	27.6368
905	rs4976695	DBN1	-5.2564	6.85211e-07	0.000755811	-0.193661	0.0368429	27.6297
906	rs28384491	ZNF177	5.25599	6.86443e-07	0.000756982	0.501728	0.0954584	27.6254
907	rs11904898	PREX1	5.25417	6.91916e-07	0.000762495	0.243626	0.0463681	27.6064
908	rs10958546	ADAM18	-5.25079	7.02249e-07	0.000772787	-0.28193	0.0536928	27.5708
909	rs2671832	SLFN11	-5.24949	7.06265e-07	0.000776716	-0.406276	0.0773935	27.5571
910	rs12170538	LRRC74B	-5.24913	7.0738e-07	0.000777761	-0.618834	0.117893	27.5533
911	rs8002847	MED4	5.24822	7.10186e-07	0.000779268	0.538853	0.102674	27.5438
912	rs9278026	B3GALT4	-5.24762	7.12057e-07	0.000780883	-0.31209	0.0594727	27.5375
913	rs56953963	SMO	5.24589	7.17451e-07	0.000786367	0.402496	0.0767259	27.5194
914	rs164009	PRPSAP1	5.24289	7.26947e-07	0.000795557	0.315834	0.0602404	27.4879
915	rs12203993	PPIL6	-5.24217	7.29251e-07	0.000797748	-0.235057	0.0448397	27.4803
916	rs34296414	IQCH	5.2416	7.31068e-07	0.000798745	0.216802	0.0413619	27.4743
917	rs12981080	APOE	-5.23939	7.38166e-07	0.000805408	-0.730397	0.139405	27.4512
918	rs55988830	FAM90A26	-5.23845	7.41202e-07	0.000808427	-1.34541	0.256834	27.4413
919	rs13005801	GTF3C3	5.235	7.52469e-07	0.00081979	0.201644	0.0385184	27.4052
920	rs11230563	CD6	5.2329	7.59378e-07	0.000826221	0.299446	0.0572238	27.3833
921	rs10518329	PDE5A	5.23244	7.60925e-07	0.000827741	0.240149	0.0458962	27.3784
922	rs74268770	CFC1B	-5.23092	7.65994e-07	0.000832638	-0.806175	0.154117	27.3625
923	rs3094219	PSORS1C1	-5.23006	7.68862e-07	0.00083522	-0.438458	0.0838342	27.3536
924	rs3118360	LINC01623	-5.22785	7.76323e-07	0.000841541	-0.709543	0.135724	27.3304
925	rs7255869	C19orf12	-5.22782	7.76426e-07	0.000841617	-0.277851	0.0531485	27.3301
926	rs73194266	MYO1H	-5.22217	7.95805e-07	0.000857472	-0.655067	0.125439	27.2711
927	rs73415247	HLA-DPA1	5.221	7.99883e-07	0.000861315	0.488189	0.0935049	27.2589
928	rs41279264	MROH8	5.22019	8.02734e-07	0.00086415	0.214335	0.0410589	27.2504
929	rs6856	TTC9C	-5.2195	8.05161e-07	0.000865958	-0.202467	0.0387906	27.2431
930	rs11062818	PARP11	5.21842	8.08943e-07	0.000869658	0.62371	0.119521	27.2319
931	rs11765873	ATP6V0A4	5.2156	8.18945e-07	0.000878725	0.395684	0.0758655	27.2025
932	rs7072230	PPA1	-5.21503	8.20998e-07	0.000880657	-0.152981	0.0293347	27.1965
933	rs76148294	LINC01340	-5.21444	8.23108e-07	0.000882404	-0.738177	0.141564	27.1904
934	rs3105231	SLCO4C1	-5.21439	8.23299e-07	0.000882564	-0.300222	0.0575758	27.1898
935	rs116145395	RIPOR2	-5.21418	8.24061e-07	0.000883326	-0.593853	0.113892	27.1876
936	rs12907181	LINC02254	-5.20928	8.41829e-07	0.000896427	-0.308865	0.0592914	27.1366
937	rs7265551	PCSK2	5.20756	8.4816e-07	0.000902834	0.769811	0.147826	27.1187
938	rs75278150	OPRM1	5.20319	8.64485e-07	0.000913359	0.654241	0.125739	27.0732
939	rs11605559	LDHAL6A	-5.20123	8.71901e-07	0.000919314	-0.399171	0.0767456	27.0527
940	rs10842462	ETFRF1	-5.19994	8.76807e-07	0.000924103	-0.293419	0.0564274	27.0393
941	rs3826942	PWWP3A	5.19642	8.90317e-07	0.000929938	0.201101	0.0386998	27.0028
942	rs2021091	ETHE1	5.19628	8.90887e-07	0.000929938	0.334655	0.0644028	27.0013
943	rs1626172	LINC01721	5.19538	8.94375e-07	0.000929938	0.714171	0.137463	26.992
944	rs11625964	NUMB	5.19425	8.98787e-07	0.000929938	0.351711	0.0677116	26.9802
945	rs7914401	PYROXD2	5.19297	9.03802e-07	0.000933245	0.310034	0.0597026	26.9669
946	rs7752203	FARS2	-5.19009	9.15186e-07	0.00094307	-0.342777	0.0660444	26.937
947	rs3808971	UNC93B1	-5.18817	9.22877e-07	0.000950344	-0.401048	0.0773005	26.9171
948	rs2854154	FTSJ3	5.18705	9.27389e-07	0.000954618	0.248601	0.0479272	26.9054
949	rs6497578	EEF2K	5.18701	9.27525e-07	0.000954669	0.239021	0.0460806	26.9051
950	rs7956286	POP5	-5.18658	9.29261e-07	0.000956381	-0.157783	0.0304214	26.9006
951	rs5018267	ST8SIA6	5.18452	9.37641e-07	0.000964285	0.374992	0.0723292	26.8792
952	rs1045519	MGRN1	-5.18378	9.40632e-07	0.000967286	-0.325058	0.0627068	26.8716
953	rs2819956	FCGBP	-5.18347	9.41916e-07	0.000968366	-0.620055	0.119622	26.8684
954	rs2708328	TAS2R43	5.18073	9.53182e-07	0.000978624	0.306718	0.0592036	26.84
955	rs67100770	ZNF878	-5.17818	9.6381e-07	0.00098889	-0.310569	0.0599765	26.8136
956	rs12223073	GLYAT	-5.17727	9.67628e-07	0.000992346	-0.423055	0.0817138	26.8041
957	rs62080199	ARL16	5.17688	9.69253e-07	0.000993812	0.27445	0.0530146	26.8001
958	rs6509770	ZNF813	-5.17497	9.77358e-07	0.000999348	-0.397696	0.0768499	26.7803
959	rs2005879	ZC3H14	-5.17302	9.85662e-07	0.00100684	-0.317484	0.061373	26.7601
960	rs3917265	IL1RL2	5.16914	1.00238e-06	0.00102161	0.216324	0.0418492	26.72
961	rs212348	ATP5MC3	-5.16648	1.01402e-06	0.00103237	-0.186125	0.0360255	26.6925
962	rs3096637	ZNF567	5.16428	1.02373e-06	0.00104118	0.17428	0.0337472	26.6698
963	rs12596443	ATF7IP2	5.16236	1.03232e-06	0.0010491	0.255812	0.0495533	26.65
964	rs761059	MRPL28	5.16086	1.03905e-06	0.00105497	0.251044	0.0486439	26.6345
965	rs12121387	HMGCL	-5.1592	1.04657e-06	0.00106101	-0.173617	0.033652	26.6173
966	rs2821023	TP73	5.15863	1.04916e-06	0.00106326	0.504023	0.0977049	26.6114
967	rs6046818	CFAP61	-5.15698	1.05668e-06	0.00107008	-0.394751	0.0765471	26.5944
968	rs11540049	RHOT2	-5.15555	1.06323e-06	0.00107472	-0.231592	0.0449209	26.5797
969	rs11547225	PIGH	-5.15405	1.07019e-06	0.00108109	-0.206558	0.0400768	26.5642
970	rs6791810	CRELD1	-5.15321	1.07406e-06	0.0010841	-0.296156	0.0574702	26.5556
971	rs11300	MPP4	-5.15222	1.07867e-06	0.00108795	-0.429756	0.0834118	26.5454
972	rs7138740	SPSB2	-5.15219	1.07885e-06	0.00108795	-0.313877	0.060921	26.545
973	rs4854287	LINC01115	-5.14988	1.08966e-06	0.00109634	-0.624852	0.121333	26.5213
974	rs1321078	SUPT3H	-5.14628	1.1068e-06	0.00111223	-0.328253	0.0637845	26.4842
975	rs142762132	POM121L2	-5.14582	1.10898e-06	0.00111379	-0.683538	0.132834	26.4795
976	rs4684072	ATG7	-5.14327	1.12128e-06	0.00112486	-0.300714	0.0584674	26.4533
977	rs11026099	MRGPRE	-5.14229	1.12608e-06	0.00112907	-0.559493	0.108802	26.4431
978	rs4925567	TRIM58	-5.13459	1.16419e-06	0.00116315	-0.3626	0.0706191	26.364
979	rs41463446	ARHGAP30	5.1324	1.17528e-06	0.00117327	0.344469	0.0671165	26.3415
980	rs8056658	ADGRG1	-5.1292	1.19164e-06	0.00118744	-0.348359	0.0679168	26.3087
981	rs34712518	LINC01987	-5.12545	1.21112e-06	0.00120053	-1.15311	0.224978	26.2702
982	rs9451129	SRSF12	-5.12398	1.21883e-06	0.00120591	-0.306737	0.0598632	26.2551
983	rs929138	MICA	5.1187	1.24692e-06	0.0012307	0.417651	0.0815931	26.2011
984	rs4985462	CLEC18C	-5.11774	1.2521e-06	0.00123469	-0.40964	0.0800433	26.1912
985	rs1215976	ASS1	5.11731	1.2544e-06	0.00123692	0.340876	0.0666122	26.1869
986	rs56314649	DDX55	5.11619	1.26047e-06	0.00124228	0.298099	0.0582657	26.1754
987	rs2132145	UBE2E2	5.11535	1.26505e-06	0.00124645	0.281911	0.0551108	26.1668
988	rs7594711	DYNC1I2	-5.11219	1.28241e-06	0.00126091	-0.404993	0.0792209	26.1345
989	rs4960985	CNGB3	5.11037	1.29253e-06	0.0012699	0.362848	0.0710022	26.1159
990	rs11787427	CA8	5.10937	1.29812e-06	0.00127475	0.280547	0.0549084	26.1056
991	rs72844340	PGAP2	5.10906	1.29984e-06	0.00127619	0.2577	0.0504399	26.1025
992	rs8019916	PTGDR	-5.10787	1.30651e-06	0.00128213	-0.400374	0.0783836	26.0904
993	rs1904416	CDK1	5.10682	1.31244e-06	0.00128714	0.356131	0.0697363	26.0796
994	rs1065209	CASP7	-5.10499	1.32286e-06	0.00129535	-0.40859	0.0800374	26.0609
995	rs28552092	OR2G6	-5.1036	1.33082e-06	0.00130218	-0.351659	0.0689042	26.0467
996	rs1892915	HLCS	-5.10336	1.33216e-06	0.0013032	-0.285525	0.0559485	26.0443
997	rs11981405	CLDN4	5.10272	1.33583e-06	0.0013032	0.301045	0.058997	26.0378
998	rs1919359	ASRGL1	5.09994	1.35192e-06	0.00131604	0.382173	0.0749367	26.0094
999	rs7209622	EFCAB5	-5.0998	1.35277e-06	0.00131674	-0.292342	0.0573243	26.0079
1000	rs4766264	AKAP3	5.09918	1.35637e-06	0.00131991	0.339618	0.0666024	26.0016
1001	rs17818315	PIGF	5.09837	1.36111e-06	0.00132332	0.260708	0.0511356	25.9934
1002	rs17746363	MED30	-5.09836	1.36118e-06	0.00132335	-0.202684	0.0397548	25.9932
1003	rs2304715	STOML1	5.09776	1.3647e-06	0.0013263	0.194703	0.0381939	25.9871
1004	rs4399765	EPCAM	-5.09537	1.37879e-06	0.00133748	-0.573821	0.112616	25.9628
1005	rs12724335	EFCAB7	-5.09411	1.38627e-06	0.00134275	-0.29418	0.0577491	25.95
1006	rs3119695	AQP3	5.0928	1.39412e-06	0.00134936	0.247215	0.048542	25.9366
1007	rs34536346	HAR1B	5.09186	1.39978e-06	0.0013524	0.308033	0.0604951	25.9271
1008	rs12000	PGBD1	5.09154	1.40171e-06	0.00135419	0.278072	0.0546145	25.9238
1009	rs2423514	MKKS	-5.08797	1.4234e-06	0.00136958	-0.170088	0.0334295	25.8875
1010	rs56260571	MGAM2	-5.08732	1.42738e-06	0.00137275	-0.482907	0.0949236	25.8809
1011	rs11742892	LHFPL2	-5.08455	1.44449e-06	0.00138612	-0.354599	0.0697404	25.8527
1012	rs12242204	WDR11	5.08383	1.44901e-06	0.00138991	0.297551	0.058529	25.8453
1013	rs642746	SYT6	5.08187	1.46122e-06	0.00139902	0.660891	0.130049	25.8254
1014	rs12921380	GINS2	-5.08072	1.46849e-06	0.00140444	-0.266657	0.0524842	25.8137
1015	rs3128386	LSMEM1	-5.0753	1.50306e-06	0.00143222	-0.241525	0.0475882	25.7587
1016	rs6508841	FBXO27	-5.07507	1.50455e-06	0.0014331	-0.380617	0.0749975	25.7563
1017	rs6428494	GBP7	5.07483	1.5061e-06	0.0014345	0.373563	0.0736109	25.7539
1018	rs8013143	C14orf93	5.07331	1.51599e-06	0.00144282	0.241558	0.0476134	25.7384
1019	rs10509535	MINPP1	5.07307	1.51751e-06	0.00144405	0.582931	0.114907	25.7361
1020	rs8036417	CIB2	-5.07287	1.51886e-06	0.00144527	-0.34737	0.0684762	25.734
1021	rs61742305	IZUMO2	5.07269	1.52003e-06	0.00144634	0.463831	0.0914369	25.7322
1022	rs11649550	C16orf95	5.07216	1.52348e-06	0.00144942	0.2775	0.0547104	25.7268
1023	rs11087960	LINC00158	-5.07094	1.53148e-06	0.00145555	-0.545974	0.107667	25.7144
1024	rs9321367	SLC18B1	-5.07091	1.53168e-06	0.00145563	-0.402404	0.0793555	25.7141
1025	rs7092926	TMEM236	5.07063	1.53349e-06	0.00145731	0.257987	0.0508787	25.7113
1026	rs2033466	SPARC	-5.07007	1.53722e-06	0.00146069	-0.251951	0.0496938	25.7056
1027	rs10841693	PYROXD1	-5.0686	1.54692e-06	0.00146672	-0.203839	0.0402159	25.6907
1028	rs113837172	ZNF83	5.06801	1.55084e-06	0.00147031	0.608824	0.120131	25.6847
1029	rs72780284	C5orf63	-5.06771	1.55285e-06	0.00147205	-0.506366	0.09992	25.6817
1030	rs4149363	NQO2	5.06139	1.5955e-06	0.00150622	0.414055	0.0818066	25.6177
1031	rs305569	CACHD1	-5.05889	1.61271e-06	0.001512	-0.299393	0.0591816	25.5924
1032	rs11645475	TXNL4B	5.05844	1.61584e-06	0.001512	0.428481	0.0847062	25.5878
1033	rs11153588	FRK	5.05703	1.62565e-06	0.0015193	0.396152	0.0783369	25.5735
1034	rs76232854	NSMCE2	5.05502	1.63968e-06	0.00153128	0.573412	0.113434	25.5532
1035	rs28403229	SLC27A2	-5.05433	1.64452e-06	0.00153534	-0.176916	0.0350028	25.5463
1036	rs2651241	PTGER3	-5.05302	1.65382e-06	0.00154291	-0.415855	0.0822984	25.533
1037	rs12791917	SLC1A2	-5.05234	1.65862e-06	0.00154707	-0.296109	0.0586083	25.5261
1038	rs35031681	LINC01134	-5.04933	1.68011e-06	0.00156386	-0.580721	0.115009	25.4958
1039	rs10269774	CDK6	5.04798	1.68987e-06	0.00157156	0.302051	0.0598361	25.4821
1040	rs7554801	JAK1	5.04557	1.70739e-06	0.00158335	0.359976	0.0713449	25.4578
1041	rs41383946	LOX	-5.04264	1.72894e-06	0.00159928	-0.454234	0.0900785	25.4282
1042	rs10117314	LCN12	5.03776	1.76544e-06	0.00162879	0.361822	0.0718221	25.379
1043	rs6790466	ANAPC13	-5.03618	1.77743e-06	0.00163877	-0.20149	0.0400085	25.3631
1044	rs10221121	NLRC5	-5.03348	1.798e-06	0.00165519	-0.390115	0.077504	25.336
1045	rs12926826	LINC02177	-5.02954	1.82859e-06	0.00168006	-0.265137	0.0527161	25.2962
1046	rs7699435	TIFA	5.02725	1.84653e-06	0.00169107	0.23516	0.0467771	25.2732
1047	rs4727027	ZNF786	-5.02683	1.84983e-06	0.00169395	-0.256839	0.0510935	25.269
1048	rs2484345	LINC00382	5.02631	1.85397e-06	0.00169738	0.236436	0.0470398	25.2638
1049	rs7613875	RBM6	5.02436	1.86949e-06	0.00170854	0.301241	0.0599562	25.2442
1050	rs401877	LINC00921	5.01968	1.9072e-06	0.00174086	0.37193	0.0740943	25.1972
1051	rs111471793	DNAH7	5.01526	1.94347e-06	0.00176807	0.354129	0.0706103	25.1529
1052	rs3761849	TRAF1	5.01226	1.96855e-06	0.00178815	0.232355	0.0463574	25.1227
1053	rs11113469	PRDM4	-5.01157	1.9743e-06	0.00179224	-0.159866	0.0318995	25.1159
1054	rs13118687	ENPEP	-5.011	1.97913e-06	0.00179578	-0.275939	0.0550667	25.1101
1055	rs873286	PRKD2	-5.01076	1.98118e-06	0.0017968	-0.452252	0.0902561	25.1077
1056	rs10902509	LINC02361	-5.01024	1.98553e-06	0.00180048	-0.29093	0.058067	25.1025
1057	rs12462226	ZNF561	5.00952	1.99165e-06	0.00180571	0.28805	0.0575005	25.0953
1058	rs12445889	OSGIN1	-5.00703	2.01292e-06	0.00181536	-0.266919	0.0533089	25.0703
1059	rs13214020	CCDC170	-5.00589	2.02268e-06	0.00182309	-0.348737	0.0696653	25.059
1060	rs2075465	SMIM22	-5.00529	2.02786e-06	0.00182738	-0.369146	0.073751	25.053
1061	rs11105987	KERA	-5.00277	2.04978e-06	0.0018449	-0.716196	0.14316	25.0277
1062	rs2275477	OSCP1	-5.00231	2.05376e-06	0.00184826	-0.218438	0.0436673	25.0231
1063	rs9870635	GRIP2	5.00208	2.05585e-06	0.00184897	0.428575	0.0856795	25.0208
1064	rs1665787	LINC02535	-5.00005	2.07364e-06	0.00186192	-0.45357	0.0907131	25.0005
1065	rs9843968	ACAD9	-4.99481	2.12047e-06	0.00189888	-0.267627	0.0535811	24.9481
1066	rs12132222	METTL18	4.99424	2.12558e-06	0.00190012	0.399353	0.0799628	24.9424
1067	rs7112397	SVIP	-4.99232	2.14303e-06	0.0019123	-0.23843	0.0477594	24.9232
1068	rs12597065	MARVELD3	-4.98825	2.18045e-06	0.00194302	-0.260761	0.0522751	24.8826
1069	rs28484723	ACOT4	-4.98704	2.19164e-06	0.00195115	-0.338015	0.0677787	24.8706
1070	rs12462109	ZNF577	4.98353	2.22465e-06	0.00197612	0.192631	0.0386536	24.8356
1071	rs116855686	CDHR5	-4.98296	2.23006e-06	0.00197972	-0.805225	0.161596	24.8299
1072	rs17851770	EFHC1	4.9822	2.23725e-06	0.00198443	0.534521	0.107286	24.8223
1073	rs17170483	BMPER	4.98026	2.25574e-06	0.00199748	0.308121	0.0618684	24.803
1074	rs4985451	EXOSC6	4.97923	2.26567e-06	0.00200473	0.244526	0.0491092	24.7927
1075	rs13146209	UTP3	-4.97849	2.27274e-06	0.00200943	-0.162689	0.0326784	24.7854
1076	rs12028730	PIK3R3	4.97736	2.28375e-06	0.00201831	0.396358	0.0796323	24.7741
1077	rs55906313	FAM177A1	-4.97727	2.2846e-06	0.00201903	-0.300238	0.0603218	24.7732
1078	rs306462	ZNF470	4.97624	2.29461e-06	0.00202666	0.253648	0.0509719	24.763
1079	rs10438623	NUDT7	4.97546	2.30221e-06	0.0020324	0.215336	0.0432796	24.7552
1080	rs307059	SPATA5	4.97534	2.30339e-06	0.00203325	0.249709	0.0501893	24.754
1081	rs7213474	PYCR1	4.97523	2.30447e-06	0.00203417	0.190889	0.0383679	24.7529
1082	rs1662172	RRM1	4.97468	2.30988e-06	0.00203873	0.166784	0.0335265	24.7474
1083	rs6663584	ARMH1	-4.97236	2.3327e-06	0.0020566	-0.201646	0.0405534	24.7244
1084	rs2164587	TEX36	4.97154	2.34089e-06	0.00206334	0.458406	0.0922062	24.7162
1085	rs4816444	MRAP	-4.9712	2.34419e-06	0.00206612	-0.251284	0.0505479	24.7129
1086	rs7867986	SLC2A8	4.96811	2.37519e-06	0.00208554	0.232436	0.0467857	24.6821
1087	rs72914704	CD5	-4.96766	2.37972e-06	0.00208938	-0.554217	0.111565	24.6776
1088	rs4877115	MIR4290HG	4.96674	2.38899e-06	0.00209635	0.407433	0.0820322	24.6685
1089	rs11075248	PDXDC1	-4.96633	2.39315e-06	0.00209938	-0.235282	0.0473754	24.6644
1090	rs56105959	TNN	-4.96555	2.40112e-06	0.00210517	-0.301698	0.0607583	24.6567
1091	rs6851874	FREM3	-4.96476	2.40913e-06	0.00211102	-0.329178	0.0663028	24.6489
1092	rs2187954	F5	-4.96361	2.4209e-06	0.0021205	-0.291147	0.0586562	24.6375
1093	rs55737177	FBXW5	4.96288	2.42844e-06	0.00212654	0.351491	0.070824	24.6302
1094	rs1787531	ACAA2	4.9611	2.44683e-06	0.00214086	0.303893	0.0612551	24.6125
1095	rs62512634	IDO2	-4.96039	2.45425e-06	0.00214709	-0.54473	0.109816	24.6054
1096	rs56304982	RAPGEF3	4.95926	2.46602e-06	0.00215565	0.263614	0.0531559	24.5942
1097	rs4765999	ITFG2	4.95859	2.47296e-06	0.00216069	0.3552	0.0716333	24.5877
1098	rs11793	GOLT1A	-4.95767	2.4827e-06	0.00216711	-0.307124	0.0619494	24.5784
1099	rs56253870	SMCO4	-4.95765	2.48282e-06	0.00216716	-0.355231	0.0716531	24.5783
1100	rs57011381	DDX51	4.95727	2.48684e-06	0.00217024	0.232776	0.0469564	24.5746
1101	rs12917680	NMRAL1	-4.95681	2.49175e-06	0.00217409	-0.176571	0.035622	24.5699
1102	rs2391876	ANKRD10	-4.9568	2.49186e-06	0.0021741	-0.406949	0.0820993	24.5698
1103	rs9322225	NUP43	-4.95416	2.51988e-06	0.00219328	-0.179107	0.0361529	24.5437
1104	rs72692830	ANXA9	-4.95246	2.53801e-06	0.00220456	-0.96595	0.195044	24.5269
1105	rs9346356	LMBRD1	-4.95057	2.55844e-06	0.00221977	-0.277302	0.0560142	24.5082
1106	rs2075687	KLK10	4.94987	2.56604e-06	0.00222572	0.379838	0.076737	24.5012
1107	rs62192777	USP40	-4.94839	2.58213e-06	0.0022378	-0.299305	0.0604853	24.4866
1108	rs10063411	LINC01033	-4.94781	2.58847e-06	0.00224271	-0.365607	0.0738926	24.4809
1109	rs28366036	ST6GAL1	4.94714	2.59592e-06	0.00224871	0.246568	0.0498405	24.4741
1110	rs6480728	ADK	4.94565	2.61232e-06	0.00226017	0.306235	0.0619201	24.4594
1111	rs2585164	LY6D	4.94427	2.62756e-06	0.00227041	0.303946	0.0614744	24.4458
1112	rs62580421	AGPAT2	4.94426	2.62771e-06	0.00227041	0.416352	0.0842091	24.4457
1113	rs8096348	TXNL4A	4.94212	2.6516e-06	0.00228864	0.215378	0.0435801	24.4245
1114	rs4969402	P4HB	-4.94194	2.65358e-06	0.0022902	-0.232609	0.0470683	24.4228
1115	rs7343085	RHPN2	4.94183	2.65481e-06	0.002291	0.291093	0.0589039	24.4217
1116	rs10175529	ALMS1	-4.94171	2.65623e-06	0.00229216	-0.30094	0.060898	24.4205
1117	rs10849594	RAD52	4.94142	2.65943e-06	0.00229466	0.279283	0.0565189	24.4176
1118	rs341782	SSUH2	4.94087	2.66567e-06	0.00229923	0.281879	0.0570506	24.4122
1119	rs17608637	GLRA3	-4.94082	2.66625e-06	0.00229967	-0.228023	0.0461509	24.4117
1120	rs4802851	HAS1	-4.93975	2.67835e-06	0.00230938	-0.241292	0.048847	24.4011
1121	rs16920471	LINC02347	-4.93855	2.69194e-06	0.00231932	-0.358359	0.0725636	24.3893
1122	rs12030262	F11R	4.93741	2.70493e-06	0.00232956	0.249888	0.0506111	24.378
1123	rs7012395	ERI1	4.93711	2.70841e-06	0.00233228	0.215777	0.0437052	24.375
1124	rs6783718	FGF12	-4.93229	2.76413e-06	0.00237548	-0.228512	0.0463298	24.3274
1125	rs6956561	AIMP2	-4.93145	2.77388e-06	0.00238296	-0.152419	0.0309076	24.3192
1126	rs560251	NPHP4	4.93089	2.78046e-06	0.00238833	0.286423	0.0580875	24.3137
1127	rs10842785	ITPR2	-4.92843	2.80947e-06	0.00240981	-0.259944	0.0527438	24.2895
1128	rs2838715	UBE2G2	-4.92788	2.81611e-06	0.00241477	-0.491551	0.0997492	24.284
1129	rs4661727	FBXO42	4.92618	2.83633e-06	0.00242979	0.289362	0.0587397	24.2673
1130	rs8040776	AVEN	4.92546	2.84499e-06	0.00243534	0.246371	0.0500199	24.2601
1131	rs7203113	NPIPB3	-4.92528	2.84713e-06	0.0024367	-0.305716	0.0620708	24.2584
1132	rs59441267	RADIL	-4.92474	2.85359e-06	0.00244191	-0.339195	0.0688758	24.2531
1133	rs13272884	EYA1	-4.92474	2.85367e-06	0.00244192	-0.361025	0.0733085	24.253
1134	rs10819133	PBX3	-4.92264	2.87903e-06	0.00246009	-0.271714	0.0551967	24.2324
1135	rs855791	PICK1	4.92258	2.87977e-06	0.00246063	0.230114	0.0467467	24.2318
1136	rs1371240	GUF1	-4.92234	2.88273e-06	0.00246274	-0.348376	0.0707746	24.2294
1137	rs11082943	CABYR	-4.92084	2.90093e-06	0.0024744	-0.211295	0.0429388	24.2147
1138	rs11893543	MTERF4	4.92028	2.90781e-06	0.00247927	0.577588	0.117389	24.2092
1139	rs10305667	CTSK	-4.91853	2.92938e-06	0.00249411	-0.27123	0.0551444	24.1919
1140	rs57174886	FAM149A	-4.91732	2.94432e-06	0.00250522	-0.393434	0.0800099	24.1801
1141	rs6011572	LINC01749	4.91668	2.95232e-06	0.00251106	0.371986	0.0756579	24.1737
1142	rs8111220	TMIGD2	-4.91607	2.95992e-06	0.002517	-0.303666	0.06177	24.1678
1143	rs13064286	TMEM212	4.91537	2.96871e-06	0.00252379	0.523515	0.106506	24.1608
1144	rs9994208	F11	4.91203	3.01081e-06	0.00255371	0.330598	0.0673037	24.128
1145	rs111772743	RPS23	4.91034	3.0323e-06	0.00257094	0.258606	0.0526656	24.1114
1146	rs4625604	CSNK1A1L	-4.90914	3.0477e-06	0.00258143	-0.245213	0.0499504	24.0996
1147	rs2581135	LINC01819	-4.90803	3.06198e-06	0.0025908	-0.450652	0.0918194	24.0887
1148	rs2445304	OR51M1	-4.90692	3.0763e-06	0.00260191	-0.399238	0.0813623	24.0779
1149	rs4128976	MTBP	-4.90378	3.11722e-06	0.00263265	-0.200898	0.0409679	24.0471
1150	rs4800467	TMEM241	4.90258	3.13309e-06	0.0026447	0.264478	0.0539468	24.0353
1151	rs4776924	AAGAB	-4.89981	3.16982e-06	0.00267086	-0.165236	0.0337229	24.0081
1152	rs16948922	COX10	-4.8967	3.21156e-06	0.00270057	-0.255726	0.0522242	23.9776
1153	rs10408774	ASPDH	4.89355	3.25437e-06	0.00273114	0.201389	0.041154	23.9468
1154	rs2770835	GOLM1	-4.89165	3.28045e-06	0.00274873	-0.125285	0.025612	23.9283
1155	rs641101	FGFR4	4.89103	3.28905e-06	0.00275462	0.275603	0.0563486	23.9222
1156	rs5765952	PARVG	-4.89088	3.2911e-06	0.00275525	-0.301556	0.0616568	23.9207
1157	rs10186133	IL1RN	4.89025	3.29978e-06	0.00276157	0.349236	0.0714147	23.9146
1158	rs6994	NDRG4	4.89021	3.30042e-06	0.00276208	0.283372	0.0579468	23.9141
1159	rs1324551	FAS	4.88778	3.33425e-06	0.00278682	0.239955	0.0490929	23.8904
1160	rs6501166	ZNF263	-4.88377	3.39095e-06	0.00281942	-0.220287	0.0451059	23.8512
1161	rs131814	TYMP	4.88135	3.42552e-06	0.0028428	0.272497	0.0558242	23.8276
1162	rs11646634	IGFALS	-4.88118	3.42799e-06	0.00284372	-0.330926	0.0677964	23.8259
1163	rs9932110	CRISPLD2	4.87876	3.46297e-06	0.00286773	0.349661	0.0716701	23.8023
1164	rs12129367	CELA2B	4.87659	3.49469e-06	0.00289135	0.183595	0.0376481	23.7811
1165	rs11169587	TFCP2	4.87569	3.50791e-06	0.00290066	0.279904	0.0574081	23.7723
1166	rs596707	CD3D	-4.87517	3.5156e-06	0.0029057	-0.888437	0.182237	23.7673
1167	rs3754512	CROCC	4.87458	3.52424e-06	0.00291204	0.251614	0.0516176	23.7616
1168	rs6120946	ERGIC3	-4.87294	3.5486e-06	0.00292994	-0.254607	0.0522492	23.7456
1169	rs1014470	KBTBD12	4.87072	3.58186e-06	0.00295125	0.621744	0.127649	23.7239
1170	rs16877217	RBPMS	-4.86981	3.59553e-06	0.00296096	-0.295184	0.0606151	23.715
1171	rs13248070	ELP3	-4.86782	3.62569e-06	0.00298294	-0.136059	0.0279507	23.6956
1172	rs77770867	GSG1L	4.86537	3.6631e-06	0.00300904	0.591713	0.121617	23.6718
1173	rs11252770	AKR1E2	4.86507	3.66769e-06	0.00301247	0.355508	0.0730736	23.6689
1174	rs642915	LINC01829	-4.86449	3.67654e-06	0.00301872	-0.257571	0.0529491	23.6633
1175	rs7557519	C2orf88	-4.86441	3.67784e-06	0.00301872	-0.243818	0.0501229	23.6625
1176	rs1472933	MUC15	4.86416	3.68172e-06	0.00302137	0.363925	0.0748177	23.66
1177	rs7726368	ATG12	-4.86398	3.68439e-06	0.00302318	-0.367931	0.075644	23.6583
1178	rs10060578	MCCC2	-4.86382	3.68694e-06	0.00302505	-0.216589	0.0445306	23.6567
1179	rs11614604	LGR5	-4.86353	3.69133e-06	0.00302804	-0.876016	0.180119	23.654
1180	rs10777703	USP44	4.86171	3.71962e-06	0.00304861	0.291907	0.0600421	23.6362
1181	rs648742	COQ9	4.8615	3.72294e-06	0.00305125	0.160296	0.0329725	23.6342
1182	rs7776378	SYNJ2	4.85669	3.79867e-06	0.00310585	0.304655	0.062729	23.5874
1183	rs2024314	GOLGA6L1	4.85655	3.80083e-06	0.00310751	0.296767	0.0611065	23.5861
1184	rs210075	LCN1	4.85516	3.82311e-06	0.00312065	0.483733	0.0996328	23.5726
1185	rs2250984	SLC35D1	4.85494	3.82658e-06	0.00312133	0.229263	0.0472225	23.5705
1186	rs4822032	POLR3H	-4.85429	3.83708e-06	0.00312813	-0.23403	0.0482109	23.5641
1187	rs13093136	CRYBG3	4.85208	3.87266e-06	0.00315387	0.351964	0.0725388	23.5427
1188	rs17036032	MAD2L2	-4.84812	3.9374e-06	0.003198	-0.270119	0.0557163	23.5043
1189	rs11121555	PGD	-4.84808	3.93798e-06	0.00319801	-0.143007	0.0294977	23.5039
1190	rs59110325	ZNF749	4.84728	3.95121e-06	0.0032065	0.375957	0.0775603	23.4961
1191	rs12547011	SDR16C5	4.84524	3.98508e-06	0.00323077	0.194552	0.0401533	23.4764
1192	rs60697181	ZSCAN21	4.84492	3.99049e-06	0.00323417	0.187336	0.0386666	23.4732
1193	rs12441715	MAP2K5	4.84126	4.05192e-06	0.00327601	0.364632	0.0753176	23.4378
1194	rs8058605	GLIS2	4.83982	4.07639e-06	0.00329072	0.307815	0.0636006	23.4239
1195	rs27852	CAST	4.83894	4.09138e-06	0.00330165	0.345609	0.0714224	23.4153
1196	rs74507270	TBXT	-4.83888	4.09246e-06	0.0033024	-0.960656	0.198529	23.4147
1197	rs2508020	DHX16	4.83776	4.11166e-06	0.00331627	0.230389	0.0476232	23.4039
1198	rs2617740	ZNF761	4.83544	4.15163e-06	0.00334521	0.194871	0.0403006	23.3815
1199	rs73056862	FPR1	-4.83482	4.16232e-06	0.00335268	-0.483152	0.0999316	23.3755
1200	rs6767960	LINC02018	4.83467	4.16495e-06	0.00335455	0.414582	0.0857519	23.3741
1201	rs11711985	LARS2	4.83442	4.16934e-06	0.00335784	0.226444	0.04684	23.3716
1202	rs11679703	LINC01814	4.83308	4.1928e-06	0.00337242	0.370505	0.0766604	23.3586
1203	rs72839950	OR4D1	-4.8328	4.19769e-06	0.00337619	-0.730768	0.15121	23.3559
1204	rs7958025	MUCL1	4.83279	4.19774e-06	0.00337619	0.374787	0.0775507	23.3559
1205	rs10831705	USP47	-4.83163	4.21816e-06	0.00338989	-0.363355	0.0752033	23.3447
1206	rs10869155	GDA	-4.83104	4.22866e-06	0.00339585	-0.257007	0.0531991	23.3389
1207	rs2776210	LINC01695	4.83039	4.24004e-06	0.00340335	0.312327	0.0646586	23.3327
1208	rs1434670	GATM	-4.83038	4.24032e-06	0.00340335	-0.210623	0.0436038	23.3325
1209	rs3113888	HPGD	4.82995	4.24796e-06	0.00340589	0.403185	0.0834762	23.3284
1210	rs17046434	CENPO	-4.8288	4.26827e-06	0.00341699	-0.563653	0.116727	23.3173
1211	rs4935377	WASHC2A	-4.82751	4.29136e-06	0.00343327	-0.194454	0.0402803	23.3048
1212	rs4821600	C1QTNF6	4.82677	4.3047e-06	0.00344216	0.281614	0.0583443	23.2977
1213	rs3020258	ANGPT2	-4.82672	4.30544e-06	0.00344271	-0.160423	0.0332364	23.2973
1214	rs10088057	PI15	4.82672	4.30557e-06	0.00344277	0.313521	0.0649553	23.2972
1215	rs12360187	SFMBT2	4.8263	4.31315e-06	0.00344866	0.651105	0.134908	23.2931
1216	rs282792	MTHFS	4.82618	4.31529e-06	0.00345017	0.23123	0.0479116	23.292
1217	rs7024776	TUT7	-4.82553	4.32696e-06	0.00345728	-0.195727	0.0405608	23.2857
1218	rs848614	FEZ2	4.82518	4.3332e-06	0.00346118	0.311563	0.0645702	23.2824
1219	rs1151824	PXN	-4.82209	4.3895e-06	0.00349955	-0.368318	0.0763814	23.2525
1220	rs6479800	RTKN2	-4.82155	4.39936e-06	0.00350598	-0.229511	0.047601	23.2473
1221	rs56965727	ZNF692	-4.82106	4.40831e-06	0.0035103	-0.511995	0.1062	23.2426
1222	rs10898363	FADD	4.82022	4.42376e-06	0.00352168	0.305281	0.0633335	23.2345
1223	rs12806865	BACE1	4.81905	4.44549e-06	0.00353741	0.343825	0.0713471	23.2232
1224	rs1592	TMEM163	4.81857	4.45439e-06	0.00354381	0.170353	0.0353536	23.2186
1225	rs1465159	DMAC2L	4.8179	4.46677e-06	0.00355311	0.229868	0.0477112	23.2122
1226	rs7111291	OR52N4	-4.81783	4.468e-06	0.003554	-0.585387	0.121504	23.2115
1227	rs10899125	UVRAG	4.81712	4.48139e-06	0.00356343	0.508125	0.105483	23.2046
1228	rs925114	ANKRD34C	-4.81625	4.4976e-06	0.0035741	-0.210091	0.0436213	23.1963
1229	rs79746965	TDRP	4.81623	4.49803e-06	0.0035744	0.521024	0.108181	23.196
1230	rs35854445	LINC02360	4.81524	4.51648e-06	0.00358708	0.322376	0.0669491	23.1866
1231	rs28391664	LINC01572	4.81384	4.54292e-06	0.00360383	0.405589	0.0842547	23.1731
1232	rs2073742	ARVCF	4.81307	4.55764e-06	0.00361308	0.255057	0.0529927	23.1656
1233	rs823152	SLC41A1	4.81228	4.57261e-06	0.00362202	0.190717	0.0396312	23.158
1234	rs73520690	ATG5	4.81018	4.61275e-06	0.00364583	0.475936	0.0989435	23.1378
1235	rs2955102	EEFSEC	4.80888	4.63771e-06	0.00365918	0.268891	0.0559154	23.1253
1236	rs11085231	WDR18	4.80781	4.65841e-06	0.0036707	0.223438	0.046474	23.1151
1237	rs6122147	RTEL1	-4.80491	4.71501e-06	0.00370862	-0.385926	0.0803191	23.0872
1238	rs4802069	ZNF573	4.80397	4.73353e-06	0.00372063	0.28127	0.0585495	23.0781
1239	rs11651784	SLC38A10	4.80357	4.74129e-06	0.00372632	0.284396	0.0592051	23.0743
1240	rs34379836	PKDCC	4.80352	4.74242e-06	0.00372669	0.294113	0.0612287	23.0738
1241	rs11863276	CAPN15	-4.80335	4.74561e-06	0.00372854	-0.159724	0.0332526	23.0722
1242	rs4240532	CTTNBP2NL	-4.80231	4.7663e-06	0.00374291	-0.228992	0.0476838	23.0622
1243	rs6736259	HNRNPLL	4.80206	4.77122e-06	0.00374642	0.331893	0.0691147	23.0598
1244	rs7994467	LMO7DN	-4.80019	4.80854e-06	0.00377133	-0.448287	0.0933894	23.0418
1245	rs11197596	GFRA1	-4.79916	4.82916e-06	0.00378603	-0.311793	0.0649684	23.0319
1246	rs10259283	MEOX2	-4.79801	4.85217e-06	0.00380217	-0.320245	0.0667454	23.0209
1247	rs417986	PI4KA	4.7979	4.85438e-06	0.00380331	0.356346	0.0742711	23.0199
1248	rs10065255	SOX30	-4.79592	4.89465e-06	0.00382906	-0.243844	0.0508441	23.0008
1249	rs11721873	LSM6	-4.79387	4.93638e-06	0.00385887	-0.243455	0.0507846	22.9812
1250	rs56152541	SCIMP	-4.79387	4.93646e-06	0.00385889	-0.4453	0.0928895	22.9812
1251	rs11787365	PLEC	4.79354	4.94323e-06	0.00386367	0.29648	0.0618499	22.978
1252	rs445307	UPF3A	4.79308	4.95269e-06	0.00387011	0.407745	0.0850695	22.9736
1253	rs1408042	UCHL3	4.79269	4.96069e-06	0.0038749	0.275229	0.0574268	22.9699
1254	rs1972058	KCNIP1	-4.7925	4.96453e-06	0.00387767	-0.244066	0.0509265	22.9681
1255	rs7334864	LINC00426	-4.79188	4.97749e-06	0.00388531	-0.284171	0.0593026	22.9621
1256	rs2289278	WDR36	-4.79169	4.98133e-06	0.00388803	-0.322913	0.0673901	22.9603
1257	rs4077439	A3GALT2	4.78988	5.0189e-06	0.00391011	0.307931	0.0642878	22.943
1258	rs10516446	TRMT10A	-4.78964	5.02394e-06	0.00391367	-0.291274	0.0608134	22.9406
1259	rs82390	GOSR1	4.78735	5.07187e-06	0.00393935	0.210293	0.0439267	22.9187
1260	rs2361450	TNNT2	4.78663	5.08703e-06	0.00395025	0.331587	0.0692735	22.9119
1261	rs16840607	CFHR4	-4.78637	5.0926e-06	0.00395444	-0.44737	0.0934674	22.9093
1262	rs35027121	RPA1	-4.78617	5.09672e-06	0.0039564	-0.468092	0.0978009	22.9075
1263	rs3799866	ADGRF5	-4.78544	5.11239e-06	0.00396551	-0.270315	0.0564871	22.9004
1264	rs821806	TRAF3IP1	-4.78449	5.13254e-06	0.00397783	-0.247947	0.0518232	22.8913
1265	rs62344111	PLEKHG4B	-4.78328	5.15836e-06	0.00399176	-0.605973	0.126686	22.8797
1266	rs55995815	SLC25A42	-4.78022	5.22424e-06	0.00403627	-0.373944	0.0782275	22.8505
1267	rs11675777	UBE2F	4.77926	5.24504e-06	0.00404597	0.36118	0.0755724	22.8413
1268	rs12524273	MICAL1	4.77718	5.29043e-06	0.00407389	0.299681	0.0627317	22.8215
1269	rs11936187	CFI	-4.77561	5.32506e-06	0.00409683	-0.716154	0.149961	22.8064
1270	rs73631776	DUXA	-4.77536	5.33063e-06	0.0041004	-0.546321	0.114404	22.804
1271	rs11644356	TMC5	-4.77531	5.33157e-06	0.00410098	-0.275351	0.0576613	22.8036
1272	rs62060970	ZNF18	4.77316	5.37929e-06	0.00412919	0.183937	0.0385357	22.7831
1273	rs6061521	RBBP8NL	-4.77316	5.37944e-06	0.00412925	-0.258006	0.0540534	22.783
1274	rs12935119	SPG7	-4.76782	5.49976e-06	0.00420292	-0.252091	0.0528735	22.7321
1275	rs6591245	GSTP1	4.76515	5.56082e-06	0.00424081	0.196418	0.0412196	22.7067
1276	rs2049227	SERP1	-4.76484	5.568e-06	0.00424546	-0.168133	0.0352862	22.7037
1277	rs1324551	ACTA2	4.76315	5.60709e-06	0.00427294	0.183774	0.0385825	22.6876
1278	rs35228037	UBQLNL	-4.76086	5.66033e-06	0.00430532	-0.513119	0.107779	22.6658
1279	rs2715999	C4orf3	4.76074	5.66325e-06	0.00430705	0.185596	0.0389846	22.6646
1280	rs41265755	ITLN1	-4.7595	5.69225e-06	0.00432667	-1.27928	0.268784	22.6529
1281	rs12376200	FOCAD	4.75904	5.70323e-06	0.00433357	0.462143	0.0971084	22.6484
1282	rs1530408	MCPH1	4.75854	5.71508e-06	0.00434133	0.382131	0.0803043	22.6437
1283	rs1317997	KRT80	-4.75748	5.74019e-06	0.00435885	-0.316263	0.0664771	22.6336
1284	rs1262135	GPR135	-4.75708	5.7497e-06	0.00436401	-0.226323	0.0475762	22.6298
1285	rs113342477	ADPRHL1	4.75616	5.77163e-06	0.00437694	0.322456	0.0677977	22.621
1286	rs4768587	LINC02406	-4.75568	5.78304e-06	0.00438419	-0.426728	0.0897301	22.6165
1287	rs6998067	AARD	-4.75511	5.79663e-06	0.00439338	-0.296681	0.062392	22.6111
1288	rs12284235	DNAJB13	-4.75436	5.81464e-06	0.0044039	-0.293703	0.0617756	22.6039
1289	rs75921536	ING5	4.7543	5.81613e-06	0.00440456	0.311356	0.0654893	22.6033
1290	rs12207400	DSP	4.75389	5.82602e-06	0.00441176	0.456131	0.0959491	22.5994
1291	rs7190361	GNG13	4.75366	5.8315e-06	0.00441535	0.250863	0.0527725	22.5973
1292	rs2298375	VPREB3	-4.75337	5.83859e-06	0.00441726	-0.650839	0.136922	22.5945
1293	rs12948018	USP36	-4.75328	5.84064e-06	0.00441726	-0.179396	0.0377416	22.5937
1294	rs62107574	SLC25A41	4.75243	5.86126e-06	0.00443042	0.229064	0.0481994	22.5856
1295	rs59909368	CYTOR	-4.75185	5.8753e-06	0.00443628	-0.172772	0.036359	22.5801
1296	rs455602	C20orf203	4.75139	5.88641e-06	0.0044442	0.285858	0.0601629	22.5757
1297	rs11085236	MAP1S	-4.75004	5.91948e-06	0.00446699	-0.282111	0.0593913	22.5628
1298	rs3794712	STARD3	-4.74947	5.93324e-06	0.00447609	-0.347666	0.0732009	22.5575
1299	rs7317820	CCDC169	4.74774	5.97584e-06	0.00450411	0.227413	0.0478992	22.5411
1300	rs116931900	HOXB7	-4.74677	5.99992e-06	0.00451974	-1.48608	0.313073	22.5318
1301	rs11841388	TNFSF13B	4.74649	6.00693e-06	0.00452404	0.409852	0.0863484	22.5291
1302	rs12324507	GOLGA6L2	-4.7454	6.03386e-06	0.00453193	-0.534312	0.112596	22.5188
1303	rs3779901	CA1	-4.74493	6.04557e-06	0.0045365	-0.192594	0.0405895	22.5144
1304	rs675172	ZNF202	4.74427	6.0622e-06	0.00454748	0.220002	0.0463721	22.5081
1305	rs1405326	THSD7A	4.74388	6.07201e-06	0.00455231	0.347646	0.073283	22.5044
1306	rs887890	FCF1	-4.74281	6.09869e-06	0.00456889	-0.268311	0.0565721	22.4943
1307	rs1627339	ESR1	-4.74277	6.09989e-06	0.00456974	-0.241848	0.050993	22.4938
1308	rs9815500	IQCB1	4.74242	6.10857e-06	0.00457588	0.247956	0.0522847	22.4906
1309	rs28410845	DEAF1	-4.74169	6.12709e-06	0.00458856	-0.39214	0.0827005	22.4836
1310	rs1497406	EFHD2	4.74155	6.13071e-06	0.00459095	0.30865	0.0650947	22.4823
1311	rs55783836	C1QTNF9B	-4.74069	6.15242e-06	0.00460279	-0.329562	0.0695178	22.4741
1312	rs10210806	ZSWIM2	4.74067	6.15281e-06	0.00460279	0.53452	0.112752	22.474
1313	rs11811017	NSL1	-4.74008	6.16788e-06	0.00461106	-0.431747	0.0910843	22.4684
1314	rs11892876	ARHGAP15	4.73788	6.22411e-06	0.00464858	0.266492	0.0562472	22.4475
1315	rs499818	TBC1D7	-4.73723	6.24091e-06	0.00466044	-0.335158	0.0707499	22.4413
1316	rs10206513	ZDBF2	4.7358	6.27787e-06	0.00467918	0.373817	0.0789343	22.4278
1317	rs6051544	TRIB3	-4.73579	6.2779e-06	0.00467918	-0.248575	0.0524885	22.4278
1318	rs13270507	FAM110B	4.73528	6.29116e-06	0.00468812	0.484144	0.102242	22.4229
1319	rs145416147	PIGV	4.73419	6.31956e-06	0.0047062	0.329404	0.0695798	22.4126
1320	rs12927970	KREMEN2	-4.73259	6.36153e-06	0.00472702	-0.298083	0.0629853	22.3974
1321	rs75665194	SPX	-4.73088	6.40651e-06	0.00475649	-0.648987	0.137181	22.3812
1322	rs10407282	RGS9BP	4.73084	6.40758e-06	0.00475717	0.453647	0.0958916	22.3808
1323	rs75985606	MT1E	-4.73023	6.4235e-06	0.00476814	-0.806064	0.170407	22.3751
1324	rs66485668	ST6GAL2	4.72964	6.43911e-06	0.00477908	0.312762	0.066128	22.3695
1325	rs1203010	ZNF426-DT	4.72939	6.44591e-06	0.00478305	0.335842	0.0710118	22.3671
1326	rs2759407	DHRS4L2	4.72919	6.45112e-06	0.00478671	0.404309	0.0854923	22.3653
1327	rs4787951	IL4R	-4.72916	6.45209e-06	0.00478737	-0.321101	0.0678981	22.3649
1328	rs12997957	TTN	4.72823	6.47686e-06	0.00480338	0.35287	0.0746305	22.3561
1329	rs2486143	HACE1	-4.72736	6.49997e-06	0.00481911	-0.238327	0.0504143	22.3479
1330	rs4681936	APPL1	4.72722	6.50388e-06	0.00482046	0.226923	0.0480036	22.3466
1331	rs11609905	DUSP16	4.72453	6.57614e-06	0.00486664	0.25068	0.0530591	22.3212
1332	rs600309	IQGAP3	-4.72367	6.59949e-06	0.00488075	-0.498435	0.105518	22.3131
1333	rs2227238	LAMA4	-4.72257	6.62949e-06	0.00490123	-0.188969	0.040014	22.3027
1334	rs9968117	ITIH4	4.72187	6.64861e-06	0.00491311	0.399639	0.0846356	22.2961
1335	rs34876360	DEFB134	-4.72149	6.659e-06	0.00491848	-0.421271	0.0892241	22.2925
1336	rs9933135	LINC00922	-4.72051	6.6861e-06	0.00493663	-0.631706	0.133822	22.2832
1337	rs12978557	KCTD15	-4.71991	6.70253e-06	0.00494516	-0.298993	0.0633472	22.2775
1338	rs12418264	RNH1	4.71965	6.70979e-06	0.0049497	0.266158	0.0563936	22.2751
1339	rs10169747	DAPL1	4.71893	6.72963e-06	0.00496345	0.275268	0.0583327	22.2683
1340	rs2297615	TTC5	-4.71832	6.74647e-06	0.00497498	-0.183535	0.0388984	22.2626
1341	rs13417597	COX7A2L	4.71814	6.75152e-06	0.00497776	0.292613	0.0620187	22.2608
1342	rs4525215	TEAD1	-4.71781	6.7607e-06	0.00498325	-0.180717	0.0383053	22.2577
1343	rs11169067	KMT2D	4.71737	6.773e-06	0.00499098	0.406236	0.086115	22.2536
1344	rs1465658	KIF12	4.7173	6.77478e-06	0.00499218	0.260352	0.0551909	22.253
1345	rs17813864	XRCC2	-4.7158	6.81677e-06	0.00501706	-0.248231	0.0526381	22.2388
1346	rs28447218	LINC00588	-4.71572	6.81897e-06	0.00501859	-0.348025	0.0738009	22.238
1347	rs2073820	SURF2	4.71412	6.86404e-06	0.00504458	0.14746	0.0312804	22.2229
1348	rs72663471	AGO1	-4.71393	6.86956e-06	0.00504818	-0.468338	0.099352	22.2211
1349	rs2288490	NPRL3	4.71371	6.87569e-06	0.00505216	0.334429	0.0709481	22.2191
1350	rs13100173	HYAL3	4.71304	6.89455e-06	0.00506412	0.240494	0.0510272	22.2128
1351	rs7955992	EIF2S3B	-4.71286	6.89975e-06	0.00506682	-0.392482	0.0832789	22.211
1352	rs10902235	AP2A2	4.71236	6.91396e-06	0.00507319	0.275708	0.0585074	22.2063
1353	rs1667099	RABL2A	4.71226	6.91692e-06	0.0050752	0.347824	0.0738126	22.2054
1354	rs459498	MX1	-4.71216	6.91966e-06	0.00507662	-0.231323	0.0490907	22.2044
1355	rs41433248	DNAH12	-4.71142	6.94085e-06	0.0050901	-0.311973	0.0662164	22.1974
1356	rs55781321	TMEM132C	-4.71019	6.97594e-06	0.00510553	-0.219866	0.0466788	22.1859
1357	rs7711021	PCDHGB4	4.70786	7.04312e-06	0.00514548	0.475962	0.101099	22.1639
1358	rs62459310	PHKG1	4.70754	7.05227e-06	0.00515121	0.499609	0.106129	22.1609
1359	rs205648	MRPL53	4.70747	7.05446e-06	0.0051517	0.498179	0.105827	22.1602
1360	rs4597285	CKMT1A	-4.70624	7.08996e-06	0.00516515	-0.324191	0.0688854	22.1487
1361	rs8059646	ZKSCAN2	-4.70542	7.11404e-06	0.00517766	-0.190864	0.0405625	22.141
1362	rs4731413	FSCN3	4.70439	7.14419e-06	0.0051972	0.345806	0.0735071	22.1313
1363	rs7559475	NRBP1	4.70418	7.15033e-06	0.00520103	0.344221	0.0731733	22.1293
1364	rs17491437	PPHLN1	4.70374	7.16334e-06	0.00520975	0.318447	0.0677008	22.1251
1365	rs78219982	SEL1L2	-4.70368	7.16493e-06	0.00521085	-0.316445	0.067276	22.1246
1366	rs3800156	SERPINB6	4.70296	7.18619e-06	0.0052212	0.182732	0.0388546	22.1179
1367	rs11671452	TBXA2R	4.70293	7.18715e-06	0.00522179	0.231176	0.0491557	22.1175
1368	rs59402647	SPATA6	-4.70237	7.20378e-06	0.00523294	-0.200065	0.0425455	22.1123
1369	rs9808287	DCDC2C	-4.70227	7.20678e-06	0.00523478	-0.689448	0.14662	22.1113
1370	rs1394423	SNTB1	4.70217	7.20947e-06	0.00523662	0.291695	0.0620341	22.1104
1371	rs2273514	IFI27L2	4.70163	7.22555e-06	0.00524744	0.283909	0.0603853	22.1053
1372	rs7521397	RORC	-4.70099	7.24471e-06	0.00525869	-0.279811	0.0595218	22.0993
1373	rs12048572	PRKAA2	-4.70022	7.26747e-06	0.00527209	-0.287197	0.0611029	22.0921
1374	rs13207581	QRSL1	4.69952	7.28851e-06	0.00528434	0.161916	0.0344537	22.0855
1375	rs11764137	CLEC2L	4.69921	7.29762e-06	0.00529054	0.692935	0.147458	22.0826
1376	rs456801	F2RL2	4.69833	7.32409e-06	0.00530838	0.430798	0.0916916	22.0743
1377	rs7995087	AMER2	-4.69786	7.33841e-06	0.0053125	-0.165605	0.0352513	22.0699
1378	rs11004908	PCDH15	4.69743	7.35135e-06	0.0053191	0.295635	0.0629355	22.0658
1379	rs923453	PDIA6	-4.69619	7.38873e-06	0.00534118	-0.438227	0.0933155	22.0542
1380	rs9302235	ANKDD1A	-4.69486	7.42909e-06	0.0053676	-0.256392	0.0546111	22.0417
1381	rs4761228	YEATS4	4.69451	7.43996e-06	0.00537416	0.188856	0.0402292	22.0384
1382	rs10481450	XKR6	-4.69446	7.44148e-06	0.00537491	-0.399184	0.0850331	22.0379
1383	rs7394956	OR56A3	-4.69427	7.4473e-06	0.00537889	-0.550757	0.117325	22.0361
1384	rs1865082	MAP3K10	-4.69203	7.51603e-06	0.00541899	-0.672394	0.143306	22.0151
1385	rs2271309	WIPF2	4.69153	7.53141e-06	0.00542321	0.304991	0.065009	22.0104
1386	rs72856576	AKIP1	4.69135	7.53681e-06	0.00542641	0.260818	0.0555956	22.0088
1387	rs35828634	ZFP36L1	-4.69128	7.53923e-06	0.00542749	-0.542594	0.11566	22.0081
1388	rs73734044	BTBD9	4.69096	7.54903e-06	0.00543418	0.511801	0.109104	22.0051
1389	rs10087430	SLC26A7	-4.69044	7.56525e-06	0.00544491	-0.51378	0.109538	22.0002
1390	rs2738282	IGFBP2	4.69008	7.57627e-06	0.00545196	0.239149	0.0509905	21.9969
1391	rs7486492	LRCOL1	-4.68833	7.63075e-06	0.00548316	-0.425113	0.0906746	21.9805
1392	rs117144624	FAM210A	-4.688	7.64124e-06	0.00548935	-0.379981	0.0810539	21.9773
1393	rs897033	RNMT	4.688	7.64124e-06	0.00548935	0.315066	0.067207	21.9773
1394	rs2268175	H6PD	4.6861	7.70087e-06	0.00552358	0.220198	0.0469895	21.9595
1395	rs12463315	IQCN	4.68601	7.70378e-06	0.00552477	0.280575	0.059875	21.9587
1396	rs60223611	PRB1	4.68595	7.7055e-06	0.00552576	0.692411	0.147763	21.9582
1397	rs13400104	ATG16L1	-4.68391	7.77026e-06	0.0055649	-0.307048	0.0655539	21.939
1398	rs74555821	ZDHHC19	-4.68291	7.80225e-06	0.00558425	-0.494276	0.105549	21.9296
1399	rs16888206	PLK2	4.68168	7.84164e-06	0.0056094	0.447894	0.0956695	21.9181
1400	rs12480856	NAA20	4.68	7.89583e-06	0.00563937	0.394308	0.0842539	21.9024
1401	rs10200851	E2F6	-4.67945	7.91369e-06	0.00564835	-0.164572	0.0351692	21.8972
1402	rs28517808	SNHG8	4.67829	7.95137e-06	0.00566668	0.172158	0.0367994	21.8864
1403	rs7772027	ZKSCAN8	-4.6739	8.09533e-06	0.00575396	-0.240057	0.0513611	21.8454
1404	rs2952023	EBF2	4.67384	8.09722e-06	0.00575493	0.318858	0.0682218	21.8448
1405	rs2783131	ALDH1A1	4.6728	8.13192e-06	0.00577667	0.45937	0.0983072	21.8351
1406	rs604937	FAM184A	4.67175	8.16688e-06	0.0057987	0.342204	0.0732497	21.8253
1407	rs28678869	MTNR1A	-4.66984	8.23084e-06	0.00583697	-0.438758	0.0939556	21.8074
1408	rs58289960	OR2M5	-4.6695	8.24254e-06	0.00584326	-0.530886	0.113692	21.8042
1409	rs598573	ASPHD2	4.66928	8.24969e-06	0.00584789	0.25929	0.055531	21.8022
1410	rs78831608	CCDC81	-4.66873	8.26825e-06	0.00586038	-0.612655	0.131225	21.7971
1411	rs10873259	ACOT6	4.66852	8.27534e-06	0.00586469	0.218246	0.0467484	21.7951
1412	rs6891905	SPEF2	-4.66704	8.32568e-06	0.00589443	-0.253451	0.0543065	21.7813
1413	rs10739911	NFIL3	4.66661	8.34022e-06	0.00590352	0.202715	0.0434395	21.7773
1414	rs28383634	FAM50B	4.66562	8.37433e-06	0.00592408	0.425005	0.0910931	21.768
1415	rs1858154	LINC01087	-4.66502	8.3947e-06	0.00593503	-0.540167	0.115791	21.7624
1416	rs11729842	CCDC149	4.66458	8.40987e-06	0.00594492	0.259932	0.0557246	21.7583
1417	rs6796637	APOD	4.66439	8.41646e-06	0.00594921	0.4538	0.0972903	21.7565
1418	rs6058900	DNMT3B	-4.66418	8.42355e-06	0.00595251	-0.248957	0.0533764	21.7546
1419	rs174956	WIPF3	-4.66406	8.42779e-06	0.00595251	-0.574341	0.123142	21.7534
1420	rs12907181	LINC02253	-4.66396	8.43116e-06	0.00595251	-0.24404	0.0523247	21.7525
1421	rs721313	LINC01276	-4.66369	8.4406e-06	0.00595881	-0.44376	0.0951522	21.75
1422	rs13084215	MFN1	-4.66235	8.48696e-06	0.00598758	-0.167649	0.0359581	21.7375
1423	rs11882816	NDUFA7	4.66224	8.49057e-06	0.00599	0.333135	0.0714539	21.7365
1424	rs79527417	TAF4B	4.66173	8.50828e-06	0.00599957	0.370688	0.0795173	21.7317
1425	rs78114888	FUT3	-4.66154	8.51487e-06	0.00600291	-0.328045	0.0703726	21.73
1426	rs72723662	ZC2HC1C	-4.6613	8.52326e-06	0.00600851	-0.294995	0.063286	21.7277
1427	rs72681357	AZIN1	-4.66117	8.52783e-06	0.00601045	-0.221273	0.0474715	21.7265
1428	rs7636048	CPNE4	-4.66058	8.54845e-06	0.00602363	-0.269702	0.0578687	21.721
1429	rs62113067	PSG7	-4.65956	8.58421e-06	0.00604606	-0.577321	0.1239	21.7115
1430	rs357611	FAT2	-4.65946	8.58769e-06	0.00604738	-0.223552	0.0479782	21.7106
1431	rs12044202	SUSD4	-4.65696	8.67578e-06	0.00609393	-0.308839	0.0663177	21.6873
1432	rs6850642	TMEM33	4.65559	8.72443e-06	0.00611492	0.224935	0.048315	21.6745
1433	rs4769150	LATS2	4.65532	8.73412e-06	0.00611868	0.557774	0.119814	21.672
1434	rs2385536	INHA	4.65509	8.7421e-06	0.00611998	0.209821	0.0450734	21.6699
1435	rs7279035	UBASH3A	4.65258	8.83225e-06	0.00616377	0.210897	0.045329	21.6465
1436	rs2079418	NPC1L1	-4.65189	8.85714e-06	0.00617755	-0.236706	0.0508837	21.6401
1437	rs7144832	MAP3K9	4.65126	8.87974e-06	0.00619116	0.259099	0.055705	21.6343
1438	rs34192968	GML	-4.651	8.8893e-06	0.00619723	-0.317792	0.0683277	21.6318
1439	rs7650479	EOGT	-4.65042	8.91057e-06	0.00621088	-0.16409	0.035285	21.6264
1440	rs6760100	PLGLB2	-4.65014	8.92043e-06	0.00621756	-0.291687	0.0627264	21.6238
1441	rs4789270	QRICH2	4.64828	8.98865e-06	0.00624569	0.176036	0.0378713	21.6065
1442	rs884493	ZNF471	-4.64816	8.99286e-06	0.00624841	-0.264197	0.056839	21.6054
1443	rs78807871	C1orf167	4.64706	9.03319e-06	0.0062705	0.381526	0.0821005	21.5952
1444	rs11008213	ZEB1	-4.64704	9.0339e-06	0.00627087	-0.333555	0.071778	21.595
1445	rs56044559	POU5F1	-4.64667	9.04784e-06	0.00627962	-0.75268	0.161983	21.5915
1446	rs7228169	RBFADN	4.64654	9.05236e-06	0.0062815	0.232167	0.0499655	21.5904
1447	rs1671064	DPP3	-4.6449	9.11324e-06	0.00631367	-0.215209	0.0463324	21.5751
1448	rs75715058	FABP4	-4.64405	9.14481e-06	0.0063307	-0.540132	0.116306	21.5672
1449	rs34303309	NDUFS6	4.64356	9.16313e-06	0.00634226	0.192267	0.0414051	21.5627
1450	rs684877	KCNE3	-4.64261	9.19852e-06	0.00636142	-0.295777	0.0637092	21.5539
1451	rs61776465	MRPL37	-4.64199	9.22202e-06	0.00637614	-0.33375	0.0718981	21.5481
1452	rs7924415	ROBO3	-4.64015	9.29127e-06	0.00641684	-0.604027	0.130174	21.531
1453	rs1990757	PNPT1	-4.64004	9.2954e-06	0.00641922	-0.210452	0.0453556	21.53
1454	rs12940462	CSNK1D	-4.63994	9.29938e-06	0.0064209	-0.182646	0.0393639	21.529
1455	rs1395477	LINC01098	4.63991	9.30058e-06	0.00642152	0.417923	0.0900715	21.5287
1456	rs1100806	NDN	-4.63811	9.36892e-06	0.00645732	-0.155444	0.0335145	21.5121
1457	rs58414032	GTPBP2	-4.63731	9.39927e-06	0.00647418	-0.171339	0.0369479	21.5047
1458	rs75157255	GSTM5	-4.63596	9.45135e-06	0.00650179	-0.857572	0.184983	21.4921
1459	rs7313896	APPL2	4.63518	9.48118e-06	0.00651357	0.40142	0.0866029	21.4849
1460	rs55818729	HRH3	4.63511	9.48398e-06	0.00651536	0.45156	0.0974216	21.4843
1461	rs6472072	TTPA	4.63484	9.49445e-06	0.00652208	0.341049	0.0735838	21.4817
1462	rs2297549	IKBKE	4.6347	9.49996e-06	0.00652579	0.324757	0.0700709	21.4804
1463	rs6702419	ZNF669	-4.63419	9.51971e-06	0.00653522	-0.199431	0.0430347	21.4757
1464	rs73163288	TFIP11	-4.63379	9.5352e-06	0.00654429	-0.249554	0.0538553	21.472
1465	rs138120	EFCAB6	4.63342	9.5496e-06	0.00655363	0.279769	0.0603806	21.4686
1466	rs28419182	MXD3	4.63246	9.58697e-06	0.00657695	0.243221	0.0525038	21.4597
1467	rs12791830	CTTN	4.63083	9.65076e-06	0.00661132	0.305906	0.0660585	21.4446
1468	rs72761538	THSD4	-4.6304	9.66747e-06	0.00662023	-0.29073	0.0627872	21.4406
1469	rs115685846	RWDD3	4.63015	9.67724e-06	0.00662665	0.406168	0.0877223	21.4383
1470	rs2712548	LINC02405	4.62967	9.69617e-06	0.0066372	0.473591	0.102295	21.4339
1471	rs80106978	TSPAN10	-4.62865	9.73677e-06	0.00666058	-0.495868	0.10713	21.4244
1472	rs10030136	SLC49A3	-4.62834	9.74886e-06	0.00666789	-0.498118	0.107624	21.4215
1473	rs10876509	GPR84	-4.62827	9.75172e-06	0.00666963	-0.605198	0.130761	21.4209
1474	rs1992506	TMEM100	4.62821	9.75421e-06	0.006671	0.566652	0.122434	21.4203
1475	rs10828661	LINC01516	4.6281	9.75849e-06	0.00667323	0.330616	0.0714366	21.4193
1476	rs34320079	WLS	-4.62797	9.76362e-06	0.00667666	-0.223066	0.0481995	21.4181
1477	rs9868257	EAF2	-4.62778	9.77117e-06	0.00668155	-0.179744	0.0388402	21.4163
1478	rs57921317	MAN2A2	-4.62766	9.77575e-06	0.00668441	-0.231922	0.0501164	21.4153
1479	rs1535012	FOXQ1	-4.62677	9.81151e-06	0.00670616	-0.473514	0.102342	21.407
1480	rs10131919	FOXN3	4.62671	9.81363e-06	0.00670747	0.357562	0.0772821	21.4065
1481	rs10832936	PHLDA2	-4.62666	9.81575e-06	0.00670868	-0.330115	0.0713505	21.406
1482	rs489381	TMEM179B	-4.62653	9.82074e-06	0.00671136	-0.259732	0.0561396	21.4048
1483	rs8056893	SLC7A6OS	-4.62642	9.82518e-06	0.0067139	-0.213965	0.0462485	21.4038
1484	rs6005881	EWSR1	-4.62593	9.84501e-06	0.00672613	-0.315417	0.0681845	21.3992
1485	rs75924329	TRIM24	-4.62547	9.86341e-06	0.00673501	-0.480641	0.103912	21.395
1486	rs6179	GHR	4.62382	9.92986e-06	0.00677549	0.410082	0.088689	21.3797
1487	rs7017355	DEFB136	-4.623	9.96295e-06	0.00679533	-1.15972	0.250858	21.3721
1488	rs2267159	SEC14L6	-4.62051	1.00642e-05	0.00685621	-0.314921	0.0681573	21.3491
1489	rs11927621	THRB	-4.62026	1.00745e-05	0.00685694	-0.274244	0.059357	21.3468
1490	rs188406	LINC01950	4.62007	1.00821e-05	0.00686037	0.251789	0.054499	21.3451
1491	rs7477246	SEC31B	4.61969	1.00978e-05	0.00686878	0.289366	0.0626375	21.3415
1492	rs1784305	HMBS	-4.61949	1.0106e-05	0.0068734	-0.186455	0.0403627	21.3397
1493	rs11655902	CNTROB	4.61603	1.0249e-05	0.00693121	0.193994	0.0420262	21.3077
1494	rs150166212	SERPINB10	-4.61499	1.02925e-05	0.00695802	-0.789271	0.171023	21.2981
1495	rs150381172	ADAMTS20	-4.61376	1.03439e-05	0.00698118	-0.460294	0.0997654	21.2868
1496	rs829698	LCLAT1	-4.61374	1.03448e-05	0.00698176	-0.278812	0.0604307	21.2866
1497	rs6464173	IQCA1L	4.61349	1.03552e-05	0.00698356	0.279819	0.0606524	21.2843
1498	rs2272804	SMC1B	4.61319	1.03678e-05	0.006989	0.229556	0.0497607	21.2815
1499	rs6698722	RGSL1	-4.61233	1.04041e-05	0.00700014	-0.272588	0.0590999	21.2736
1500	rs277621	LNP1	4.6118	1.04264e-05	0.00701446	0.202774	0.0439686	21.2687
1501	rs1687481	UROC1	4.61162	1.04341e-05	0.00701926	0.347791	0.0754162	21.2671
1502	rs2445887	BHMT	4.6113	1.04477e-05	0.00702811	0.323162	0.0700806	21.2641
1503	rs2571999	OR2AE1	4.61014	1.04968e-05	0.00705611	0.520077	0.112811	21.2534
1504	rs56771240	TG	-4.61003	1.05015e-05	0.00705888	-0.552841	0.119921	21.2524
1505	rs6559191	CLN8	-4.60956	1.05219e-05	0.00707121	-0.174844	0.0379308	21.248
1506	rs11694711	ACYP2	-4.60748	1.0611e-05	0.00711405	-0.349033	0.0757535	21.2288
1507	rs4690116	FGF5	-4.60624	1.06643e-05	0.00714517	-0.23	0.0499323	21.2175
1508	rs79756910	TBC1D30	4.60566	1.06894e-05	0.00715927	0.469702	0.101983	21.2121
1509	rs742458	TSR3	-4.60552	1.06955e-05	0.00716293	-0.198394	0.0430774	21.2108
1510	rs62068372	ZNF276	4.60499	1.07186e-05	0.00717523	0.170886	0.0371089	21.2059
1511	rs2301799	DOT1L	-4.60418	1.07539e-05	0.00719541	-0.260341	0.0565445	21.1985
1512	rs689860	LINC00092	-4.60266	1.08205e-05	0.00723396	-0.310878	0.0675432	21.1844
1513	rs1330064	GPC5	4.60198	1.08503e-05	0.00725159	0.344062	0.0747639	21.1782
1514	rs72986500	THEG	-4.60119	1.08851e-05	0.00727005	-0.387742	0.0842701	21.1709
1515	rs78620114	SPPL2C	-4.60107	1.08903e-05	0.00727322	-0.529236	0.115025	21.1698
1516	rs12121040	SERTAD4	4.60076	1.0904e-05	0.00728162	0.209463	0.0455278	21.167
1517	rs6958975	KIAA1549	-4.60062	1.09101e-05	0.0072845	-0.425116	0.092404	21.1657
1518	rs4444637	DNAL4	4.60029	1.09246e-05	0.00729262	0.376945	0.0819393	21.1627
1519	rs6666539	RPL22	-4.59932	1.09678e-05	0.00731979	-0.286964	0.0623926	21.1537
1520	rs9557621	NALCN	4.59925	1.09709e-05	0.00732141	0.227891	0.0495496	21.1531
1521	rs7935791	C11orf96	4.59778	1.10364e-05	0.00735976	0.450006	0.0978746	21.1396
1522	rs66505190	C5orf47	-4.59724	1.10607e-05	0.00737269	-0.258333	0.0561931	21.1346
1523	rs3816347	ESPNL	-4.59665	1.10871e-05	0.00738902	-0.533774	0.116122	21.1292
1524	rs11633421	PAQR5	-4.59521	1.11519e-05	0.00742482	-0.314472	0.0684348	21.1159
1525	rs10900195	ZFAND4	-4.59423	1.11961e-05	0.00745044	-0.37435	0.0814826	21.107
1526	rs11188997	GOLGA7B	-4.59354	1.12274e-05	0.0074691	-0.364754	0.0794058	21.1007
1527	rs61964879	EDNRB	-4.59242	1.12784e-05	0.00749762	-0.489901	0.106676	21.0904
1528	rs67309638	GABARAP	-4.59189	1.13028e-05	0.00751115	-0.412352	0.0898002	21.0854
1529	rs4800773	SS18	4.59053	1.13653e-05	0.00754895	0.326256	0.0710715	21.0729
1530	rs79409145	IER2	-4.59044	1.13694e-05	0.0075504	-0.162996	0.0355078	21.0721
1531	rs13019569	HS1BP3	4.5892	1.14265e-05	0.00757452	0.326194	0.0710786	21.0608
1532	rs3814627	ECHDC3	-4.58796	1.1484e-05	0.00760889	-0.286389	0.0624218	21.0494
1533	rs7535952	NBL1	4.58732	1.15139e-05	0.00762691	0.280096	0.0610589	21.0435
1534	rs112539831	BRSK1	4.5872	1.15195e-05	0.00762989	0.655139	0.142819	21.0424
1535	rs11777002	RP1L1	4.58704	1.1527e-05	0.00763423	0.295609	0.0644445	21.0409
1536	rs2474528	CCNY	-4.587	1.15288e-05	0.0076351	-0.297698	0.0649004	21.0405
1537	rs11916893	MBD4	4.5868	1.15379e-05	0.0076392	0.216089	0.0471111	21.0388
1538	rs78274883	DCTN4	-4.58633	1.15599e-05	0.00765154	-0.328131	0.0715454	21.0344
1539	rs11780207	BIN3	-4.58555	1.15964e-05	0.00767407	-0.209838	0.0457608	21.0273
1540	rs2025050	MIR646HG	4.58358	1.16892e-05	0.00772499	0.427336	0.0932318	21.0092
1541	rs2298347	KCNE1	-4.58318	1.17081e-05	0.00773536	-0.470675	0.102696	21.0056
1542	rs342531	SS18L2	4.58269	1.17314e-05	0.00774354	0.154897	0.0338004	21.0011
1543	rs6876537	IRX4	4.58177	1.17751e-05	0.0077666	0.200824	0.043831	20.9926
1544	rs2377615	MAPK8	-4.58094	1.18148e-05	0.00778782	-0.299157	0.0653047	20.985
1545	rs35483654	LINC01843	-4.58047	1.18371e-05	0.00780104	-0.546954	0.11941	20.9807
1546	rs12947806	PLXDC1	-4.58015	1.18523e-05	0.00781033	-0.417292	0.0911087	20.9778
1547	rs34272839	PRB2	-4.57962	1.18778e-05	0.00782232	-0.315723	0.0689409	20.9729
1548	rs72831006	PDE6A	-4.57758	1.19764e-05	0.00787453	-0.54816	0.119749	20.9542
1549	rs67440360	ASAH2B	4.57713	1.19981e-05	0.00787559	0.213732	0.0466956	20.9501
1550	rs62074551	GAA	4.57689	1.20098e-05	0.00787979	0.171697	0.0375139	20.9479
1551	rs10733465	DNAJA1	-4.57527	1.20883e-05	0.00792062	-0.183639	0.0401372	20.9331
1552	rs56318350	WDR6	-4.57375	1.2163e-05	0.00796032	-0.34614	0.0756797	20.9192
1553	rs80304304	EIF5AL1	-4.57351	1.21749e-05	0.00796674	-0.374241	0.0818281	20.917
1554	rs9653078	LINC01905	4.57331	1.21847e-05	0.00797281	0.277977	0.0607826	20.9151
1555	rs3129949	CYP21A2	-4.57177	1.22605e-05	0.00801638	-0.386859	0.0846192	20.9011
1556	rs226037	CRYM	-4.57172	1.22631e-05	0.00801771	-0.258251	0.0564888	20.9006
1557	rs11979680	ABHD11	4.57132	1.2283e-05	0.00802943	0.254326	0.0556352	20.8969
1558	rs2950366	CUZD1	4.57113	1.22923e-05	0.00803521	0.252272	0.0551881	20.8952
1559	rs75250005	RIF1	4.57107	1.2295e-05	0.00803674	0.282086	0.0617112	20.8947
1560	rs499902	VWC2	-4.57058	1.23197e-05	0.00805114	-0.282664	0.0618442	20.8902
1561	rs73220935	DHX37	4.57042	1.23273e-05	0.00805465	0.371559	0.0812964	20.8888
1562	rs11927539	CEP63	-4.5704	1.23283e-05	0.00805465	-0.265853	0.0581683	20.8886
1563	rs2025879	GNE	4.56885	1.24059e-05	0.00809232	0.173935	0.0380698	20.8744
1564	rs238680	PRSS21	-4.56787	1.2455e-05	0.00811884	-0.273444	0.0598624	20.8654
1565	rs1681720	HSPA12A	-4.56668	1.25147e-05	0.00814714	-0.357636	0.0783141	20.8546
1566	rs74643909	KCNH5	4.56557	1.25713e-05	0.00817785	0.384078	0.0841249	20.8444
1567	rs66508269	LINC01968	4.56422	1.26397e-05	0.00821511	0.526597	0.115375	20.8321
1568	rs71459127	ERP27	-4.56359	1.26719e-05	0.00823402	-0.45432	0.0995532	20.8263
1569	rs36044624	APOC1	-4.5627	1.27176e-05	0.0082597	-0.405645	0.0889046	20.8182
1570	rs11070327	NUSAP1	-4.56241	1.27324e-05	0.00826529	-0.240562	0.052727	20.8156
1571	rs9802785	DPP7	4.56157	1.27754e-05	0.00828966	0.185312	0.0406246	20.8079
1572	rs7858069	NINJ1	-4.5607	1.28206e-05	0.0083132	-0.224392	0.0492013	20.7999
1573	rs6986327	TOP1MT	-4.56069	1.28208e-05	0.00831323	-0.179681	0.0393978	20.7999
1574	rs9793102	ZNF124	4.56052	1.28299e-05	0.00831761	0.260306	0.0570782	20.7983
1575	rs11190795	PDZD7	4.56015	1.28488e-05	0.00832863	0.215605	0.0472802	20.795
1576	rs3813119	FBXO15	4.55789	1.29663e-05	0.00839273	0.386444	0.0847857	20.7744
1577	rs1706829	SHF	-4.55545	1.30943e-05	0.0084621	-0.273681	0.0600776	20.7522
1578	rs7247072	ZNF490	4.55536	1.3099e-05	0.00846474	0.157824	0.0346456	20.7513
1579	rs7313017	LINC02415	-4.555	1.31181e-05	0.00847501	-0.49465	0.108595	20.748
1580	rs12983035	ZNF98	4.55481	1.31281e-05	0.00847971	0.278732	0.0611951	20.7463
1581	rs2717706	PKMYT1	-4.55458	1.31404e-05	0.00848713	-0.308773	0.067794	20.7442
1582	rs11927621	RARB	-4.55439	1.31503e-05	0.00849295	-0.30506	0.0669816	20.7425
1583	rs7513428	CD247	-4.55395	1.31738e-05	0.00850578	-0.375122	0.0823729	20.7385
1584	rs833680	LINC01615	-4.55381	1.31812e-05	0.0085102	-0.588563	0.129246	20.7372
1585	rs6560660	EDF1	4.55345	1.32003e-05	0.00851909	0.19662	0.0431803	20.7339
1586	rs166224	CLEC3A	4.55342	1.32018e-05	0.00851988	0.37347	0.0820196	20.7337
1587	rs2287953	LRFN1	4.55338	1.32042e-05	0.00852127	0.258468	0.0567639	20.7332
1588	rs7251374	IGFLR1	4.55204	1.32755e-05	0.00855924	0.320747	0.0704622	20.7211
1589	rs55961351	ZNF559	4.55175	1.32908e-05	0.00856888	0.166316	0.0365388	20.7185
1590	rs35433380	MCFD2	4.5516	1.32991e-05	0.0085733	0.233959	0.0514014	20.717
1591	rs55707872	NSUN4	-4.55054	1.33558e-05	0.00860373	-0.149404	0.0328322	20.7074
1592	rs62524441	RAD54B	-4.55027	1.33706e-05	0.00861046	-0.182054	0.0400096	20.7049
1593	rs4583019	GIHCG	4.54994	1.33881e-05	0.00861985	0.149389	0.0328333	20.702
1594	rs734317	ING3	-4.5499	1.33905e-05	0.00862129	-0.339016	0.0745106	20.7016
1595	rs73591955	PSKH1	4.5488	1.34499e-05	0.00865445	0.311023	0.0683748	20.6916
1596	rs116732850	SAMHD1	-4.5487	1.34553e-05	0.00865655	-0.276671	0.0608241	20.6907
1597	rs551755	RAB4A	-4.54835	1.3474e-05	0.00866413	-0.168658	0.0370811	20.6875
1598	rs212391	RSPH3	-4.54683	1.35569e-05	0.00870927	-0.201939	0.0444131	20.6736
1599	rs9836661	TMEM44	-4.54674	1.35616e-05	0.0087109	-0.216489	0.047614	20.6729
1600	rs4879682	NFX1	-4.54645	1.35775e-05	0.00871924	-0.259226	0.0570173	20.6702
1601	rs7813348	FGF20	4.54484	1.36658e-05	0.0087661	0.306435	0.0674249	20.6556
1602	rs2511982	OR9Q1	-4.54472	1.36724e-05	0.0087699	-0.226126	0.0497558	20.6545
1603	rs6585247	NRAP	-4.54436	1.36924e-05	0.00878203	-0.381875	0.0840329	20.6512
1604	rs7130469	BARX2	-4.54386	1.37197e-05	0.00879846	-0.536008	0.117963	20.6467
1605	rs11236210	KLHL35	-4.5428	1.37785e-05	0.00882743	-0.244151	0.0537447	20.637
1606	rs1503244	PPP3R1	4.54258	1.37907e-05	0.00883498	0.185464	0.0408279	20.635
1607	rs35586716	GAB4	-4.54162	1.38439e-05	0.00886502	-0.512276	0.112796	20.6263
1608	rs8105159	EMP3	4.54156	1.38469e-05	0.00886671	0.278758	0.0613792	20.6258
1609	rs78336183	ZNF432	-4.54141	1.38553e-05	0.00887148	-0.176062	0.0387682	20.6244
1610	rs7897399	ACBD5	4.54098	1.38798e-05	0.00888464	0.263956	0.0581276	20.6205
1611	rs62055819	UTP4	-4.5409	1.38838e-05	0.00888715	-0.493164	0.108605	20.6198
1612	rs6479494	FAM120AOS	-4.5406	1.39009e-05	0.00889532	-0.388169	0.0854884	20.617
1613	rs62114119	ZNF254	-4.54002	1.39333e-05	0.00891244	-0.327018	0.0720301	20.6118
1614	rs1227805	ZNF260	-4.54001	1.39336e-05	0.00891255	-0.249202	0.0548901	20.6117
1615	rs6739330	LINC01173	-4.53897	1.39921e-05	0.00894599	-0.234005	0.0515546	20.6022
1616	rs2761201	FBXO3	4.53894	1.39937e-05	0.00894657	0.126916	0.0279617	20.602
1617	rs61762173	CCDC27	-4.53894	1.3994e-05	0.00894664	-0.486204	0.107118	20.602
1618	rs667989	IGHMBP2	-4.53882	1.40003e-05	0.00895001	-0.18588	0.0409532	20.6009
1619	rs722429	SIN3B	4.53863	1.40111e-05	0.00895648	0.315392	0.0694904	20.5992
1620	rs525773	PCCB	4.53843	1.40227e-05	0.00896162	0.124421	0.0274149	20.5973
1621	rs538309	SLC22A10	4.5384	1.40241e-05	0.00896218	0.363211	0.0800306	20.5971
1622	rs16905846	ZNF248	4.53715	1.40951e-05	0.00900124	0.403803	0.0889993	20.5857
1623	rs2803294	TTC34	-4.53704	1.41013e-05	0.00900366	-0.363706	0.0801639	20.5847
1624	rs80157196	CEP135	-4.53699	1.41037e-05	0.00900488	-0.272504	0.0600627	20.5843
1625	rs1472401	MIR4300HG	-4.53697	1.41049e-05	0.00900488	-0.331338	0.0730307	20.5841
1626	rs11581471	DFFB	-4.53696	1.41053e-05	0.00900505	-0.191693	0.0422514	20.584
1627	rs78034281	RBL1	-4.53694	1.4107e-05	0.00900568	-0.37226	0.082051	20.5838
1628	rs219029	MRPL15	4.53576	1.4174e-05	0.00904328	0.159397	0.0351422	20.5731
1629	rs75640079	KANSL1L	4.53504	1.42146e-05	0.00906082	0.390991	0.0862156	20.5666
1630	rs363169	CTCF	-4.53421	1.42621e-05	0.00908636	-0.36471	0.080435	20.5591
1631	rs78773417	IRGC	-4.53413	1.42671e-05	0.00908865	-0.773633	0.170624	20.5583
1632	rs4077515	CARD9	4.53325	1.43174e-05	0.00911447	0.259557	0.0572563	20.5503
1633	rs7110046	MRE11	-4.53294	1.43351e-05	0.00911851	-0.253681	0.055964	20.5476
1634	rs11635839	ACAN	-4.53275	1.43462e-05	0.00912419	-0.654552	0.144405	20.5458
1635	rs4426109	CREB3L1	4.5326	1.43547e-05	0.00912855	0.332096	0.0732683	20.5445
1636	rs2087283	LINC02042	-4.53168	1.4408e-05	0.00915664	-0.651798	0.143832	20.5361
1637	rs9552934	SGCG	4.53098	1.44486e-05	0.00917451	0.398671	0.0879879	20.5298
1638	rs11180656	GLIPR1L1	-4.52971	1.45223e-05	0.00921494	-0.183153	0.0404337	20.5183
1639	rs6837	CNOT7	4.52958	1.45298e-05	0.00921941	0.131107	0.0289447	20.5171
1640	rs11672756	TMPRSS9	-4.5294	1.45403e-05	0.00922528	-0.252381	0.0557205	20.5155
1641	rs4903133	PNMA1	-4.52926	1.45486e-05	0.00923012	-0.159986	0.0353228	20.5142
1642	rs1403294	FZD6	4.52895	1.45668e-05	0.00923938	0.309369	0.0683093	20.5114
1643	rs78655417	TFAP4	4.52874	1.45792e-05	0.00924673	0.367567	0.0811633	20.5095
1644	rs12942088	SAT2	-4.52846	1.45952e-05	0.00925593	-0.175894	0.0388419	20.507
1645	rs4742811	BAAT	4.5284	1.45989e-05	0.00925791	0.263918	0.0582805	20.5064
1646	rs35554150	SQOR	-4.52794	1.46259e-05	0.00927248	-0.255172	0.0563549	20.5022
1647	rs1137193	ZNF347	4.52578	1.4753e-05	0.00933576	0.226373	0.0500185	20.4827
1648	rs28600057	POGLUT1	4.5252	1.47873e-05	0.00935383	0.272921	0.0603114	20.4775
1649	rs34975725	KMO	-4.52507	1.47952e-05	0.00935781	-0.271158	0.0599234	20.4763
1650	rs17446091	TRIM35	4.52507	1.47954e-05	0.00935786	0.243301	0.0537674	20.4762
1651	rs28553470	CYB5B	4.52416	1.48494e-05	0.00938871	0.323812	0.0715739	20.468
1652	rs3884591	LCN8	4.52393	1.4863e-05	0.00939522	0.426872	0.0943587	20.4659
1653	rs77737759	VPS33B	4.5238	1.48708e-05	0.0093973	0.229851	0.0508093	20.4648
1654	rs9842918	DZIP1L	4.52304	1.49162e-05	0.00941964	0.257997	0.0570405	20.4579
1655	rs34925730	UBAC2	-4.52291	1.49241e-05	0.00942324	-0.275982	0.0610186	20.4567
1656	rs847689	PDK2	4.52227	1.49624e-05	0.00944497	0.148885	0.0329226	20.4509
1657	rs764891	SLC37A3	4.52188	1.4986e-05	0.00945541	0.195267	0.0431828	20.4474
1658	rs7902306	SFXN2	4.52145	1.50116e-05	0.00947061	0.153799	0.0340154	20.4435
1659	rs3888282	PIWIL2	4.52071	1.50563e-05	0.00949467	0.280348	0.0620143	20.4368
1660	rs525457	CPT1A	-4.5205	1.50686e-05	0.00949502	-0.234376	0.0518472	20.435
1661	rs7513064	SRSF10	4.52002	1.50981e-05	0.0095108	0.242869	0.053732	20.4305
1662	rs4239251	MMP28	-4.51967	1.51193e-05	0.00952163	-0.224214	0.0496084	20.4274
1663	rs872548	SCML4	-4.5196	1.51234e-05	0.00952406	-0.430421	0.0952345	20.4268
1664	rs391245	RPP40	4.51916	1.51499e-05	0.00953815	0.240092	0.0531275	20.4228
1665	rs4972884	PID1	-4.51866	1.51804e-05	0.00955388	-0.311433	0.0689215	20.4183
1666	rs35722251	CFTR	-4.51847	1.51919e-05	0.00955946	-0.739581	0.16368	20.4166
1667	rs3789363	STX6	-4.51669	1.53009e-05	0.00961961	-0.488776	0.108216	20.4005
1668	rs55810502	POLK	-4.51627	1.53265e-05	0.00963325	-0.319854	0.0708226	20.3967
1669	rs1647419	LINC01886	-4.51573	1.53595e-05	0.00964956	-0.309964	0.068641	20.3918
1670	rs6436128	ASIC4	-4.51464	1.54271e-05	0.00968833	-0.446805	0.098968	20.3819
1671	rs1369843	FTCDNL1	-4.51411	1.546e-05	0.00970253	-0.350685	0.0776866	20.3771
1672	rs16878396	NRG1	4.5126	1.55534e-05	0.00975051	0.46216	0.102416	20.3636
1673	rs117393962	ELAC2	4.51195	1.5594e-05	0.00977248	0.18778	0.0416183	20.3577
1674	rs73415771	UNC13C	-4.5116	1.56158e-05	0.00978287	-0.691336	0.153235	20.3545
1675	rs6596969	PXDC1	-4.50985	1.57259e-05	0.00984503	-1.20596	0.267406	20.3387
1676	rs12033687	AKT3	-4.50984	1.57265e-05	0.00984535	-0.274757	0.060924	20.3386
1677	rs71597924	TMEM150C	4.50973	1.5733e-05	0.00984913	0.632161	0.140177	20.3377
1678	rs10903783	LINC02662	-4.50814	1.58337e-05	0.00990166	-0.322609	0.0715615	20.3233
1679	rs73225817	PDLIM2	-4.50806	1.58386e-05	0.00990239	-0.342765	0.0760337	20.3226
1680	rs79453591	PRKCD	4.50717	1.58953e-05	0.00993557	0.413059	0.0916448	20.3146
1681	rs11536220	KRR1	-4.50714	1.58968e-05	0.00993633	-0.235799	0.0523168	20.3144
1682	rs41309992	FGFR2	-4.50699	1.59065e-05	0.00994212	-0.197757	0.0438777	20.313
1683	rs75263189	ELMOD2	4.50591	1.59757e-05	0.00997838	0.344931	0.0765508	20.3032
1684	rs17750541	SAMD12	4.50561	1.59945e-05	0.00998899	0.241174	0.0535276	20.3006
1685	rs7524201	IFNLR1	4.50423	1.60832e-05	0.0100384	0.335772	0.0745459	20.2881
1686	rs10129455	LINC02281	-4.50294	1.61665e-05	0.0100856	-0.148077	0.0328846	20.2765
1687	rs9419126	LINC01166	4.50229	1.62085e-05	0.0101091	0.694051	0.154155	20.2706
1688	rs6864512	DHFR	-4.50223	1.62127e-05	0.0101112	-0.358467	0.07962	20.27
1689	rs113465424	PCDHA12	-4.50219	1.62153e-05	0.0101126	-0.360969	0.0801763	20.2697
1690	rs789836	ATP13A3	4.50178	1.62417e-05	0.010113	0.19667	0.0436872	20.266
1691	rs1199091	IPMK	-4.50133	1.62708e-05	0.010128	-0.364352	0.0809432	20.262
1692	rs2598095	SFRP4	-4.50035	1.6335e-05	0.0101613	-0.215317	0.0478444	20.2531
1693	rs7186383	GFER	-4.49922	1.64087e-05	0.0101925	-0.211104	0.0469202	20.243
1694	rs12452567	RAP1GAP2	4.49918	1.64112e-05	0.0101935	0.349232	0.0776211	20.2426
1695	rs8036206	UBAP1L	4.49882	1.64351e-05	0.0102072	0.572678	0.127295	20.2394
1696	rs16989368	MAFB	4.49841	1.64616e-05	0.0102221	0.785077	0.174523	20.2357
1697	rs823082	SLC26A9	-4.49795	1.64922e-05	0.0102385	-0.335684	0.0746304	20.2316
1698	rs16840051	LINC01777	-4.49631	1.66008e-05	0.0102927	-0.281825	0.0626792	20.2168
1699	rs28419261	DAW1	-4.49508	1.66826e-05	0.0103303	-0.492916	0.109657	20.2057
1700	rs7612922	ARPC4	4.49459	1.67153e-05	0.0103483	0.289895	0.0644988	20.2013
1701	rs61869129	SEC23IP	-4.49428	1.67356e-05	0.0103597	-0.192774	0.0428932	20.1986
1702	rs58749161	SUB1	-4.49402	1.67534e-05	0.0103679	-0.262464	0.058403	20.1962
1703	rs72843219	CPSF4L	4.49401	1.67538e-05	0.0103679	0.361555	0.0804526	20.1961
1704	rs1340237	SYT2	4.49325	1.68049e-05	0.0103886	0.308328	0.0686202	20.1893
1705	rs8112651	SCGB2B2	4.49291	1.68275e-05	0.0103996	0.447232	0.0995418	20.1863
1706	rs11615564	CCDC77	4.49171	1.69083e-05	0.0104404	0.219176	0.0487957	20.1755
1707	rs3924308	LRSAM1	-4.49166	1.69116e-05	0.010442	-0.255649	0.0569162	20.175
1708	rs7223	RHBDD2	4.49085	1.69668e-05	0.0104686	0.187163	0.0416766	20.1677
1709	rs2155039	CCDC83	-4.49048	1.69915e-05	0.0104824	-0.221661	0.0493624	20.1644
1710	rs4997045	EVC2	-4.48954	1.70555e-05	0.0105101	-0.794297	0.176922	20.156
1711	rs1962380	SDF2	4.48898	1.70935e-05	0.0105303	0.191571	0.0426759	20.151
1712	rs7588716	CAPN10	4.48875	1.71092e-05	0.0105394	0.193843	0.0431842	20.1489
1713	rs917567	TEKT3	4.48813	1.71516e-05	0.0105577	0.285432	0.063597	20.1433
1714	rs7152301	PLEKHD1	-4.48805	1.71575e-05	0.0105612	-0.24568	0.054741	20.1426
1715	rs61827957	SERPINC1	-4.48772	1.718e-05	0.0105731	-0.489694	0.109119	20.1396
1716	rs35446602	ADGRG7	-4.48715	1.72193e-05	0.0105932	-1.36878	0.305045	20.1345
1717	rs9687206	CRHBP	-4.48598	1.72996e-05	0.0106336	-0.289305	0.0644909	20.124
1718	rs73390481	GLT8D2	-4.48594	1.73026e-05	0.0106336	-0.452825	0.100943	20.1236
1719	rs133054	PMM1	-4.48551	1.73324e-05	0.0106504	-0.153716	0.0342696	20.1198
1720	rs333217	SLC5A7	4.48524	1.73509e-05	0.0106605	0.516521	0.11516	20.1174
1721	rs12911385	STRA6	-4.48462	1.73938e-05	0.0106839	-0.352195	0.078534	20.1118
1722	rs67632157	LINC02166	4.48436	1.74118e-05	0.010693	0.226814	0.0505789	20.1095
1723	rs152455	GGA2	-4.48362	1.74634e-05	0.0107214	-0.309549	0.0690401	20.1028
1724	rs6437134	PKP4	-4.48325	1.7489e-05	0.0107351	-0.244849	0.0546141	20.0995
1725	rs9272226	BTNL2	-4.48259	1.75353e-05	0.0107559	-0.343577	0.076647	20.0936
1726	rs75163023	OPA3	4.48198	1.75778e-05	0.0107706	0.436469	0.097383	20.0882
1727	rs33985460	CNPPD1	-4.48152	1.76098e-05	0.0107788	-0.319051	0.0711926	20.0841
1728	rs36020525	KCNJ15	4.48134	1.76225e-05	0.0107858	0.509923	0.113788	20.0824
1729	rs1570539	TBC1D4	-4.48123	1.76307e-05	0.0107894	-0.418474	0.0933838	20.0814
1730	rs72651221	LINC01289	-4.4812	1.76326e-05	0.0107904	-0.333092	0.0743311	20.0812
1731	rs9327886	LINC02115	-4.48073	1.76657e-05	0.0108092	-0.259288	0.0578673	20.0769
1732	rs7443044	CCDC152	-4.47939	1.77603e-05	0.0108612	-0.271804	0.0606788	20.0649
1733	rs73508454	TNFRSF17	-4.47923	1.77719e-05	0.0108679	-0.829478	0.185183	20.0635
1734	rs6501686	CD300LF	-4.47817	1.78468e-05	0.0109042	-0.4121	0.0920242	20.054
1735	rs1217390	BCL2L15	4.47769	1.7881e-05	0.0109124	0.196017	0.0437763	20.0497
1736	rs1891361	UROS	-4.4775	1.78944e-05	0.0109187	-0.226297	0.0505408	20.048
1737	rs60569281	ITIH5	-4.47738	1.79031e-05	0.0109232	-0.605956	0.135337	20.0469
1738	rs8110220	HSD17B14	4.47709	1.79241e-05	0.0109354	0.274145	0.0612328	20.0443
1739	rs13107947	CLNK	-4.47624	1.7985e-05	0.010963	-0.249044	0.0556369	20.0367
1740	rs62455995	ZNF107	4.4762	1.79877e-05	0.0109641	0.263298	0.0588219	20.0363
1741	rs16907909	LYVE1	4.4755	1.80374e-05	0.0109865	0.482062	0.107711	20.0301
1742	rs2246014	ARG1	-4.4755	1.80379e-05	0.0109865	-0.363938	0.0813178	20.0301
1743	rs57780085	CDC14A	-4.47443	1.81147e-05	0.0110256	-0.687728	0.153702	20.0205
1744	rs117036752	ZNF560	4.47421	1.81307e-05	0.011034	0.39929	0.0892426	20.0186
1745	rs853300	SLA	4.47356	1.8178e-05	0.0110506	0.25307	0.0565702	20.0127
1746	rs12963971	ZNF532	-4.47348	1.81837e-05	0.0110538	-0.261596	0.058477	20.012
1747	rs10988372	NTMT1	4.47338	1.81904e-05	0.011057	0.161289	0.0360552	20.0112
1748	rs2926836	MFAP3	-4.47279	1.82336e-05	0.0110784	-0.251632	0.0562585	20.0058
1749	rs13223079	CPA1	4.47267	1.82423e-05	0.0110826	0.469365	0.104941	20.0048
1750	rs1493879	TNFSF9	4.47263	1.82452e-05	0.0110841	0.254317	0.0568608	20.0044
1751	rs4790984	CACNG1	4.47243	1.826e-05	0.0110911	0.195498	0.0437119	20.0026
1752	rs60257855	ZCWPW1	-4.47203	1.82887e-05	0.0111057	-0.270759	0.0605449	19.9991
1753	rs12972842	EVI5L	-4.47197	1.8293e-05	0.0111081	-0.338434	0.0756789	19.9985
1754	rs509564	MED19	-4.47155	1.8324e-05	0.0111235	-0.190136	0.0425212	19.9947
1755	rs6716635	PLCD4	-4.47081	1.83778e-05	0.0111534	-0.174443	0.0390182	19.9882
1756	rs10401453	MRPL4	4.47059	1.83942e-05	0.0111621	0.185448	0.0414819	19.9861
1757	rs168611	LRRC8B	-4.4703	1.84155e-05	0.0111717	-0.266024	0.0595094	19.9835
1758	rs6495075	CD276	4.46976	1.84545e-05	0.011189	0.220628	0.0493601	19.9788
1759	rs2247744	ZDHHC4	4.46903	1.85083e-05	0.0112171	0.180162	0.0403133	19.9723
1760	rs55969070	PRDX2	-4.46837	1.85575e-05	0.0112428	-0.166363	0.0372312	19.9663
1761	rs10180648	LYPD6B	4.46776	1.86024e-05	0.0112661	0.337033	0.0754368	19.9609
1762	rs35259877	ATOH7	-4.46727	1.86384e-05	0.011282	-0.355887	0.0796654	19.9565
1763	rs62045244	NPIPA8	-4.46714	1.86482e-05	0.0112878	-0.53835	0.120513	19.9554
1764	rs12375806	UAP1L1	-4.46714	1.86483e-05	0.0112878	-0.235776	0.05278	19.9553
1765	rs6583250	PAK2	-4.46689	1.86671e-05	0.0112936	-0.588173	0.131674	19.9531
1766	rs36005462	C8orf58	-4.46649	1.86967e-05	0.0113058	-0.569368	0.127476	19.9495
1767	rs241437	C4B	-4.46635	1.8707e-05	0.0113114	-0.550413	0.123235	19.9483
1768	rs525913	NBPF12	4.46565	1.87593e-05	0.011334	0.356646	0.0798643	19.942
1769	rs62501064	NKX3-1	-4.46543	1.87757e-05	0.0113421	-0.333301	0.0746403	19.9401
1770	rs2328505	PHACTR2	-4.46526	1.87884e-05	0.011348	-0.227137	0.0508676	19.9385
1771	rs77394282	MIS12	4.46454	1.88419e-05	0.0113754	0.328643	0.0736118	19.9321
1772	rs73195642	PARP15	-4.46419	1.88681e-05	0.0113892	-0.515566	0.115489	19.929
1773	rs7590218	GCFC2	-4.46335	1.89314e-05	0.0114194	-0.238162	0.0533594	19.9215
1774	rs114335719	PPP4R3B	-4.46274	1.89777e-05	0.0114401	-0.487746	0.109293	19.916
1775	rs11668737	MFSD12	4.46182	1.90474e-05	0.0114741	0.296811	0.0665225	19.9078
1776	rs3741800	BORCS5	4.46125	1.90905e-05	0.0114867	0.258048	0.0578421	19.9027
1777	rs13043330	CDC25B	4.46114	1.90985e-05	0.0114873	0.320712	0.0718902	19.9018
1778	rs113644109	SPATA32	-4.46005	1.91816e-05	0.0115312	-0.336836	0.075523	19.892
1779	rs60909394	MAPK13	-4.45835	1.93121e-05	0.011592	-0.302964	0.0679544	19.8768
1780	rs1133856	ISG20L2	4.45808	1.93325e-05	0.0116009	0.351146	0.0787661	19.8745
1781	rs62385760	CD83	4.45774	1.93586e-05	0.0116151	0.316823	0.0710725	19.8714
1782	rs952825	ASIC3	-4.45751	1.93764e-05	0.0116228	-0.152305	0.0341683	19.8694
1783	rs72841536	BTN3A2	4.45751	1.93765e-05	0.0116228	0.445314	0.0999019	19.8694
1784	rs10972653	RMRP	4.45709	1.94085e-05	0.0116401	0.26186	0.0587512	19.8657
1785	rs2118784	TNFAIP8L3	-4.45662	1.94451e-05	0.0116578	-0.230871	0.0518042	19.8614
1786	rs11673246	LINC01837	-4.45657	1.94484e-05	0.0116594	-0.353166	0.079246	19.8611
1787	rs78576605	IL17RB	4.45654	1.94513e-05	0.0116609	0.61021	0.136925	19.8607
1788	rs738280	CACNG2	-4.45638	1.94637e-05	0.0116677	-0.333441	0.0748233	19.8593
1789	rs4792006	SCO1	4.4563	1.94697e-05	0.0116701	0.256085	0.0574659	19.8586
1790	rs2516281	UBA2	-4.45538	1.95412e-05	0.0117046	-0.223874	0.0502481	19.8504
1791	rs28948674	UGT1A1	-4.45388	1.96575e-05	0.0117664	-1.0962	0.246122	19.8371
1792	rs11060	LPA	-4.45373	1.96696e-05	0.0117714	-0.247895	0.0556602	19.8357
1793	rs3815814	DNAAF1	-4.45337	1.96977e-05	0.0117858	-0.171699	0.0385548	19.8325
1794	rs56252751	SLTM	-4.45318	1.97124e-05	0.0117921	-0.389224	0.0874037	19.8308
1795	rs57875316	INVS	-4.45291	1.97335e-05	0.0117921	-0.335426	0.0753274	19.8284
1796	rs6948803	CRYGN	4.45283	1.974e-05	0.0117921	0.293812	0.0659832	19.8277
1797	rs2850791	TBCEL	4.45214	1.97937e-05	0.0118138	0.182597	0.0410134	19.8216
1798	rs4608306	AGBL1	-4.45207	1.97999e-05	0.0118173	-0.370765	0.0832793	19.8209
1799	rs762705	RASSF1	-4.45184	1.9818e-05	0.0118269	-0.220253	0.0494746	19.8188
1800	rs4836092	CSNK1G3	4.45118	1.98698e-05	0.0118556	0.271994	0.0611061	19.813
1801	rs10401662	NAPSA	-4.4501	1.99551e-05	0.0118966	-0.315094	0.0708061	19.8034
1802	rs684030	SLC12A8	4.44955	1.99988e-05	0.0119185	0.257519	0.0578753	19.7985
1803	rs1421373	PLA2G7	-4.4489	2.00506e-05	0.011939	-0.269548	0.0605877	19.7927
1804	rs6838225	HELQ	4.44883	2.00562e-05	0.0119418	0.163429	0.0367352	19.792
1805	rs7782024	TMEM184A	4.44875	2.00622e-05	0.0119448	0.308948	0.069446	19.7914
1806	rs233536	CDH16	4.44814	2.0111e-05	0.0119691	0.371242	0.0834602	19.7859
1807	rs2166377	ADAMTS12	4.44678	2.02195e-05	0.0120233	0.221701	0.0498566	19.7739
1808	rs2330639	GSTT2B	4.44602	2.02807e-05	0.0120566	0.447074	0.100556	19.7671
1809	rs1517137	NR3C2	-4.44576	2.03017e-05	0.0120675	-0.259068	0.0582731	19.7648
1810	rs3782925	C1RL	4.44501	2.03624e-05	0.0121	0.197494	0.0444305	19.7581
1811	rs34245505	EIF2AK4	4.4447	2.03872e-05	0.0121137	0.393718	0.0885814	19.7554
1812	rs4787427	GTF3C1	4.44466	2.03907e-05	0.0121153	0.331042	0.0744808	19.755
1813	rs12825966	MRPL42	-4.44357	2.04787e-05	0.0121597	-0.196249	0.0441647	19.7453
1814	rs62127096	ZNF865	-4.44317	2.05113e-05	0.0121694	-0.311372	0.0700788	19.7418
1815	rs7205668	SHCBP1	4.44307	2.05197e-05	0.0121694	0.307736	0.069262	19.7408
1816	rs7262080	LPIN3	-4.44256	2.05608e-05	0.0121895	-0.404512	0.0910537	19.7364
1817	rs2242196	RIDA	-4.44254	2.05629e-05	0.0121904	-0.198411	0.0446616	19.7361
1818	rs2293169	BET1L	4.44099	2.06896e-05	0.0122519	0.170144	0.0383121	19.7224
1819	rs55856704	ITPA	4.44094	2.06935e-05	0.0122537	0.249878	0.0562669	19.7219
1820	rs6436408	SCG2	4.44077	2.07078e-05	0.0122606	0.248733	0.0560113	19.7204
1821	rs569863	UBR5	-4.44071	2.07122e-05	0.0122628	-0.426838	0.0961193	19.7199
1822	rs10788825	HRNR	-4.44066	2.07161e-05	0.0122648	-0.376361	0.0847534	19.7195
1823	rs9616807	ODF3B	-4.44004	2.07675e-05	0.0122916	-0.765955	0.172511	19.7139
1824	rs10091248	PSD3	-4.43991	2.07783e-05	0.0122974	-0.487905	0.109891	19.7128
1825	rs2001572	CCNB1IP1	-4.4397	2.07958e-05	0.0123071	-0.220672	0.0497044	19.7109
1826	rs13220362	RPP21	-4.43969	2.07965e-05	0.0123074	-0.325457	0.0733062	19.7108
1827	rs9895032	INCA1	4.43908	2.08464e-05	0.0123331	0.250442	0.0564176	19.7055
1828	rs10947714	TMEM217	4.43858	2.08883e-05	0.0123512	0.364946	0.0822215	19.701
1829	rs59810282	RNF212	4.43848	2.08963e-05	0.0123556	0.496604	0.111886	19.7001
1830	rs974560	DHX35	4.438	2.09357e-05	0.0123679	0.173285	0.0390456	19.6959
1831	rs11604481	OR56B1	4.43746	2.09806e-05	0.0123899	0.501248	0.112958	19.6911
1832	rs6786055	NCKIPSD	-4.43661	2.1052e-05	0.0124277	-0.145502	0.0327958	19.6835
1833	rs6003752	FAM230I	4.43636	2.10723e-05	0.0124342	0.488319	0.110072	19.6813
1834	rs758747	CLUAP1	-4.43609	2.10953e-05	0.0124472	-0.293804	0.0662303	19.6789
1835	rs28431058	DHRS1	4.43602	2.11006e-05	0.0124502	0.401785	0.0905733	19.6783
1836	rs3735186	LMBR1	-4.43598	2.11043e-05	0.0124521	-0.390333	0.0879924	19.6779
1837	rs11652686	EPX	4.4356	2.11363e-05	0.0124679	0.240776	0.0542827	19.6745
1838	rs62161881	CFAP36	-4.43559	2.11368e-05	0.0124679	-0.279747	0.0630688	19.6745
1839	rs2240666	DOHH	4.43543	2.11501e-05	0.0124747	0.152779	0.034445	19.6731
1840	rs72778129	OLFM1	4.43535	2.11568e-05	0.0124762	0.367824	0.0829299	19.6724
1841	rs12513239	ASB5	-4.43528	2.11631e-05	0.0124762	-0.639543	0.144195	19.6717
1842	rs10894329	ST14	-4.43498	2.11879e-05	0.0124764	-0.252248	0.056877	19.6691
1843	rs28364843	RAB31	-4.43417	2.12559e-05	0.0125058	-0.297566	0.0671073	19.6619
1844	rs17774216	BCO1	4.43293	2.13607e-05	0.0125585	0.263782	0.0595051	19.6509
1845	rs6428494	KYAT3	4.43293	2.13612e-05	0.0125585	0.195905	0.0441931	19.6508
1846	rs6818943	TIGD4	-4.43152	2.14806e-05	0.0126175	-0.186555	0.0420973	19.6384
1847	rs73404911	ZNF394	-4.43089	2.15345e-05	0.0126468	-0.256333	0.0578513	19.6327
1848	rs113690422	MSX2	-4.42987	2.16212e-05	0.0126833	-1.47422	0.332792	19.6238
1849	rs11119427	SYT14	-4.42948	2.16546e-05	0.0126988	-0.263688	0.0595302	19.6203
1850	rs1080581	ETFB	4.42892	2.17028e-05	0.0127219	0.223967	0.0505693	19.6153
1851	rs9657360	MROH6	-4.42843	2.17449e-05	0.0127418	-0.299572	0.0676474	19.611
1852	rs631696	PCDHB12	4.42766	2.18116e-05	0.0127748	0.301661	0.0681312	19.6041
1853	rs2236468	PCNT	-4.42683	2.1883e-05	0.0127967	-0.3652	0.082497	19.5968
1854	rs73575111	TPP2	-4.42678	2.1887e-05	0.0127982	-0.479031	0.108212	19.5964
1855	rs11600575	FAM168A	4.42653	2.19086e-05	0.0128097	0.236797	0.053495	19.5942
1856	rs4400234	PKIB	4.42588	2.19656e-05	0.012834	0.189429	0.0428004	19.5884
1857	rs6680047	PRMT6	-4.4258	2.19721e-05	0.0128369	-0.221275	0.0499967	19.5877
1858	rs12453853	SLC35G6	-4.4257	2.19807e-05	0.0128403	-0.542382	0.122553	19.5868
1859	rs13079493	TFRC	-4.42517	2.20268e-05	0.0128615	-0.215942	0.0487986	19.5822
1860	rs12437785	GOLGA6L9	-4.42509	2.20342e-05	0.0128654	-0.312707	0.0706669	19.5814
1861	rs4683437	PCOLCE2	-4.42479	2.206e-05	0.0128766	-0.261092	0.0590067	19.5788
1862	rs73231543	LINC01182	-4.42036	2.24498e-05	0.0130651	-0.337234	0.076291	19.5396
1863	rs2696034	SORBS2	4.419	2.25711e-05	0.0131276	0.410318	0.0928532	19.5276
1864	rs11709009	LYZL4	4.41895	2.25754e-05	0.0131284	0.347994	0.0787503	19.5271
1865	rs185065	LINC02060	-4.41888	2.25821e-05	0.0131313	-0.193737	0.0438431	19.5265
1866	rs111219217	STYXL1	4.41885	2.25843e-05	0.0131325	0.258398	0.0584762	19.5263
1867	rs6020068	CSE1L	-4.41838	2.26267e-05	0.0131526	-0.219219	0.0496152	19.5221
1868	rs4771962	HS6ST3	4.41811	2.26503e-05	0.0131629	0.267944	0.0606467	19.5197
1869	rs56380562	LAIR2	4.41763	2.26938e-05	0.0131833	0.246897	0.0558891	19.5154
1870	rs721294	LMNB1	-4.41745	2.271e-05	0.0131902	-0.399217	0.0903728	19.5138
1871	rs17050379	LINC02172	-4.41727	2.27262e-05	0.0131967	-0.548821	0.124244	19.5122
1872	rs17802253	PYGL	-4.41675	2.27726e-05	0.0132172	-0.30229	0.0684418	19.5077
1873	rs72809960	SMYD5	4.41662	2.27843e-05	0.0132236	0.231566	0.0524305	19.5065
1874	rs62505307	GTF2E2	4.41537	2.28971e-05	0.0132772	0.261905	0.0593166	19.4955
1875	rs57068879	ARL15	-4.41537	2.28971e-05	0.0132772	-0.377917	0.0855912	19.4955
1876	rs10438965	ELOA2	-4.41536	2.28983e-05	0.0132777	-0.571601	0.129457	19.4954
1877	rs10765789	MAML2	-4.41475	2.29531e-05	0.0132938	-0.22318	0.0505532	19.49
1878	rs10980426	SVEP1	-4.41404	2.30179e-05	0.0133284	-0.450545	0.102071	19.4837
1879	rs12788672	C11orf97	-4.41388	2.30321e-05	0.0133357	-0.28611	0.0648205	19.4824
1880	rs6571906	MIA2	-4.41373	2.30456e-05	0.0133427	-0.18344	0.0415613	19.481
1881	rs455844	WFDC3	-4.41363	2.30551e-05	0.013348	-0.374046	0.0847478	19.4801
1882	rs9266044	AIF1	4.41356	2.30612e-05	0.013351	0.413964	0.0937936	19.4795
1883	rs6013456	LINC01524	-4.41323	2.30919e-05	0.0133662	-0.292384	0.0662516	19.4766
1884	rs10876864	SUOX	-4.41274	2.31365e-05	0.0133902	-0.16147	0.0365918	19.4723
1885	rs42928	OSBP2	-4.41255	2.31539e-05	0.0133986	-0.300719	0.0681508	19.4706
1886	rs72916945	FADS1	4.41241	2.31661e-05	0.0134	0.340963	0.0772735	19.4694
1887	rs11083990	ATF5	4.41182	2.32201e-05	0.0134294	0.202246	0.0458417	19.4642
1888	rs3857437	YTHDC2	-4.41128	2.327e-05	0.0134463	-0.266703	0.0604593	19.4594
1889	rs115644355	LINC01831	-4.41098	2.3298e-05	0.01346	-0.986964	0.223752	19.4567
1890	rs7469	CDH24	4.41029	2.3361e-05	0.0134902	0.640813	0.1453	19.4507
1891	rs1523785	CRIM1	-4.40947	2.34366e-05	0.0135219	-0.312198	0.0708016	19.4435
1892	rs2523659	MRPS18B	4.40901	2.348e-05	0.0135408	0.171514	0.0389008	19.4393
1893	rs113813754	TEP1	4.40877	2.35022e-05	0.0135526	0.494129	0.112079	19.4372
1894	rs72477467	PRB3	-4.40861	2.35165e-05	0.0135576	-0.684164	0.155188	19.4358
1895	rs75108499	CCL17	4.40813	2.35614e-05	0.0135804	0.438351	0.0994416	19.4316
1896	rs7903757	CDH23	4.4071	2.36575e-05	0.0136263	0.289937	0.0657887	19.4225
1897	rs2546225	UBE2W	-4.40697	2.36689e-05	0.013631	-0.140093	0.031789	19.4214
1898	rs9551331	WASF3	4.40677	2.36883e-05	0.0136398	0.189626	0.0430306	19.4196
1899	rs34279993	LINC02056	-4.40621	2.37407e-05	0.0136597	-0.261237	0.0592885	19.4147
1900	rs9919841	CPB2	-4.40509	2.38456e-05	0.0137093	-0.208181	0.0472591	19.4048
1901	rs754799	C19orf25	4.40494	2.38599e-05	0.0137167	0.177297	0.0402495	19.4035
1902	rs7119612	NPAS4	-4.40335	2.40095e-05	0.0137878	-0.595988	0.135349	19.3895
1903	rs489051	UNC93A	-4.40226	2.41134e-05	0.0138284	-0.383133	0.087031	19.3799
1904	rs35937789	FAM83C	-4.40201	2.41367e-05	0.0138392	-0.696836	0.158299	19.3777
1905	rs12583028	TRPC4	4.40129	2.42051e-05	0.0138734	0.287162	0.065245	19.3714
1906	rs4917374	BRD3OS	4.40079	2.42531e-05	0.0138969	0.161199	0.0366296	19.367
1907	rs10852628	DBNDD1	-4.4006	2.42715e-05	0.013905	-0.18774	0.0426624	19.3653
1908	rs7929048	ACCS	-4.40019	2.4311e-05	0.0139243	-0.278544	0.0633029	19.3616
1909	rs11569839	NPPA	-4.40009	2.43207e-05	0.0139285	-0.439605	0.0999083	19.3608
1910	rs3744198	HID1	-4.40009	2.43208e-05	0.0139285	-0.153099	0.0347945	19.3608
1911	rs13121734	DCTD	4.39723	2.45957e-05	0.0140503	0.18101	0.0411645	19.3357
1912	rs2351088	UPK3A	-4.3971	2.46085e-05	0.0140573	-0.295942	0.067304	19.3345
1913	rs4461121	GPR179	4.39657	2.46603e-05	0.0140836	0.357045	0.08121	19.3298
1914	rs735152	COX4I1	-4.39611	2.47045e-05	0.0140996	-0.152921	0.0347855	19.3258
1915	rs2031992	TMEM272	-4.39597	2.4718e-05	0.0141064	-0.230245	0.0523764	19.3246
1916	rs34625218	AHNAK	4.39583	2.47319e-05	0.0141104	0.399393	0.0908572	19.3233
1917	rs6941707	AIG1	-4.3936	2.49507e-05	0.0142111	-0.235323	0.0535604	19.3037
1918	rs9562062	CHAMP1	4.39319	2.49908e-05	0.0142303	0.156971	0.0357305	19.3001
1919	rs150207800	NUP210L	-4.39303	2.50061e-05	0.0142381	-0.453666	0.10327	19.2987
1920	rs6971443	PDIA4	-4.39291	2.50184e-05	0.0142428	-0.223604	0.0509012	19.2976
1921	rs6934008	LRP11	-4.39252	2.50562e-05	0.0142522	-0.176284	0.0401328	19.2943
1922	rs1016752	ABCC5	-4.39214	2.50942e-05	0.0142655	-0.283533	0.0645547	19.2909
1923	rs9315651	CRYL1	-4.39163	2.51441e-05	0.0142876	-0.215889	0.0491591	19.2865
1924	rs7148137	NOVA1	-4.39141	2.51661e-05	0.0142975	-0.341283	0.077716	19.2845
1925	rs11743387	RPS14	-4.39137	2.517e-05	0.0142976	-0.282308	0.0642869	19.2842
1926	rs72758693	COQ8A	-4.39016	2.529e-05	0.0143536	-0.295896	0.0673998	19.2735
1927	rs637571	EFEMP2	-4.38951	2.53555e-05	0.0143763	-0.240073	0.0546926	19.2678
1928	rs10766444	TNNT3	4.38948	2.53584e-05	0.0143778	0.307873	0.0701388	19.2675
1929	rs55649827	LINC00654	4.38938	2.53678e-05	0.0143822	0.327457	0.074602	19.2667
1930	rs351102	PCSK4	-4.38927	2.53791e-05	0.0143871	-0.205098	0.0467272	19.2657
1931	rs11867342	SUPT4H1	-4.38884	2.54217e-05	0.0144087	-0.237125	0.0540289	19.262
1932	rs2345347	OR52E5	-4.38867	2.5439e-05	0.0144177	-0.452671	0.103145	19.2604
1933	rs75499801	LINC01879	-4.38787	2.55192e-05	0.0144478	-0.394087	0.0898127	19.2534
1934	rs1559529	FSIP2	-4.38758	2.5548e-05	0.0144585	-0.301497	0.0687159	19.2509
1935	rs72755811	RAB8B	-4.38714	2.55923e-05	0.0144744	-0.321333	0.0732442	19.247
1936	rs8049415	TSC2	4.38669	2.56386e-05	0.0144861	0.18002	0.0410379	19.243
1937	rs761059	MSRB1	4.38646	2.56613e-05	0.0144968	0.213753	0.0487302	19.241
1938	rs9916116	SLC25A39	4.38608	2.57002e-05	0.0145162	0.290696	0.0662769	19.2377
1939	rs7438890	BLOC1S4	4.38585	2.57227e-05	0.0145261	0.15773	0.0359634	19.2357
1940	rs2745979	CD46	4.38583	2.5725e-05	0.0145261	0.283442	0.0646268	19.2355
1941	rs7258390	ETV2	4.38541	2.57673e-05	0.0145377	0.472929	0.107841	19.2318
1942	rs6563	C9orf163	-4.38505	2.58045e-05	0.0145551	-0.299418	0.0682816	19.2286
1943	rs62086783	RHBDF2	-4.38427	2.58835e-05	0.0145918	-1.53955	0.351153	19.2218
1944	rs10859950	NTN4	-4.38355	2.5957e-05	0.0146257	-0.202694	0.0462396	19.2155
1945	rs12272404	STK33	-4.38305	2.60083e-05	0.0146526	-0.349557	0.079752	19.2111
1946	rs4423076	ADIPOR1	4.38286	2.60271e-05	0.0146623	0.236892	0.0540495	19.2095
1947	rs11962641	KHDRBS2	4.38279	2.60345e-05	0.0146659	0.491797	0.112211	19.2088
1948	rs62513148	VCPIP1	-4.38271	2.60427e-05	0.0146699	-0.508722	0.116075	19.2081
1949	rs77643106	TAX1BP3	-4.38248	2.60662e-05	0.0146823	-0.362645	0.0827489	19.2061
1950	rs7571249	ALS2	4.38244	2.60701e-05	0.0146838	0.236236	0.053905	19.2058
1951	rs61903596	OOSP4B	-4.38198	2.61179e-05	0.0147063	-0.519284	0.118505	19.2017
1952	rs72811065	LIPT1	4.38133	2.6184e-05	0.0147357	0.35533	0.081101	19.1961
1953	rs4711771	CAPN11	-4.38104	2.62141e-05	0.0147504	-0.206191	0.0470643	19.1935
1954	rs57395347	MIR548XHG	-4.38025	2.62956e-05	0.0147787	-0.3782	0.0863422	19.1866
1955	rs67460974	MSLN	-4.37975	2.63477e-05	0.0148048	-0.288135	0.0657881	19.1822
1956	rs11977834	LMOD2	4.37903	2.6422e-05	0.0148364	0.466554	0.106543	19.1759
1957	rs28657402	NAXD	-4.37883	2.64428e-05	0.0148473	-0.273061	0.0623595	19.1742
1958	rs6545846	PEX13	4.37877	2.6449e-05	0.0148499	0.20686	0.0472416	19.1736
1959	rs72941378	INTS4	-4.3787	2.64562e-05	0.0148525	-0.203004	0.0463618	19.173
1960	rs17803227	BCL6B	-4.37869	2.64577e-05	0.0148532	-0.969572	0.22143	19.1729
1961	rs7792478	ZNF117	-4.37847	2.64799e-05	0.0148633	-0.238448	0.0544591	19.171
1962	rs35557548	KRT31	-4.37821	2.65075e-05	0.0148751	-0.520606	0.118908	19.1687
1963	rs12359004	SEC61A2	-4.37788	2.65422e-05	0.0148907	-0.387063	0.0884133	19.1658
1964	rs6490267	PRKAB1	4.37779	2.65516e-05	0.0148952	0.186473	0.0425954	19.165
1965	rs322655	TPGS2	4.37684	2.66509e-05	0.0149448	0.293145	0.0669765	19.1567
1966	rs62039529	NOMO1	4.37682	2.66529e-05	0.0149455	0.293684	0.0670998	19.1565
1967	rs12949138	TEX14	4.37625	2.67121e-05	0.0149762	0.217512	0.0497028	19.1516
1968	rs2822250	LIPI	4.37564	2.67768e-05	0.0150042	0.297195	0.0679204	19.1462
1969	rs8026959	FAH	4.37557	2.67837e-05	0.0150049	0.262671	0.0600314	19.1456
1970	rs1467808	TIE1	-4.37557	2.67838e-05	0.0150049	-0.365456	0.0835219	19.1456
1971	rs9994166	ALPK1	4.37471	2.68743e-05	0.0150359	0.229992	0.0525732	19.1381
1972	rs3828362	WDR5B	-4.37391	2.6959e-05	0.0150777	-0.257579	0.0588899	19.1311
1973	rs7681699	SLC2A9	-4.37388	2.69618e-05	0.0150791	-0.273917	0.0626255	19.1308
1974	rs4970836	PSRC1	4.37376	2.69753e-05	0.0150857	0.214534	0.0490502	19.1297
1975	rs415129	CACNG6	-4.37301	2.70541e-05	0.0151189	-0.243165	0.0556059	19.1232
1976	rs6736289	KLF11	4.3722	2.71404e-05	0.0151606	0.291174	0.0665966	19.1161
1977	rs627594	PCAT5	-4.37208	2.71534e-05	0.0151662	-0.390757	0.0893755	19.1151
1978	rs337852	HOMER1	-4.37177	2.7186e-05	0.0151802	-0.25931	0.0593147	19.1124
1979	rs7289095	CCDC157	4.37158	2.72062e-05	0.0151902	0.16141	0.0369225	19.1108
1980	rs38529	ZNF467	4.37099	2.72697e-05	0.0152208	0.429995	0.0983748	19.1056
1981	rs2385119	ZNF793	4.3695	2.74293e-05	0.0152943	0.142872	0.0326976	19.0926
1982	rs7299943	OGFOD2	-4.36941	2.74391e-05	0.0152983	-0.240732	0.0550948	19.0918
1983	rs4845681	KCNN3	4.36782	2.76115e-05	0.0153825	0.286475	0.0655877	19.0778
1984	rs6857207	TLR10	-4.36714	2.76845e-05	0.0154151	-0.723826	0.165744	19.0719
1985	rs7133243	RAB5B	-4.36663	2.77398e-05	0.0154432	-0.284142	0.0650712	19.0675
1986	rs118118022	ZNF714	4.36646	2.7759e-05	0.0154532	0.707879	0.162117	19.066
1987	rs67570480	JHY	4.36621	2.77858e-05	0.0154606	0.349551	0.0800582	19.0638
1988	rs1744660	ARMC12	-4.36614	2.77936e-05	0.0154639	-0.547549	0.125408	19.0632
1989	rs2595957	LRRN2	4.36493	2.79254e-05	0.0155296	0.241413	0.0553073	19.0527
1990	rs7226019	SMYD4	4.36391	2.8038e-05	0.0155821	0.25938	0.0594376	19.0437
1991	rs35288229	TRPM2	4.36334	2.81002e-05	0.0156134	0.418537	0.0959212	19.0388
1992	rs2239066	FKBP4	-4.36332	2.81027e-05	0.0156146	-0.19108	0.0437923	19.0386
1993	rs55805734	GALC	4.36325	2.81107e-05	0.0156153	0.201684	0.0462232	19.0379
1994	rs3749040	LINC01123	-4.36302	2.81354e-05	0.0156256	-0.489088	0.112098	19.036
1995	rs12289199	NXPE2	4.36291	2.8148e-05	0.0156314	0.454716	0.104223	19.035
1996	rs7238273	NPC1	4.36271	2.81696e-05	0.0156393	0.0948467	0.0217403	19.0333
1997	rs9567134	PDS5B	4.36254	2.81884e-05	0.0156466	0.228009	0.0522652	19.0318
1998	rs6857390	LRP2BP	4.3618	2.82713e-05	0.015682	0.278981	0.0639601	19.0253
1999	rs10948273	ENPP4	-4.36165	2.82879e-05	0.01569	-0.176671	0.0405055	19.024
[truncated: 1,699 more rows]

## Sheet: Inhibitory_Neurons
	SNP	Gene	t-statistic	p-value	FDR	Beta	Std. Error	F-statistic
1	rs12225372	XRRA1	-18.3993	1.68138e-35	7.2612e-29	-1.30103	0.0707105	338.535
2	rs395070	LINC01060	-16.0433	1.09631e-30	1.04438e-24	-1.38923	0.0865923	257.389
3	rs73396800	HLA-DMA	-15.4133	2.38895e-29	1.56317e-23	-1.60336	0.104025	237.568
4	rs4920040	U2AF1	14.2019	1.01803e-26	5.9952e-21	0.929554	0.0654529	201.693
5	rs9438393	PM20D1	-13.7307	1.12035e-25	6.15044e-20	-0.79788	0.0581091	188.533
6	rs62063281	KANSL1	-13.6938	1.3535e-25	7.36794e-20	-1.45665	0.106373	187.519
7	rs61008038	DDX11	13.2696	1.19694e-24	3.35655e-19	0.739183	0.0557049	176.083
8	rs3749309	TMPRSS7	12.8691	9.52104e-24	1.55046e-18	0.957446	0.0743991	165.613
9	rs393329	NPIPB2	12.3547	1.39215e-22	4.21216e-18	0.687585	0.0556538	152.638
10	rs738169	FAM118A	12.3351	1.54205e-22	4.65265e-18	0.728857	0.0590878	152.156
11	rs74175081	TOGARAM2	-12.2072	3.01491e-22	9.05436e-18	-0.916182	0.0750525	149.016
12	rs4910669	OR51E2	-11.8587	1.88317e-21	5.29469e-17	-1.9848	0.167371	140.629
13	rs10060053	FAM153A	-11.8117	2.41293e-21	6.77828e-17	-0.777168	0.0657967	139.515
14	rs4660860	CCDC163	11.4598	1.54641e-20	4.18966e-16	0.917297	0.080045	131.326
15	rs3759453	LINC00551	11.3535	2.7132e-20	7.03032e-16	0.759158	0.0668655	128.902
16	rs2440140	CYB561	11.2034	6.0085e-20	1.53057e-15	0.714366	0.0637635	125.515
17	rs7860297	CENPP	-11.1564	7.70723e-20	1.93664e-15	-0.900423	0.0807092	124.465
18	rs11601737	APIP	-11.0904	1.09354e-19	2.74037e-15	-0.491766	0.0443416	122.997
19	rs9934565	KLHDC4	-10.5868	1.58416e-18	3.74254e-14	-0.481568	0.0454875	112.081
20	rs3849909	ANKRD18B	-10.473	2.90028e-18	6.75573e-14	-0.690314	0.0659136	109.684
21	rs55889548	LDHC	-10.412	4.01151e-18	9.18563e-14	-1.17995	0.113326	108.409
22	rs3009573	ITGB3BP	10.3876	4.56545e-18	1.04286e-13	0.676541	0.0651294	107.903
23	rs67904412	GLIPR1L2	10.362	5.23268e-18	1.19019e-13	0.732002	0.0706431	107.371
24	rs13329076	CCDC32	10.1921	1.29027e-17	2.74761e-13	0.40778	0.0400093	103.88
25	rs11683920	ANKRD36B	10.0002	3.57666e-17	7.45737e-13	0.748004	0.0747986	100.005
26	rs4103004	EFHB	-9.95789	4.47872e-17	9.31984e-13	-0.740979	0.0744113	99.1596
27	rs6580729	CERS5	-9.84122	8.32094e-17	1.72156e-12	-0.702516	0.0713851	96.8496
28	rs1481804	XKR9	-9.80607	1.00276e-16	2.07334e-12	-0.474346	0.0483727	96.159
29	rs17624230	DNAJC15	9.79603	1.05761e-16	2.18188e-12	0.540049	0.0551294	95.9622
30	rs7613073	RPN1	9.74716	1.37073e-16	2.80374e-12	0.55695	0.0571397	95.007
31	rs17046778	CLHC1	9.6503	2.29105e-16	4.61336e-12	0.587314	0.0608597	93.1283
32	rs506416	NSUN2	9.61633	2.74311e-16	5.49632e-12	0.379583	0.0394728	92.4739
33	rs62490633	PRSS55	-9.45986	6.28368e-16	1.20109e-11	-1.13676	0.120167	89.489
34	rs111529654	KIF6	-9.39991	8.63013e-16	1.62091e-11	-0.810994	0.0862768	88.3582
35	rs141321156	CAPN8	-9.37319	9.94023e-16	1.86373e-11	-1.7961	0.191621	87.8567
36	rs77603042	GAS8	-9.31278	1.36813e-15	2.53124e-11	-1.06418	0.114271	86.7278
37	rs61747530	ITPR2	-9.28642	1.57263e-15	2.87836e-11	-0.788834	0.0849449	86.2376
38	rs62526622	DSCC1	9.26589	1.75285e-15	3.16553e-11	0.701014	0.0756554	85.8567
39	rs744446	TDRD5	-9.23009	2.11768e-15	3.79792e-11	-0.69347	0.0751314	85.1946
40	rs1901	C3orf20	9.15224	3.19402e-15	5.57095e-11	0.590258	0.0644934	83.7634
41	rs10740740	BICC1	-9.1447	3.3236e-15	5.76438e-11	-0.6358	0.0695266	83.6255
42	rs1323696	COMMD6	-9.01871	6.45687e-15	1.09437e-10	-0.612864	0.0679547	81.337
43	rs56281704	ANKRD36	-9.01591	6.55276e-15	1.1083e-10	-0.589398	0.0653731	81.2866
44	rs3213605	PCM1	8.8658	1.44322e-14	2.38617e-10	0.624198	0.0704052	78.6024
45	rs760402	TPM2	-8.82862	1.75441e-14	2.88743e-10	-0.434489	0.0492137	77.9445
46	rs2020944	PWP2	8.78291	2.2301e-14	3.62791e-10	0.772227	0.0879239	77.1395
47	rs213238	ZSCAN31	-8.71376	3.20466e-14	5.18987e-10	-0.514882	0.0590884	75.9295
48	rs55794721	RHD	8.70672	3.32509e-14	5.38221e-10	0.637485	0.0732177	75.8069
49	rs62294586	ST6GAL1	8.70257	3.39805e-14	5.48932e-10	0.694599	0.0798154	75.7348
50	rs2696466	LRRC37A2	-8.67978	3.82882e-14	6.13776e-10	-0.695805	0.0801639	75.3386
51	rs2067418	INPP1	-8.64543	4.58307e-14	7.31067e-10	-0.56427	0.065268	74.7435
52	rs12662611	RNF39	-8.4439	1.31279e-13	2.01328e-09	-1.42707	0.169006	71.2995
53	rs12366	LINC01291	-8.4358	1.36938e-13	2.09264e-09	-0.677043	0.0802583	71.1627
54	rs1130592	HLA-C	8.41041	1.56295e-13	2.3711e-09	0.606064	0.0720612	70.735
55	rs8102320	ZNF100	8.36494	1.98016e-13	2.96242e-09	0.411004	0.0491341	69.9723
56	rs3752955	NMRK1	8.30795	2.66278e-13	3.95547e-09	0.563092	0.0677775	69.0221
57	rs75663997	TTC12	-8.25676	3.47312e-13	5.13548e-09	-1.08293	0.131157	68.1742
58	rs61848475	LINC02652	-8.25483	3.50821e-13	5.18618e-09	-0.692142	0.083847	68.1422
59	rs9535526	RNASEH2B	-8.1781	5.22088e-13	7.64473e-09	-0.425628	0.0520448	66.8813
60	rs35802497	ZNF589	-8.14206	6.29112e-13	9.17246e-09	-0.583238	0.0716328	66.2931
61	rs11033688	MMP26	-8.1184	7.10946e-13	1.03052e-08	-1.14573	0.141128	65.9084
62	rs3813769	TRPV2	8.09649	7.96154e-13	1.14736e-08	0.598432	0.0739125	65.5531
63	rs34548796	NLRP2	-8.09284	8.1129e-13	1.16892e-08	-0.874422	0.108049	65.4941
64	rs2696466	LRRC37A	-8.08819	8.30996e-13	1.19678e-08	-0.695682	0.086012	65.4189
65	rs6547758	THNSL2	-8.04778	1.02372e-12	1.46586e-08	-0.652053	0.0810227	64.7667
66	rs2948149	ACADS	-8.0286	1.13007e-12	1.61351e-08	-0.400577	0.0498937	64.4585
67	rs4768587	LINC02406	-8.01147	1.23437e-12	1.75855e-08	-0.583033	0.0727748	64.1837
68	rs7656367	PPM1K-DT	-7.99273	1.35944e-12	1.92994e-08	-0.512538	0.0641255	63.8838
69	rs2469039	NRG4	-7.96982	1.52963e-12	2.13598e-08	-0.785327	0.0985376	63.518
70	rs11638111	RAB27A	-7.91766	2.00009e-12	2.66591e-08	-0.497447	0.0628276	62.6893
71	rs7177664	MIR4713HG	-7.89956	2.19489e-12	2.67194e-08	-0.481152	0.0609088	62.403
72	rs2801943	LINC00839	7.89355	2.26369e-12	2.70652e-08	0.591307	0.0749102	62.3081
73	rs6852858	ZNF732	-7.88092	2.41522e-12	2.83331e-08	-1.07653	0.136599	62.1089
74	rs11078780	DPH1	7.85424	2.76948e-12	3.24009e-08	0.36849	0.0469161	61.689
75	rs11053496	LINC02470	-7.79042	3.84001e-12	4.29104e-08	-1.70872	0.219337	60.6906
76	rs10746563	MRPL41	7.76388	4.39818e-12	4.8257e-08	0.475468	0.0612411	60.2778
77	rs2297129	SPATA7	7.76082	4.46756e-12	4.88528e-08	0.369503	0.0476114	60.2303
78	rs733759	LINC00964	7.74105	4.94233e-12	5.35561e-08	0.513937	0.0663912	59.9238
79	rs28456144	HSD17B13	-7.65696	7.5887e-12	6.71293e-08	-0.577659	0.0754424	58.629
80	rs11673534	KCNN4	7.65336	7.72881e-12	6.83501e-08	0.521545	0.0681458	58.574
81	rs7171312	SLC28A2	-7.64518	8.05751e-12	7.11597e-08	-0.500621	0.0654818	58.4488
82	rs3198697	NPIPA5	-7.59162	1.05798e-11	9.244e-08	-0.699377	0.0921249	57.6327
83	rs13137552	IBSP	-7.56747	1.19598e-11	1.03547e-07	-0.602641	0.0796357	57.2667
84	rs12108681	ATG10	-7.55606	1.2673e-11	1.09532e-07	-0.666519	0.0882099	57.094
85	rs11053496	CLEC2A	-7.51812	1.53605e-11	1.31619e-07	-1.69984	0.226099	56.5221
86	rs4736371	PSCA	-7.51694	1.54519e-11	1.32384e-07	-0.735878	0.0978958	56.5045
87	rs9369363	PRPH2	7.51614	1.55153e-11	1.3291e-07	0.534231	0.0710779	56.4923
88	rs17588305	TRIM69	7.49953	1.68767e-11	1.44381e-07	0.677334	0.0903169	56.2429
89	rs4145510	FRG1-DT	-7.468	1.97944e-11	1.67967e-07	-0.477178	0.0638964	55.771
90	rs7018997	LCN15	7.44616	2.21044e-11	1.8601e-07	0.833403	0.111924	55.4453
91	rs4148876	HLA-DOB	-7.42176	2.50017e-11	2.08575e-07	-1.1961	0.161161	55.0825
92	rs17650129	LINC02150	-7.4073	2.68931e-11	2.23719e-07	-0.712013	0.0961231	54.8682
93	rs810699	POMZP3	7.39418	2.87321e-11	2.38193e-07	0.331393	0.0448181	54.6739
94	rs73494602	OR7D2	-7.37867	3.10682e-11	2.57197e-07	-1.32617	0.179731	54.4448
95	rs11123770	TSGA10	-7.3404	3.76663e-11	3.10193e-07	-0.516954	0.0704259	53.8815
96	rs7099030	GSTO2	7.33748	3.82249e-11	3.14573e-07	0.427965	0.0583259	53.8386
97	rs1493860	MYRFL	7.33308	3.90794e-11	3.20974e-07	0.645118	0.0879737	53.7741
98	rs1665264	C2orf74	-7.32955	3.97798e-11	3.25942e-07	-0.395481	0.0539571	53.7222
99	rs2016036	LHFPL2	-7.3095	4.3994e-11	3.56815e-07	-0.512558	0.0701221	53.4289
100	rs4683436	PCOLCE2	-7.30832	4.42573e-11	3.58861e-07	-0.452955	0.061978	53.4115
101	rs4746792	STOX1	-7.30788	4.43533e-11	3.59595e-07	-0.490884	0.0671719	53.4052
102	rs8097892	MPPE1	7.30423	4.5174e-11	3.65973e-07	0.305749	0.0418591	53.3518
103	rs12694551	LINC01876	7.26865	5.40034e-11	4.35218e-07	0.693417	0.0953984	52.8333
104	rs36053285	LINS1	7.26298	5.55609e-11	4.45719e-07	0.344866	0.0474828	52.7508
105	rs34322	APOLD1	-7.24038	6.22194e-11	4.97041e-07	-0.490199	0.0677034	52.4231
106	rs61854428	LINC00865	-7.21407	7.09755e-11	5.63446e-07	-0.890553	0.123447	52.0428
107	rs3733897	TXNDC15	-7.19962	7.62934e-11	6.00073e-07	-0.484423	0.0672846	51.8345
108	rs4844613	NBPF26	-7.19357	7.86356e-11	6.17821e-07	-0.52946	0.0736019	51.7474
109	rs6747623	GAL3ST2	-7.16101	9.2516e-11	7.192e-07	-0.595435	0.0831497	51.28
110	rs4646868	ALDH8A1	7.15805	9.38889e-11	7.29784e-07	0.3651	0.0510055	51.2377
111	rs74690813	LINC02268	-7.14559	9.9911e-11	7.72976e-07	-1.0768	0.150695	51.0594
112	rs7966231	KLRC1	7.13955	1.02962e-10	7.92042e-07	0.916137	0.128319	50.9732
113	rs3759453	LINC00443	7.1302	1.07874e-10	8.23665e-07	0.6922	0.09708	50.8397
114	rs9264645	HLA-B	-7.06904	1.46228e-10	1.10158e-06	-0.480007	0.0679026	49.9714
115	rs9547083	SOHLH2	-7.04993	1.60785e-10	1.20871e-06	-0.557965	0.0791448	49.7015
116	rs9808287	COLEC11	-7.03596	1.72318e-10	1.29092e-06	-0.91961	0.130701	49.5048
117	rs62054434	ARL17A	-7.03012	1.77385e-10	1.32268e-06	-0.988826	0.140656	49.4226
118	rs670012	PPFIA1	7.01863	1.87778e-10	1.39833e-06	0.221532	0.0315635	49.2612
119	rs953770	SNX8	-7.01096	1.95048e-10	1.44997e-06	-0.509162	0.0726236	49.1536
120	rs1770581	SLC25A24	6.98319	2.23783e-10	1.65295e-06	0.559165	0.080073	48.765
121	rs2284923	RNF8	6.96294	2.47355e-10	1.81754e-06	0.250837	0.0360247	48.4825
122	rs111344110	PILRB	-6.9438	2.71873e-10	1.98195e-06	-0.353892	0.0509653	48.2163
123	rs366131	DNAH5	-6.93484	2.84156e-10	2.06684e-06	-0.348562	0.0502624	48.0921
124	rs4689029	LINC02482	6.91993	3.05846e-10	2.2164e-06	0.480993	0.0695084	47.8854
125	rs459498	MX1	-6.9005	3.36574e-10	2.42174e-06	-0.304899	0.0441851	47.6169
126	rs11667129	SLC7A9	6.86735	3.96215e-10	2.81615e-06	0.462429	0.0673374	47.1604
127	rs2015412	CLUL1	-6.8639	4.02977e-10	2.86051e-06	-0.584451	0.0851484	47.1132
128	rs10948386	OPN5	-6.85933	4.12135e-10	2.91874e-06	-0.449924	0.0655929	47.0504
129	rs11021552	CCDC82	-6.7963	5.61468e-10	3.86517e-06	-0.622066	0.0915301	46.1897
130	rs56260571	MGAM	-6.78401	5.96287e-10	4.08059e-06	-0.558532	0.0823306	46.0228
131	rs2913956	KANK3	-6.78331	5.98334e-10	4.09373e-06	-0.657801	0.0969735	46.0133
132	rs10849576	WNK1	-6.77668	6.18059e-10	4.22244e-06	-0.369672	0.0545506	45.9235
133	rs10852276	LINC02175	-6.76946	6.40289e-10	4.3418e-06	-0.425942	0.0629211	45.8256
134	rs7178124	TTC23	6.70825	8.63257e-10	5.72022e-06	0.420012	0.0626113	45.0007
135	rs1129463	RCVRN	6.68765	9.5437e-10	6.27391e-06	0.544376	0.0814001	44.7247
136	rs6819295	SLC39A8	-6.66898	1.04512e-09	6.76613e-06	-0.669671	0.100416	44.4753
137	rs7759046	CRYBG1	6.65475	1.11994e-09	7.14835e-06	0.383427	0.0576169	44.2858
138	rs71514235	TCEA3	-6.65138	1.13846e-09	7.2473e-06	-0.518862	0.0780083	44.2408
139	rs12141672	PHACTR4	6.64917	1.15075e-09	7.32405e-06	0.540378	0.0812701	44.2114
140	rs58906298	DBF4B	6.64601	1.16854e-09	7.42346e-06	0.417226	0.0627784	44.1694
141	rs17337271	C1QTNF9	-6.64496	1.17453e-09	7.46e-06	-0.990895	0.14912	44.1555
142	rs68100606	RAD51C	6.635	1.23267e-09	7.59899e-06	0.406678	0.0612928	44.0233
143	rs2286988	ZP3	6.63212	1.25001e-09	7.59899e-06	0.405775	0.0611833	43.9851
144	rs2282240	C9orf72	6.61931	1.33016e-09	7.94014e-06	0.492122	0.0743465	43.8153
145	rs9906139	LINC02080	-6.61876	1.3337e-09	7.94154e-06	-0.740442	0.11187	43.808
146	rs34941506	TPPP2	-6.61823	1.33711e-09	7.94867e-06	-1.81776	0.274659	43.801
147	rs339329	FAM162B	6.61017	1.39043e-09	8.24221e-06	0.503935	0.0762364	43.6943
148	rs4780822	KNOP1	-6.60715	1.41089e-09	8.29213e-06	-0.572254	0.0866113	43.6545
149	rs73302946	TBC1D3D	-6.60125	1.45178e-09	8.52317e-06	-1.28825	0.195153	43.5766
150	rs56046222	ZNF266	-6.58739	1.55254e-09	9.07278e-06	-0.358464	0.0544167	43.3937
151	rs76760541	TMCO3	-6.56495	1.7305e-09	9.85185e-06	-0.310552	0.0473046	43.0986
152	rs12150618	MYO15A	-6.56055	1.76771e-09	9.85185e-06	-0.355907	0.0542496	43.0408
153	rs12327638	ZNF208	6.54663	1.89058e-09	9.94166e-06	0.610825	0.0933038	42.8584
154	rs6902901	TRIM31	-6.51634	2.18796e-09	1.13131e-05	-1.82217	0.279632	42.4627
155	rs3979376	RGPD8	-6.51517	2.20035e-09	1.13566e-05	-0.265025	0.0406781	42.4474
156	rs6664332	OR2M3	-6.51038	2.2517e-09	1.15902e-05	-0.650443	0.0999086	42.385
157	rs12341282	SMC2	-6.49718	2.39938e-09	1.22937e-05	-0.344183	0.0529741	42.2134
158	rs12668689	ZNF273	6.49308	2.44723e-09	1.2528e-05	0.520888	0.0802221	42.1601
159	rs2297549	IKBKE	6.47031	2.7303e-09	1.37822e-05	0.492074	0.076051	41.8649
160	rs2844698	VARS2	-6.46638	2.78235e-09	1.39632e-05	-0.305031	0.0471718	41.8141
161	rs10901130	MED27	6.44587	3.07023e-09	1.5174e-05	0.547409	0.0849241	41.5492
162	rs56354362	ANKDD1A	-6.44389	3.09943e-09	1.53137e-05	-0.375996	0.0583492	41.5237
163	rs6519611	CRYBB2	-6.42736	3.35506e-09	1.64076e-05	-0.987252	0.153601	41.3109
164	rs2999545	THEM4	-6.42123	3.45498e-09	1.68494e-05	-0.28127	0.0438031	41.2322
165	rs9974828	LCA5L	6.39816	3.85825e-09	1.84099e-05	0.449659	0.0702794	40.9365
166	rs10736311	BTBD16	-6.39238	3.96633e-09	1.88867e-05	-0.528068	0.0826089	40.8626
167	rs1960340	LINC00648	-6.39109	3.99092e-09	1.89996e-05	-0.730108	0.114238	40.846
168	rs112455178	OTUD3	-6.35288	4.78949e-09	2.24143e-05	-0.622636	0.0980085	40.3591
169	rs17411167	MIR4422HG	-6.34918	4.87467e-09	2.27226e-05	-0.682895	0.107556	40.3121
170	rs56963435	ATP5MC2	-6.34635	4.94093e-09	2.2962e-05	-0.31352	0.0494017	40.2761
171	rs78663810	FPR1	-6.3388	5.12192e-09	2.37436e-05	-1.13854	0.179614	40.1803
172	rs72965847	CYB5A	-6.31718	5.67691e-09	2.59982e-05	-0.355396	0.0562587	39.9068
173	rs2278043	TAF1C	6.27849	6.82234e-09	3.08018e-05	0.284952	0.0453855	39.4194
174	rs6664332	OR2L5	-6.25584	7.59547e-09	3.38093e-05	-0.592017	0.0946343	39.1355
175	rs10858250	QSOX2	-6.25542	7.61064e-09	3.38698e-05	-0.388575	0.0621181	39.1302
176	rs2075268	C12orf60	6.25151	7.7526e-09	3.4433e-05	0.395511	0.0632664	39.0814
177	rs1332018	GSTM3	-6.24804	7.88126e-09	3.49661e-05	-0.30122	0.0482103	39.038
178	rs6760100	PLGLB2	-6.23211	8.4979e-09	3.74913e-05	-0.402325	0.0645567	38.8392
179	rs805287	LY6G5C	6.23199	8.50291e-09	3.75109e-05	0.441986	0.0709222	38.8377
180	rs35845795	MUC20	-6.22666	8.71971e-09	3.84176e-05	-0.522081	0.083846	38.7713
181	rs4705249	SPINK9	-6.21054	9.40959e-09	4.11187e-05	-0.568566	0.0915485	38.5709
182	rs3766243	MKNK1	6.20594	9.61625e-09	4.20019e-05	0.264877	0.0426812	38.5137
183	rs1065583	MEIOB	6.20378	9.71495e-09	4.23445e-05	0.514623	0.0829532	38.4869
184	rs7341995	MFSD13A	6.20094	9.84592e-09	4.2783e-05	0.276809	0.0446398	38.4516
185	rs3778450	HDDC2	6.16905	1.14424e-08	4.88547e-05	0.368041	0.0596593	38.0572
186	rs62003027	GOLGA8N	-6.16632	1.15906e-08	4.94159e-05	-0.517601	0.08394	38.0235
187	rs3749309	C3orf52	6.12802	1.38766e-08	5.68861e-05	0.561611	0.0916465	37.5526
188	rs1844386	HPCAL1	6.12717	1.3932e-08	5.70985e-05	0.370134	0.0604087	37.5422
189	rs36017005	WWOX	6.12292	1.42127e-08	5.81646e-05	0.510885	0.0834381	37.4901
190	rs3168051	TRIM44	6.09091	1.65127e-08	6.5584e-05	0.646963	0.106218	37.0992
191	rs3729838	TNNI3	-6.08905	1.66565e-08	6.60864e-05	-0.597708	0.098161	37.0766
192	rs71490861	CABCOCO1	-6.08826	1.67183e-08	6.6242e-05	-0.70118	0.115169	37.067
193	rs504280	ZNF429	-6.08704	1.68142e-08	6.66098e-05	-0.381685	0.0627046	37.0521
194	rs3009573	EFCAB7	6.0866	1.68486e-08	6.67341e-05	0.428853	0.0704585	37.0467
195	rs4807216	AMH	-6.07782	1.75549e-08	6.93197e-05	-0.703177	0.115695	36.9399
196	rs6664332	OR2L3	-6.07181	1.80555e-08	7.07615e-05	-0.588015	0.0968434	36.8669
197	rs4770059	IFT88	6.07101	1.81233e-08	7.1023e-05	0.503792	0.0829832	36.8571
198	rs73022834	SNX19	-6.07019	1.81925e-08	7.12553e-05	-0.314639	0.0518334	36.8472
199	rs6791987	CCDC66	6.06461	1.86734e-08	7.30283e-05	0.479931	0.0791363	36.7795
200	rs2065959	EFCAB2	6.05249	1.97606e-08	7.67706e-05	0.382443	0.0631877	36.6326
201	rs7313897	CCDC92	-6.05204	1.98024e-08	7.6921e-05	-0.504378	0.0833402	36.6271
202	rs76143776	CCND3	6.04745	2.02303e-08	7.82853e-05	0.338535	0.0559797	36.5717
203	rs12125650	CTSS	6.02505	2.24569e-08	8.62576e-05	0.456617	0.0757863	36.3013
204	rs7598246	DYNC1I2	6.02474	2.24902e-08	8.63803e-05	0.448418	0.0744295	36.2974
205	rs56367304	SMCO4	-6.02422	2.25445e-08	8.65735e-05	-0.381752	0.0633696	36.2912
206	rs1317149	MTCH2	6.022	2.27781e-08	8.73463e-05	0.204474	0.0339545	36.2645
207	rs7220814	ODF4	-6.01097	2.3978e-08	9.17194e-05	-0.83969	0.139693	36.1318
208	rs3817776	HBS1L	-6.00888	2.42132e-08	9.25809e-05	-0.367004	0.0610769	36.1066
209	rs10749291	SFXN4	-5.98941	2.65056e-08	0.000100965	-0.331533	0.0553531	35.8731
210	rs705508	ALG6	-5.98415	2.71615e-08	0.000103251	-0.398091	0.0665242	35.81
211	rs4813929	RSPO4	-5.98276	2.73377e-08	0.000103847	-0.558673	0.0933805	35.7934
212	rs1349771	TRIM5	-5.98119	2.75373e-08	0.00010455	-0.465191	0.0777757	35.7746
213	rs12927572	SLC22A31	-5.9807	2.75999e-08	0.000104776	-1.43923	0.240646	35.7688
214	rs77046488	WASIR2	5.96928	2.91021e-08	0.000109522	0.556084	0.0931577	35.6323
215	rs6967414	CCZ1B	5.96572	2.95856e-08	0.000111238	0.572162	0.0959083	35.5899
216	rs80078717	ZNF534	-5.965	2.96852e-08	0.000111561	-0.513273	0.0860474	35.5812
217	rs6453403	GTF2H2	5.96458	2.97425e-08	0.000111757	0.364702	0.0611445	35.5762
218	rs10042299	SRA1	-5.96337	2.99098e-08	0.000112288	-0.233284	0.0391194	35.5618
219	rs9782	PAH	-5.95097	3.16782e-08	0.000118303	-0.416727	0.0700267	35.4141
220	rs882610	ZNF446	5.94881	3.19971e-08	0.000119342	0.373813	0.0628384	35.3883
221	rs3829606	CCDC40	-5.94767	3.21659e-08	0.000119965	-0.417359	0.0701717	35.3748
222	rs10520157	NEK1	-5.9394	3.3422e-08	0.000123922	-0.620478	0.104468	35.2764
223	rs62059025	QPRT	5.93335	3.43704e-08	0.000126961	0.266706	0.0449503	35.2046
224	rs6664332	OR2L2	-5.92436	3.58276e-08	0.000131929	-0.512305	0.0864742	35.0981
225	rs10902159	SIGIRR	5.91919	3.66938e-08	0.000134331	0.65038	0.109877	35.0369
226	rs72769971	AKR1C2	-5.90262	3.96113e-08	0.000144562	-0.60097	0.101814	34.8409
227	rs11101986	GSTM5	5.89811	4.04431e-08	0.000146822	0.48357	0.0819872	34.7877
228	rs7124022	PSMD13	5.89619	4.0803e-08	0.00014782	0.281364	0.0477196	34.7651
229	rs11778018	PLEC	5.88573	4.28196e-08	0.000154349	0.269195	0.0457369	34.6418
230	rs10486182	COL28A1	-5.88388	4.31859e-08	0.000155479	-0.254295	0.0432189	34.62
231	rs3211663	CKS2	5.87497	4.49945e-08	0.000161649	0.71684	0.122016	34.5152
232	rs12603578	PRPSAP1	5.86485	4.71379e-08	0.000168863	0.459852	0.0784081	34.3965
233	rs739292	WBP2NL	-5.86078	4.80297e-08	0.000171801	-0.302223	0.051567	34.3487
234	rs342313	PDGFC	5.85546	4.92173e-08	0.000175894	0.457563	0.0781429	34.2864
235	rs6485678	PARVA	5.84422	5.18261e-08	0.000183646	0.561887	0.0961442	34.1549
236	rs1583518	SNRPF	5.81837	5.83481e-08	0.000205454	0.269862	0.046381	33.8535
237	rs723078	ANKK1	-5.8139	5.95569e-08	0.000208892	-0.939578	0.161609	33.8014
238	rs72772593	OR1F1	-5.81099	6.0354e-08	0.000210889	-2.78729	0.479659	33.7676
239	rs2292426	CYP4V2	5.80846	6.10581e-08	0.000213073	0.375988	0.0647312	33.7382
240	rs16980258	IGFL4	5.80522	6.19704e-08	0.000215959	0.473784	0.0816135	33.7006
241	rs230353	SCFD1	-5.80331	6.25151e-08	0.000217572	-0.432607	0.0745448	33.6784
242	rs8768	CNKSR1	-5.79596	6.46516e-08	0.000224236	-0.418561	0.072216	33.5932
243	rs3874943	NSF	5.79506	6.49178e-08	0.000225148	0.289872	0.0500206	33.5827
244	rs4817554	IL10RB	5.7879	6.70777e-08	0.000232216	0.31395	0.0542425	33.4998
245	rs12196499	FAM120B	-5.78606	6.76433e-08	0.000234086	-0.480897	0.0831129	33.4785
246	rs136565	RIBC2	5.78559	6.77913e-08	0.000234323	0.46941	0.0811344	33.473
247	rs10746563	PNPLA7	-5.78065	6.93369e-08	0.000239346	-0.371815	0.0643207	33.4159
248	rs10933538	FARP2	-5.78061	6.93491e-08	0.000239376	-0.308269	0.053328	33.4155
249	rs2370772	CCDC7	-5.77347	7.16465e-08	0.000246334	-0.591053	0.102374	33.333
250	rs17551710	COL6A1	-5.761	7.58411e-08	0.000259434	-0.667949	0.115943	33.1891
251	rs11762512	PTPN12	5.75837	7.6757e-08	0.000262083	0.363781	0.0631743	33.1588
252	rs34706258	RRH	5.75601	7.7588e-08	0.000264641	0.440524	0.0765329	33.1316
253	rs825740	ADAL	5.75352	7.84706e-08	0.000267075	0.465255	0.0808644	33.103
254	rs10086341	CA8	5.73843	8.40527e-08	0.00028403	0.457732	0.0797661	32.9296
255	rs6502892	TLCD2	5.73799	8.42214e-08	0.000284555	0.539941	0.0940993	32.9246
256	rs904808	CLEC18A	5.73441	8.56061e-08	0.000288286	0.549744	0.0958676	32.8834
257	rs35558514	ANXA5	5.71557	9.32609e-08	0.000310226	0.30918	0.0540944	32.6677
258	rs12146488	ALG8	-5.7128	9.44423e-08	0.000314043	-0.211335	0.0369933	32.636
259	rs10858173	KCNT1	5.71143	9.50287e-08	0.00031575	0.295316	0.0517061	32.6205
260	rs77807994	TATDN3	5.7024	9.90073e-08	0.000327035	0.359409	0.0630278	32.5173
261	rs2776210	LINC01695	5.69135	1.04093e-07	0.000341626	0.49682	0.0872939	32.3915
262	rs9808287	ALLC	-5.69053	1.04478e-07	0.000342684	-0.774822	0.13616	32.3822
263	rs76686159	TAF1B	5.68531	1.06982e-07	0.000350152	0.654645	0.115147	32.3227
264	rs9318638	LINC01068	5.68052	1.09328e-07	0.000356838	0.434278	0.0764504	32.2683
265	rs1014470	KBTBD12	5.66713	1.16158e-07	0.000377647	0.588525	0.103849	32.1163
266	rs2972554	LINC00665	5.65219	1.24269e-07	0.000398687	0.18592	0.0328934	31.9473
267	rs35083095	SUMF1	-5.65121	1.24819e-07	0.000399864	-0.364902	0.0645705	31.9362
268	rs11552047	FIGNL1	5.64621	1.2767e-07	0.000407747	0.334812	0.0592985	31.8797
269	rs12791473	FSHB	-5.64544	1.28118e-07	0.000408974	-1.52267	0.269717	31.871
270	rs841227	MGRN1	-5.63779	1.32619e-07	0.000422032	-0.200229	0.0355156	31.7846
271	rs2839129	FTCD	5.63756	1.32757e-07	0.000422452	0.522858	0.0927456	31.782
272	rs7252585	LINC00664	5.63695	1.33119e-07	0.000423417	0.443285	0.0786392	31.7752
273	rs4496841	HLA-DQB1	5.61488	1.47041e-07	0.000462768	0.777477	0.138467	31.5269
274	rs6664332	OR2L13	-5.60514	1.53627e-07	0.000481811	-0.499814	0.0891706	31.4176
275	rs10948301	TDRD6	5.60373	1.54603e-07	0.000484659	0.330718	0.0590175	31.4018
276	rs7196425	TMC5	5.60161	1.56084e-07	0.000488971	0.372012	0.0664117	31.3781
277	rs6438630	POLQ	-5.59717	1.59237e-07	0.000497982	-0.325273	0.0581139	31.3283
278	rs6664332	OR2M4	-5.59384	1.61635e-07	0.000504217	-0.536645	0.095935	31.291
279	rs3936616	S100P	-5.58706	1.66635e-07	0.00051869	-1.12125	0.200688	31.2152
280	rs2745025	ACOT8	5.58296	1.69731e-07	0.000527693	0.378809	0.067851	31.1694
281	rs62001229	MTMR10	-5.57907	1.72717e-07	0.000534949	-0.319539	0.0572745	31.126
282	rs35820499	SERINC5	-5.57266	1.7776e-07	0.000549071	-0.389453	0.0698864	31.0545
283	rs827547	FZD6	5.56833	1.8124e-07	0.000558356	0.348478	0.0625821	31.0063
284	rs9561568	DCT	-5.56128	1.87058e-07	0.00057415	-0.402493	0.0723742	30.9278
285	rs5759600	ZNF280A	5.54782	1.9868e-07	0.000606946	0.332902	0.0600059	30.7783
286	rs4886495	SCAPER	-5.53483	2.10561e-07	0.000639801	-0.313172	0.0565821	30.6344
287	rs12435309	METTL3	5.52883	2.16282e-07	0.000655555	0.195511	0.0353621	30.568
288	rs17602686	GLDN	-5.52402	2.20976e-07	0.000669186	-0.446607	0.0808482	30.5148
289	rs7657060	LINC02475	-5.5237	2.21298e-07	0.000670045	-0.530666	0.0960707	30.5112
290	rs13022357	WDSUB1	5.51907	2.25911e-07	0.000683175	0.65525	0.118725	30.4602
291	rs4149581	TNFRSF1A	-5.51833	2.26663e-07	0.000685129	-0.438093	0.0793887	30.452
292	rs11242227	CAMLG	-5.51225	2.32894e-07	0.000700758	-0.38898	0.0705665	30.3849
293	rs72828156	KRT26	-5.50648	2.38966e-07	0.000716299	-1.48844	0.270307	30.3213
294	rs13434892	RWDD4	5.50466	2.40906e-07	0.000721482	0.215001	0.039058	30.3013
295	rs73233211	LINC01182	-5.5044	2.41194e-07	0.000722178	-0.398757	0.0724434	30.2984
296	rs662530	ARHGAP42	-5.49979	2.46197e-07	0.000735763	-0.385238	0.070046	30.2477
297	rs4763232	LINC01252	-5.49458	2.5197e-07	0.000751004	-0.324021	0.058971	30.1905
298	rs12242204	WDR11	5.48371	2.64464e-07	0.000785893	0.235295	0.042908	30.0711
299	rs34485039	LINC01733	-5.48052	2.68242e-07	0.00079566	-0.642069	0.117155	30.0361
300	rs11656959	CHAD	-5.47769	2.71641e-07	0.0008046	-0.712088	0.129998	30.0051
301	rs61981878	L2HGDH	-5.47639	2.73218e-07	0.000808975	-0.384203	0.0701563	29.9908
302	rs77690004	TMSB10	-5.47256	2.779e-07	0.000822275	-0.391968	0.0716242	29.9489
303	rs2270323	LINC02347	-5.46965	2.81517e-07	0.00082987	-0.307135	0.0561526	29.9171
304	rs6911024	MICA	-5.46941	2.81814e-07	0.000830668	-0.711492	0.130086	29.9145
305	rs112747614	INO80D	-5.4668	2.85109e-07	0.000839181	-0.544362	0.099576	29.8859
306	rs4859905	FRAS1	-5.45783	2.96684e-07	0.000870105	-0.495146	0.0907221	29.7879
307	rs12039309	DRAM2	-5.45565	2.99575e-07	0.000878026	-0.200953	0.0368339	29.7641
308	rs33915308	MRPL19	-5.45052	3.06462e-07	0.000895698	-0.330464	0.0606298	29.7082
309	rs743987	CIAO3	-5.45046	3.0655e-07	0.000895915	-0.338587	0.0621208	29.7075
310	rs56316550	ADAM18	-5.44781	3.10166e-07	0.00090522	-0.450103	0.0826208	29.6786
311	rs4401719	METTL27	5.42917	3.36857e-07	0.000972686	0.479577	0.0883334	29.4759
312	rs1155942	CCDC77	-5.42583	3.41871e-07	0.00098637	-0.324395	0.0597871	29.4397
313	rs17394442	LINC01441	-5.41114	3.64809e-07	0.00104211	-1.51104	0.279247	29.2804
314	rs3007030	POLE2	5.41011	3.66469e-07	0.00104671	0.392196	0.0724931	29.2693
315	rs7860297	OGN	-5.40469	3.75345e-07	0.00107055	-0.546089	0.10104	29.2107
316	rs1251079	ACADM	-5.38768	4.04596e-07	0.00114516	-0.347949	0.0645823	29.0271
317	rs11973739	ACTL6B	-5.37744	4.23254e-07	0.00118523	-0.352584	0.0655672	28.9169
318	rs4711370	RPS18	-5.37555	4.26796e-07	0.00119391	-0.380292	0.0707448	28.8966
319	rs55794721	RSRP1	5.37352	4.30627e-07	0.00120343	0.442411	0.0823316	28.8747
320	rs17074767	LINC00398	-5.37288	4.31846e-07	0.00120642	-1.17252	0.218229	28.8678
321	rs2127045	ZNF736	-5.36617	4.44782e-07	0.00124015	-0.344967	0.0642855	28.7958
322	rs480301	RFTN1	5.35475	4.6768e-07	0.00129619	0.252468	0.0471485	28.6733
323	rs7901788	SHTN1	5.35299	4.71302e-07	0.00130515	0.33998	0.0635122	28.6545
324	rs11204735	HORMAD1	5.35119	4.75038e-07	0.00131456	0.454527	0.0849394	28.6353
325	rs10948004	MDFI	5.34844	4.80821e-07	0.00132823	0.477987	0.0893695	28.6058
326	rs4372816	ZNF257	5.33269	5.15218e-07	0.00140741	0.51665	0.0968836	28.4375
327	rs34664633	WDR97	-5.32838	5.25032e-07	0.00143186	-0.805602	0.151191	28.3916
328	rs929890	LINC02131	-5.32724	5.27656e-07	0.00143696	-1.45541	0.273202	28.3795
329	rs77942583	PRKCZ	5.31317	5.61196e-07	0.00151879	1.01127	0.190333	28.2297
330	rs73254218	KLRC2	-5.31118	5.66096e-07	0.00152898	-1.35505	0.255133	28.2086
331	rs61742833	PTDSS2	5.30585	5.79447e-07	0.00156289	0.350005	0.065966	28.152
332	rs55927878	IVD	-5.30568	5.79877e-07	0.00156399	-0.231149	0.0435664	28.1502
333	rs4878798	TOMM5	5.2978	6.0018e-07	0.00161578	0.513032	0.0968387	28.0667
334	rs75897408	ZDHHC11	-5.29446	6.09017e-07	0.0016374	-1.31424	0.248229	28.0313
335	rs15911	SPATA1	5.29365	6.11157e-07	0.00164261	0.471243	0.0890205	28.0227
336	rs7278698	DOP1B	-5.29094	6.18441e-07	0.00165936	-0.329972	0.0623655	27.994
337	rs61925150	ADAMTS20	-5.28622	6.31295e-07	0.00169014	-0.44257	0.0837214	27.9442
338	rs7575005	LANCL1	-5.27802	6.54301e-07	0.00174158	-0.287312	0.0544357	27.8575
339	rs4712998	BTN3A1	5.27592	6.603e-07	0.00175712	0.320784	0.0608015	27.8354
340	rs13163	SLC52A3	-5.27212	6.71315e-07	0.00178533	-1.4892	0.282467	27.7953
341	rs4437128	METTL6	5.26393	6.95701e-07	0.00184307	0.68138	0.129443	27.709
342	rs1351729	DLG2	-5.25708	7.16741e-07	0.00189069	-0.441408	0.0839644	27.6369
343	rs17305503	SPATC1L	5.25679	7.1767e-07	0.00189291	0.653596	0.124334	27.6338
344	rs76216796	AKR1C1	5.25157	7.34121e-07	0.00193198	0.408655	0.0778157	27.579
345	rs76707053	OR2W3	-5.24887	7.42791e-07	0.00195154	-1.30141	0.247941	27.5507
346	rs9668831	CHPT1	-5.24711	7.48503e-07	0.00196535	-0.38248	0.0728934	27.5322
347	rs574344	GSTM2	-5.24436	7.57487e-07	0.00198725	-0.502925	0.0958982	27.5034
348	rs2001572	CCNB1IP1	-5.24389	7.59051e-07	0.00199103	-0.221826	0.0423019	27.4984
349	rs2944346	DUSP19	-5.24051	7.70284e-07	0.0020196	-0.333639	0.0636654	27.4629
350	rs4684778	ATG7	-5.23929	7.74379e-07	0.00203001	-0.363233	0.0693287	27.4501
351	rs4132676	PELP1	5.23918	7.74747e-07	0.00203089	0.224774	0.0429025	27.449
352	rs10999172	PPA1	-5.23869	7.76368e-07	0.0020346	-0.232086	0.0443023	27.4439
353	rs260994	SHISAL2B	5.237	7.82088e-07	0.00204806	0.594175	0.113457	27.4262
354	rs3911239	ITGAV	5.23597	7.85621e-07	0.0020544	0.326469	0.0623513	27.4153
355	rs2516839	F11R	5.22912	8.09304e-07	0.00210546	0.418263	0.0799872	27.3437
356	rs7562837	POLR1A	5.22851	8.11437e-07	0.0021105	0.840167	0.160689	27.3373
357	rs7300912	SMUG1	-5.22825	8.12363e-07	0.00211263	-0.270905	0.0518156	27.3346
358	rs2246403	USP17L7	5.22444	8.25899e-07	0.00214357	0.728665	0.139472	27.2948
359	rs1864507	GFM1	5.2215	8.36498e-07	0.00216395	0.158159	0.0302899	27.264
360	rs2967457	ZNF566	-5.21929	8.44552e-07	0.00218095	-0.410521	0.0786547	27.2409
361	rs3024791	MRPL35	5.21813	8.48793e-07	0.00219094	0.264737	0.0507341	27.2289
362	rs59701161	ZKSCAN3	5.21564	8.57981e-07	0.00221378	0.514695	0.0986828	27.2029
363	rs1017091	PCDHB2	-5.2134	8.66362e-07	0.002233	-0.614219	0.117815	27.1795
364	rs7589901	PAX8	5.21257	8.69462e-07	0.00223832	0.543199	0.104209	27.1709
365	rs520218	NAPG	5.20924	8.82122e-07	0.00226569	0.265511	0.0509693	27.1361
366	rs9367704	BEND6	-5.20627	8.93501e-07	0.00229146	-0.553345	0.106284	27.1053
367	rs2588152	PDGFRL	5.20002	9.18005e-07	0.00234382	0.625043	0.1202	27.0402
368	rs16898823	PSORS1C1	-5.19429	9.4102e-07	0.00239296	-0.647785	0.124711	26.9807
369	rs5751296	RRP7A	-5.18956	9.6044e-07	0.00243727	-0.402193	0.0775004	26.9316
370	rs11881475	ARRDC5	-5.18899	9.628e-07	0.00244269	-0.924208	0.178109	26.9257
371	rs59089170	HLCS	-5.18822	9.66038e-07	0.00245042	-0.395973	0.0763217	26.9176
372	rs6729495	FEZ2	5.18183	9.93059e-07	0.00250836	0.298933	0.0576887	26.8513
373	rs756850	KATNAL1	5.1816	9.94035e-07	0.00251072	0.244662	0.0472175	26.849
374	rs4924774	PRPSAP2	-5.1793	1.00394e-06	0.00253467	-0.291515	0.0562847	26.8252
375	rs77399357	FOXN2	-5.17355	1.02917e-06	0.00259329	-0.283864	0.0548684	26.7656
376	rs62650897	TPGS2	-5.17133	1.03907e-06	0.00260819	-0.604743	0.116942	26.7426
377	rs4667850	GALNT3	-5.16976	1.04612e-06	0.00262538	-0.612402	0.118458	26.7264
378	rs10880275	ZCRB1	5.16466	1.06936e-06	0.00267635	0.231511	0.0448259	26.6737
379	rs12907770	MYO5A	-5.16187	1.08228e-06	0.00270512	-0.470541	0.0911571	26.6449
380	rs6081964	C20orf96	-5.1603	1.08961e-06	0.00272292	-0.249109	0.0482741	26.6287
381	rs2084756	CENPJ	5.15577	1.11109e-06	0.00276891	0.369037	0.0715775	26.582
382	rs9568313	EBPL	5.1518	1.13024e-06	0.002808	0.300253	0.0582812	26.541
383	rs10150682	TEDC1	5.15174	1.13052e-06	0.00280859	0.457504	0.0888058	26.5404
384	rs9425755	SLC9C2	-5.14782	1.14976e-06	0.00285167	-0.371982	0.0722602	26.5
385	rs11026000	ANO5	-5.14487	1.16441e-06	0.00288194	-0.605045	0.117602	26.4697
386	rs6017595	WFDC10B	5.14396	1.16896e-06	0.00289086	0.427909	0.0831867	26.4604
387	rs6924345	KIF25	-5.14142	1.18183e-06	0.00292004	-0.506264	0.0984678	26.4342
388	rs11128574	TAMM41	-5.13308	1.22491e-06	0.00301637	-0.269484	0.0524995	26.3485
389	rs4973999	ENTPD3	5.12475	1.26952e-06	0.00311083	0.338262	0.0660055	26.263
390	rs3772431	ROPN1B	5.12098	1.2902e-06	0.00315544	0.571426	0.111585	26.2244
391	rs2844753	OR11A1	-5.11892	1.30162e-06	0.00318048	-0.591212	0.115495	26.2034
392	rs4887062	CHRNA5	5.11099	1.34661e-06	0.00328038	0.334665	0.0654794	26.1222
393	rs10862704	CSRP2	-5.10536	1.37948e-06	0.00335464	-0.70729	0.138539	26.0647
394	rs875125	ADARB1	-5.1051	1.38104e-06	0.00335819	-0.537138	0.105216	26.062
395	rs2161501	LINC02101	5.10473	1.38321e-06	0.00336271	0.863555	0.169168	26.0583
396	rs1046747	AIFM2	5.09953	1.41435e-06	0.00342813	0.23766	0.0466044	26.0052
397	rs4933461	PAPSS2	5.09894	1.41788e-06	0.00343577	0.338019	0.066292	25.9992
398	rs12470864	IL18R1	5.09876	1.41897e-06	0.00343751	0.485205	0.0951613	25.9974
399	rs4875053	FAM83H	-5.09831	1.42172e-06	0.00344393	-0.388874	0.076275	25.9928
400	rs4946770	QRSL1	5.09122	1.46547e-06	0.00353682	0.242972	0.0477237	25.9205
401	rs948003	ZNF202	-5.09053	1.46981e-06	0.00354551	-0.329335	0.0646955	25.9135
402	rs35155300	SCRN3	5.09053	1.46982e-06	0.00354551	0.225859	0.0443685	25.9135
403	rs17882023	TGFB1I1	-5.09005	1.47284e-06	0.00355223	-1.0886	0.213868	25.9086
404	rs67850681	SLC35F5	5.0883	1.48389e-06	0.00357819	0.309198	0.0607664	25.8908
405	rs9379873	BTN3A2	5.08564	1.50085e-06	0.00360021	0.524503	0.103134	25.8637
406	rs12401551	SRGAP2C	-5.08266	1.52005e-06	0.00364181	-0.413194	0.0812948	25.8335
407	rs5996633	GSTT2B	5.08008	1.53688e-06	0.0036737	0.46717	0.091961	25.8073
408	rs3847318	ECM2	-5.07851	1.54725e-06	0.00369795	-0.325023	0.0639996	25.7912
409	rs442130	LINC02508	-5.07821	1.54924e-06	0.00370217	-0.574935	0.113216	25.7882
410	rs6768102	CRELD1	-5.07709	1.55661e-06	0.00371579	-0.331905	0.0653731	25.7769
411	rs113002832	ITM2C	5.07656	1.56019e-06	0.00372174	0.481883	0.0949232	25.7714
412	rs2398825	NINJ1	-5.07487	1.57147e-06	0.00374602	-0.306691	0.0604333	25.7543
413	rs111232252	ZNF846	5.07408	1.57678e-06	0.00375771	0.320681	0.0631998	25.7463
414	rs3802805	EXT2	-5.07401	1.57721e-06	0.00375859	-0.399174	0.0786703	25.7456
415	rs4252108	SOD2	-5.07128	1.5957e-06	0.00379569	-0.250907	0.0494761	25.7179
416	rs9333070	ITGA8	-5.0572	1.69436e-06	0.00401342	-0.337291	0.0666953	25.5753
417	rs6134143	RAD21L1	5.05646	1.69971e-06	0.00402373	0.468921	0.092737	25.5678
418	rs34140409	TCF19	-5.04937	1.75181e-06	0.00413453	-0.670586	0.132806	25.4961
419	rs1470371	RPS27L	5.04877	1.75624e-06	0.00414408	0.353038	0.0699254	25.4901
420	rs669694	IRF6	5.04542	1.7815e-06	0.0041965	0.538128	0.106657	25.4562
421	rs674622	SHMT1	-5.0427	1.8022e-06	0.00423663	-0.225535	0.044725	25.4288
422	rs4652969	INPP5B	-5.0385	1.83468e-06	0.00429802	-0.202532	0.040197	25.3864
423	rs114586219	SAXO2	-5.03694	1.84689e-06	0.00432271	-0.481942	0.0956815	25.3707
424	rs62090048	SERPINF2	5.03691	1.84712e-06	0.00432309	0.408758	0.0811527	25.3704
425	rs8130077	LINC01674	5.03672	1.84855e-06	0.00432628	1.01553	0.201625	25.3686
426	rs6565590	CYBC1	-5.03375	1.87203e-06	0.00437411	-0.734608	0.145936	25.3387
427	rs62120395	IQCN	-5.03344	1.87455e-06	0.00437887	-0.338145	0.0671798	25.3355
428	rs2282302	FLG2	-5.03222	1.88424e-06	0.00438666	-0.489701	0.0973132	25.3233
429	rs3799545	SERINC1	5.03211	1.88511e-06	0.00438821	0.233466	0.0463953	25.3222
430	rs157550	PTOV1	-5.03169	1.88846e-06	0.00439422	-0.413022	0.0820841	25.318
431	rs10987574	GARNL3	-5.0297	1.90453e-06	0.00442834	-0.352403	0.0700645	25.2979
432	rs9932421	CX3CL1	5.02885	1.91138e-06	0.00444363	0.275652	0.0548141	25.2894
433	rs12702401	PKD1L1	5.02877	1.91209e-06	0.00444511	0.411478	0.0818249	25.2885
434	rs79038462	TUBA4B	-5.02788	1.91926e-06	0.00445763	-0.916535	0.18229	25.2796
435	rs76191736	FGFR4	5.02642	1.93121e-06	0.00448201	0.865878	0.172265	25.2649
436	rs6017883	EPPIN	-5.02545	1.93919e-06	0.00449955	-1.04832	0.208602	25.2551
437	rs3829698	SRXN1	5.01913	1.9919e-06	0.00460323	0.290453	0.0578692	25.1916
438	rs1835372	LINC00886	5.01842	1.99788e-06	0.00460883	0.295973	0.0589774	25.1845
439	rs76606790	ADIPOR1	5.01687	2.01105e-06	0.00463328	0.435462	0.0867996	25.169
440	rs11893543	MTERF4	5.01567	2.02131e-06	0.0046504	0.354447	0.070668	25.1569
441	rs6128541	RAB22A	-5.0133	2.04169e-06	0.00466871	-0.202696	0.0404317	25.1332
442	rs4693416	ENOPH1	5.0132	2.04259e-06	0.0046694	0.341144	0.0680493	25.1321
443	rs13015410	ARPC2	-5.00957	2.07424e-06	0.00473507	-0.402042	0.0802547	25.0958
444	rs11036618	CDHR5	-5.0092	2.07745e-06	0.00474206	-0.724513	0.144636	25.0921
445	rs7282780	TMEM50B	5.00832	2.0852e-06	0.00475928	0.182438	0.0364269	25.0833
446	rs1489480	CCDC141	5.00228	2.13927e-06	0.00485643	0.346561	0.0692806	25.0228
447	rs117408018	PRKAB1	5.00176	2.14391e-06	0.00486445	0.25314	0.0506102	25.0176
448	rs4783744	CMTM2	5.00115	2.14946e-06	0.00487671	0.405274	0.0810361	25.0115
449	rs13067306	DHFR2	-4.99611	2.19582e-06	0.00497317	-0.418982	0.0838616	24.9611
450	rs10908355	DNALI1	4.99598	2.19703e-06	0.00497522	0.348547	0.0697655	24.9598
451	rs2481703	L1TD1	-4.99502	2.206e-06	0.00498942	-0.364948	0.0730624	24.9502
452	rs12446093	COX4I1	-4.98781	2.27422e-06	0.00507497	-0.257564	0.0516387	24.8782
453	rs6960432	ZSCAN21	4.98757	2.27653e-06	0.00507916	0.247869	0.0496973	24.8758
454	rs10512767	COL6A5	4.98711	2.28098e-06	0.00508707	0.681788	0.13671	24.8712
455	rs5757312	NPTXR	4.98472	2.30406e-06	0.0051283	0.225624	0.0452631	24.8475
456	rs73183643	SPDYE2B	4.9847	2.30432e-06	0.0051283	0.454875	0.0912544	24.8472
457	rs11654947	STARD3	-4.98123	2.33827e-06	0.00519499	-0.35705	0.0716791	24.8127
458	rs17010697	ARHGAP24	-4.9783	2.36738e-06	0.00524383	-0.325956	0.0654753	24.7835
459	rs75003870	C20orf85	-4.97239	2.42721e-06	0.00534659	-0.965014	0.194075	24.7246
460	rs56311539	TNNT3	-4.97137	2.43765e-06	0.00536538	-1.25879	0.253208	24.7145
461	rs3760554	SPIRE1	4.97086	2.44285e-06	0.005375	0.31935	0.0642443	24.7095
462	rs4278237	ZDHHC21	4.96703	2.4826e-06	0.0054508	0.240752	0.0484701	24.6714
463	rs1178708	TATDN2	4.96597	2.49379e-06	0.00547426	0.209926	0.042273	24.6608
464	rs274796	CAPS	-4.96409	2.51362e-06	0.00551218	-0.545189	0.109827	24.6422
465	rs4807546	SIRT6	-4.96065	2.55031e-06	0.00557603	-0.465467	0.093832	24.608
466	rs651816	UBR5	4.9573	2.5865e-06	0.00564782	0.263763	0.0532069	24.5748
467	rs3785864	APPBP2	-4.95728	2.58678e-06	0.00564807	-0.31901	0.064352	24.5746
468	rs77161679	HLA-A	4.94983	2.66913e-06	0.00581109	0.305333	0.0616856	24.5008
469	rs11075248	PDXDC1	-4.94976	2.6699e-06	0.00581257	-0.331148	0.0669017	24.5001
470	rs1408668	COL24A1	-4.94742	2.69627e-06	0.00586053	-0.355437	0.0718429	24.477
471	rs2712553	LINC02405	4.94699	2.70121e-06	0.00587029	0.441377	0.0892214	24.4727
472	rs4939573	SKOR2	4.94594	2.71309e-06	0.00588675	0.493888	0.0998572	24.4624
473	rs11073610	AGBL1	4.94585	2.71414e-06	0.00588832	0.338011	0.0683424	24.4615
474	rs62461517	ZNF117	4.94509	2.72289e-06	0.00590571	0.6139	0.124143	24.4539
475	rs2275244	LONP1	4.94278	2.74941e-06	0.00595266	0.384295	0.0777487	24.4311
476	rs11000468	MICU1	-4.94071	2.77346e-06	0.00600353	-0.387249	0.0783793	24.4106
477	rs41393951	SLC25A34	4.9403	2.77824e-06	0.00601369	0.407973	0.0825806	24.4066
478	rs6712045	DTNB	4.93853	2.79901e-06	0.00605358	0.348057	0.0704779	24.3891
479	rs1022878	MKX	-4.93763	2.80957e-06	0.00607257	-0.296319	0.0600123	24.3802
480	rs11643948	MAP1LC3B	4.93274	2.86786e-06	0.00615826	0.270809	0.0549003	24.3319
481	rs2604526	DCUN1D5	-4.9321	2.87564e-06	0.00617193	-0.201104	0.0407745	24.3256
482	rs7257354	LINC01535	-4.93206	2.87604e-06	0.00617258	-0.243589	0.0493889	24.3252
483	rs77861945	WDR19	4.93089	2.89018e-06	0.00619164	0.689822	0.139898	24.3137
484	rs448705	MTUS1	-4.92764	2.9299e-06	0.00626678	-0.604045	0.122583	24.2817
485	rs12626937	PLAC4	-4.92638	2.94548e-06	0.0062947	-1.17397	0.238303	24.2692
486	rs10414516	LINGO3	4.92604	2.94964e-06	0.00630256	0.411296	0.0834942	24.2659
487	rs149776911	ZNF300	-4.92561	2.95494e-06	0.00631181	-0.554672	0.11261	24.2617
488	rs528033	FCN1	4.92043	3.01981e-06	0.00643276	0.694744	0.141196	24.2107
489	rs3790320	SEC23B	-4.91989	3.02673e-06	0.00644644	-0.237141	0.0482004	24.2053
490	rs11056593	WBP11	4.91384	3.10449e-06	0.00657422	0.181825	0.0370026	24.1458
491	rs36087603	PDPK1	-4.91178	3.13134e-06	0.00662008	-0.166813	0.0339619	24.1256
492	rs12946564	HIC1	-4.9117	3.13239e-06	0.00662008	-0.679035	0.138248	24.1248
493	rs299078	CCDC125	-4.91038	3.14969e-06	0.00665146	-0.352598	0.0718066	24.1119
494	rs11901266	LCLAT1	-4.90883	3.17026e-06	0.006684	-0.626486	0.127624	24.0966
495	rs17350527	WDR38	-4.90826	3.17783e-06	0.00669822	-0.946098	0.192756	24.091
496	rs45488502	SLC25A47	-4.90796	3.18187e-06	0.00670629	-0.420045	0.0855844	24.088
497	rs1402232	PEX5L	-4.907	3.1946e-06	0.00672723	-0.445319	0.0907518	24.0787
498	rs116939356	PTGIS	-4.90627	3.20435e-06	0.00674556	-0.513307	0.104623	24.0715
499	rs35195999	CCL25	-4.90553	3.21434e-06	0.00676565	-0.849845	0.173242	24.0642
500	rs34638406	FBXO27	4.90515	3.21951e-06	0.00677572	0.379676	0.0774035	24.0605
501	rs2049956	RPS6KA2	-4.90482	3.2239e-06	0.00678451	-0.447317	0.0911995	24.0573
502	rs2390823	KLHL7	-4.90324	3.24533e-06	0.00682673	-0.355051	0.0724115	24.0417
503	rs194507	STEAP2	-4.89985	3.2917e-06	0.00691932	-0.157987	0.0322432	24.0085
504	rs62112772	GPI	-4.89852	3.30994e-06	0.00695248	-0.484346	0.098876	23.9955
505	rs350221	TNFRSF17	4.89641	3.33933e-06	0.00700886	0.75286	0.153758	23.9748
506	rs35866205	TMEM150C	4.89618	3.34249e-06	0.00701426	0.221077	0.045153	23.9726
507	rs2374298	CDK5	4.8896	3.43576e-06	0.00718329	0.220058	0.0450053	23.9082
508	rs6811849	DCTD	4.88922	3.4412e-06	0.00719062	0.239864	0.0490598	23.9045
509	rs1958593	EGLN3	4.88904	3.44372e-06	0.00719062	0.53282	0.108982	23.9027
510	rs2970901	FABP1	4.88758	3.46489e-06	0.00721384	0.544737	0.111453	23.8884
511	rs4801774	CRX	4.88502	3.50209e-06	0.00726398	0.34053	0.0697091	23.8634
512	rs10896179	GSTP1	-4.88486	3.50436e-06	0.0072673	-0.255809	0.0523676	23.8619
513	rs189296941	PTPN20	-4.8846	3.5082e-06	0.00727411	-0.407693	0.0834649	23.8593
514	rs4440342	MSH3	4.88339	3.526e-06	0.00730656	0.298944	0.0612165	23.8475
515	rs117821554	BAHD1	4.88325	3.52799e-06	0.00731046	0.377824	0.0773714	23.8462
516	rs13252274	FUT10	4.88308	3.53059e-06	0.00731209	0.191978	0.039315	23.8444
517	rs55809171	TMEM177	4.8823	3.54202e-06	0.00733062	0.649991	0.133132	23.8369
518	rs7586558	MERTK	4.8806	3.5673e-06	0.00736857	0.27298	0.0559317	23.8202
519	rs117917984	CCDC47	4.87743	3.61474e-06	0.00745184	0.261849	0.0536858	23.7893
520	rs13038380	TMEM74B	-4.87133	3.70792e-06	0.0076285	-0.502325	0.103119	23.7298
521	rs7021232	SUSD1	4.87043	3.72181e-06	0.00764821	0.223314	0.045851	23.7211
522	rs34605630	PRIMPOL	4.86505	3.80615e-06	0.00781138	0.294746	0.0605843	23.6687
523	rs13345954	CADM4	-4.86224	3.85096e-06	0.00785507	-0.207858	0.0427495	23.6414
524	rs7754915	CLIC5	4.8591	3.90159e-06	0.00794683	0.251745	0.0518089	23.6109
525	rs941854	CASP7	4.85845	3.9122e-06	0.00796669	0.728991	0.150046	23.6046
526	rs12487782	TNK2	4.85828	3.91507e-06	0.00797177	0.321683	0.0662133	23.6028
527	rs36032099	ABHD6	-4.85812	3.91754e-06	0.00797454	-0.176404	0.0363112	23.6014
528	rs113250297	NEURL4	4.85552	3.96019e-06	0.00805707	0.626508	0.12903	23.5761
529	rs2212811	LINC01673	4.85496	3.96951e-06	0.00807198	0.623448	0.128415	23.5706
530	rs10080424	ECI2	4.85471	3.97367e-06	0.00807662	0.280907	0.0578629	23.5682
531	rs28600132	SLC44A2	4.85011	4.05036e-06	0.00818294	0.263433	0.0543149	23.5236
532	rs11252770	AKR1E2	4.84949	4.06086e-06	0.00819989	0.33589	0.069263	23.5175
533	rs10130310	DTD2	4.84883	4.07201e-06	0.0082126	0.312687	0.0644871	23.5111
534	rs11604149	DNHD1	4.84641	4.11309e-06	0.00828694	0.202316	0.0417456	23.4877
535	rs12747535	FPGT	-4.84443	4.14702e-06	0.00833923	-0.32662	0.0674217	23.4685
536	rs2596495	LINC02570	-4.84362	4.16101e-06	0.00836552	-0.558989	0.115407	23.4607
537	rs1432280	THADA	-4.84308	4.17039e-06	0.00837866	-0.36236	0.07482	23.4554
538	rs11597593	NUTM2B	-4.84279	4.17542e-06	0.008388	-0.805443	0.166318	23.4526
539	rs2123927	LYSMD4	4.84135	4.20051e-06	0.00842506	0.238108	0.0491821	23.4387
540	rs1013217	APTX	4.84125	4.20228e-06	0.00842836	0.202922	0.0419152	23.4377
541	rs3826005	BCL2A1	-4.84007	4.22289e-06	0.00846588	-0.637621	0.131738	23.4263
542	rs723668	CYP51A1	-4.84002	4.22383e-06	0.00846712	-0.423961	0.0875949	23.4258
543	rs4669126	RNF144A	-4.83828	4.25442e-06	0.00851491	-0.320988	0.0663434	23.4089
544	rs2638056	EXTL2	4.83805	4.25851e-06	0.00851899	0.224164	0.0463335	23.4067
545	rs1509098	COBLL1	4.83433	4.32467e-06	0.00862843	0.320503	0.0662973	23.3708
546	rs10463891	PDLIM4	4.8326	4.35597e-06	0.00868524	0.457616	0.0946936	23.354
547	rs3810115	ZNF320	4.83252	4.35741e-06	0.00868785	0.288078	0.0596124	23.3532
548	rs12046230	ITLN1	-4.83227	4.36186e-06	0.00869619	-1.20277	0.248904	23.3508
549	rs3768177	DAB1	4.83192	4.36814e-06	0.0087079	0.591497	0.122414	23.3475
550	rs57923322	B3GNTL1	4.83066	4.39108e-06	0.00875042	0.274596	0.0568444	23.3353
551	rs6542691	TRAPPC12	-4.82769	4.44548e-06	0.0088425	-0.299137	0.0619628	23.3066
552	rs7895475	CTBP2	4.82709	4.45663e-06	0.00885923	0.507442	0.105124	23.3008
553	rs78004870	FANCA	-4.82637	4.46984e-06	0.00888194	-0.221105	0.0458118	23.2939
554	rs111390602	SMARCD2	4.82596	4.47745e-06	0.00889398	0.231677	0.0480064	23.2899
555	rs66467724	TCERG1L	4.82562	4.48375e-06	0.00890494	0.407551	0.0844555	23.2866
556	rs1772033	ELP1	-4.82339	4.5254e-06	0.00896896	-0.465357	0.0964793	23.2651
557	rs4836436	SLC27A6	4.82252	4.54185e-06	0.00899413	0.468504	0.0971494	23.2567
558	rs28635934	KRT17	-4.81833	4.6214e-06	0.00913547	-0.879829	0.182601	23.2163
559	rs17388650	ANKRD44	4.81831	4.62173e-06	0.00913585	0.690869	0.143384	23.2161
560	rs117718817	ADAT3	-4.81717	4.64364e-06	0.00915013	-0.717365	0.148918	23.2051
561	rs2252417	CCDC59	4.81654	4.65563e-06	0.00915843	0.333162	0.0691703	23.1991
562	rs55858232	AVPR1B	4.8152	4.68165e-06	0.00920485	0.308944	0.0641601	23.1861
563	rs61380610	HEXD	-4.81328	4.71889e-06	0.00926589	-0.26159	0.0543476	23.1677
564	rs28998802	NLK	-4.80868	4.80974e-06	0.00942494	-0.36414	0.0757256	23.1234
565	rs5764296	EFCAB6	4.80777	4.8278e-06	0.0094569	0.211095	0.043907	23.1147
566	rs10146164	MTHFD1	4.80732	4.83679e-06	0.00947136	0.622621	0.129515	23.1103
567	rs12206652	ZBTB22	-4.80688	4.84551e-06	0.00948529	-0.338503	0.0704205	23.1061
568	rs80210568	ZNF80	-4.80562	4.87086e-06	0.00952626	-1.26565	0.263368	23.094
569	rs75558818	SLC4A5	-4.80501	4.88319e-06	0.0095386	-0.395932	0.0823998	23.0881
570	rs12792592	OR8D4	-4.8026	4.93204e-06	0.00961748	-0.541742	0.112802	23.065
571	rs2839196	YBEY	4.80228	4.93858e-06	0.00962906	0.23924	0.0498181	23.0619
572	rs9328353	CAGE1	-4.80201	4.9442e-06	0.00963831	-0.433997	0.0903782	23.0593
573	rs9878709	LEKR1	4.79911	5.00386e-06	0.00971636	0.386754	0.0805888	23.0314
574	rs6113023	LINC01726	-4.79897	5.00663e-06	0.00971844	-0.333334	0.0694595	23.0301
575	rs9987114	ZNF34	4.79892	5.00761e-06	0.00972006	0.272021	0.0566837	23.0297
576	rs17749903	ZNF639	4.79818	5.02306e-06	0.00974801	0.355337	0.0740566	23.0225
577	rs3769818	CASP8	4.79711	5.04539e-06	0.00977262	0.422244	0.0880207	23.0122
578	rs4875028	NAPRT	4.79238	5.14485e-06	0.00993496	0.485153	0.101234	22.9669
579	rs723861	ARMC2	4.79195	5.1539e-06	0.00995153	0.361797	0.0755009	22.9628
580	rs12933705	TMEM114	-4.78979	5.20019e-06	0.0100281	-0.756911	0.158026	22.9421
581	rs13123050	C1QTNF7	-4.78896	5.21801e-06	0.0100609	-0.34886	0.0728467	22.9341
582	rs4597285	CKMT1A	-4.78866	5.22447e-06	0.0100727	-0.330189	0.0689524	22.9312
583	rs11628283	NAA30	-4.78719	5.25629e-06	0.0101239	-0.230181	0.0480827	22.9172
584	rs2239159	TPI1	-4.7854	5.29515e-06	0.0101918	-0.160481	0.0335356	22.9001
585	rs28822408	POLR2J2	4.78411	5.32333e-06	0.0102117	0.58988	0.1233	22.8878
586	rs111835120	ANO8	-4.78224	5.36465e-06	0.0102718	-0.21984	0.0459701	22.8698
587	rs11672379	ZNF135	-4.78055	5.40222e-06	0.0103343	-0.228827	0.0478663	22.8536
588	rs2732467	TUBA1A	-4.7798	5.41888e-06	0.0103449	-0.212537	0.0444657	22.8465
589	rs7966066	NELL2	4.779	5.43687e-06	0.0103672	0.263898	0.0552203	22.8388
590	rs3102126	COL6A6	-4.77871	5.44337e-06	0.0103775	-0.588595	0.12317	22.836
591	rs74198236	TIMM23B	-4.77775	5.4649e-06	0.0103937	-0.287567	0.0601888	22.8269
592	rs826972	ZNF568	-4.77744	5.47187e-06	0.0104061	-0.49232	0.103051	22.8239
593	rs28523598	STX18	4.77431	5.54279e-06	0.0105162	0.207072	0.0433721	22.7941
594	rs8118409	ADRA1D	-4.77429	5.5434e-06	0.0105171	-0.359708	0.0753427	22.7938
595	rs335115	RPIA	4.77314	5.56975e-06	0.0105618	0.186159	0.0390014	22.7828
596	rs2276586	EPB41L5	-4.77188	5.59856e-06	0.0106063	-0.396983	0.0831921	22.7709
597	rs2888949	NUTM2G	-4.77136	5.61068e-06	0.0106236	-0.46243	0.0969179	22.7659
598	rs11748698	GFPT2	-4.77055	5.62935e-06	0.0106518	-0.322097	0.0675177	22.7582
599	rs2916238	S100A8	-4.76966	5.65012e-06	0.0106885	-0.395382	0.0828954	22.7496
600	rs384358	RBM11	4.76512	5.75657e-06	0.0108682	0.243194	0.0510362	22.7064
601	rs8042729	PAK6	-4.76409	5.78114e-06	0.0108998	-0.451173	0.0947028	22.6965
602	rs2561231	FBXL7	4.76392	5.78508e-06	0.0109053	0.408573	0.0857639	22.695
603	rs7632786	IQCB1	-4.76145	5.84423e-06	0.0110015	-0.341089	0.0716355	22.6714
604	rs6003820	DRICH1	4.75764	5.93648e-06	0.0111643	0.332472	0.0698817	22.6351
605	rs13063658	TTC21A	-4.75653	5.96361e-06	0.0111963	-0.233256	0.0490392	22.6246
606	rs60677127	MOCOS	-4.75558	5.98698e-06	0.0112333	-0.353875	0.0744126	22.6155
607	rs8035293	GOLGA8A	-4.75402	6.02558e-06	0.0112925	-0.239136	0.0503019	22.6007
608	rs1053265	MRLN	-4.75096	6.10162e-06	0.0114012	-0.491434	0.103439	22.5717
609	rs76991535	JAGN1	4.75023	6.12007e-06	0.011434	0.566187	0.119192	22.5647
610	rs75497613	PTCHD4	-4.74936	6.14191e-06	0.0114583	-0.83987	0.176839	22.5564
611	rs543624	AVEN	-4.74886	6.15458e-06	0.011479	-0.248952	0.0524235	22.5517
612	rs12523454	ADAMTS16	4.74858	6.16168e-06	0.0114889	0.394477	0.0830727	22.549
613	rs112341626	GTF2H5	-4.74831	6.16859e-06	0.0114991	-0.191894	0.0404132	22.5464
614	rs11515614	CARD9	-4.74664	6.21091e-06	0.0115664	-0.465395	0.0980473	22.5306
615	rs10194657	M1AP	-4.74519	6.24807e-06	0.0115988	-0.458907	0.09671	22.5168
616	rs60154242	RHOQ	-4.74508	6.25081e-06	0.0115988	-0.227291	0.0479003	22.5158
617	rs6577563	H6PD	4.74159	6.34088e-06	0.0117282	0.268899	0.0567106	22.4827
618	rs12443860	NUDT7	-4.73768	6.44357e-06	0.0118969	-0.308435	0.0651025	22.4456
619	rs9833583	HRH1	-4.73708	6.45948e-06	0.0119149	-0.484326	0.102242	22.4399
620	rs111758952	HDHD3	4.7363	6.48014e-06	0.0119458	0.285252	0.0602268	22.4325
621	rs10900489	CDK18	4.73513	6.51135e-06	0.0119974	0.572881	0.120985	22.4214
622	rs10994774	TMEM26	-4.73367	6.55041e-06	0.0120586	-0.26288	0.0555342	22.4076
623	rs79283615	CCDC102A	-4.73292	6.57053e-06	0.0120911	-0.781447	0.165109	22.4005
624	rs62298207	LINC01258	4.7328	6.57364e-06	0.012092	0.503378	0.106359	22.3994
625	rs4253273	F11	4.73147	6.60963e-06	0.0121451	0.383075	0.0809631	22.3868
626	rs149240901	PTH1R	-4.73099	6.62261e-06	0.0121669	-0.618219	0.130674	22.3823
627	rs55934610	COQ4	4.7304	6.63881e-06	0.0121936	0.263593	0.0557232	22.3766
628	rs10974526	SLC1A1	-4.72973	6.65685e-06	0.0122215	-0.371011	0.0784423	22.3704
629	rs10849844	PSMD9	-4.72924	6.67019e-06	0.0122366	-0.297281	0.0628602	22.3658
630	rs491648	CATSPER2	-4.72745	6.71929e-06	0.0123068	-0.518194	0.109614	22.3488
631	rs10002308	DDX60L	4.72571	6.7675e-06	0.012385	0.25238	0.0534057	22.3323
632	rs78436158	AEN	4.72437	6.80462e-06	0.0124466	0.718997	0.152189	22.3197
633	rs1003712	MKKS	-4.72435	6.80513e-06	0.0124468	-0.305124	0.0645853	22.3195
634	rs56148171	LCOR	-4.72431	6.80624e-06	0.0124471	-0.516844	0.109401	22.3191
635	rs1570867	CALML6	-4.72345	6.83036e-06	0.0124775	-0.503464	0.106588	22.311
636	rs12999343	AAK1	4.72339	6.83194e-06	0.0124793	0.418054	0.0885072	22.3105
637	rs9790523	CLOCK	-4.72319	6.8377e-06	0.0124884	-0.354808	0.0751205	22.3085
638	rs62185204	DUSP28	4.72276	6.84983e-06	0.0125099	0.4331	0.091705	22.3044
639	rs9653596	TMEM18	4.72239	6.86004e-06	0.0125229	0.747523	0.158293	22.301
640	rs3859156	NMRAL1	4.72209	6.8685e-06	0.0125369	0.281354	0.0595826	22.2981
641	rs12765185	KNDC1	4.7209	6.90205e-06	0.0125871	0.235811	0.0499504	22.2869
642	rs12377835	INVS	-4.72088	6.90263e-06	0.0125875	-0.465573	0.09862	22.2867
643	rs77508079	ENTPD1	-4.72039	6.91633e-06	0.0126096	-0.598565	0.126804	22.2821
644	rs3746006	LTBP4	4.71584	7.04637e-06	0.0128002	0.213636	0.0453017	22.2392
645	rs4588759	COX19	4.71271	7.13704e-06	0.0129352	0.231468	0.0491156	22.2097
646	rs6664332	OR2T6	-4.71259	7.14057e-06	0.0129412	-0.435949	0.0925073	22.2085
647	rs8082870	LINC01892	-4.71161	7.16919e-06	0.0129844	-1.08915	0.231163	22.1993
648	rs11217554	POU2F3	4.7114	7.17547e-06	0.0129943	0.356126	0.0755881	22.1973
649	rs12806341	RBMXL2	-4.71006	7.21485e-06	0.0130474	-0.513906	0.109108	22.1847
650	rs12941798	TMEM100	-4.70876	7.2533e-06	0.0130943	-0.366115	0.0777519	22.1724
651	rs12449843	SRR	4.70539	7.35391e-06	0.0132622	0.277116	0.0588933	22.1407
652	rs218944	RIPK2	4.70362	7.40718e-06	0.0133453	0.230582	0.0490223	22.1241
653	rs2174541	LINC00667	4.70358	7.4084e-06	0.0133456	0.308955	0.0656851	22.1237
654	rs6664332	OR2M2	-4.70263	7.43708e-06	0.0133921	-0.489064	0.103998	22.1148
655	rs12974218	MIR7-3HG	-4.70185	7.46083e-06	0.0134292	-0.222649	0.0473533	22.1074
656	rs2298682	TTC3	-4.7015	7.47172e-06	0.0134443	-0.309446	0.0658186	22.1041
657	rs882295	MIR646HG	4.70081	7.49272e-06	0.0134803	0.417203	0.0887514	22.0976
658	rs113212304	ANKRD1	-4.70059	7.49947e-06	0.0134888	-0.877621	0.186704	22.0955
659	rs9991141	TMPRSS11A	-4.70058	7.49985e-06	0.013489	-0.373272	0.0794098	22.0954
660	rs12609884	FPR2	-4.70038	7.50575e-06	0.0134922	-0.561032	0.119359	22.0936
661	rs73049939	RBAK	4.69866	7.55863e-06	0.013574	0.182346	0.038808	22.0774
662	rs146020520	GET4	-4.69853	7.56267e-06	0.0135808	-0.711935	0.151523	22.0762
663	rs3828523	PDLIM5	4.69521	7.66597e-06	0.0136839	0.413667	0.0881042	22.045
664	rs6517345	MORC3	4.69518	7.66697e-06	0.0136839	0.339452	0.072298	22.0447
665	rs141389374	MLLT1	-4.69471	7.68166e-06	0.0137081	-0.258229	0.0550043	22.0403
666	rs11638247	PCSK6	4.69442	7.69048e-06	0.0137206	0.30985	0.0660038	22.0376
667	rs17323093	GPR39	-4.69415	7.69919e-06	0.0137345	-0.390154	0.083115	22.035
668	rs4128461	NEGR1	4.69279	7.74201e-06	0.0137939	0.311053	0.0662831	22.0222
669	rs12976001	GYS1	-4.69187	7.77097e-06	0.0138225	-0.359097	0.076536	22.0137
670	rs11220495	FEZ1	4.68965	7.8417e-06	0.0139328	0.25887	0.0552003	21.9928
671	rs75864658	URB1	-4.68711	7.92342e-06	0.0140677	-0.247871	0.0528835	21.969
672	rs12039475	TCEANC2	-4.68548	7.97614e-06	0.014148	-0.3101	0.0661832	21.9537
673	rs1129646	GNB3	4.68392	8.02689e-06	0.0142213	0.326422	0.06969	21.9391
674	rs7462258	MROH6	4.68314	8.05233e-06	0.0142582	0.384055	0.082008	21.9318
675	rs911549	MARK3	-4.6805	8.13959e-06	0.0143914	-0.384109	0.0820658	21.9071
676	rs59835520	SH3BP2	4.67947	8.17379e-06	0.0144428	0.5221	0.111573	21.8974
677	rs79260066	KCNK12	-4.67901	8.18892e-06	0.0144652	-0.359864	0.0769102	21.8932
678	rs4904420	GALC	4.67769	8.23329e-06	0.0145361	0.198228	0.0423773	21.8807
679	rs74097857	HELB	-4.6768	8.26292e-06	0.0145832	-0.552454	0.118126	21.8725
680	rs12132759	TSPAN2	-4.67678	8.26381e-06	0.0145844	-0.239824	0.0512798	21.8722
681	rs4580716	PRSS12	4.67596	8.29121e-06	0.014614	0.384283	0.0821827	21.8646
682	rs2905501	MS4A4E	4.67583	8.29556e-06	0.0146205	0.6209	0.132789	21.8634
683	rs9705837	LINC00937	-4.67568	8.3008e-06	0.0146294	-0.286917	0.0613637	21.862
684	rs62129346	CHAF1A	4.67495	8.3254e-06	0.0146651	0.270988	0.0579659	21.8552
685	rs6864869	MBLAC2	4.67288	8.39587e-06	0.0147796	0.193562	0.0414224	21.8358
686	rs2213309	HLA-DPA1	4.6722	8.41925e-06	0.014816	0.454287	0.0972321	21.8294
687	rs5992361	POTEH	4.67179	8.4331e-06	0.0148391	0.487207	0.104287	21.8256
688	rs11806946	LRRIQ3	4.67172	8.43543e-06	0.0148428	0.350065	0.0749327	21.825
689	rs12130219	FLG	-4.67152	8.44228e-06	0.0148524	-0.517586	0.110796	21.8231
690	rs9457673	FNDC1	-4.66846	8.54795e-06	0.0150248	-0.407803	0.0873527	21.7946
691	rs67043078	SESTD1	4.66662	8.61215e-06	0.0150694	0.275456	0.0590268	21.7774
692	rs10509294	HNRNPH3	-4.66578	8.64168e-06	0.0151142	-0.380995	0.0816572	21.7695
693	rs7461398	NRBP2	-4.66524	8.66084e-06	0.0151375	-0.257207	0.0551327	21.7644
694	rs1480795	KHDRBS3	-4.66465	8.68167e-06	0.015169	-0.317994	0.0681711	21.7589
695	rs11159021	ACOT1	4.66426	8.69512e-06	0.015183	0.385433	0.0826353	21.7554
696	rs13344919	ZNF283	4.6613	8.80058e-06	0.0153333	0.389144	0.083484	21.7277
697	rs112959497	OR7A17	-4.66037	8.8339e-06	0.0153814	-0.87638	0.18805	21.719
698	rs76620741	PLEKHF2	4.6592	8.87569e-06	0.0154459	0.348277	0.0747503	21.7082
699	rs77762254	KAT8	4.65914	8.87786e-06	0.0154488	0.395468	0.0848799	21.7076
700	rs7483610	SLC15A3	4.65771	8.92984e-06	0.0155247	0.807907	0.173456	21.6942
701	rs11216034	ZPR1	-4.65741	8.9407e-06	0.0155423	-0.235762	0.0506209	21.6914
702	rs1635506	EXO1	-4.65669	8.9668e-06	0.0155844	-0.338204	0.0726276	21.6847
703	rs11169690	TFCP2	-4.65588	8.99627e-06	0.0156215	-0.412006	0.0884916	21.6772
704	rs117330167	MORN3	4.65528	9.01818e-06	0.0156519	0.570191	0.122483	21.6716
705	rs61742305	IZUMO2	4.65316	9.09608e-06	0.0157688	0.478939	0.102928	21.6519
706	rs943293	BARD1	-4.65282	9.10885e-06	0.0157889	-0.254671	0.0547348	21.6487
707	rs75719725	RELA	4.64802	9.28763e-06	0.0160306	0.304992	0.0656175	21.6041
708	rs72765345	LINC00703	-4.64629	9.35301e-06	0.0161245	-0.853275	0.183646	21.588
709	rs2517678	MUCL3	-4.64621	9.35608e-06	0.0161285	-0.26008	0.0559769	21.5873
710	rs78195265	NDUFA4L2	-4.64568	9.37635e-06	0.0161436	-0.541453	0.11655	21.5823
711	rs9821675	RBM6	4.6454	9.38711e-06	0.0161605	0.310425	0.0668243	21.5797
712	rs67076442	KIAA0825	-4.64536	9.38828e-06	0.0161621	-0.329046	0.0708331	21.5794
713	rs79978301	CTRL	4.64426	9.43036e-06	0.0162151	0.535798	0.115368	21.5692
714	rs2007295	MPPED1	-4.6434	9.46323e-06	0.0162678	-0.616015	0.132665	21.5612
715	rs72727820	FHDC1	4.64314	9.47338e-06	0.016283	0.423709	0.0912549	21.5587
716	rs4776942	MAP2K5	4.64146	9.53813e-06	0.016351	0.307032	0.0661498	21.5431
717	rs77450626	OSBPL6	4.64109	9.55215e-06	0.0163704	0.499531	0.107632	21.5398
718	rs72724032	LINC02055	-4.64104	9.55413e-06	0.0163728	-0.569364	0.12268	21.5393
719	rs2705162	SENP1	4.64006	9.59209e-06	0.0164157	0.363751	0.0783936	21.5302
720	rs7646565	SYN2	-4.63899	9.63379e-06	0.0164782	-0.629229	0.135639	21.5203
721	rs10733087	CFHR4	4.63869	9.64573e-06	0.0164922	0.932207	0.200964	21.5174
722	rs1007216	FAM177B	-4.63792	9.67566e-06	0.0165408	-0.356872	0.0769466	21.5103
723	rs2098689	OR7D4	-4.63765	9.68639e-06	0.0165525	-0.814163	0.175555	21.5078
724	rs72638962	LINC00410	-4.6371	9.70789e-06	0.0165805	-0.913189	0.196931	21.5027
725	rs17656246	PRDX5	4.6366	9.72765e-06	0.0166047	0.241312	0.0520451	21.498
726	rs76043079	PPARA	4.63558	9.76781e-06	0.0166578	0.523006	0.112824	21.4886
727	rs55744154	HRAS	-4.63554	9.76932e-06	0.0166598	-0.367354	0.0792473	21.4883
728	rs6091074	RNF114	4.63449	9.81092e-06	0.0167208	0.340199	0.0734058	21.4785
729	rs12464230	PDE6D	4.63436	9.81624e-06	0.0167294	0.382804	0.0826013	21.4773
730	rs12433973	ALKBH1	4.6342	9.82268e-06	0.0167395	0.235096	0.0507308	21.4758
731	rs11941623	SOD3	-4.63301	9.86982e-06	0.0168075	-0.416316	0.0898586	21.4648
732	rs2230126	KIAA0513	4.62991	9.99471e-06	0.0169844	0.239993	0.0518353	21.436
733	rs6877599	SLC22A4	4.62985	9.9968e-06	0.0169858	0.336328	0.0726434	21.4356
734	rs279571	IL17RC	-4.62979	9.99948e-06	0.0169885	-0.310754	0.0671207	21.4349
735	rs12211012	TULP1	-4.62966	1.00047e-05	0.016997	-0.945813	0.204294	21.4337
736	rs10900561	BTG2	-4.62843	1.00545e-05	0.0170707	-0.533196	0.1152	21.4224
737	rs738193	SRRD	4.6284	1.00559e-05	0.0170718	0.255158	0.0551289	21.4221
738	rs115797102	CFH	-4.62812	1.0067e-05	0.0170809	-1.89847	0.410204	21.4195
739	rs75011511	FNTB	4.62747	1.00937e-05	0.0171041	0.59045	0.127597	21.4135
740	rs11648223	SULT1A4	4.6263	1.01416e-05	0.0171773	0.331782	0.0717165	21.4026
741	rs75060829	CENPO	-4.62606	1.01512e-05	0.0171913	-0.755936	0.163408	21.4005
742	rs34820868	DHX37	-4.62578	1.0163e-05	0.017209	-0.254772	0.0550766	21.3978
743	rs1534864	ZNF75A	4.6236	1.02528e-05	0.0173302	0.264905	0.057294	21.3777
744	rs117525243	HSD17B14	4.62337	1.02626e-05	0.0173302	0.39275	0.0849489	21.3755
745	rs1019152	C17orf75	4.62298	1.02787e-05	0.0173501	0.209797	0.0453814	21.3719
746	rs11912518	FBLN1	-4.62266	1.0292e-05	0.017368	-0.735633	0.159136	21.369
747	rs11053709	KLRD1	-4.62178	1.03285e-05	0.0174242	-0.430231	0.0930878	21.3608
748	rs114300679	DCAF11	4.62062	1.0377e-05	0.0175005	0.200919	0.0434831	21.3501
749	rs17153632	ALDH7A1	-4.62044	1.03847e-05	0.0175084	-0.362718	0.0785029	21.3485
750	rs72942422	MIR4300HG	-4.62027	1.03919e-05	0.0175137	-0.412918	0.0893711	21.3469
751	rs60107606	FLNC	4.62013	1.03976e-05	0.0175219	0.575519	0.124568	21.3456
752	rs10407688	CYP2A13	4.61997	1.04044e-05	0.0175316	0.598355	0.129515	21.3441
753	rs7764819	C4A	-4.61768	1.05009e-05	0.0176782	-0.851357	0.184369	21.323
754	rs1448812	ENPEP	-4.61649	1.05518e-05	0.0177546	-0.335719	0.0727218	21.3119
755	rs7106136	SYVN1	-4.6158	1.0581e-05	0.0177986	-0.305178	0.066116	21.3056
756	rs183101664	UBAP1L	-4.61548	1.05949e-05	0.0178188	-0.508253	0.110119	21.3026
757	rs12131448	CTBS	4.61419	1.06498e-05	0.0178991	0.352436	0.0763809	21.2908
758	rs74367790	STK17B	-4.61349	1.068e-05	0.017942	-0.54578	0.118301	21.2843
759	rs35469689	CSNK2A2	-4.61348	1.06806e-05	0.017942	-0.248191	0.053797	21.2842
760	rs2854154	FTSJ3	4.61345	1.06818e-05	0.0179435	0.272955	0.0591649	21.2839
761	rs1757700	COL20A1	4.61251	1.07225e-05	0.0180011	0.527648	0.114395	21.2753
762	rs12126676	DDX59	4.60892	1.08791e-05	0.0182227	0.293545	0.0636907	21.2421
763	rs370323	ZNF213	4.60887	1.08813e-05	0.0182244	0.327328	0.0710214	21.2417
764	rs7220663	SLFN14	-4.60823	1.09093e-05	0.0182443	-0.749844	0.162718	21.2358
765	rs11199352	BAG3	-4.60633	1.09934e-05	0.0183722	-0.436516	0.0947644	21.2182
766	rs17822227	ITGAE	4.60603	1.10064e-05	0.0183916	0.217937	0.0473155	21.2155
767	rs72795125	LINC01572	-4.60532	1.10381e-05	0.0184179	-0.231752	0.0503227	21.209
768	rs17744882	C2CD4B	-4.60419	1.10883e-05	0.0184536	-0.628053	0.136409	21.1986
769	rs12488721	PCCB	4.6041	1.10924e-05	0.0184551	0.201822	0.0438353	21.1978
770	rs3780475	DNAJA1	4.60375	1.11084e-05	0.0184581	0.239291	0.0519774	21.1945
771	rs73924805	NCAN	-4.60352	1.11187e-05	0.0184748	-0.389029	0.0845069	21.1924
772	rs6437198	DAPL1	-4.6019	1.11915e-05	0.0185354	-0.368672	0.0801131	21.1774
773	rs75432557	SMIM7	-4.60094	1.12348e-05	0.0186037	-0.29006	0.0630437	21.1686
774	rs10940274	ITGA1	4.60034	1.12619e-05	0.018623	0.305618	0.0664339	21.1631
775	rs117757508	ZNF14	4.60033	1.12625e-05	0.018623	0.594719	0.129278	21.163
776	rs2098676	DUSP1	4.59885	1.13297e-05	0.0186613	0.248609	0.0540588	21.1494
777	rs56111157	NCR3	-4.59883	1.13305e-05	0.0186621	-0.995614	0.216493	21.1493
778	rs3791727	COPS7B	4.59878	1.1333e-05	0.0186656	0.442111	0.0961366	21.1488
779	rs6464269	XRCC2	-4.59665	1.14306e-05	0.0187787	-0.298459	0.0649298	21.1292
780	rs7309997	RACGAP1	4.5964	1.1442e-05	0.0187955	0.398862	0.0867769	21.1269
781	rs11775068	SNX16	-4.59615	1.14536e-05	0.0188136	-0.188351	0.0409801	21.1246
782	rs2375087	STIP1	-4.59595	1.14626e-05	0.0188275	-0.406303	0.0884044	21.1228
783	rs4693617	MRPS18C	4.59494	1.15097e-05	0.0188875	0.160447	0.0349182	21.1135
784	rs12977684	PIAS4	4.59486	1.15131e-05	0.0188918	0.279514	0.0608319	21.1128
785	rs1371240	GUF1	-4.59449	1.15303e-05	0.018909	-0.274903	0.0598332	21.1094
786	rs191137734	FSHR	-4.59351	1.15761e-05	0.0189604	-0.912126	0.198568	21.1003
787	rs7756431	LINC01149	-4.59075	1.17054e-05	0.019152	-1.00338	0.218566	21.075
788	rs3004153	THBD	4.58914	1.17814e-05	0.0192462	0.47244	0.102947	21.0602
789	rs10413222	FKRP	4.58911	1.17826e-05	0.0192467	0.286154	0.0623549	21.06
790	rs2079462	ST6GAL2	4.58746	1.18612e-05	0.0193506	0.420058	0.0915666	21.0448
791	rs7432603	MME	4.58553	1.19538e-05	0.0194801	0.478593	0.10437	21.0271
792	rs7503725	C17orf97	-4.58539	1.19606e-05	0.0194875	-0.323894	0.0706361	21.0258
793	rs7554184	PRRX1	-4.58538	1.19611e-05	0.0194875	-0.485036	0.105779	21.0257
794	rs914226	COL18A1	-4.58394	1.20302e-05	0.0195707	-0.25232	0.0550443	21.0125
795	rs2832153	RWDD2B	4.58386	1.20344e-05	0.019577	0.276759	0.0603769	21.0117
796	rs9526927	CKAP2	4.58364	1.20449e-05	0.0195876	0.228644	0.0498825	21.0098
797	rs62184267	ASNSD1	4.58307	1.20724e-05	0.0196221	0.30032	0.0655281	21.0046
798	rs7127924	ACCS	-4.58301	1.20756e-05	0.0196268	-0.310435	0.0677362	21.004
799	rs6460069	MLXIPL	-4.58276	1.20874e-05	0.0196401	-0.272253	0.0594081	21.0017
800	rs2003608	TMEM52B	4.58115	1.21661e-05	0.0197096	0.407056	0.0888545	20.9869
801	rs12885913	LINC00523	-4.5811	1.21687e-05	0.0197133	-1.25166	0.273223	20.9865
802	rs16945118	EMILIN2	4.58103	1.21718e-05	0.0197169	0.55998	0.122239	20.9859
803	rs115099187	CCR8	-4.58049	1.21986e-05	0.0197519	-1.05842	0.231071	20.9809
804	rs12567769	CASZ1	-4.5792	1.2262e-05	0.0198386	-0.789361	0.17238	20.969
805	rs74609989	OXER1	-4.579	1.22718e-05	0.0198535	-0.995844	0.217481	20.9672
806	rs6828070	METTL14-DT	4.57828	1.23073e-05	0.0198799	0.283176	0.0618521	20.9606
807	rs7551881	MAEL	4.57819	1.23115e-05	0.0198799	0.32391	0.0707507	20.9599
808	rs9996199	MSANTD1	4.57707	1.23671e-05	0.0199528	0.657693	0.143693	20.9496
809	rs75417712	VTI1A	-4.576	1.24207e-05	0.0200309	-0.696568	0.152222	20.9397
810	rs8063551	GINS3	-4.5758	1.24305e-05	0.0200446	-0.321318	0.0702211	20.9379
811	rs11191609	CUEDC2	4.57572	1.24345e-05	0.0200506	0.342011	0.0747447	20.9372
812	rs6445633	LINC02017	4.57527	1.24572e-05	0.0200817	0.636114	0.139033	20.9331
813	rs117886419	ERH	-4.575	1.24705e-05	0.0200986	-0.371251	0.0811477	20.9306
814	rs72670115	HMGB4	-4.57416	1.25125e-05	0.0201619	-0.957724	0.209377	20.923
815	rs10305739	PRUNE1	-4.57375	1.25334e-05	0.0201934	-0.545635	0.119297	20.9192
816	rs111737104	NUP214	4.57368	1.25366e-05	0.0201977	0.218727	0.047823	20.9186
817	rs10424373	PLEKHA4	-4.57277	1.25824e-05	0.0202665	-0.643481	0.14072	20.9103
818	rs4747376	MALRD1	4.57265	1.25885e-05	0.0202686	0.6093	0.133249	20.9092
819	rs7077402	PTER	-4.57198	1.26227e-05	0.020303	-0.501459	0.109681	20.903
820	rs2395128	ZNF503	4.57175	1.26345e-05	0.0203211	0.864461	0.189088	20.9009
821	rs9389711	REPS1	-4.57155	1.26446e-05	0.0203367	-0.398497	0.0871691	20.899
822	rs2238036	RHNO1	-4.57096	1.26746e-05	0.020377	-0.596219	0.130436	20.8936
823	rs7188458	CDK10	4.57009	1.27189e-05	0.0204421	0.183462	0.040144	20.8857
824	rs868866	TDRKH	4.56972	1.27376e-05	0.0204695	0.222236	0.0486323	20.8824
825	rs4864556	KDR	4.56937	1.27556e-05	0.0204929	0.387974	0.0849075	20.8791
826	rs7234104	RNF165	4.56935	1.27565e-05	0.0204929	0.636259	0.139245	20.879
827	rs648816	LINC01646	-4.56845	1.2803e-05	0.0205415	-0.616861	0.135026	20.8707
828	rs60652050	FABP12	-4.56774	1.28391e-05	0.0205907	-0.96886	0.212109	20.8643
829	rs7029953	AQP7	-4.56694	1.28804e-05	0.0206518	-0.769267	0.168442	20.857
830	rs73221174	PSMG1	4.56594	1.29322e-05	0.0207212	0.223289	0.0489032	20.8478
831	rs12981450	ZNF787	-4.56569	1.29454e-05	0.0207417	-0.292386	0.0640398	20.8455
832	rs7255599	PLK5	4.56514	1.29738e-05	0.0207796	0.298311	0.0653454	20.8405
833	rs34613979	PPIF	4.56489	1.29871e-05	0.0207987	0.326579	0.0715416	20.8382
834	rs118144291	KTN1	-4.56427	1.30192e-05	0.020845	-0.695741	0.152432	20.8326
835	rs62075819	SLC35B1	4.56335	1.30671e-05	0.020913	0.172822	0.0378717	20.8242
836	rs74590525	PITPNB	4.56211	1.31326e-05	0.0209841	0.297111	0.0651258	20.8128
837	rs74793614	LINC02504	-4.56077	1.3203e-05	0.0210758	-1.09059	0.239123	20.8007
838	rs2045909	ZNF793	4.55989	1.32497e-05	0.0211347	0.201485	0.0441863	20.7926
839	rs62527422	LRRC69	-4.55848	1.33247e-05	0.0212197	-0.531709	0.116642	20.7798
840	rs12743514	FCER1A	-4.55793	1.33545e-05	0.021261	-0.51222	0.11238	20.7747
841	rs116501463	BRD2	4.55758	1.33731e-05	0.0212833	0.425318	0.0933211	20.7715
842	rs28657944	MOB2	-4.55578	1.34697e-05	0.0214196	-0.266598	0.0585187	20.7552
843	rs11648743	ATF7IP2	4.5557	1.34742e-05	0.0214249	0.387668	0.0850951	20.7544
844	rs58656510	LINC01019	-4.5557	1.34743e-05	0.0214249	-0.505884	0.111044	20.7544
845	rs7846306	SLC35G5	4.55541	1.34897e-05	0.0214481	0.460823	0.10116	20.7518
846	rs1978715	LGALS13	-4.55426	1.35522e-05	0.021541	-0.568904	0.124917	20.7413
847	rs72911896	LIPG	-4.55425	1.35526e-05	0.021541	-0.646274	0.141906	20.7412
848	rs2586475	XYLT2	4.55373	1.35809e-05	0.0215801	0.215694	0.0473665	20.7365
849	rs6070813	CDH26	-4.55124	1.37172e-05	0.0217561	-0.448296	0.0984998	20.7138
850	rs8080303	SMYD4	4.55118	1.37205e-05	0.0217604	0.218212	0.0479463	20.7132
851	rs7631073	THOC7	4.55047	1.37597e-05	0.0218053	0.229957	0.0505348	20.7067
852	rs35042042	YPEL3	4.55012	1.37785e-05	0.0218331	0.29897	0.0657059	20.7036
853	rs2760084	P3H1	4.55011	1.37795e-05	0.0218341	0.196724	0.043235	20.7035
854	rs8130454	SCAF4	4.54999	1.37857e-05	0.0218347	0.149731	0.032908	20.7024
855	rs195838	FBXL4	-4.54846	1.38708e-05	0.0218781	-0.185262	0.0407308	20.6884
856	rs3783999	TTLL5	-4.54752	1.39226e-05	0.0219429	-0.219031	0.048165	20.68
857	rs78442149	ROPN1	-4.54662	1.39733e-05	0.0219873	-1.31797	0.28988	20.6717
858	rs73663472	RXRA	-4.54643	1.39837e-05	0.022002	-0.289802	0.0637428	20.67
859	rs3731967	ACYP2	-4.54627	1.39926e-05	0.0220137	-0.299084	0.0657867	20.6686
860	rs13221346	TRIL	-4.54622	1.39953e-05	0.0220137	-0.641639	0.141137	20.6681
861	rs4438098	NRIP2	4.54605	1.40047e-05	0.0220261	0.284705	0.0626268	20.6666
862	rs11171562	IKZF4	4.54568	1.40258e-05	0.0220571	0.212023	0.0466429	20.6632
863	rs13308518	C7orf50	-4.54541	1.40411e-05	0.0220677	-0.25473	0.0560412	20.6607
864	rs12791316	HEPHL1	-4.54481	1.40746e-05	0.0221032	-0.296409	0.0652193	20.6553
865	rs6601575	XKR6	4.54384	1.41295e-05	0.0221315	0.324529	0.0714218	20.6465
866	rs72811006	RHBDL3	4.54298	1.4178e-05	0.0221904	0.357453	0.0786826	20.6387
867	rs3116095	NUDCD1	4.54254	1.42029e-05	0.0222272	0.217108	0.0477944	20.6347
868	rs917911	CLEC2D	4.54229	1.42171e-05	0.02223	0.386423	0.0850724	20.6324
869	rs34898571	LINC00570	-4.54174	1.42485e-05	0.02223	-1.00509	0.2213	20.6274
870	rs8100093	ZNF677	4.54169	1.42516e-05	0.0222319	0.283062	0.0623253	20.6269
871	rs186065651	CASP14	-4.54109	1.42854e-05	0.0222742	-1.09655	0.241472	20.6215
872	rs72806594	MCFD2	4.54099	1.42913e-05	0.022282	0.25674	0.0565384	20.6206
873	rs1397843	TDP2	-4.53909	1.44002e-05	0.0224421	-0.334559	0.0737062	20.6033
874	rs1949783	DNAAF5	-4.53878	1.44178e-05	0.0224669	-0.219319	0.0483211	20.6006
875	rs2690384	COA1	4.53867	1.44244e-05	0.0224761	0.268128	0.0590763	20.5995
876	rs8107941	HCST	-4.5386	1.44283e-05	0.0224805	-0.366289	0.0807052	20.5989
877	rs11602154	NUP98	-4.53807	1.44591e-05	0.0225222	-0.224096	0.0493813	20.5941
878	rs11724439	SPON2	-4.53754	1.44898e-05	0.0225666	-0.986136	0.217328	20.5892
879	rs4704659	LINC01337	4.53707	1.4517e-05	0.0225725	0.365885	0.0806435	20.585
880	rs77342661	SBDS	4.53692	1.45259e-05	0.0225761	0.298277	0.0657446	20.5836
881	rs116261101	PPP1R3D	-4.53561	1.4602e-05	0.0226352	-0.496532	0.109474	20.5717
882	rs13237491	SPAM1	4.53553	1.46065e-05	0.022639	0.628691	0.138615	20.571
883	rs7349946	ULBP3	4.53527	1.46217e-05	0.0226593	0.481224	0.106107	20.5687
884	rs2113899	LINC02367	4.53524	1.46232e-05	0.0226611	0.449325	0.0990742	20.5684
885	rs2376263	SLFN11	4.53486	1.46457e-05	0.0226937	0.360792	0.0795597	20.565
886	rs35360071	ADGRE2	-4.53424	1.4682e-05	0.0227386	-0.541139	0.119345	20.5593
887	rs77238513	HCFC2	-4.53211	1.48076e-05	0.0228975	-0.292107	0.0644528	20.54
888	rs35557981	PKIB	4.53173	1.48299e-05	0.0229172	0.245725	0.0542232	20.5366
889	rs7223886	LINC01497	-4.53104	1.48707e-05	0.0229699	-0.451432	0.0996309	20.5303
890	rs306079	NREP	-4.53086	1.48816e-05	0.0229823	-0.344691	0.0760764	20.5287
891	rs55970456	MIAT	4.53033	1.49129e-05	0.0230123	0.419603	0.0926207	20.5239
892	rs11800009	LINC00272	-4.53033	1.49131e-05	0.0230123	-1.9049	0.420477	20.5239
893	rs2143864	AVP	4.52952	1.49616e-05	0.0230761	0.583068	0.128726	20.5165
894	rs7651532	MFSD1	-4.52926	1.49767e-05	0.0230956	-0.223779	0.0494074	20.5142
895	rs7006963	PRNCR1	4.52667	1.51325e-05	0.0232848	0.490859	0.108437	20.4907
896	rs79453252	PLD3	4.52656	1.51392e-05	0.0232918	0.678166	0.149819	20.4897
897	rs4998520	KCNQ1	4.52647	1.51444e-05	0.0232993	0.366372	0.0809398	20.4889
898	rs62103915	ZNF177	4.52442	1.52689e-05	0.023464	0.323662	0.0715367	20.4704
899	rs4144904	GRAMD1B	4.52418	1.52835e-05	0.0234831	0.426978	0.0943768	20.4682
900	rs3094122	MICB	-4.5239	1.53008e-05	0.023508	-0.581244	0.128483	20.4657
901	rs73084224	DENND6A-DT	-4.52355	1.53223e-05	0.0235343	-0.930493	0.2057	20.4625
902	rs117316034	CPA1	-4.52293	1.536e-05	0.0235733	-0.820813	0.181478	20.4569
903	rs10766197	CALCB	4.5228	1.53679e-05	0.0235837	0.368609	0.0815001	20.4557
904	rs62295656	FAM184B	4.52173	1.54333e-05	0.0236654	0.185834	0.041098	20.4461
905	rs4665402	KRTCAP3	4.52154	1.54452e-05	0.0236654	0.48387	0.107014	20.4443
906	rs115395195	ASRGL1	-4.5215	1.54478e-05	0.0236654	-0.304849	0.067422	20.444
907	rs280862	SYCE1L	4.5211	1.54723e-05	0.0236973	0.238357	0.0527211	20.4404
908	rs35796282	LINC02548	4.52103	1.5477e-05	0.0237028	0.635596	0.140587	20.4397
909	rs9426432	SRSF4	4.52079	1.54913e-05	0.0237202	0.217396	0.0480881	20.4376
910	rs12432777	TRAF3	4.51966	1.55617e-05	0.0238117	0.327416	0.0724427	20.4273
911	rs3764031	P3H3	4.51945	1.55746e-05	0.023823	0.368487	0.0815336	20.4254
912	rs9506653	LINC00539	-4.51918	1.55912e-05	0.0238422	-0.334565	0.0740322	20.423
913	rs7460393	IQANK1	-4.51866	1.56237e-05	0.0238874	-0.40607	0.0898651	20.4183
914	rs6103378	SGK2	4.51796	1.56676e-05	0.0239472	0.516804	0.114389	20.4119
915	rs56886112	KNSTRN	-4.5179	1.56711e-05	0.0239509	-0.279416	0.0618465	20.4114
916	rs10029047	HGFAC	4.51615	1.57811e-05	0.0240831	0.282384	0.0625277	20.3956
917	rs690170	STRC	-4.51455	1.58818e-05	0.0242016	-0.464778	0.102951	20.3811
918	rs61606793	GNB4	4.51407	1.59119e-05	0.0242405	0.393329	0.087134	20.3769
919	rs67309638	GABARAP	-4.51262	1.60044e-05	0.0243648	-0.457784	0.101445	20.3637
920	rs9610962	GCAT	4.51246	1.60146e-05	0.0243798	0.492543	0.109152	20.3623
921	rs77855618	PM20D2	4.51182	1.60552e-05	0.0244329	0.365936	0.0811061	20.3565
922	rs7693693	ART3	-4.51057	1.61351e-05	0.0245017	-0.56496	0.125252	20.3453
923	rs1671308	RSU1	-4.50946	1.62071e-05	0.0245914	-0.262806	0.0582788	20.3352
924	rs9395865	GSTA4	4.50937	1.62125e-05	0.0245978	0.316276	0.0701374	20.3344
925	rs2014592	ZSCAN18	-4.50907	1.62319e-05	0.0246238	-0.2199	0.0487683	20.3317
926	rs10939019	DHX15	-4.50611	1.64243e-05	0.0248475	-0.161071	0.0357451	20.3051
927	rs11878588	ZNF560	-4.50549	1.64647e-05	0.0249029	-0.526305	0.116814	20.2995
928	rs11670538	ZNF784	-4.50535	1.64743e-05	0.0249098	-0.730725	0.162191	20.2982
929	rs10988439	C9orf78	4.50413	1.65541e-05	0.0250113	0.270094	0.0599659	20.2872
930	rs11153214	MICAL1	4.50181	1.67078e-05	0.0252199	0.166567	0.037	20.2663
931	rs12610078	ZNF730	-4.50128	1.67433e-05	0.0252586	-0.269955	0.0599729	20.2615
932	rs12920315	VPS9D1	-4.50101	1.67607e-05	0.0252746	-0.255172	0.0566922	20.2591
933	rs3096635	ZFP14	4.50053	1.67932e-05	0.0253112	0.315365	0.070073	20.2547
934	rs777483	CFAP100	-4.49907	1.68909e-05	0.025427	-0.361547	0.0803604	20.2416
935	rs74650240	RGS7BP	4.49798	1.6964e-05	0.0255187	0.472763	0.105106	20.2318
936	rs12499889	STK32B	4.49724	1.7014e-05	0.0255814	0.413721	0.0919943	20.2252
937	rs6593749	ACP6	-4.49681	1.70434e-05	0.0256203	-0.293857	0.0653479	20.2213
938	rs62030865	WFIKKN1	-4.4963	1.70779e-05	0.0256638	-0.429241	0.0954654	20.2167
939	rs74353238	RSPH10B2	-4.49576	1.71142e-05	0.0256837	-0.375009	0.0834137	20.2119
940	rs16846520	ANKRD45	4.49379	1.72488e-05	0.0258235	0.399534	0.088908	20.1942
941	rs2927925	KIAA1217	-4.49315	1.7293e-05	0.0258366	-0.26728	0.0594862	20.1884
942	rs12155311	SPDYE2	4.49288	1.73112e-05	0.025862	0.639161	0.142261	20.186
943	rs634335	KIAA0319L	-4.49127	1.74225e-05	0.0259893	-0.411621	0.0916492	20.1715
944	rs11675812	TSN	4.49094	1.74453e-05	0.0260153	0.427197	0.0951242	20.1685
945	rs35833816	POLD3	-4.49061	1.74684e-05	0.0260398	-0.240026	0.0534508	20.1656
946	rs4424943	KPNB1	4.49019	1.74972e-05	0.0260779	0.418519	0.0932073	20.1618
947	rs1981237	MORN4	-4.49013	1.75015e-05	0.0260802	-0.423613	0.0943432	20.1613
948	rs11642782	TLE7	-4.48953	1.75435e-05	0.0261289	-0.969471	0.21594	20.1559
949	rs7204495	MON1B	4.48926	1.75619e-05	0.0261503	0.211413	0.0470931	20.1535
950	rs10883094	PYROXD2	4.48901	1.75794e-05	0.0261582	0.276021	0.061488	20.1512
951	rs4888557	ADAMTS18	4.48838	1.76235e-05	0.0261908	1.39033	0.309761	20.1456
952	rs11177338	MDM1	4.48744	1.76892e-05	0.0262782	0.305217	0.0680157	20.1371
953	rs2694886	ZSWIM1	4.48676	1.7737e-05	0.0263372	0.504022	0.112335	20.131
954	rs3808916	CNNM1	-4.48662	1.77471e-05	0.0263418	-0.566992	0.126374	20.1298
955	rs1675090	LRRC10B	4.48653	1.77533e-05	0.0263499	0.35054	0.0781317	20.129
956	rs8192002	NAA15	-4.48642	1.77615e-05	0.0263585	-0.380521	0.0848162	20.1279
957	rs1788279	STX5	4.48509	1.78555e-05	0.0264682	0.410541	0.0915348	20.116
958	rs7135173	HSP90B1	4.48463	1.7888e-05	0.0265049	0.222998	0.049725	20.1119
959	rs12655789	STC2	4.4845	1.78973e-05	0.0265163	0.607025	0.135361	20.1107
960	rs10935618	PLSCR1	-4.48301	1.80034e-05	0.0266545	-0.240595	0.0536682	20.0973
961	rs7199838	CES1	4.48247	1.8042e-05	0.026689	0.996424	0.222294	20.0925
962	rs13140398	STAP1	-4.48185	1.80861e-05	0.0267489	-0.36045	0.0804244	20.087
963	rs34268501	CCAR2	4.48156	1.8107e-05	0.026776	0.225561	0.0503309	20.0844
964	rs740657	C5orf24	-4.48138	1.81196e-05	0.0267941	-0.721264	0.160947	20.0828
965	rs6555010	BRD9	-4.48115	1.81366e-05	0.0268159	-0.236762	0.0528352	20.0807
966	rs7602167	SLC1A4	4.48057	1.8178e-05	0.0268736	0.618122	0.137956	20.0755
967	rs8113180	ZNF726	-4.47996	1.82224e-05	0.0269302	-0.499376	0.111469	20.07
968	rs75163023	ZNF234	4.47808	1.83587e-05	0.0271161	0.558576	0.124736	20.0532
969	rs378470	AK3	-4.47748	1.84021e-05	0.027135	-0.310079	0.0692531	20.0478
970	rs4553456	ZMYM5	-4.47681	1.84509e-05	0.0271778	-0.369274	0.0824859	20.0419
971	rs10403485	BSG	4.47589	1.85188e-05	0.0272661	0.220247	0.0492074	20.0336
972	rs77487939	LINC01692	-4.4748	1.8599e-05	0.0273554	-0.585895	0.130932	20.0238
973	rs72924570	SLC25A52	-4.47414	1.86476e-05	0.0274048	-0.873567	0.195248	20.0179
974	rs2995965	RELL1	-4.4734	1.87019e-05	0.0274753	-0.47852	0.10697	20.0114
975	rs1469777	SOCS2	-4.47328	1.87114e-05	0.0274829	-0.189597	0.0423844	20.0102
976	rs9915906	MYCBPAP	4.47308	1.8726e-05	0.0275036	0.244573	0.0546766	20.0084
977	rs377461526	RUVBL1	-4.47283	1.87444e-05	0.027518	-0.344627	0.0770489	20.0062
978	rs1323694	LMO7	4.47253	1.87667e-05	0.0275466	0.29789	0.0666043	20.0035
979	rs73792729	MFSD10	4.47225	1.87875e-05	0.0275722	0.335366	0.0749881	20.001
980	rs80250978	GMCL1	4.47165	1.88321e-05	0.0276363	0.219268	0.049035	19.9957
981	rs2207000	AHI1	4.47011	1.89476e-05	0.0277731	0.424915	0.095057	19.9819
982	rs58983690	BDH1	-4.46946	1.89965e-05	0.0278354	-0.424824	0.0950505	19.9761
983	rs217209	MRPL23	4.46939	1.90014e-05	0.0278406	0.442439	0.098993	19.9755
984	rs7936860	TIGD3	4.46896	1.90341e-05	0.0278829	0.295584	0.0661416	19.9716
985	rs11995340	ZC2HC1A	4.46893	1.90365e-05	0.0278832	0.213805	0.0478427	19.9713
986	rs35274104	ARFIP2	4.46863	1.90589e-05	0.0279085	0.373287	0.083535	19.9686
987	rs12710060	SBNO2	4.4686	1.90613e-05	0.0279114	0.616987	0.138072	19.9684
988	rs888786	POC5	4.46851	1.90682e-05	0.0279209	0.430466	0.0963333	19.9675
989	rs67947413	FBXW7	4.46813	1.90968e-05	0.027946	0.721357	0.161445	19.9642
990	rs12936506	FOXK2	-4.46769	1.91299e-05	0.0279827	-0.395765	0.0885839	19.9603
991	rs9364383	DACT2	-4.46663	1.92102e-05	0.028083	-0.421457	0.0943568	19.9508
992	rs79279080	EDF1	4.46639	1.92286e-05	0.0280909	0.334645	0.0749251	19.9486
993	rs4924462	RPUSD2	-4.46601	1.92576e-05	0.0281187	-0.482561	0.108052	19.9452
994	rs6505744	CEP192	-4.46599	1.92587e-05	0.0281187	-0.271658	0.060828	19.9451
995	rs11055607	GSG1	4.46518	1.93206e-05	0.0281854	0.427737	0.0957939	19.9379
996	rs116604313	LILRA6	-4.46168	1.95907e-05	0.0284601	-1.00775	0.225869	19.9065
997	rs37376	RAI14	4.46052	1.96806e-05	0.0285765	0.470555	0.105493	19.8962
998	rs7247556	PALM3	4.46051	1.9681e-05	0.0285765	0.401289	0.0899648	19.8962
999	rs117486106	C17orf67	-4.46044	1.96868e-05	0.0285837	-0.352503	0.0790288	19.8955
1000	rs2471940	TRIB1	-4.46032	1.96958e-05	0.0285954	-0.385004	0.0863176	19.8945
1001	rs7112821	CD6	-4.46013	1.9711e-05	0.0286156	-0.490642	0.110006	19.8927
1002	rs72848405	SGSH	-4.45964	1.97487e-05	0.0286639	-0.28834	0.0646553	19.8884
1003	rs245746	RANBP17	-4.45817	1.98644e-05	0.0288138	-0.455756	0.102229	19.8752
1004	rs61911327	DUSP16	4.45639	2.00041e-05	0.0288961	0.400234	0.0898111	19.8594
1005	rs111229068	PHLDA2	-4.45639	2.00045e-05	0.0288961	-0.714419	0.160313	19.8594
1006	rs12097452	RGS13	-4.45623	2.00166e-05	0.0288961	-0.535755	0.120226	19.858
1007	rs1424140	PKD1L3	4.45599	2.00359e-05	0.0288961	0.323502	0.0725994	19.8559
1008	rs10892788	TECTA	-4.45533	2.00885e-05	0.0288961	-0.168748	0.0378755	19.8499
1009	rs2374036	ADGRL4	4.45492	2.01208e-05	0.0288961	0.433094	0.097217	19.8463
1010	rs72724310	LINC01269	-4.45381	2.02095e-05	0.028905	-0.690602	0.155059	19.8364
1011	rs12740645	ILDR2	4.45381	2.02097e-05	0.028905	0.257398	0.0577927	19.8364
1012	rs4786356	FLYWCH1	-4.45318	2.02597e-05	0.0289669	-0.356621	0.0800823	19.8308
1013	rs10908352	EPHA10	4.45256	2.0309e-05	0.029031	0.232859	0.0522976	19.8253
1014	rs62166481	LRP1B	-4.45212	2.03449e-05	0.0290694	-0.451881	0.101498	19.8214
1015	rs113799399	PXYLP1	-4.45045	2.0479e-05	0.0292353	-0.524135	0.117771	19.8065
1016	rs10878163	TBK1	-4.44943	2.05619e-05	0.0293452	-0.219596	0.0493537	19.7974
1017	rs1792199	MRPL48	4.44923	2.05785e-05	0.0293669	0.227624	0.0511605	19.7956
1018	rs4607376	YIPF5	-4.44815	2.06664e-05	0.0294367	-0.181344	0.0407685	19.786
1019	rs67311847	ADAMTS9	-4.44729	2.07366e-05	0.0295172	-0.304159	0.0683921	19.7784
1020	rs13183870	DELE1	4.4471	2.07516e-05	0.0295353	0.332873	0.0748516	19.7767
1021	rs1261015	PDPN	4.44702	2.07583e-05	0.0295422	0.292548	0.0657851	19.776
1022	rs1530559	TMEM163	4.44656	2.07967e-05	0.0295584	0.207065	0.0465675	19.7719
1023	rs3917125	RFC4	4.4461	2.08342e-05	0.0295953	0.304616	0.068513	19.7678
1024	rs58539800	TTYH1	4.44484	2.09383e-05	0.0297199	0.723383	0.162747	19.7566
1025	rs2634742	KBTBD8	4.44313	2.10797e-05	0.0298972	0.443862	0.0998986	19.7414
1026	rs2677605	GPR78	-4.44239	2.11413e-05	0.0299766	-0.289679	0.065208	19.7348
1027	rs62202763	FN1	-4.44133	2.12297e-05	0.0300788	-0.537658	0.121058	19.7254
1028	rs223897	COQ9	4.44047	2.13019e-05	0.030162	0.192903	0.0434419	19.7178
1029	rs12512068	LINC01098	-4.43971	2.13663e-05	0.0302264	-0.777319	0.175084	19.711
1030	rs13201723	CD109	-4.43962	2.13734e-05	0.030231	-0.459652	0.103534	19.7102
1031	rs34145333	ZDHHC13	-4.43891	2.14332e-05	0.0303063	-0.361714	0.081487	19.7039
1032	rs164460	CAV3	4.43891	2.14333e-05	0.0303063	0.26279	0.0592015	19.7039
1033	rs79476680	RRAS	4.43868	2.14525e-05	0.0303296	0.711035	0.16019	19.7019
1034	rs4886921	CHRNA3	-4.43855	2.14642e-05	0.0303447	-0.39303	0.0885492	19.7007
1035	rs34414864	LINC01954	-4.43836	2.148e-05	0.0303637	-0.447559	0.100839	19.699
1036	rs117450593	MAPK12	-4.43791	2.15178e-05	0.0304059	-0.443877	0.100019	19.6951
1037	rs74819723	SMR3B	4.43784	2.15242e-05	0.030413	1.30541	0.294155	19.6944
1038	rs4972919	SLC19A3	-4.43709	2.15876e-05	0.0304959	-0.366633	0.0826291	19.6878
1039	rs4717205	ZNF679	4.43638	2.16486e-05	0.0305714	0.55271	0.124586	19.6814
1040	rs7978801	DRAM1	-4.43587	2.16915e-05	0.0306261	-0.301148	0.0678893	19.677
1041	rs13054623	RTL6	-4.43486	2.17784e-05	0.0307367	-0.492574	0.111069	19.668
1042	rs12892419	DHRS1	4.43443	2.18153e-05	0.0307779	0.191858	0.0432655	19.6642
1043	rs112452416	CFD	-4.43361	2.18859e-05	0.0308447	-0.569488	0.128448	19.6569
1044	rs28387690	LHX6	-4.43358	2.18883e-05	0.030846	-0.269983	0.0608949	19.6566
1045	rs499779	AURKC	4.43112	2.21012e-05	0.0310724	0.321155	0.072477	19.6349
1046	rs61985463	CCDC175	-4.43095	2.21162e-05	0.0310921	-0.447992	0.101105	19.6333
1047	rs61191138	NCAPD3	4.43093	2.21178e-05	0.0310937	0.24546	0.0553968	19.6332
1048	rs3798228	ZUP1	-4.43065	2.21425e-05	0.0311055	-0.177016	0.0399526	19.6307
1049	rs111678797	SERTAD1	-4.43044	2.2161e-05	0.0311301	-0.434566	0.0980865	19.6288
1050	rs76751035	C3AR1	-4.42988	2.22093e-05	0.0311919	-0.678003	0.153052	19.6239
1051	rs7253837	ZNF880	-4.42956	2.22376e-05	0.0312175	-0.248449	0.0560888	19.621
1052	rs6503107	TRARG1	4.42925	2.22652e-05	0.0312446	0.451347	0.101902	19.6182
1053	rs2257367	SLCO4A1	-4.42906	2.2282e-05	0.0312612	-0.257809	0.0582086	19.6165
1054	rs8111033	CEBPA	-4.42902	2.22852e-05	0.0312612	-0.481293	0.108668	19.6162
1055	rs10407092	ZNF675	-4.42885	2.23005e-05	0.0312813	-0.899615	0.203126	19.6147
1056	rs7023755	ASPN	-4.42814	2.23628e-05	0.0313549	-0.310501	0.0701201	19.6084
1057	rs12068489	RBP7	-4.42668	2.24915e-05	0.0315185	-0.832283	0.188015	19.5955
1058	rs3130781	FLOT1	-4.42556	2.25908e-05	0.0315949	-0.218087	0.0492789	19.5856
1059	rs2162125	MED6	4.42547	2.2599e-05	0.0316036	0.299992	0.0677877	19.5847
1060	rs9650781	ABL1	4.42537	2.26077e-05	0.0316118	0.208265	0.0470616	19.5839
1061	rs6872406	ATG12	-4.42536	2.26083e-05	0.0316118	-0.416598	0.0941388	19.5838
1062	rs61641915	DCAF5	-4.42516	2.26261e-05	0.0316118	-0.383356	0.086631	19.5821
1063	rs9907411	NCBP3	-4.42505	2.26363e-05	0.0316236	-0.1675	0.0378526	19.581
1064	rs1041740	TIAM1	4.424	2.27301e-05	0.0317389	0.282881	0.0639425	19.5717
1065	rs34688574	SOX15	4.42384	2.2744e-05	0.0317562	0.613625	0.138709	19.5704
1066	rs1690997	PAIP1	-4.42357	2.27681e-05	0.0317824	-0.199276	0.0450488	19.568
1067	rs80133883	HADH	-4.42333	2.27895e-05	0.0318109	-0.247589	0.0559733	19.5659
1068	rs9330369	MICALL2	4.42299	2.28205e-05	0.0318507	0.19729	0.0446057	19.5628
1069	rs11621061	HEATR4	4.42287	2.28314e-05	0.0318632	0.243669	0.055093	19.5617
1070	rs11084797	LSR	-4.42272	2.28442e-05	0.0318753	-0.296345	0.0670051	19.5605
1071	rs111846222	HFM1	-4.42249	2.28655e-05	0.0318826	-0.540953	0.122319	19.5584
1072	rs56259413	C8orf74	-4.42224	2.28873e-05	0.0319096	-0.432716	0.0978498	19.5562
1073	rs912472	FBXW4	4.42123	2.29791e-05	0.0320162	0.335687	0.0759262	19.5472
1074	rs9323879	CATSPERB	-4.42103	2.29965e-05	0.0320363	-0.291836	0.0660108	19.5455
1075	rs11651340	VPS53	4.42072	2.30245e-05	0.0320664	0.277292	0.0627256	19.5428
1076	rs59125803	DDX18	-4.4206	2.30356e-05	0.0320784	-0.228716	0.0517387	19.5417
1077	rs78514556	RGS16	-4.42051	2.30439e-05	0.0320872	-0.525502	0.118878	19.5409
1078	rs8073269	TBC1D3F	-4.42027	2.30659e-05	0.0321081	-0.823808	0.186371	19.5388
1079	rs4878626	FANCG	4.41935	2.31492e-05	0.0322063	0.35319	0.0799191	19.5307
1080	rs4414908	C4orf45	-4.41813	2.3261e-05	0.03233	-0.284404	0.0643721	19.5198
1081	rs2811858	MYSM1	-4.41778	2.32927e-05	0.03233	-0.255088	0.0577412	19.5168
1082	rs34094601	C5orf49	-4.41715	2.33507e-05	0.0323475	-0.390805	0.0884746	19.5112
1083	rs4949370	NKAIN1	-4.41691	2.33725e-05	0.0323742	-0.258271	0.0584733	19.5091
1084	rs117435455	ZC3H18	-4.41677	2.33856e-05	0.0323897	-0.527801	0.119499	19.5078
1085	rs4869875	TIAM2	-4.41559	2.34944e-05	0.0324952	-0.464542	0.105205	19.4974
1086	rs79735520	PRSS56	4.41316	2.37196e-05	0.032729	0.632998	0.143434	19.476
1087	rs11597361	PLA2G12B	-4.41203	2.38249e-05	0.0328554	-0.355465	0.0805672	19.466
1088	rs77968426	ADO	4.41104	2.39179e-05	0.0329655	0.546382	0.123867	19.4573
1089	rs5994154	IL17RA	4.40974	2.40398e-05	0.0330672	0.302967	0.068704	19.4458
1090	rs7834818	FBXO32	4.40919	2.40918e-05	0.0330672	0.359134	0.0814512	19.441
1091	rs16007	JUNB	-4.40831	2.41758e-05	0.0330672	-0.5524	0.125309	19.4332
1092	rs4796398	EIF5A	4.40797	2.42075e-05	0.0330672	0.227112	0.0515231	19.4302
1093	rs253162	HAPLN1	-4.40701	2.42991e-05	0.0330672	-0.419721	0.0952395	19.4217
1094	rs11146001	PAXX	4.40698	2.43021e-05	0.0330672	0.374838	0.0850556	19.4215
1095	rs4127824	DAAM1	4.40669	2.43296e-05	0.0330672	0.323163	0.0733346	19.4189
1096	rs34242988	RYR2	4.40612	2.43838e-05	0.0330672	0.46083	0.104589	19.4139
1097	rs78460696	ZNF580	4.40488	2.45034e-05	0.0330672	0.382088	0.0867419	19.4029
1098	rs62441000	USP42	4.40233	2.47494e-05	0.0330872	0.231949	0.0526878	19.3805
1099	rs74800773	LINC02138	-4.40227	2.47553e-05	0.0330944	-0.771525	0.175256	19.38
1100	rs2396761	SP140L	-4.40204	2.47774e-05	0.0331182	-0.330532	0.075086	19.378
1101	rs77877360	MGME1	4.40184	2.47972e-05	0.0331404	0.454599	0.103275	19.3762
1102	rs16965869	ABAT	4.40162	2.48191e-05	0.0331454	0.336498	0.0764488	19.3742
1103	rs57790005	DRD1	4.40029	2.49479e-05	0.0332803	0.526493	0.11965	19.3626
1104	rs62440990	SOSTDC1	-4.40027	2.49507e-05	0.0332803	-0.493674	0.112192	19.3623
1105	rs12996830	ZNF514	-4.39965	2.5011e-05	0.033353	-0.541561	0.123092	19.3569
1106	rs78357955	COX8C	-4.39945	2.50304e-05	0.033374	-1.29526	0.294413	19.3552
1107	rs11013818	PTF1A	-4.3979	2.51829e-05	0.0334952	-0.332386	0.0755782	19.3416
1108	rs1528145	BZW2	-4.39782	2.51916e-05	0.0335062	-0.315342	0.0717042	19.3408
1109	rs1404374	HOPX	-4.39774	2.51992e-05	0.0335114	-0.328593	0.0747185	19.3401
1110	rs12120236	ST6GALNAC5	4.39734	2.5239e-05	0.0335353	0.685593	0.155911	19.3366
1111	rs34114423	GHRHR	4.39731	2.52414e-05	0.0335353	0.572521	0.130198	19.3363
1112	rs113572052	LINC02398	4.39714	2.52589e-05	0.0335548	0.477086	0.108499	19.3348
1113	rs73930489	HAAO	4.39699	2.52735e-05	0.0335724	0.509313	0.115832	19.3335
1114	rs1550851	PEBP1	-4.39644	2.53275e-05	0.0336413	-0.214476	0.048784	19.3287
1115	rs6942303	NQO2	-4.39604	2.53671e-05	0.0336898	-0.304239	0.0692074	19.3252
1116	rs73396531	C22orf15	-4.39485	2.54856e-05	0.0338036	-0.598571	0.136198	19.3147
1117	rs28627803	CHP1	-4.39307	2.56649e-05	0.0340134	-0.204138	0.0464682	19.299
1118	rs12565349	GSTM4	-4.39247	2.57253e-05	0.0340768	-0.31133	0.0708782	19.2938
1119	rs10998581	SUPV3L1	-4.39233	2.57393e-05	0.0340933	-0.260169	0.0592326	19.2925
1120	rs59211026	SPAG7	-4.39206	2.57667e-05	0.0341221	-0.222587	0.0506794	19.2901
1121	rs72840093	STK10	-4.39194	2.57783e-05	0.0341221	-0.337609	0.0768702	19.2891
1122	rs10236965	ANLN	-4.3917	2.58027e-05	0.034143	-0.644959	0.146859	19.287
1123	rs871058	DNAJA4	-4.39141	2.58315e-05	0.0341791	-0.202706	0.0461597	19.2845
1124	rs3815563	FAM120AOS	-4.39041	2.59334e-05	0.0342907	-0.217232	0.0494787	19.2757
1125	rs9939726	EXOSC6	4.39004	2.59709e-05	0.0343382	0.171629	0.0390951	19.2724
1126	rs663140	MKI67	-4.39003	2.59716e-05	0.0343384	-0.650925	0.148273	19.2724
1127	rs7533162	STK40	-4.39	2.59746e-05	0.0343398	-0.231781	0.0527975	19.2721
1128	rs77273590	AMER2	4.38913	2.60634e-05	0.0344005	0.422974	0.0963685	19.2645
1129	rs11968055	ADGRF4	4.38783	2.6197e-05	0.0345178	0.441037	0.100514	19.253
1130	rs34084623	CCDC198	-4.3872	2.62608e-05	0.0345902	-0.804026	0.183266	19.2476
1131	rs28671012	DHRS4L2	-4.38701	2.6281e-05	0.034614	-0.500098	0.113995	19.2458
1132	rs76995236	SLC4A11	-4.38699	2.62833e-05	0.0346163	-0.642666	0.146494	19.2456
1133	rs113212295	INPP5A	-4.38694	2.62881e-05	0.034622	-0.723153	0.164842	19.2452
1134	rs2119404	CCDC9B	4.38545	2.64422e-05	0.0347952	0.396733	0.0904658	19.2321
1135	rs4724791	SUN1	4.3852	2.64676e-05	0.0348243	0.197816	0.0451098	19.23
1136	rs11236949	ACER3	-4.38475	2.65139e-05	0.0348797	-0.296084	0.0675258	19.2261
1137	rs144644427	TLR10	-4.38451	2.65397e-05	0.0349107	-0.918129	0.209403	19.2239
1138	rs7071753	TCF7L2	4.3839	2.66028e-05	0.0349728	0.32697	0.0745842	19.2186
1139	rs284271	ANGPTL7	4.38335	2.66598e-05	0.0350236	0.627236	0.143095	19.2138
1140	rs12929570	SLC12A3	-4.38298	2.66982e-05	0.0350666	-0.270302	0.0616707	19.2105
1141	rs10946164	UNC93A	4.38183	2.68187e-05	0.0352063	0.337756	0.0770809	19.2004
1142	rs485977	TMEM132A	4.38164	2.68392e-05	0.0352192	0.212828	0.0485727	19.1987
1143	rs1254950	ZRANB1	-4.38086	2.69203e-05	0.035306	-0.136238	0.0310984	19.192
1144	rs62252017	SLMAP	4.3807	2.69381e-05	0.0353236	0.554595	0.1266	19.1905
1145	rs1788193	SPAG1	4.38043	2.69656e-05	0.0353518	0.236953	0.0540935	19.1882
1146	rs4912253	C8B	-4.37972	2.70414e-05	0.0354419	-0.696662	0.159066	19.1819
1147	rs12966755	ANKRD29	-4.37928	2.70871e-05	0.0354964	-0.233131	0.053235	19.1781
1148	rs139107570	CDCA7L	4.37814	2.7209e-05	0.0356226	0.574698	0.131265	19.1681
1149	rs11643743	GGA2	-4.37812	2.72106e-05	0.0356239	-0.377188	0.0861529	19.1679
1150	rs721304	SNX29	4.37757	2.72695e-05	0.0356924	0.263548	0.0602042	19.1631
1151	rs17826437	C18orf63	-4.37715	2.73141e-05	0.0357363	-0.442763	0.101153	19.1594
1152	rs7082355	LINC01553	-4.37493	2.75519e-05	0.0359743	-0.380313	0.08693	19.14
1153	rs7164989	SNURF	-4.37441	2.76085e-05	0.0360248	-0.188812	0.0431628	19.1354
1154	rs12500963	IL15	-4.37322	2.77363e-05	0.0361653	-0.309319	0.0707301	19.1251
1155	rs6699006	USP24	-4.37121	2.79558e-05	0.036409	-0.236633	0.0541344	19.1074
1156	rs10893425	PATE4	4.3708	2.79998e-05	0.0364634	0.389943	0.0892154	19.1039
1157	rs12639032	FBLN2	4.37034	2.80504e-05	0.0365256	0.356274	0.0815209	19.0999
1158	rs12822834	TULP3	-4.36981	2.81085e-05	0.0365869	-0.466248	0.106698	19.0952
1159	rs4868696	F12	-4.36916	2.81804e-05	0.0366727	-0.332444	0.0760887	19.0895
1160	rs3132091	HSPA1L	4.36787	2.83225e-05	0.0368229	0.385416	0.088239	19.0783
1161	rs77462412	EPHA3	4.36679	2.84423e-05	0.0369465	0.506897	0.11608	19.0688
1162	rs75780316	OCSTAMP	-4.36676	2.8445e-05	0.0369466	-1.42803	0.327024	19.0686
1163	rs11197798	HSPA12A	4.36649	2.84751e-05	0.0369782	0.417782	0.0956791	19.0663
1164	rs2648124	PDLIM3	-4.36563	2.85714e-05	0.0370595	-0.905001	0.207301	19.0587
1165	rs2231972	C11orf40	4.36472	2.86732e-05	0.0371715	0.454248	0.104073	19.0507
1166	rs9605356	LINC00528	-4.36451	2.86967e-05	0.0372004	-0.630081	0.144365	19.0489
1167	rs11653892	EPN3	-4.36431	2.87189e-05	0.0372285	-0.485619	0.111271	19.0472
1168	rs184490	ATP5F1A	-4.36415	2.87365e-05	0.0372483	-0.149309	0.0342126	19.0458
1169	rs7076550	BEND7	4.36379	2.8777e-05	0.037297	0.250266	0.0573506	19.0427
1170	rs7240717	FBXO15	-4.36302	2.88632e-05	0.037382	-0.28123	0.0644576	19.036
1171	rs11636343	RHCG	4.36283	2.88843e-05	0.0373995	0.374097	0.0857464	19.0343
1172	rs637799	POP5	4.36171	2.90113e-05	0.0374792	0.205156	0.0470357	19.0245
1173	rs2353546	FMO5	-4.36144	2.9042e-05	0.0374792	-0.240973	0.0552508	19.0221
1174	rs139349174	CNOT3	-4.36026	2.91759e-05	0.0376131	-0.431942	0.0990634	19.0119
1175	rs17486746	PANK1	4.35982	2.92256e-05	0.0376652	0.348354	0.079901	19.0081
1176	rs113049263	GRIN2C	4.3597	2.92399e-05	0.0376821	0.47205	0.108276	19.007
1177	rs9283547	RNPEPL1	4.35803	2.94308e-05	0.0378913	0.193808	0.0444716	18.9924
1178	rs35673967	DIRAS3	4.35643	2.96142e-05	0.0380955	0.52044	0.119465	18.9785
1179	rs6504473	SCRN2	-4.35639	2.96188e-05	0.0381006	-0.198023	0.0454556	18.9782
1180	rs7631719	EOGT	4.35633	2.96266e-05	0.0381099	0.20848	0.0478569	18.9776
1181	rs80159111	GABRB1	4.35588	2.96779e-05	0.0381676	0.732309	0.16812	18.9737
1182	rs62288570	LINC02054	4.35466	2.98193e-05	0.0383236	0.521238	0.119696	18.9631
1183	rs11260703	PLEKHM2	4.35464	2.98223e-05	0.0383267	0.456684	0.104873	18.9629
1184	rs11577297	RAB13	4.3546	2.98261e-05	0.0383308	0.749523	0.172122	18.9626
1185	rs7253661	A1BG	4.354	2.98964e-05	0.0384021	0.262759	0.0603488	18.9573
1186	rs2283621	SSBP4	4.35375	2.99252e-05	0.0384377	0.241472	0.055463	18.9552
1187	rs445263	MTHFS	4.3537	2.99319e-05	0.0384438	0.269205	0.0618337	18.9547
1188	rs215569	MYH11	4.35305	3.00077e-05	0.0385279	0.377221	0.0866567	18.949
1189	rs7147308	PSMB5	4.3524	3.00832e-05	0.0386045	0.231888	0.0532781	18.9434
1190	rs7262417	JAG1	4.3519	3.01416e-05	0.0386552	0.354748	0.0815157	18.9391
1191	rs4673340	EEF1B2	4.35183	3.015e-05	0.0386552	0.209721	0.0481914	18.9384
1192	rs11881707	INSL3	-4.35158	3.01792e-05	0.0386855	-0.50329	0.115657	18.9363
1193	rs3103605	GP6	4.3513	3.02126e-05	0.0387275	0.350629	0.0805803	18.9338
1194	rs536122	MYBPHL	-4.35089	3.02607e-05	0.0387694	-0.31705	0.0728702	18.9302
1195	rs59791186	KLF9	-4.35071	3.02822e-05	0.0387839	-0.677352	0.155688	18.9287
1196	rs72975196	GRIA4	-4.3507	3.02836e-05	0.0387841	-0.555368	0.12765	18.9286
1197	rs6830016	STIM2	-4.3494	3.04368e-05	0.0389634	-0.398915	0.0917173	18.9173
1198	rs270942	SLC4A10	-4.34903	3.04807e-05	0.0390134	-0.378747	0.0870877	18.9141
1199	rs11701700	LINC01671	-4.34834	3.05625e-05	0.0391058	-0.530245	0.121942	18.9081
1200	rs825075	MYBPC1	-4.34778	3.0629e-05	0.0391769	-0.318065	0.0731557	18.9032
1201	rs10932158	CPO	4.34719	3.06997e-05	0.0392594	0.217199	0.0499631	18.8981
1202	rs34234854	RGMA	4.34714	3.07054e-05	0.0392598	0.52102	0.119853	18.8977
1203	rs2697489	PTCD1	-4.34653	3.07783e-05	0.0393306	-0.238237	0.0548108	18.8924
1204	rs2747562	DNMT3B	4.3465	3.07824e-05	0.039335	0.215899	0.049672	18.8921
1205	rs73166359	SLC5A4	4.34635	3.08002e-05	0.0393539	0.375459	0.086385	18.8908
1206	rs875551	ACSBG2	4.34617	3.08213e-05	0.039377	0.311007	0.0715587	18.8892
1207	rs12423118	GOLT1B	4.3455	3.09026e-05	0.039459	0.219083	0.0504161	18.8834
1208	rs7721275	LINC02142	-4.34522	3.09359e-05	0.0394931	-0.349244	0.0803743	18.8809
1209	rs350137	C19orf25	-4.3451	3.0951e-05	0.0395005	-0.218288	0.0502377	18.8799
1210	rs28597971	GRK4	4.34448	3.10258e-05	0.0395906	0.331499	0.0763035	18.8745
1211	rs8069378	DCXR	-4.3439	3.10958e-05	0.0396541	-0.330343	0.0760476	18.8694
1212	rs2477534	TBC1D12	-4.34313	3.11883e-05	0.0397596	-0.186968	0.0430492	18.8628
1213	rs77802716	LPAR3	-4.343	3.12048e-05	0.0397791	-0.729902	0.168064	18.8616
1214	rs11074523	UQCRC2	4.34271	3.12402e-05	0.0398179	0.29194	0.0672253	18.8591
1215	rs848309	CLCNKA	4.3419	3.1338e-05	0.0399277	0.328261	0.075603	18.8521
1216	rs835378	FGGY	-4.34148	3.13898e-05	0.0399787	-0.326096	0.0751117	18.8484
1217	rs72721671	SYNDIG1L	-4.34144	3.13948e-05	0.0399836	-0.349384	0.0804765	18.8481
1218	rs10916663	TMCO4	-4.34111	3.14343e-05	0.0400299	-0.270651	0.0623459	18.8453
1219	rs35716977	TDRD9	4.3406	3.14975e-05	0.040082	0.379122	0.0873433	18.8408
1220	rs11209233	WLS	4.34031	3.15328e-05	0.0401246	0.51573	0.118823	18.8383
1221	rs7965152	MMAB	4.34026	3.15386e-05	0.0401303	0.356333	0.0820994	18.8379
1222	rs11945052	CDKL2	4.33979	3.15965e-05	0.0401837	0.188935	0.0435355	18.8338
1223	rs62399949	HMGA1	4.33882	3.17153e-05	0.040318	0.373032	0.0859753	18.8254
1224	rs1199336	MRAS	4.33664	3.19856e-05	0.0405692	0.403652	0.0930794	18.8064
1225	rs78205368	LINC00587	4.33596	3.20708e-05	0.0406638	0.793728	0.183057	18.8005
1226	rs26481	ERAP1	-4.33537	3.21441e-05	0.0406756	-0.224798	0.0518522	18.7954
1227	rs56105926	KLKB1	-4.33533	3.21491e-05	0.0406756	-0.409422	0.0944386	18.7951
1228	rs73036542	DMWD	4.3351	3.21775e-05	0.0406756	0.324589	0.0748747	18.7931
1229	rs28880325	HUS1	-4.33484	3.22105e-05	0.0407055	-0.216633	0.0499748	18.7908
1230	rs73097968	LINC00471	4.33445	3.22588e-05	0.0407474	0.496307	0.114503	18.7875
1231	rs113052787	C6orf52	-4.3344	3.22654e-05	0.0407541	-0.588996	0.135889	18.787
1232	rs72742300	PSAT1	-4.33402	3.23126e-05	0.0407971	-0.493782	0.113932	18.7837
1233	rs11890919	POMC	-4.33367	3.23567e-05	0.0408464	-0.625373	0.144306	18.7807
1234	rs6936004	RNF5	-4.33302	3.24391e-05	0.0409392	-0.347058	0.0800961	18.775
1235	rs17283989	AGMO	-4.33282	3.24639e-05	0.0409657	-0.827298	0.190938	18.7733
1236	rs7312217	AEBP2	-4.33215	3.25485e-05	0.0410501	-0.361315	0.0834032	18.7675
1237	rs112629906	NTSR1	4.33172	3.26024e-05	0.0411093	0.767166	0.177104	18.7638
1238	rs13325622	WWTR1	4.33022	3.2793e-05	0.0412921	0.242582	0.0560208	18.7508
1239	rs2794563	LINC01600	4.3294	3.28981e-05	0.0413999	0.378127	0.0873394	18.7437
1240	rs3752133	ZNF808	-4.3292	3.29233e-05	0.04143	-0.518493	0.119766	18.742
1241	rs13406029	RASGRP3	-4.32879	3.29763e-05	0.0414886	-0.377826	0.0872823	18.7384
1242	rs816549	LINC00880	-4.32768	3.31181e-05	0.0415976	-0.387031	0.0894314	18.7288
1243	rs34887234	RAD1	4.3274	3.31544e-05	0.0416274	0.202893	0.0468857	18.7264
1244	rs12046604	GBP1	-4.32736	3.31589e-05	0.0416274	-0.754801	0.174425	18.7261
1245	rs787549	PRELID3A	4.32641	3.32822e-05	0.0417624	0.244576	0.056531	18.7178
1246	rs12968402	MTCL1	4.32637	3.32873e-05	0.0417648	0.300956	0.0695632	18.7174
1247	rs10926308	OPN3	4.32549	3.34002e-05	0.0418869	0.356942	0.0825205	18.7099
1248	rs61912277	TAS2R31	-4.32516	3.34429e-05	0.0419177	-0.458336	0.10597	18.7071
1249	rs59578393	CFAP58	4.32516	3.34436e-05	0.0419177	0.652443	0.150848	18.707
1250	rs75584647	LINC02251	-4.32511	3.34505e-05	0.0419248	-0.616508	0.142542	18.7065
1251	rs1803254	SIGLEC10	4.32455	3.35232e-05	0.0419965	0.525932	0.121615	18.7017
1252	rs2617694	VSTM1	-4.32447	3.35331e-05	0.042008	-0.330135	0.0763412	18.701
1253	rs4774589	SCG3	4.32393	3.36037e-05	0.042081	0.17479	0.040424	18.6964
1254	rs111519329	ADAMTSL5	-4.32367	3.36369e-05	0.042121	-0.642705	0.148648	18.6942
1255	rs1254195	GGPS1	-4.32263	3.3774e-05	0.0422788	-0.191817	0.0443752	18.6851
1256	rs62491379	DENND2A	-4.32162	3.39058e-05	0.0423791	-0.763189	0.176598	18.6764
1257	rs60245472	GALNT14	-4.32129	3.39488e-05	0.0424239	-0.32013	0.0740821	18.6736
1258	rs2560996	ZNF415	-4.32054	3.40484e-05	0.0425385	-0.2213	0.0512204	18.667
1259	rs12142063	MAB21L3	-4.32035	3.40732e-05	0.0425675	-0.463391	0.107258	18.6654
1260	rs11202094	OPN4	4.31803	3.43817e-05	0.0428334	0.492123	0.113969	18.6453
1261	rs114004994	C4B	-4.31784	3.44058e-05	0.0428561	-1.21578	0.281572	18.6438
1262	rs1240743	MRPL20	-4.3178	3.44122e-05	0.0428626	-0.21776	0.0504332	18.6434
1263	rs12564609	NUF2	-4.31762	3.44355e-05	0.0428897	-0.437513	0.101332	18.6419
1264	rs538800	C11orf97	-4.3171	3.45054e-05	0.0429355	-0.287013	0.0664829	18.6373
1265	rs62041964	LINC01229	-4.31706	3.45107e-05	0.0429355	-0.35284	0.0817316	18.637
1266	rs7330092	FBXL3	-4.31703	3.45149e-05	0.0429382	-0.216911	0.0502455	18.6367
1267	rs2295084	IYD	4.31654	3.45802e-05	0.0430104	0.680363	0.157618	18.6325
1268	rs9285488	ABRACL	-4.31649	3.4587e-05	0.0430181	-0.26732	0.0619299	18.6321
1269	rs1558134	ATP5F1D	-4.31644	3.45941e-05	0.0430252	-0.330838	0.0766461	18.6316
1270	rs34653227	C9orf153	-4.31632	3.461e-05	0.04304	-0.410397	0.0950803	18.6306
1271	rs9258192	HLA-F	-4.31603	3.46484e-05	0.0430836	-0.411751	0.0954003	18.6281
1272	rs75867231	PSEN1	-4.31599	3.46543e-05	0.0430885	-0.527559	0.122234	18.6277
1273	rs11838255	MRPS35	-4.31485	3.48078e-05	0.0432652	-0.167458	0.0388097	18.6179
1274	rs5749001	ATP6V1E1	4.31393	3.49316e-05	0.0433975	0.323638	0.0750216	18.61
1275	rs174453	FADS1	4.31389	3.49373e-05	0.0434037	0.285968	0.0662901	18.6096
1276	rs72900609	TTC4	-4.3132	3.50302e-05	0.0434936	-0.584275	0.135462	18.6037
1277	rs6051570	VPS16	-4.31186	3.52123e-05	0.0436033	-0.207108	0.0480322	18.5922
1278	rs7118364	C11orf54	4.31186	3.52131e-05	0.0436033	0.2346	0.054408	18.5921
1279	rs11962209	GSTA2	-4.31164	3.52426e-05	0.0436286	-0.379475	0.0880118	18.5902
1280	rs6684738	TMIGD3	4.31141	3.52745e-05	0.0436386	0.46259	0.107294	18.5882
1281	rs1923536	TMEM254	-4.31124	3.52979e-05	0.0436617	-0.20317	0.0471258	18.5868
1282	rs117107041	IRF7	-4.31047	3.54031e-05	0.0437555	-0.778965	0.180715	18.5801
1283	rs655626	FOXRED1	-4.3101	3.54532e-05	0.0438081	-0.197395	0.0457981	18.577
1284	rs907495	SEL1L3	4.30993	3.54769e-05	0.0438283	0.191719	0.0444832	18.5755
1285	rs5756111	APOL2	4.30941	3.55479e-05	0.0438863	0.212448	0.0492987	18.571
1286	rs10516855	CCSER1	-4.30927	3.55674e-05	0.0438992	-0.468815	0.108792	18.5698
1287	rs75131949	B3GAT3	4.30919	3.55785e-05	0.0439048	0.261212	0.0606174	18.5691
1288	rs10454256	MFAP3L	-4.30884	3.56268e-05	0.0439535	-0.200141	0.0464489	18.5661
1289	rs5759640	ARVCF	4.30874	3.564e-05	0.0439673	0.371437	0.0862054	18.5653
1290	rs56361051	NVL	4.30817	3.57198e-05	0.0440472	0.31417	0.0729243	18.5603
1291	rs13030973	GPN1	-4.30801	3.57418e-05	0.0440509	-0.263192	0.0610938	18.5589
1292	rs11661938	TWSG1	4.30748	3.58142e-05	0.0441335	0.177804	0.041278	18.5544
1293	rs75486393	LINC02458	4.30719	3.58557e-05	0.0441661	0.589221	0.1368	18.5518
1294	rs114298934	C2orf49	4.307	3.58816e-05	0.0441938	0.376805	0.0874866	18.5502
1295	rs62039298	SMIM22	-4.30691	3.58944e-05	0.0442072	-0.373797	0.0867902	18.5494
1296	rs17115481	MFAP3	-4.30691	3.58946e-05	0.0442072	-0.147876	0.0343346	18.5494
1297	rs3848480	NFATC1	4.30612	3.6004e-05	0.0443159	1.00312	0.232953	18.5427
1298	rs13226913	C1GALT1	-4.30611	3.60047e-05	0.0443159	-0.197934	0.0459659	18.5426
1299	rs1196362	PSMD4	4.30601	3.60189e-05	0.0443267	0.400638	0.0930416	18.5417
1300	rs78996387	CERS6	-4.3057	3.60625e-05	0.0443626	-0.869068	0.201841	18.539
1301	rs72768795	ARHGEF28	-4.30563	3.60714e-05	0.0443727	-0.249187	0.0578746	18.5385
1302	rs2275228	NOL6	-4.30491	3.61721e-05	0.0444401	-0.285838	0.0663981	18.5323
1303	rs4148632	ABCC8	-4.30442	3.62407e-05	0.0445024	-0.197963	0.0459905	18.5281
1304	rs793596	VSIG10	4.30411	3.62849e-05	0.0445254	0.206474	0.0479713	18.5254
1305	rs2667660	GNPTG	-4.30403	3.6296e-05	0.0445373	-0.191857	0.0445761	18.5247
1306	rs11054375	MAGOHB	4.30286	3.64611e-05	0.0446816	0.197644	0.0459331	18.5146
1307	rs7979473	P2RX7	4.30261	3.64953e-05	0.0447182	0.202078	0.0469663	18.5125
1308	rs1630238	ZNF496	-4.3009	3.67373e-05	0.0449418	-0.240578	0.0559365	18.4978
1309	rs3801964	BCAP29	-4.30087	3.67428e-05	0.0449468	-0.264864	0.0615839	18.4975
1310	rs230497	CISD2	-4.30078	3.67557e-05	0.0449592	-0.150781	0.035059	18.4967
1311	rs3753927	CD247	4.30022	3.68353e-05	0.0450455	0.458712	0.106672	18.4919
1312	rs73338993	B4GALNT2	-4.30015	3.68445e-05	0.0450551	-0.439459	0.102196	18.4913
1313	rs117250848	COX6C	4.2993	3.6966e-05	0.0451649	0.498461	0.11594	18.484
1314	rs116900319	GALNT18	-4.29899	3.70104e-05	0.0452051	-0.690792	0.160687	18.4813
1315	rs3767048	THRAP3	4.29857	3.7071e-05	0.0452731	0.465347	0.108256	18.4777
1316	rs5753362	OSM	4.29835	3.71023e-05	0.045299	0.633663	0.14742	18.4758
1317	rs7003738	PLEKHA2	-4.29833	3.71048e-05	0.045299	-0.290299	0.0675376	18.4756
1318	rs329707	TARM1	4.29783	3.71772e-05	0.045378	0.307458	0.071538	18.4713
1319	rs11166503	TRMT13	4.29676	3.73306e-05	0.0455232	0.165715	0.0385674	18.4621
1320	rs10955310	ATP6V1C1	-4.29648	3.73716e-05	0.0455406	-0.15457	0.035976	18.4597
1321	rs6505162	EFCAB5	-4.29623	3.74077e-05	0.0455567	-0.229591	0.0534401	18.4576
1322	rs4654770	WNT4	4.29588	3.74577e-05	0.0455637	0.358373	0.0834224	18.4546
1323	rs12952016	FN3K	4.2957	3.74842e-05	0.0455877	0.192216	0.0447462	18.453
1324	rs2926559	PRKCD	-4.29521	3.75547e-05	0.0456581	-0.627293	0.146045	18.4488
1325	rs13049942	RRP1B	4.29457	3.76471e-05	0.0457593	0.144106	0.0335554	18.4434
1326	rs112910602	PCDHA9	4.29455	3.76513e-05	0.0457611	0.517317	0.120459	18.4431
1327	rs76605545	IL18RAP	-4.29451	3.76568e-05	0.045765	-0.736586	0.171518	18.4428
1328	rs12548565	PPP2CB	4.29418	3.77049e-05	0.0458132	0.270694	0.0630375	18.44
1329	rs12621237	RN7SL832P	-4.29387	3.77492e-05	0.0458593	-0.360782	0.0840225	18.4373
1330	rs4550502	ABR	-4.29381	3.77589e-05	0.0458685	-0.426684	0.0993721	18.4368
1331	rs17623997	PPP2R5D	-4.29341	3.78162e-05	0.0459277	-0.457323	0.106517	18.4334
1332	rs9507402	MTMR6	4.29334	3.78266e-05	0.0459395	0.174978	0.0407556	18.4328
1333	rs139069424	PLEKHA5	4.29317	3.78525e-05	0.0459555	0.614069	0.143034	18.4313
1334	rs690641	SERINC2	-4.29301	3.78745e-05	0.0459555	-0.541644	0.126169	18.43
1335	rs2204510	UGT1A8	-4.29236	3.79706e-05	0.046041	-0.892475	0.207922	18.4243
1336	rs6537315	OTUD4	4.29104	3.8164e-05	0.0462521	0.265645	0.0619068	18.413
1337	rs4780842	GPR139	4.29068	3.82177e-05	0.0462581	0.427923	0.0997332	18.4099
1338	rs2075835	DEFA5	-4.2906	3.82296e-05	0.0462584	-0.477302	0.111244	18.4092
1339	rs34918172	SORCS1	-4.29013	3.82985e-05	0.0463215	-0.311322	0.072567	18.4052
1340	rs78323340	VNN2	-4.29007	3.83068e-05	0.0463264	-1.07861	0.25142	18.4047
1341	rs733602	SNORC	-4.28937	3.84109e-05	0.0464141	-0.196266	0.0457564	18.3987
1342	rs148870440	ESPNL	4.28848	3.8544e-05	0.0465573	0.823324	0.191985	18.391
1343	rs12826874	CREBL2	4.28832	3.85677e-05	0.0465598	0.346886	0.080891	18.3897
1344	rs6757892	LPIN1	-4.28821	3.85833e-05	0.0465697	-0.327445	0.0763593	18.3888
1345	rs7853349	PTCSC2	4.28799	3.86169e-05	0.0465867	0.33061	0.0771015	18.3868
1346	rs17097461	PCDHGA9	4.28766	3.86656e-05	0.0466419	0.489195	0.114094	18.384
1347	rs12276686	CCDC15	-4.28697	3.87683e-05	0.0467513	-0.388599	0.0906465	18.3781
1348	rs4820084	DEPDC5	-4.28598	3.89166e-05	0.0468836	-0.422425	0.0985597	18.3696
1349	rs6006634	TTLL12	-4.28512	3.90463e-05	0.0469824	-0.194109	0.0452985	18.3622
1350	rs2720956	MUC4	4.28512	3.90465e-05	0.0469824	0.31618	0.0737856	18.3622
1351	rs62463757	TBL2	-4.28463	3.91204e-05	0.0469893	-0.410393	0.0957826	18.358
1352	rs1885834	L3MBTL1	4.28443	3.91508e-05	0.0470223	0.279846	0.0653171	18.3563
1353	rs1912805	CLDN16	-4.28393	3.92254e-05	0.0470988	-0.333372	0.0778192	18.3521
1354	rs6692451	METTL18	4.28387	3.92345e-05	0.0471089	0.453561	0.105876	18.3516
1355	rs1276470	FAM209A	-4.28323	3.93316e-05	0.0472071	-0.364081	0.0850015	18.3461
1356	rs17123104	LINC02653	-4.28292	3.93786e-05	0.0472564	-0.503061	0.117457	18.3434
1357	rs7798971	OSBPL3	4.2811	3.96567e-05	0.04754	0.374622	0.0875062	18.3278
1358	rs5992840	LINC01634	4.28105	3.96645e-05	0.0475485	0.399453	0.0933075	18.3273
1359	rs4788116	NPIPB6	4.28059	3.97347e-05	0.0475947	0.468902	0.109542	18.3234
1360	rs1876455	CR2	4.28009	3.9811e-05	0.0476738	0.365506	0.0853969	18.3192
1361	rs2191156	CRACR2A	4.27932	3.99297e-05	0.0477859	0.251087	0.0586746	18.3125
1362	rs12608912	NFKBIB	4.27893	3.99888e-05	0.0478443	0.476971	0.11147	18.3093
1363	rs1390425	EMC4	-4.27872	4.00219e-05	0.0478741	-0.212423	0.0496464	18.3074
1364	rs933897	CCDC38	4.27856	4.00459e-05	0.047898	0.330088	0.0771493	18.3061
1365	rs111505943	SPCS2	4.27825	4.00948e-05	0.0479467	0.26067	0.0609291	18.3034
1366	rs6453253	F2RL1	4.27765	4.01861e-05	0.0480413	0.350965	0.0820462	18.2983
1367	rs1790303	DGAT2	4.27749	4.0211e-05	0.0480663	0.291991	0.0682621	18.297
1368	rs7659738	RBM47	-4.27694	4.02967e-05	0.0481362	-0.784649	0.18346	18.2922
1369	rs6112177	SIRPB1	-4.27663	4.03456e-05	0.048175	-0.550043	0.128616	18.2895
1370	rs10184892	ZNF385B	-4.27592	4.0456e-05	0.0482766	-0.335975	0.0785739	18.2835
1371	rs13138929	DEFB131A	-4.2754	4.0537e-05	0.048367	-0.390914	0.0914332	18.279
1372	rs10960773	SMARCA2	4.2751	4.05829e-05	0.0484138	0.668748	0.156429	18.2765
1373	rs2047678	GOLGA6L9	4.27491	4.06136e-05	0.0484478	0.287138	0.0671682	18.2748
1374	rs3785404	PRKCB	-4.27484	4.06236e-05	0.0484588	-0.413015	0.0966152	18.2743
1375	rs670140	DDX10	-4.27349	4.08353e-05	0.0486808	-0.27846	0.0651599	18.2628
1376	rs689968	UBE2G2	-4.27278	4.09475e-05	0.0488029	-0.380281	0.0890008	18.2567
1377	rs2148824	BPHL	-4.27238	4.10112e-05	0.0488618	-0.18945	0.0443429	18.2532
1378	rs148050718	MOB3B	4.27231	4.10214e-05	0.0488675	0.535017	0.125229	18.2527
1379	rs56045011	CYBA	-4.27125	4.11898e-05	0.0490267	-0.699607	0.163794	18.2436
1380	rs1439888	COL3A1	4.27093	4.12407e-05	0.0490856	0.58334	0.136584	18.2408
1381	rs10279539	TMEM229A	4.2709	4.1245e-05	0.0490889	0.395155	0.0925226	18.2406
1382	rs7024593	DDX31	-4.27085	4.12523e-05	0.0490958	-0.186847	0.0437494	18.2402
1383	rs3770523	IGFBP5	-4.27029	4.13417e-05	0.0491796	-0.419451	0.0982253	18.2354
1384	rs6500739	C16orf89	4.27014	4.13666e-05	0.0492083	0.581171	0.136101	18.2341
1385	rs10221512	CLPTM1	-4.27003	4.13837e-05	0.0492277	-0.153784	0.0360147	18.2331
1386	rs363607	INO80B	4.26968	4.14394e-05	0.0492903	0.404709	0.0947867	18.2302
1387	rs3847933	NUP37	4.26791	4.17217e-05	0.0495324	0.45822	0.107364	18.2151
1388	rs10849709	GATC	4.26715	4.18441e-05	0.0496223	0.223862	0.0524618	18.2086
1389	rs6828256	UCHL1	4.26693	4.18794e-05	0.0496438	0.250828	0.0587842	18.2067
1390	rs514993	COL15A1	-4.2668	4.1901e-05	0.0496551	-0.39166	0.0917925	18.2056
1391	rs2124641	RNF175	4.26627	4.19865e-05	0.0497401	0.414669	0.0971971	18.2011
1392	rs6866590	FAM53C	4.26624	4.19915e-05	0.0497401	0.299818	0.070277	18.2008
1393	rs10800219	TMCO1	4.26566	4.20856e-05	0.049812	0.257353	0.0603313	18.1958
1394	rs4698495	LINC02493	4.26565	4.20865e-05	0.0498121	0.331449	0.0777019	18.1958
1395	rs56311539	KRTAP5-2	-4.26462	4.22544e-05	0.0498967	-0.893097	0.20942	18.187
1396	rs11971013	PPP1R3A	-4.26459	4.22591e-05	0.0498967	-0.331327	0.0776926	18.1867
1397	rs72764143	GPX8	-4.26434	4.22991e-05	0.0499006	-0.790122	0.185286	18.1846
1398	rs11165999	PLPPR5	-4.26407	4.2343e-05	0.0499369	-0.278163	0.0652342	18.1823

## Sheet: Microglia
	SNP	Gene	t-statistic	p-value	FDR	Beta	Std. Error	F-statistic
1	rs4493716	FBN2	-12.053	2.73798e-24	4.93006e-17	-1.7179	0.14253	145.274
2	rs6518345	PWP2	-11.7164	2.35429e-23	4.93006e-17	-0.992734	0.0847304	137.274
3	rs143932109	LINC01340	-11.4979	9.49242e-23	7.38209e-17	-1.89078	0.164445	132.203
4	rs13131368	RNF150	10.8701	5.14349e-21	1.49169e-15	0.981426	0.0902864	118.16
[truncated: 564 more rows]

## Sheet: Oligodendrocytes
	SNP	Gene	t-statistic	p-value	FDR	Beta	Std. Error	F-statistic
[truncated: 2,234 more rows]

[truncated: 2 more sheets: OPCs, Pericytes]
