# Supplementary material for: Cell state-dependent allelic effects and contextual Mendelian randomization analysis for human brain phenotypes
Source: Nat Genet. 2025 Jan 10;57(2):358–68. doi: 10.1038/s41588-024-02050-9 (PMC11821528; doi:10.1038/s41588-024-02050-9)
Supplement: Supplementary file 10 — cis-eQTLs from the controls-only cohort with age interaction. Each tab represents a cell type. [file 41588_2024_2050_MOESM10_ESM.xlsx]

## Sheet: Astrocytes
Supplementary Table 7: List of eQTLs interacting with Age (control only cohort). Each association displayed here shows a statistical improvement for the interaction model (M2, including Genotype * Age) over the baseline model (M1) based on a likelihood ratio test (LRT) q-value < 0.05.
	SNP	Gene	MatrixEQTL p-value	MatrixEQTL FDR	LRT p-value	LRT q-value	M2 Age p-value
1	rs11249686	FAM153A	3.9e-23	6.51e-18	0.00104	0.00916	0.0106
2	rs34692381	FREM2	1.11e-20	4.19e-16	0.0084	0.044	0.042
3	rs7187976	KNOP1	4.12e-17	6.77e-13	6.56e-06	0.000109	0.00049
4	rs4590214	ATP10B	2.53e-16	3.35e-12	0.000281	0.00317	0.00442
5	rs6547758	THNSL2	2.29e-14	2.58e-10	0.00752	0.0405	0.04
6	rs56692845	APOLD1	1.16e-13	1.26e-09	0.000391	0.00401	0.00724
7	rs8097892	MPPE1	2.81e-12	2.16e-08	0.00719	0.0402	0.0422
8	rs6673477	CCDC163	9.47e-12	6.88e-08	0.00112	0.00952	0.0118
9	rs4984814	BAIAP3	2.37e-11	1.67e-07	0.000216	0.00255	0.00462
10	rs9461443	ZSCAN31	4.61e-10	2.76e-06	0.000313	0.00344	0.00547
11	rs12366	LINC01291	1.71e-09	9.39e-06	0.00213	0.0157	0.0163
12	rs11222385	SNX19	2.06e-09	1.11e-05	0.00474	0.0289	0.0269
13	rs3746983	LINC00334	4.28e-09	2.16e-05	0.00453	0.0278	0.0233
14	rs2133133	TAMM41	6.65e-08	0.000268	0.00731	0.0404	0.0342
15	rs775467	MYRFL	9.03e-08	0.000355	0.00608	0.0354	0.0386
16	rs7639729	GRM7	9.68e-08	0.000379	0.0013	0.0106	0.0153
17	rs4780974	LINC01290	1.02e-07	0.000399	0.000642	0.00596	0.00862
18	rs72935034	SERPINB11	3.51e-07	0.0012	0.00315	0.0208	0.0217
19	rs2319658	TMPRSS11D	4.04e-07	0.00136	0.00147	0.0117	0.0152
20	rs74527646	SLIT3	5.37e-07	0.00175	0.00135	0.0108	0.0133
21	rs56081849	ZNF577	5.88e-07	0.00189	8.35e-05	0.00112	0.00243
22	rs1170694	SLC6A1	6.8e-07	0.00214	0.00577	0.0346	0.0398
23	rs72850021	HLA-DRA	6.93e-07	0.00218	0.000151	0.00196	0.00338
24	rs55746798	TRAPPC9	8.15e-07	0.00251	1.11e-07	2.7e-06	4.2e-05
25	rs77678839	KIAA0319L	8.16e-07	0.00252	8.6e-09	2.92e-07	8.91e-06
26	rs72667863	TBCK	8.94e-07	0.00274	7.25e-05	0.00101	0.00197
27	rs147016847	ULK4	1.01e-06	0.00307	3.05e-05	0.000441	0.00118
28	rs148390159	ZKSCAN3	1.06e-06	0.0032	0.00376	0.0245	0.0247
29	rs7755281	AFDN	1.19e-06	0.00353	0.000213	0.00255	0.00376
30	rs79334492	LINC01863	1.49e-06	0.00431	9.56e-21	3.73e-18	4.85e-13
31	rs111494588	GP2	1.67e-06	0.00477	1.15e-06	2.18e-05	0.000107
32	rs4299465	SLC6A11	2.49e-06	0.00629	0.00265	0.018	0.0201
33	rs3811454	INTS3	2.7e-06	0.0067	4.26e-08	1.28e-06	1.39e-05
34	rs13186631	STC2	2.74e-06	0.00677	0.00269	0.0181	0.0201
35	rs78404212	EPB41L2	2.77e-06	0.00685	1.42e-21	1.11e-18	4.13e-14
36	rs137916092	PLEKHM3	2.82e-06	0.00695	2.96e-09	1.44e-07	3.82e-06
37	rs34721728	OR4F17	2.87e-06	0.00708	1.12e-05	0.000178	0.000658
38	rs75526450	RANBP9	3.07e-06	0.00749	4.88e-09	1.81e-07	5.79e-06
39	rs72793594	DMXL1	3.18e-06	0.00774	0.000146	0.00194	0.00308
40	rs8090558	LINC01898	3.22e-06	0.00782	1.54e-05	0.000236	0.000796
41	rs6812192	SNCA	3.25e-06	0.00791	0.00176	0.0135	0.0161
42	rs9348866	MICA	3.35e-06	0.00812	0.000694	0.00637	0.00871
43	rs117261136	ECM2	3.71e-06	0.0089	0.000486	0.00468	0.00599
44	rs16955436	THSD4	3.84e-06	0.00915	0.00433	0.027	0.0249
45	rs55864378	ENPP2	4.2e-06	0.0099	0.00776	0.0414	0.0418
46	rs17536631	DENND5B	4.48e-06	0.0104	0.00222	0.016	0.018
47	rs4803996	FKRP	4.5e-06	0.0105	0.00714	0.0402	0.0336
48	rs34417109	MFAP2	5.01e-06	0.0114	1e-06	2e-05	0.000139
49	rs62396726	TFEB	5.47e-06	0.0122	6.53e-10	3.64e-08	1.43e-06
50	rs77222549	TRARG1	6.08e-06	0.0132	0.000309	0.00344	0.00556
51	rs75060829	UBXN2A	6.26e-06	0.0135	4.2e-09	1.73e-07	4.25e-06
52	rs17781348	SPON2	6.33e-06	0.0137	7.57e-08	1.97e-06	3.02e-05
53	rs74491498	WDR59	6.48e-06	0.0139	1.83e-15	4.77e-13	7.22e-10
54	rs441232	UBASH3A	6.77e-06	0.0145	0.00238	0.0165	0.0197
55	rs144985206	MYOZ2	6.86e-06	0.0146	0.00163	0.0129	0.0139
56	rs28985	TMEM98	7.24e-06	0.0152	0.000348	0.00363	0.00611
57	rs11641080	CDH13	7.52e-06	0.0157	0.00109	0.00941	0.0121
58	rs2184708	CAPZB	7.73e-06	0.016	6.2e-09	2.2e-07	6.86e-06
59	rs72700796	BCL11B	7.74e-06	0.0161	0.00225	0.0161	0.0194
60	rs12459135	AKT2	7.8e-06	0.0162	0.000333	0.00361	0.00571
61	rs78165124	LINC00200	7.81e-06	0.0162	0.00214	0.0157	0.0162
62	rs73374128	TMPRSS2	7.88e-06	0.0163	5.22e-08	1.51e-06	2.53e-05
63	rs16841801	LMX1A	7.9e-06	0.0163	0.00229	0.0163	0.0263
64	rs7517584	ZNF683	8.4e-06	0.0171	2.08e-09	1.08e-07	2.79e-06
65	rs12792297	RDX	8.57e-06	0.0173	1.36e-11	1.33e-09	1.79e-07
66	rs12406517	PLPP3	8.61e-06	0.0174	0.000226	0.00263	0.00405
67	rs75085211	HACD2	8.71e-06	0.0176	0.00753	0.0405	0.0385
68	rs10948345	RCAN2	8.89e-06	0.0179	0.00407	0.0262	0.0266
69	rs16990165	SLPI	9.4e-06	0.0187	0.0012	0.01	0.0121
70	rs59758866	SNHG18	9.94e-06	0.0195	0.00171	0.0133	0.0147
71	rs11921456	GATA2	1e-05	0.0197	0.00218	0.0159	0.0162
72	rs55801004	EXT2	1.02e-05	0.0199	4.74e-09	1.81e-07	5.12e-06
73	rs12815873	PLBD2	1.03e-05	0.02	4.78e-06	8.29e-05	0.000431
74	rs75559179	LINC01671	1.06e-05	0.0206	0.000588	0.00552	0.00628
75	rs112611555	SFTA1P	1.07e-05	0.0208	0.00421	0.0267	0.0275
76	rs62502656	ATG9B	1.1e-05	0.0212	0.00193	0.0145	0.0161
77	rs17697668	RAD51AP1	1.14e-05	0.0218	0.00442	0.0274	0.0261
78	rs12553834	RNF38	1.14e-05	0.0219	2.69e-05	0.000397	0.0011
79	rs77311907	IDH1	1.17e-05	0.0223	3.59e-10	2.16e-08	8.71e-07
80	rs12944562	RFNG	1.21e-05	0.0228	0.00642	0.0371	0.0369
81	rs1655285	AGT	1.21e-05	0.0229	0.00746	0.0405	0.0393
82	rs10101997	PENK	1.21e-05	0.0229	0.000209	0.00255	0.00307
83	rs77387806	LINC02317	1.22e-05	0.023	3.12e-14	6.09e-12	2.79e-09
84	rs920384	ZNF608	1.23e-05	0.0232	0.00593	0.035	0.0343
85	rs475416	CAMSAP2	1.25e-05	0.0236	4.43e-13	6.91e-11	1.39e-08
86	rs73217937	IQCG	1.28e-05	0.0239	0.00588	0.035	0.033
87	rs141591215	MAP3K13	1.31e-05	0.0244	3.32e-07	7.41e-06	8.51e-05
88	rs110065	POPDC3	1.31e-05	0.0244	2.78e-06	5.04e-05	0.000276
89	rs75481361	IGFLR1	1.32e-05	0.0246	0.00131	0.0106	0.0148
90	rs75933376	FBXL7	1.34e-05	0.0248	0.00422	0.0267	0.0231
91	rs149567	LINC01331	1.41e-05	0.0259	3.64e-06	6.45e-05	0.000319
92	rs9926421	C16orf95	1.48e-05	0.0271	0.00112	0.00952	0.0131
93	rs74609000	HSPB3	1.51e-05	0.0275	0.00602	0.0353	0.0427
94	rs78165124	DIP2C	1.53e-05	0.0277	1.1e-05	0.000178	0.000581
95	rs1821290	ZNF254	1.53e-05	0.0278	0.000475	0.00464	0.00743
96	rs73050371	CEACAM19	1.56e-05	0.0281	0.00721	0.0402	0.0372
97	rs10783603	ABCD2	1.56e-05	0.0282	0.0074	0.0405	0.037
98	rs77531197	ANO5	1.62e-05	0.029	4.23e-07	9.18e-06	9.49e-05
99	rs7853407	DMRT2	1.65e-05	0.0294	0.00803	0.0423	0.04
100	rs141370681	SLC30A9	1.65e-05	0.0295	1.83e-07	4.32e-06	5.99e-05
101	rs72693148	ATXN3	1.69e-05	0.03	2.37e-11	2.05e-09	2.2e-07
102	rs17642476	NMT1	1.7e-05	0.03	0.00956	0.0488	0.0442
103	rs7316041	PCED1B	1.7e-05	0.0301	0.000165	0.00207	0.00424
104	rs17783156	JDP2	1.71e-05	0.0302	0.00694	0.0395	0.0366
105	rs12232738	ZNF521	1.76e-05	0.0309	1.53e-06	2.85e-05	0.000162
106	rs34533610	LYPD6B	1.79e-05	0.0312	0.00331	0.0217	0.021
107	rs73313445	KCNIP1	1.8e-05	0.0313	0.000784	0.00703	0.00884
108	rs141591215	VPS8	1.84e-05	0.0319	5.03e-06	8.52e-05	0.000423
109	rs79575517	OSBPL2	1.86e-05	0.0322	0.00239	0.0165	0.0198
110	rs73494602	OR7D2	1.87e-05	0.0323	0.000349	0.00363	0.00472
111	rs1752021	FHAD1	1.94e-05	0.0332	0.00681	0.0391	0.0413
112	rs3785597	CEP112	1.99e-05	0.0338	3.39e-09	1.51e-07	5.33e-06
113	rs75125072	CSGALNACT2	1.99e-05	0.0339	1.05e-07	2.65e-06	3.87e-05
114	rs75060829	ATAD2B	2.01e-05	0.034	3.27e-07	7.41e-06	7.23e-05
115	rs151271097	EPDR1	2.02e-05	0.0342	0.00249	0.017	0.0244
116	rs75078498	LATS2	2.03e-05	0.0343	3.47e-09	1.51e-07	3.63e-06
117	rs10196460	LINC01122	2.03e-05	0.0343	0.000476	0.00464	0.00728
118	rs75060829	EFR3B	2.04e-05	0.0345	0.00044	0.0044	0.0063
119	rs78165124	ZMYND11	2.05e-05	0.0345	6.89e-08	1.85e-06	2.18e-05
120	rs11126311	NAGK	2.13e-05	0.0355	0.00941	0.0483	0.0441
121	rs3929952	COLEC12	2.17e-05	0.0361	0.000251	0.00288	0.00537
122	rs78740479	UBAP2L	2.19e-05	0.0363	0.00041	0.00416	0.00613
123	rs8055560	LINC00304	2.33e-05	0.038	5.53e-05	0.000784	0.0015
124	rs17504917	MTUS1	2.41e-05	0.0389	1.52e-08	4.96e-07	5.76e-06
125	rs72693148	TRIP11	2.43e-05	0.0391	3.6e-11	2.81e-09	2.67e-07
126	rs2745733	WFDC8	2.45e-05	0.0394	0.000978	0.00867	0.0128
127	rs10858231	DNLZ	2.46e-05	0.0395	0.00424	0.0267	0.0279
128	rs77148839	MAP3K2	2.46e-05	0.0395	0.00305	0.0204	0.0213
129	rs827001	HTRA3	2.51e-05	0.0401	1.02e-06	2e-05	0.000119
130	rs75022285	PTEN	2.64e-05	0.0418	3.94e-12	5.12e-10	6.08e-08
131	rs4911506	RBM39	2.65e-05	0.0418	5.5e-11	3.9e-09	2.88e-07
132	rs12192184	KHDC1	2.71e-05	0.0426	1.65e-05	0.000247	0.000847
133	rs72693148	ITPK1	2.79e-05	0.0435	5.28e-12	5.88e-10	7.23e-08
134	rs10417091	MIDN	2.8e-05	0.0437	0.00131	0.0106	0.0134
135	rs7579742	POTEJ	2.83e-05	0.044	0.00237	0.0165	0.0179
136	rs145488262	ZSCAN5A	2.85e-05	0.0444	0.000153	0.00196	0.00253
137	rs58615070	USP29	2.87e-05	0.0446	0.000347	0.00363	0.00494
138	rs7601933	DNAJC27	2.87e-05	0.0446	5.42e-08	1.51e-06	2.38e-05
139	rs528256	PDYN	2.93e-05	0.0453	5.61e-07	1.18e-05	0.000126
140	rs144476524	GRHL3	2.93e-05	0.0453	0.00175	0.0135	0.0153
141	rs11671722	SIGLEC14	2.94e-05	0.0454	0.000183	0.00227	0.00386
142	rs80062932	CYP27A1	2.94e-05	0.0455	0.00855	0.0445	0.0342
143	rs7221761	SCAT1	3e-05	0.0461	0.00561	0.0339	0.0336
144	rs62273804	TAGLN3	3.09e-05	0.047	0.000552	0.00525	0.00741
145	rs12043608	CD164L2	3.14e-05	0.0475	0.0078	0.0414	0.0356
146	rs1912237	C11orf65	3.14e-05	0.0475	8.07e-05	0.0011	0.00234
147	rs6572268	SLC7A7	3.17e-05	0.0478	1.28e-05	0.000199	0.000672
148	rs72780017	CCL22	3.2e-05	0.0481	3.6e-10	2.16e-08	9.45e-07
149	rs9369412	SLC22A7	3.22e-05	0.0483	0.00932	0.0482	0.0477
150	rs12459135	EIF3K	3.25e-05	0.0486	0.00185	0.014	0.0154
151	rs62067286	DNAJC7	3.27e-05	0.0488	0.00071	0.00644	0.00897
152	rs6809643	LRCH3	3.31e-05	0.0494	7.27e-07	1.49e-05	0.000131
153	rs12084227	MDM4	3.33e-05	0.0496	2.08e-08	6.49e-07	1.34e-05

## Sheet: Endothelial_Cells
	SNP	Gene	MatrixEQTL p-value	MatrixEQTL FDR	LRT p-value	LRT q-value	M2 Age p-value
1	rs7105085	XRRA1	2.98e-17	3.29e-12	0.00595	0.0104	0.0105
2	rs12666487	GALNT17	4.36e-14	1.19e-09	0.0337	0.0392	0.0437
3	rs16839422	AJAP1	1.21e-12	3.1e-08	0.00352	0.00683	0.00643
4	rs2007836	SCUBE1	1.34e-11	3.33e-07	0.00412	0.00769	0.00713
5	rs7109626	LINC02098	2.08e-10	4.74e-06	2.38e-05	0.000162	5.39e-05
6	rs35901257	TMEM245	6.23e-10	1.35e-05	0.00211	0.00473	0.00381
7	rs667660	EPHB4	2.9e-09	5.73e-05	0.000193	0.000796	0.000491
8	rs79200170	AADAC	1.19e-08	0.000219	3.47e-11	1.13e-09	6.53e-10
9	rs149465829	LINC00336	1.23e-08	0.000225	0.00172	0.00421	0.0033
10	rs72908798	OLA1	2.59e-08	0.000447	0.000163	0.00073	0.000439
11	rs62138974	SLC4A1AP	2.82e-08	0.000478	8.13e-06	7.09e-05	3.19e-05
12	rs11802088	UHMK1	3.51e-08	0.000588	0.00177	0.00422	0.00356
13	rs80122877	DSC3	3.95e-08	0.000655	0.00319	0.00641	0.00559
14	rs79213817	CACNG5	5.41e-08	0.000884	6.36e-06	6.23e-05	2.57e-05
15	rs75758592	TARM1	6.17e-08	0.000998	0.00352	0.00683	0.00666
16	rs575146	GSTT2B	9.14e-08	0.00145	0.0225	0.0289	0.0334
17	rs12444372	CSNK2A2	1.32e-07	0.00204	9.55e-06	7.88e-05	3.83e-05
18	rs7689103	PPM1K	1.66e-07	0.00249	0.00102	0.00281	0.00227
19	rs140500108	CCDC92	1.87e-07	0.00279	0.029	0.0353	0.0401
20	rs112954262	XKR5	2.04e-07	0.00304	0.000427	0.00159	0.00102
21	rs6582289	GLIPR1L2	2.19e-07	0.0032	0.0331	0.0387	0.0502
22	rs9613126	MIAT	2.77e-07	0.00389	0.000175	0.000743	0.000483
23	rs1208609	ZNF33A	2.79e-07	0.00392	7.29e-06	6.73e-05	3.06e-05
24	rs73410394	RASSF10	2.84e-07	0.00398	0.0061	0.0105	0.0107
25	rs139126047	STOX2	3.23e-07	0.00447	0.00191	0.0044	0.00345
26	rs12599534	ATF7IP2	3.27e-07	0.00451	0.00288	0.00602	0.00525
27	rs34135981	OR56A3	3.34e-07	0.00459	0.000774	0.00233	0.00172
28	rs10925013	OR2AJ1	3.35e-07	0.0046	7.42e-05	0.000401	0.000221
29	rs8019387	LINC02301	3.44e-07	0.0047	0.0133	0.0192	0.0208
30	rs72789518	LINC02130	3.57e-07	0.00485	0.00111	0.00291	0.00236
31	rs3819049	PPP2R5B	4.34e-07	0.00581	0.0129	0.0189	0.0207
32	rs7995286	TPTE2	4.72e-07	0.00627	0.0142	0.0199	0.0216
33	rs71304472	TM4SF1	4.8e-07	0.00635	0.00746	0.0126	0.0127
34	rs12120336	DNASE2B	4.99e-07	0.0065	0.00221	0.00488	0.00437
35	rs1243163	IFI27	5.15e-07	0.00665	0.000872	0.00251	0.00195
36	rs72682846	SLC35D1	5.36e-07	0.00689	0.0254	0.0317	0.0355
37	rs76259277	P4HB	5.43e-07	0.00697	0.00178	0.00422	0.00356
38	rs11942049	TTC29	5.5e-07	0.00705	0.0363	0.0408	0.0522
39	rs72815411	ANKRD1	5.75e-07	0.00734	0.0255	0.0317	0.0369
40	rs73062084	GLCCI1	6.23e-07	0.00788	0.0308	0.0365	0.0438
41	rs764707	RAD51AP1	6.31e-07	0.00797	0.000941	0.00264	0.00214
42	rs17868350	HJURP	6.5e-07	0.00818	0.00155	0.00386	0.00339
43	rs73040300	ATP4A	6.56e-07	0.00825	7.96e-10	2.08e-08	8.56e-09
44	rs78697585	LEMD3	7.12e-07	0.00879	9.29e-07	1.04e-05	5.05e-06
45	rs72928710	CPSF7	7.2e-07	0.00887	0.00495	0.00883	0.00913
46	rs12290602	OVCH2	7.32e-07	0.00901	3.71e-05	0.000224	8.23e-05
47	rs113250297	CLEC10A	7.37e-07	0.00907	0.00113	0.00292	0.00241
48	rs590790	CCDC195	8.02e-07	0.00968	0.0107	0.0165	0.0175
49	rs56111157	MPIG6B	8.64e-07	0.0104	0.00202	0.00459	0.00344
50	rs62040694	MAPK8IP3	8.96e-07	0.0107	1.57e-05	0.000117	5.67e-05
51	rs73237459	FBXL3	9.44e-07	0.0112	0.00109	0.00291	0.00204
52	rs73596628	TREH	9.55e-07	0.0113	0.0345	0.0398	0.0496
53	rs12976002	NDUFS7	1.06e-06	0.0124	0.0397	0.0435	0.0551
54	rs79821385	PRR27	1.14e-06	0.0132	3.89e-07	4.69e-06	2.24e-06
55	rs72996330	MSANTD4	1.16e-06	0.0134	0.00235	0.00506	0.00457
56	rs2881428	LAPTM4A	1.18e-06	0.0136	0.00077	0.00233	0.00175
57	rs72744241	GDNF	1.24e-06	0.014	1.14e-05	8.93e-05	4.28e-05
58	rs34493808	KDF1	1.24e-06	0.014	2.73e-13	1.43e-11	5.95e-12
59	rs34985471	PADI1	1.31e-06	0.0147	0.000491	0.00175	0.00115
60	rs72846963	EXOC6B	1.32e-06	0.0148	0.0214	0.0277	0.0319
61	rs4866716	LSINCT5	1.33e-06	0.0149	0.000407	0.00156	0.000951
62	rs80287220	LINC00474	1.33e-06	0.015	0.00294	0.00607	0.00556
63	rs10890495	TAL1	1.36e-06	0.0152	0.00885	0.014	0.0146
64	rs1329078	GRIN3A	1.45e-06	0.016	0.0355	0.0403	0.0474
65	rs1011715	LINC00923	1.62e-06	0.0175	0.0112	0.0168	0.0182
66	rs13037967	LBP	1.71e-06	0.0184	0.0162	0.0219	0.0231
67	rs3786867	NLRP11	1.77e-06	0.0188	0.00487	0.00883	0.00776
68	rs62419984	SPACA1	1.77e-06	0.0188	8.05e-14	6.32e-12	3.31e-12
69	rs11024651	SAA2	1.77e-06	0.0189	2.47e-07	3.23e-06	1.39e-06
70	rs2039683	L3MBTL3	1.8e-06	0.019	0.000881	0.00251	0.00195
71	rs61796523	LRRC53	1.81e-06	0.0191	0.00299	0.0061	0.00543
72	rs62207990	SLC17A9	1.84e-06	0.0193	1.98e-05	0.000141	6.55e-05
73	rs13012851	NCK2	1.85e-06	0.0194	3.59e-11	1.13e-09	7.2e-10
74	rs12775723	PROSER2	1.9e-06	0.0198	0.0115	0.017	0.0186
75	rs55755268	LINC01115	1.9e-06	0.0198	0.000773	0.00233	0.00161
76	rs11758083	TCTE1	1.97e-06	0.0203	0.0136	0.0194	0.0233
77	rs59331314	PNLIP	1.99e-06	0.0205	0.0381	0.0424	0.0506
78	rs6052324	TMEM230	2.07e-06	0.0211	0.00182	0.00426	0.00359
79	rs6464646	KLRG2	2.11e-06	0.0214	0.0185	0.0244	0.0274
80	rs77780920	CHMP3	2.22e-06	0.0221	0.000874	0.00251	0.00194
81	rs12905578	GOLGA6L9	2.23e-06	0.0221	0.0137	0.0194	0.0213
82	rs76707860	SYPL1	2.24e-06	0.0221	1.38e-07	2.21e-06	9.5e-07
83	rs2281261	HES2	2.27e-06	0.0223	0.0406	0.0442	0.0579
84	rs77889472	BHLHA9	2.29e-06	0.0225	9.21e-09	2.06e-07	6.69e-08
85	rs12371368	NAV3	2.35e-06	0.023	0.00111	0.00291	0.00228
86	rs76148294	LINC01340	2.37e-06	0.0232	0.00495	0.00883	0.00758
87	rs1948529	MAP3K21	2.39e-06	0.0233	0.0202	0.0264	0.0311
88	rs2305813	MCL1	2.43e-06	0.0238	0.035	0.0401	0.0494
89	rs60576067	SLFN11	2.47e-06	0.024	0.000575	0.00192	0.00134
90	rs6777128	CLRN1	2.5e-06	0.0243	2.37e-17	3.72e-15	2.77e-15
91	rs79751490	LRP11	2.67e-06	0.0259	0.0112	0.0168	0.0183
92	rs6044864	BANF2	2.69e-06	0.026	0.000572	0.00192	0.00132
93	rs7328816	LMO7DN	2.73e-06	0.0262	0.00663	0.0113	0.00879
94	rs4632732	LINC02262	2.76e-06	0.0264	0.00246	0.00521	0.00467
95	rs2532848	FBXW12	2.87e-06	0.0274	0.00328	0.0065	0.00483
96	rs8039728	SYNM	2.91e-06	0.0276	0.0182	0.0241	0.0274
97	rs146756921	PNPLA6	2.95e-06	0.0279	0.0159	0.0217	0.0251
98	rs72721304	LINC02289	2.97e-06	0.028	0.000115	0.000553	0.000333
99	rs12044842	EFCAB14	3.08e-06	0.0286	0.000238	0.000953	0.000621
100	rs11880324	CALR3	3.12e-06	0.0291	0.000567	0.00192	0.00118
101	rs118083838	LINC02346	3.14e-06	0.0291	0.0111	0.0168	0.0179
102	rs321952	SIGLEC14	3.15e-06	0.0292	0.0229	0.029	0.0343
103	rs17135835	CCZ1B	3.17e-06	0.0292	0.000145	0.000668	0.000409
104	rs4280314	NPLOC4	3.2e-06	0.0294	2.03e-08	3.98e-07	1.77e-07
105	rs72652780	CRH	3.42e-06	0.0311	0.000243	0.000953	0.000675
106	rs151263298	KLK10	3.57e-06	0.0323	0.00774	0.0127	0.013
107	rs6070955	PHACTR3	3.62e-06	0.0324	0.00774	0.0127	0.0123
108	rs12822369	HPD	3.66e-06	0.0328	3.45e-05	0.000217	0.000117
109	rs4775971	MIR4713HG	3.79e-06	0.0337	0.0309	0.0365	0.0455
110	rs111571736	CHAD	3.82e-06	0.034	0.0284	0.0349	0.0441
111	rs117794268	ATP6V0C	3.91e-06	0.0347	0.00849	0.0137	0.0144
112	rs78741856	LMOD2	3.99e-06	0.0353	0.0148	0.0205	0.0189
113	rs149432671	C4B	4.02e-06	0.0355	0.0078	0.0127	0.0104
114	rs34965934	ELANE	4.08e-06	0.0359	6.13e-05	0.000343	0.000165
115	rs62461562	SFRP4	4.17e-06	0.0366	0.0153	0.021	0.0231
116	rs112984305	RPL31	4.18e-06	0.0367	1.41e-07	2.21e-06	9.27e-07
117	rs75436858	BRMS1L	4.24e-06	0.0369	0.000712	0.00233	0.00173
118	rs8142651	CCDC116	4.24e-06	0.037	0.0309	0.0365	0.0452
119	rs79801871	ATP5MGL	4.3e-06	0.0374	0.0293	0.0354	0.0421
120	rs742549	TTLL12	4.33e-06	0.0375	0.0166	0.0223	0.02
121	rs73083869	SEC22C	4.46e-06	0.0379	0.000436	0.00159	0.000976
122	rs78690473	BTBD10	4.55e-06	0.0386	1.82e-07	2.6e-06	1.22e-06
123	rs4349215	LINC00868	4.6e-06	0.0388	0.000172	0.000743	0.000461
124	rs35145683	FPR2	4.71e-06	0.0396	0.0388	0.0429	0.0542
125	rs112291783	CLYBL	4.78e-06	0.0401	3.65e-06	3.82e-05	1.51e-05
126	rs11864888	CHTF18	4.8e-06	0.0402	0.0107	0.0165	0.0174
127	rs149968700	PALLD	4.81e-06	0.0402	3.93e-05	0.000229	0.000123
128	rs73167982	BIK	4.97e-06	0.0412	0.0364	0.0408	0.0523
129	rs115412580	RHOH	5.04e-06	0.0415	0.0277	0.0342	0.0418
130	rs6848493	CCNI	5.05e-06	0.0415	0.00362	0.00693	0.00688
131	rs11897258	GPC1	5.08e-06	0.0416	0.00146	0.00371	0.00296
132	rs2658151	CCNC	5.36e-06	0.0434	0.00075	0.00233	0.0017
133	rs11647829	NTAN1	5.38e-06	0.0434	0.00376	0.00711	0.00663
134	rs117744604	PLIN2	5.43e-06	0.0437	2.98e-05	0.000195	9.92e-05
135	rs7405920	RPL23	5.61e-06	0.0449	9.02e-05	0.000471	0.000266
136	rs11802088	DDR2	5.68e-06	0.0454	0.0228	0.029	0.0339
137	rs12925110	TRAP1	5.8e-06	0.0462	0.00577	0.0102	0.0101
138	rs7916968	TUBB8	5.89e-06	0.0468	0.0105	0.0165	0.0178
139	rs112095222	GATAD2B	5.94e-06	0.0471	0.000116	0.000553	0.000326
140	rs1683976	NDUFB4	5.99e-06	0.0474	9.59e-05	0.000485	0.000279
141	rs11222546	SNX19	6.07e-06	0.0479	0.00228	0.00497	0.00452
142	rs9648741	GALNTL5	6.19e-06	0.0486	0.00867	0.0139	0.0141
143	rs45592435	VPS28	6.28e-06	0.0492	0.00421	0.00777	0.00773
144	rs755191	HEMGN	6.34e-06	0.0495	0.0133	0.0192	0.0193

## Sheet: Excitatory_Neurons
	SNP	Gene	MatrixEQTL p-value	MatrixEQTL FDR	LRT p-value	LRT q-value	M2 Age p-value
1	rs4968644	CYB561	2.39e-34	2.22e-28	0.00109	0.0202	0.0123
2	rs73396800	HLA-DMA	8.52e-34	5.87e-28	0.00481	0.0461	0.0297
3	rs3749309	TMPRSS7	3.48e-31	1.17e-25	5.42e-05	0.00308	0.00192
4	rs9934565	KLHDC4	1.13e-26	1.82e-21	0.00436	0.044	0.0338
5	rs17211881	HLA-DQB2	1.62e-25	1.45e-20	0.00145	0.0238	0.0157
6	rs2668622	KANSL1	1.16e-23	7.24e-19	0.00458	0.0448	0.0381
7	rs28456144	HSD17B13	1.64e-23	9.83e-19	0.000725	0.0153	0.0103
8	rs9438393	PM20D1	4.34e-23	2.41e-18	0.000394	0.00969	0.00774
9	rs2411530	FRG1-DT	5.73e-22	2.68e-17	0.00546	0.0488	0.031
10	rs1901	C3orf20	7.18e-21	2.82e-16	0.00161	0.0244	0.0177
11	rs2898945	CHAD	3.36e-18	5.07e-14	1.2e-05	0.00113	0.000715
12	rs2741004	DSC1	9.48e-17	1.24e-12	0.000432	0.0105	0.0064
13	rs73396800	HLA-DMB	1.1e-16	1.44e-12	6.9e-10	5.88e-07	1.86e-06
14	rs73572791	ANKK1	5.4e-16	6.23e-12	0.000186	0.00656	0.0041
15	rs12366	LINC01291	9.19e-16	1.04e-11	4.98e-05	0.00293	0.00165
16	rs73494602	OR7D2	2.34e-15	2.43e-11	1.37e-12	3.5e-09	4.16e-08
17	rs13252381	FAM83H	3.75e-15	3.66e-11	0.00324	0.0362	0.021
18	rs73432628	CENPM	9.29e-15	8.12e-11	0.000557	0.0131	0.00883
19	rs7644414	ZNF589	2.65e-14	2.08e-10	2.19e-05	0.0016	0.00107
20	rs13029674	GALM	2.8e-14	2.16e-10	1.37e-05	0.00117	0.000869
21	rs6429772	SLC25A34	9.69e-14	5.72e-10	0.00141	0.0237	0.013
22	rs11638111	RAB27A	3.05e-13	1.67e-09	0.00363	0.0392	0.0247
23	rs10780225	CKS2	5.1e-13	2.71e-09	0.00414	0.0423	0.0262
24	rs7187976	KNOP1	5.51e-13	2.92e-09	0.000353	0.00893	0.00594
25	rs111529654	KIF6	5.76e-13	3.04e-09	0.00304	0.035	0.0246
26	rs10749698	MIR4422HG	5.98e-13	3.15e-09	0.000265	0.0076	0.00519
27	rs34927061	SLC39A8	6.76e-13	3.51e-09	2.44e-06	0.000283	0.000285
28	rs11053496	CLEC2A	7.21e-13	3.73e-09	0.00541	0.0486	0.0308
29	rs637384	MTRF1L	1.08e-12	5.49e-09	8.2e-05	0.00396	0.00249
30	rs3198697	NPIPA5	8.42e-12	3.63e-08	0.00274	0.0334	0.0196
31	rs3135005	HLA-DRB5	9.29e-12	3.96e-08	1.45e-05	0.0012	0.000859
32	rs10746563	MRPL41	1.11e-11	4.66e-08	0.000346	0.00883	0.00585
33	rs2276586	EPB41L5	1.33e-11	5.47e-08	0.000165	0.0062	0.00353
34	rs9530922	LINC01068	1.56e-11	6.33e-08	0.00275	0.0334	0.0214
35	rs12030360	NES	1.57e-11	6.36e-08	1.05e-05	0.00105	0.000685
36	rs6716392	MAP3K2-DT	1.83e-11	7.3e-08	0.00231	0.0309	0.0181
37	rs2972578	KANK3	2.26e-11	8.83e-08	0.000149	0.00605	0.00359
38	rs6790543	TAMM41	5.78e-11	2.08e-07	0.0026	0.0327	0.0217
39	rs1661052	SLC22A18	2.09e-10	6.68e-07	0.000696	0.0149	0.00786
40	rs11657244	DBF4B	5.23e-10	1.55e-06	0.00504	0.0472	0.0321
41	rs77807994	TATDN3	6.21e-10	1.79e-06	7.44e-05	0.00373	0.00231
42	rs67473835	GLB1L3	7.44e-10	2.09e-06	0.000244	0.00713	0.00429
43	rs28387096	GYPC	7.88e-10	2.2e-06	0.000102	0.00455	0.0035
44	rs1212469	MRAS	1.17e-09	3.12e-06	0.000604	0.0136	0.00786
45	rs10459894	MXRA7	1.23e-09	3.27e-06	0.00292	0.0342	0.023
46	rs9580097	ZDHHC20	2.01e-09	5.07e-06	1.2e-06	0.000161	0.000203
47	rs113095574	COL3A1	3.19e-09	7.63e-06	0.00287	0.0341	0.0175
48	rs6125926	LINC01273	3.89e-09	9.14e-06	0.00515	0.0478	0.0324
49	rs6560900	P2RX2	6.87e-09	1.52e-05	0.000781	0.0161	0.0108
50	rs1441928	CFAP300	7.96e-09	1.73e-05	0.000133	0.00558	0.00318
51	rs10060053	FAM153A	9.55e-09	2.01e-05	0.000318	0.00855	0.00475
52	rs10894265	SNX19	1.11e-08	2.22e-05	0.00262	0.0327	0.0227
53	rs12802800	MUC6	1.37e-08	2.66e-05	0.00154	0.0242	0.0148
54	rs5030489	RAG2	1.79e-08	3.31e-05	0.00382	0.0406	0.0243
55	rs908225	MUC5B	2.13e-08	3.85e-05	0.00407	0.0419	0.0267
56	rs11777808	CCAR2	2.29e-08	4.11e-05	0.00261	0.0327	0.0195
57	rs4806187	UPK1A	2.67e-08	4.68e-05	5.71e-06	0.000608	0.000438
58	rs1854937	LINC00347	2.9e-08	5.02e-05	0.00476	0.0457	0.0288
59	rs7251665	CYP4F2	3.25e-08	5.56e-05	1.94e-05	0.00155	0.00121
60	rs12363232	MTCH2	3.51e-08	5.93e-05	0.00165	0.0247	0.0154
61	rs1007690	ST3GAL4	4.34e-08	7.12e-05	2.22e-06	0.00027	0.000268
62	rs12669569	TNS3	6.65e-08	0.000104	0.00546	0.0488	0.0333
63	rs13058368	TRIOBP	1.16e-07	0.000167	0.00208	0.029	0.017
64	rs17698176	NSF	1.24e-07	0.000178	0.000346	0.00883	0.00613
65	rs77544505	USHBP1	1.26e-07	0.00018	0.0018	0.0266	0.0169
66	rs2293560	CD200R1	1.5e-07	0.000208	0.00394	0.0413	0.0271
67	rs7514450	HLX	2.13e-07	0.000281	0.00494	0.0468	0.0324
68	rs760369	CHAF1A	2.18e-07	0.000286	0.000149	0.00605	0.00372
69	rs9668701	LINC00937	2.23e-07	0.000292	0.000219	0.00703	0.0045
70	rs8075503	TMEM220	2.77e-07	0.00035	0.00289	0.0341	0.022
71	rs28705249	POLR2J2	2.78e-07	0.000351	0.00322	0.0361	0.0248
72	rs914211	LINC00334	2.85e-07	0.000359	4.29e-05	0.00274	0.00152
73	rs12520862	F2R	2.98e-07	0.000374	0.000283	0.00778	0.00534
74	rs4314833	TNFRSF18	3e-07	0.000376	0.000223	0.00703	0.00453
75	rs1469087	ZNF135	3.08e-07	0.000385	0.00338	0.0371	0.021
76	rs56314743	LINC02093	3.65e-07	0.000444	9.55e-07	0.000152	0.000183
77	rs1854523	ADGRF4	3.85e-07	0.000465	0.00567	0.0499	0.0412
78	rs7312115	LINC02408	4.27e-07	0.000507	2.64e-05	0.00182	0.00117
79	rs35695634	TOR4A	4.61e-07	0.00054	1.21e-08	2.81e-06	1e-05
80	rs147413292	SGF29	6.83e-07	0.000754	0.00353	0.0383	0.0261
81	rs12981080	APOE	7.38e-07	0.000805	0.00485	0.0462	0.0297
82	rs11765873	ATP6V0A4	8.19e-07	0.000879	0.00303	0.035	0.0236
83	rs11605559	LDHAL6A	8.72e-07	0.000919	0.000129	0.00551	0.00383
84	rs7914401	PYROXD2	9.04e-07	0.000933	4.48e-06	0.000498	0.000433
85	rs7752203	FARS2	9.15e-07	0.000943	0.000804	0.0164	0.00939
86	rs4766264	AKAP3	1.36e-06	0.00132	0.00159	0.0244	0.0157
87	rs72780284	C5orf63	1.55e-06	0.00147	9.23e-12	1.18e-08	1.63e-07
88	rs2484345	LINC00382	1.85e-06	0.0017	2.01e-05	0.00156	0.00112
89	rs28484723	ACOT4	2.19e-06	0.00195	6.16e-05	0.0033	0.0019
90	rs62512634	IDO2	2.45e-06	0.00215	0.00255	0.0327	0.0212
91	rs57011381	DDX51	2.49e-06	0.00217	0.00487	0.0463	0.0326
92	rs2075687	KLK10	2.57e-06	0.00223	0.005	0.0471	0.0299
93	rs2445304	OR51M1	3.08e-06	0.0026	0.000334	0.00871	0.00573
94	rs11646634	IGFALS	3.43e-06	0.00284	0.000154	0.00606	0.00324
95	rs596707	CD3D	3.52e-06	0.00291	0.00245	0.0326	0.0217
96	rs11614604	LGR5	3.69e-06	0.00303	0.00153	0.0242	0.0147
97	rs6767960	LINC02018	4.16e-06	0.00335	0.000101	0.00455	0.00293
98	rs17046434	CENPO	4.27e-06	0.00342	5.24e-09	1.91e-06	6.45e-06
99	rs11197596	GFRA1	4.83e-06	0.00379	0.00165	0.0247	0.0138
100	rs56152541	SCIMP	4.94e-06	0.00386	6.33e-05	0.0033	0.00201
101	rs11675777	UBE2F	5.25e-06	0.00405	0.00151	0.0242	0.0148
102	rs12524273	MICAL1	5.29e-06	0.00407	9.38e-05	0.00436	0.00227
103	rs11936187	CFI	5.33e-06	0.0041	6.28e-09	2.01e-06	7.57e-06
104	rs1324551	ACTA2	5.61e-06	0.00427	0.004	0.0414	0.0276
105	rs41265755	ITLN1	5.69e-06	0.00433	2.5e-09	1.31e-06	3.17e-06
106	rs2298375	VPREB3	5.84e-06	0.00442	0.000213	0.00697	0.00413
107	rs11841388	TNFSF13B	6.01e-06	0.00452	0.00124	0.0222	0.0134
108	rs28410845	DEAF1	6.13e-06	0.00459	0.00161	0.0244	0.0162
109	rs9933135	LINC00922	6.69e-06	0.00494	0.00381	0.0406	0.0272
110	rs2073820	SURF2	6.86e-06	0.00504	0.00453	0.0448	0.0293
111	rs11671452	TBXA2R	7.19e-06	0.00522	0.00112	0.0204	0.0126
112	rs12044202	SUSD4	8.68e-06	0.00609	0.00148	0.0241	0.0153
113	rs6005881	EWSR1	9.85e-06	0.00673	0.00319	0.0361	0.0211
114	rs67309638	GABARAP	1.13e-05	0.00751	0.00426	0.0432	0.028
115	rs11780207	BIN3	1.16e-05	0.00767	0.00225	0.0303	0.0192
116	rs3129949	CYP21A2	1.23e-05	0.00802	0.00084	0.0166	0.0101
117	rs6560660	EDF1	1.32e-05	0.00852	0.00045	0.0108	0.00696
118	rs166224	CLEC3A	1.32e-05	0.00852	0.00196	0.0281	0.0215
119	rs212391	RSPH3	1.36e-05	0.00871	0.00256	0.0327	0.023
120	rs3884591	LCN8	1.49e-05	0.0094	0.000246	0.00713	0.00459
121	rs7902306	SFXN2	1.5e-05	0.00947	0.00191	0.0278	0.0177
122	rs73415771	UNC13C	1.56e-05	0.00978	0.000193	0.00656	0.00379
123	rs6864512	DHFR	1.62e-05	0.0101	0.000171	0.00632	0.0036
124	rs4997045	EVC2	1.71e-05	0.0105	0.000321	0.00855	0.00522
125	rs73390481	GLT8D2	1.73e-05	0.0106	0.000526	0.0126	0.00794
126	rs12911385	STRA6	1.74e-05	0.0107	0.00105	0.0197	0.0116
127	rs241437	C4B	1.87e-05	0.0113	0.00251	0.0327	0.0204
128	rs2328505	PHACTR2	1.88e-05	0.0113	0.00311	0.0353	0.0222
129	rs60909394	MAPK13	1.93e-05	0.0116	0.00113	0.0205	0.0117
130	rs78576605	IL17RB	1.95e-05	0.0117	1.07e-08	2.73e-06	1.12e-05
131	rs28948674	UGT1A1	1.97e-05	0.0118	2.6e-09	1.31e-06	3.69e-06
132	rs2850791	TBCEL	1.98e-05	0.0118	0.000682	0.0148	0.00905
133	rs10401662	NAPSA	2e-05	0.0119	0.00521	0.048	0.0281
134	rs12825966	MRPL42	2.05e-05	0.0122	0.00116	0.0208	0.0132
135	rs6436408	SCG2	2.07e-05	0.0123	0.00273	0.0334	0.0205
136	rs12513239	ASB5	2.12e-05	0.0125	0.00261	0.0327	0.023
137	rs113690422	MSX2	2.16e-05	0.0127	3.4e-08	6.68e-06	1.65e-05
138	rs17050379	LINC02172	2.27e-05	0.0132	0.000734	0.0153	0.00956
139	rs9266044	AIF1	2.31e-05	0.0134	1.3e-05	0.00115	0.000801
140	rs34279993	LINC02056	2.37e-05	0.0137	9.02e-05	0.00427	0.00242
141	rs35937789	FAM83C	2.41e-05	0.0138	0.00386	0.0409	0.0248
142	rs77643106	TAX1BP3	2.61e-05	0.0147	1.06e-05	0.00105	0.000715
143	rs61903596	OOSP4B	2.61e-05	0.0147	0.00251	0.0327	0.0204
144	rs17803227	BCL6B	2.65e-05	0.0149	9.4e-09	2.67e-06	8.36e-06
145	rs7792478	ZNF117	2.65e-05	0.0149	0.000973	0.0184	0.012
146	rs2822250	LIPI	2.68e-05	0.015	0.0034	0.0371	0.0242
147	rs3828362	WDR5B	2.7e-05	0.0151	0.00246	0.0326	0.0196
148	rs415129	CACNG6	2.71e-05	0.0151	5.91e-08	1.08e-05	3.23e-05
149	rs2385119	ZNF793	2.74e-05	0.0153	0.00139	0.0237	0.0135
150	rs62215765	TSHZ2	2.84e-05	0.0158	0.00297	0.0345	0.0209
151	rs3026599	LINC01711	2.85e-05	0.0158	0.0053	0.0483	0.0352
152	rs2592460	FOXD4L1	2.95e-05	0.0162	0.00535	0.0486	0.0363
153	rs36094661	COL9A3	2.98e-05	0.0164	3.53e-05	0.00232	0.00145
154	rs1536119	LPAR3	3e-05	0.0165	4.52e-05	0.00282	0.00191
155	rs11637213	ZNF770	3.09e-05	0.0168	0.00145	0.0238	0.0147
156	rs61941418	LINC02375	3.24e-05	0.0175	0.000855	0.0167	0.0102
157	rs61922874	IPO8	3.29e-05	0.0177	0.00167	0.0248	0.0144
158	rs1442265	HIGD1A	3.29e-05	0.0177	0.00447	0.0448	0.0286
159	rs10405655	MEIS3	3.44e-05	0.0183	0.000625	0.014	0.00949
160	rs73239134	SPICE1	3.45e-05	0.0183	0.00453	0.0448	0.0296
161	rs7787465	PIP	3.45e-05	0.0183	0.00289	0.0341	0.0257
162	rs8066434	CCL3	3.51e-05	0.0186	4.66e-05	0.00283	0.00172
163	rs9911737	CCL5	3.58e-05	0.0189	0.00556	0.0493	0.0285
164	rs11172344	EEF1AKMT3	3.61e-05	0.019	0.00522	0.048	0.0329
165	rs67361374	EVL	3.65e-05	0.0192	0.00467	0.0453	0.0295
166	rs12033254	LMX1A	3.74e-05	0.0195	3.06e-09	1.31e-06	4.52e-06
167	rs306045	RAX2	3.74e-05	0.0195	0.000238	0.00713	0.00486
168	rs117190662	SENP6	3.75e-05	0.0196	0.00296	0.0345	0.0237
169	rs749145	ADAM28	3.79e-05	0.0197	0.000814	0.0165	0.0101
170	rs8112574	LINC01872	3.85e-05	0.02	1.35e-06	0.000172	0.000151
171	rs6970335	GTPBP10	3.86e-05	0.02	5.78e-05	0.00321	0.00203
172	rs35325283	NECAB1	3.94e-05	0.0204	0.00211	0.029	0.0199
173	rs41312842	KCNV2	4.02e-05	0.0207	0.00565	0.0499	0.0334
174	rs55712505	SLIT1	4.07e-05	0.0209	5.05e-05	0.00293	0.00199
175	rs72974714	LINC01775	4.12e-05	0.0211	0.00196	0.0281	0.0146
176	rs314276	LIN28B	4.12e-05	0.0211	0.000643	0.0143	0.00994
177	rs11870227	SUZ12	4.16e-05	0.0212	0.000164	0.0062	0.00373
178	rs1233370	OR2J2	4.16e-05	0.0212	0.000194	0.00656	0.00474
179	rs62400982	LY6G6C	4.25e-05	0.0216	0.00275	0.0334	0.0211
180	rs12155311	SPDYE2	4.3e-05	0.0218	0.00137	0.0235	0.0143
181	rs76135564	TBX4	4.48e-05	0.0225	0.00571	0.0499	0.0303
182	rs72671401	BAALC	4.53e-05	0.0227	0.00132	0.0229	0.0138
183	rs241780	POLDIP2	4.64e-05	0.0231	0.00126	0.0222	0.0133
184	rs9607592	APOBEC3D	4.65e-05	0.0231	0.00107	0.02	0.0111
185	rs34319293	MYADML2	4.75e-05	0.0235	0.00536	0.0486	0.0351
186	rs77778288	CDKN2A	4.79e-05	0.0237	0.000731	0.0153	0.00886
187	rs10734456	MUC5AC	4.89e-05	0.0241	0.000195	0.00656	0.00421
188	rs7479397	OR8G5	4.99e-05	0.0244	0.000385	0.00955	0.0082
189	rs148735938	LINC01514	5.12e-05	0.0249	0.00475	0.0457	0.0305
190	rs17096421	GLUD1	5.23e-05	0.0253	0.00541	0.0486	0.0307
191	rs834994	MFSD14A	5.27e-05	0.0255	0.000597	0.0136	0.00854
192	rs10205671	SIX3	5.35e-05	0.0258	0.00262	0.0327	0.0229
193	rs6020751	BCAS4	5.38e-05	0.0259	0.000669	0.0146	0.00819
194	rs78050663	ERI3	5.43e-05	0.026	0.000128	0.00551	0.00309
195	rs246192	SETD6	5.46e-05	0.0262	0.00455	0.0448	0.0274
196	rs6476761	CNTNAP3	5.5e-05	0.0263	0.000968	0.0184	0.0115
197	rs34569670	LINC01192	5.52e-05	0.0264	1.16e-06	0.000161	0.00018
198	rs56821598	LHX2	5.79e-05	0.0273	0.00398	0.0414	0.0255
199	rs78971114	RGS7BP	5.81e-05	0.0274	0.000912	0.0176	0.0112
200	rs35934018	LAIR1	5.86e-05	0.0276	0.000269	0.00762	0.00508
201	rs16845047	NXPE3	5.93e-05	0.0278	0.00212	0.029	0.0133
202	rs1153829	SPATA5L1	6.06e-05	0.0283	0.0037	0.0397	0.0261
203	rs6754628	EHBP1	6.13e-05	0.0285	0.000367	0.0092	0.00631
204	rs35432016	DEPDC7	6.14e-05	0.0285	0.0016	0.0244	0.0168
205	rs62130083	AP3D1	6.2e-05	0.0287	0.00154	0.0242	0.0149
206	rs146958887	APEH	6.27e-05	0.029	0.00189	0.0275	0.0169
207	rs1050456	C1QBP	6.36e-05	0.0293	0.0011	0.0202	0.012
208	rs4755021	CASP1	6.44e-05	0.0296	1.04e-06	0.000156	0.000119
209	rs7756639	KIAA0408	6.54e-05	0.03	0.00256	0.0327	0.0206
210	rs11081591	PARD6G	6.55e-05	0.03	0.002	0.0283	0.0155
211	rs2770974	BTNL9	6.6e-05	0.0301	0.00154	0.0242	0.0138
212	rs12046604	GBP1	6.63e-05	0.0303	0.000275	0.00767	0.00482
213	rs2550340	PRSS54	6.66e-05	0.0303	0.00212	0.029	0.0142
214	rs2676377	BCO2	6.7e-05	0.0305	0.00527	0.0483	0.0304
215	rs117438377	UHRF2	6.76e-05	0.0307	0.000224	0.00703	0.00323
216	rs217176	CALB2	6.96e-05	0.0314	0.000291	0.00792	0.00528
217	rs61825963	LINC00210	6.98e-05	0.0315	2.33e-08	4.96e-06	1.87e-05
218	rs73217390	TRIAP1	7.07e-05	0.0318	7.7e-05	0.00379	0.00232
219	rs1583350	UBQLN3	7.23e-05	0.0324	0.00311	0.0353	0.0224
220	rs117500513	MYDGF	7.25e-05	0.0324	1.28e-05	0.00115	0.000769
221	rs12735702	LAD1	7.42e-05	0.033	0.000276	0.00767	0.00458
222	rs4889645	ZNF668	7.62e-05	0.0337	0.00218	0.0296	0.0166
223	rs76621535	CLMN	7.65e-05	0.0338	0.00502	0.0471	0.0302
224	rs448859	SLC22A18AS	7.65e-05	0.0338	0.00509	0.0474	0.0289
225	rs79512139	CARNS1	7.75e-05	0.0342	0.000187	0.00656	0.00437
226	rs748328	LINC01738	7.93e-05	0.0347	4.47e-07	7.61e-05	7.76e-05
227	rs117083332	DPPA3	8.03e-05	0.035	0.000844	0.0166	0.00969
228	rs6857793	ABLIM2	8.09e-05	0.0353	0.000652	0.0144	0.00977
229	rs6987132	POP1	8.11e-05	0.0353	0.00326	0.0362	0.0235
230	rs2027885	XCL1	8.25e-05	0.0358	0.00143	0.0238	0.013
231	rs113893579	TBX5	8.25e-05	0.0358	0.000238	0.00713	0.00472
232	rs75950867	CCN1	8.38e-05	0.0362	0.00128	0.0222	0.0143
233	rs10795940	UCN3	8.55e-05	0.0368	0.0025	0.0327	0.0222
234	rs9914705	CD300E	8.6e-05	0.037	0.00141	0.0237	0.0133
235	rs8006145	SPTB	8.67e-05	0.0371	0.000228	0.00703	0.00454
236	rs1786607	ZNF397	8.75e-05	0.0374	0.00457	0.0448	0.0283
237	rs12515228	CNOT8	8.81e-05	0.0376	0.00153	0.0242	0.0145
238	rs1461642	TSSK4	8.87e-05	0.0378	0.000241	0.00713	0.00427
239	rs79924756	IRGQ	8.88e-05	0.0378	0.00338	0.0371	0.0252
240	rs1432585	ADAMTS9	8.97e-05	0.0381	0.000154	0.00606	0.00333
241	rs3968800	PLA2G2C	9.04e-05	0.0383	0.00224	0.0303	0.0202
242	rs7222188	MAP2K6	9.16e-05	0.0387	0.00277	0.0334	0.0194
243	rs61620607	POLR1A	9.29e-05	0.0392	0.00389	0.041	0.0277
244	rs16947739	RNFT2	9.33e-05	0.0393	0.00415	0.0423	0.027
245	rs4644519	RPA2	9.56e-05	0.04	0.00127	0.0222	0.0129
246	rs76776266	ADAMTS17	9.58e-05	0.0401	0.00331	0.0366	0.0212
247	rs66826637	OMG	9.61e-05	0.0402	0.00439	0.0442	0.0294
248	rs10402696	CCDC61	9.79e-05	0.0407	0.000575	0.0134	0.00831
249	rs12758316	HSPA6	9.99e-05	0.0413	2.49e-05	0.00176	0.00155
250	rs856262	LINC02304	0.0001	0.0414	0.00354	0.0383	0.0219
251	rs112465675	STEAP3	0.0001	0.0415	0.00161	0.0244	0.0125
252	rs2032282	TNFRSF11A	0.000101	0.0416	0.00278	0.0334	0.0228
253	rs62396875	GCM2	0.000101	0.0417	0.000158	0.00613	0.00359
254	rs4789995	LGALS3BP	0.000102	0.0421	0.000194	0.00656	0.00457
255	rs4318892	CLDN20	0.000103	0.0422	0.00071	0.0151	0.00962
256	rs4344466	DCHS1	0.000103	0.0423	0.00522	0.048	0.0301
257	rs645784	SMIM1	0.000104	0.0424	0.00207	0.029	0.0171
258	rs6921438	YIPF3	0.000104	0.0425	6.27e-05	0.0033	0.00216
259	rs57362808	PPP6R1	0.000104	0.0427	0.000938	0.018	0.0121
260	rs17608159	PCAT18	0.000105	0.0429	3.54e-05	0.00232	0.00127
261	rs9580453	TNFRSF19	0.000105	0.0429	0.000194	0.00656	0.00314
262	rs472631	WNT5A	0.000107	0.0433	0.00145	0.0238	0.0154
263	rs172842	STRN3	0.000107	0.0434	0.00416	0.0423	0.0294
264	rs77784191	UGT3A1	0.000107	0.0435	0.00269	0.0334	0.0234
265	rs71367132	RDH13	0.000109	0.0439	0.00555	0.0493	0.0342
266	rs147357089	MRPL52	0.00011	0.0445	0.00212	0.029	0.0181
267	rs74616707	FAM181A	0.000111	0.0448	0.00199	0.0283	0.0176
268	rs56044578	C1QA	0.000112	0.045	0.000228	0.00703	0.00448
269	rs4074271	TFDP1	0.000112	0.0451	0.00054	0.0128	0.00767
270	rs2002553	SLC15A4	0.000113	0.0452	0.00276	0.0334	0.0198
271	rs11074523	UQCRC2	0.000113	0.0452	0.0031	0.0353	0.0185
272	rs1229364	DCAF6	0.000113	0.0453	0.00465	0.0453	0.032
273	rs847689	EPN3	0.000114	0.0455	0.00126	0.0222	0.0136
274	rs7935877	TMEM262	0.000116	0.0461	0.000331	0.00871	0.00586
275	rs9512423	RASL11A	0.000116	0.0463	0.000211	0.00697	0.00447
276	rs11146365	FUOM	0.000117	0.0465	0.000846	0.0166	0.00933
277	rs6546123	RAB1A	0.000118	0.0466	0.00322	0.0361	0.0228
278	rs12781670	KIF11	0.000119	0.0469	0.000106	0.00469	0.00257
279	rs7459185	UPK3B	0.000119	0.047	0.002	0.0283	0.018
280	rs3006898	CPT2	0.00012	0.0473	0.00289	0.0341	0.0224
281	rs35448418	MYT1L	0.000121	0.0476	0.004	0.0414	0.0268
282	rs7274302	LINC01271	0.000122	0.0477	0.000828	0.0166	0.00959
283	rs36023363	NDUFV3	0.000122	0.048	0.0047	0.0455	0.0311
284	rs8051325	PDZD9	0.000123	0.048	0.00571	0.0499	0.0342
285	rs10412302	PEG3	0.000123	0.048	0.00157	0.0244	0.0152
286	rs56188706	TBC1D9B	0.000124	0.0484	0.000588	0.0135	0.00632
287	rs62060113	KAT7	0.000125	0.0489	0.00184	0.0271	0.0167
288	rs1453556	SNRPN	0.000126	0.049	0.00258	0.0327	0.0211
289	rs7125355	OR2D3	0.000127	0.0492	2.1e-05	0.00158	0.00114
290	rs6505303	RHBDL3	0.000128	0.0495	7.24e-05	0.0037	0.00189
291	rs6478395	ZNF782	0.000128	0.0496	0.00456	0.0448	0.0292
292	rs62205615	CPXM1	0.000129	0.0499	0.00391	0.0411	0.024

## Sheet: Inhibitory_Neurons
	SNP	Gene	MatrixEQTL p-value	MatrixEQTL FDR	LRT p-value	LRT q-value	M2 Age p-value
1	rs2440140	CYB561	6.01e-20	1.53e-15	0.00537	0.0355	0.034
2	rs17624230	DNAJC15	1.06e-16	2.18e-12	0.00272	0.0234	0.0236
3	rs10740740	BICC1	3.32e-15	5.76e-11	0.00271	0.0234	0.0233
4	rs55794721	RHD	3.33e-14	5.38e-10	0.00366	0.0284	0.0248
5	rs12366	LINC01291	1.37e-13	2.09e-09	0.00663	0.0414	0.0387
6	rs1130592	HLA-C	1.56e-13	2.37e-09	0.000615	0.00883	0.00875
7	rs10746563	MRPL41	4.4e-12	4.83e-08	0.00271	0.0234	0.022
8	rs3198697	NPIPA5	1.06e-11	9.24e-08	0.00301	0.025	0.0204
9	rs11053496	CLEC2A	1.54e-11	1.32e-07	0.00219	0.0205	0.0179
10	rs73494602	OR7D2	3.11e-11	2.57e-07	7.11e-07	3.06e-05	9.82e-05
11	rs2913956	KANK3	5.98e-10	4.09e-06	9.89e-06	0.000294	0.000881
12	rs17337271	C1QTNF9	1.17e-09	7.46e-06	5.17e-06	0.000171	0.000614
13	rs9906139	LINC02080	1.33e-09	7.94e-06	0.00724	0.0439	0.0396
14	rs34941506	TPPP2	1.34e-09	7.95e-06	3.18e-09	3.3e-07	4.09e-06
15	rs4780822	KNOP1	1.41e-09	8.29e-06	3.01e-07	1.36e-05	8.56e-05
16	rs76760541	TMCO3	1.73e-09	9.85e-06	0.000878	0.0116	0.0104
17	rs6902901	TRIM31	2.19e-09	1.13e-05	1.14e-09	1.46e-07	2.17e-06
18	rs4705249	SPINK9	9.41e-09	4.11e-05	0.00427	0.0306	0.0318
19	rs1065583	MEIOB	9.71e-09	4.23e-05	0.00139	0.0152	0.0132
20	rs3168051	TRIM44	1.65e-08	6.56e-05	0.00221	0.0205	0.0189
21	rs3729838	TNNI3	1.67e-08	6.61e-05	0.00209	0.0202	0.021
22	rs1317149	MTCH2	2.28e-08	8.73e-05	0.00197	0.0192	0.0168
23	rs7220814	ODF4	2.4e-08	9.17e-05	0.000761	0.0107	0.0123
24	rs12927572	SLC22A31	2.76e-08	0.000105	0.00119	0.0139	0.0132
25	rs3829606	CCDC40	3.22e-08	0.00012	0.000469	0.00697	0.00847
26	rs10520157	NEK1	3.34e-08	0.000124	0.00301	0.025	0.026
27	rs11101986	GSTM5	4.04e-08	0.000147	0.000148	0.00272	0.00406
28	rs3211663	CKS2	4.5e-08	0.000162	2.04e-05	0.000517	0.00132
29	rs72772593	OR1F1	6.04e-08	0.000211	2.38e-05	0.000571	0.000913
30	rs3874943	NSF	6.49e-08	0.000225	7.16e-08	4.4e-06	4.27e-05
31	rs12196499	FAM120B	6.76e-08	0.000234	0.00327	0.0263	0.0276
32	rs76686159	TAF1B	1.07e-07	0.00035	0.00226	0.0205	0.018
33	rs11552047	FIGNL1	1.28e-07	0.000408	0.00224	0.0205	0.0206
34	rs34485039	LINC01733	2.68e-07	0.000796	0.00451	0.0313	0.0295
35	rs17394442	LINC01441	3.65e-07	0.00104	9.34e-08	5.36e-06	3.08e-05
36	rs4711370	RPS18	4.27e-07	0.00119	0.000189	0.00326	0.00469
37	rs55794721	RSRP1	4.31e-07	0.0012	0.00516	0.035	0.0309
38	rs73254218	KLRC2	5.66e-07	0.00153	5.99e-06	0.000191	0.000336
39	rs61925150	ADAMTS20	6.31e-07	0.00169	0.00588	0.0382	0.0331
40	rs76707053	OR2W3	7.43e-07	0.00195	9.57e-13	7.72e-10	3.84e-08
41	rs1017091	PCDHB2	8.66e-07	0.00223	3.51e-06	0.000134	0.000395
42	rs16898823	PSORS1C1	9.41e-07	0.00239	0.0042	0.0306	0.0295
43	rs6017595	WFDC10B	1.17e-06	0.00289	3.96e-06	0.000137	0.000526
44	rs4973999	ENTPD3	1.27e-06	0.00311	0.00773	0.0466	0.0446
45	rs4933461	PAPSS2	1.42e-06	0.00344	0.00164	0.0168	0.0176
46	rs17882023	TGFB1I1	1.47e-06	0.00355	1.64e-05	0.00044	0.000679
47	rs111232252	ZNF846	1.58e-06	0.00376	0.00433	0.0306	0.0284
48	rs4252108	SOD2	1.6e-06	0.0038	0.00506	0.0346	0.0319
49	rs34140409	TCF19	1.75e-06	0.00413	0.00844	0.0498	0.0367
50	rs8130077	LINC01674	1.85e-06	0.00433	3.45e-09	3.3e-07	5.55e-06
51	rs6017883	EPPIN	1.94e-06	0.0045	1.09e-05	0.000304	0.000864
52	rs2481703	L1TD1	2.21e-06	0.00499	0.00795	0.0473	0.0444
53	rs10512767	COL6A5	2.28e-06	0.00509	2.12e-05	0.000521	0.00114
54	rs17010697	ARHGAP24	2.37e-06	0.00524	0.00192	0.019	0.0197
55	rs75003870	C20orf85	2.43e-06	0.00535	0.00119	0.0139	0.0169
56	rs10414516	LINGO3	2.95e-06	0.0063	0.00377	0.0285	0.0288
57	rs528033	FCN1	3.02e-06	0.00643	0.000175	0.00314	0.00349
58	rs17350527	WDR38	3.18e-06	0.0067	0.000199	0.00337	0.00391
59	rs45488502	SLC25A47	3.18e-06	0.00671	7.13e-11	2.05e-08	5.25e-07
60	rs117821554	BAHD1	3.53e-06	0.00731	4.51e-05	0.000978	0.00166
61	rs10130310	DTD2	4.07e-06	0.00821	0.00261	0.0232	0.0228
62	rs12046230	ITLN1	4.36e-06	0.0087	9.98e-10	1.46e-07	2e-06
63	rs117718817	ADAT3	4.64e-06	0.00915	0.000133	0.00249	0.00302
64	rs28998802	NLK	4.81e-06	0.00942	0.00285	0.0241	0.0186
65	rs4875028	NAPRT	5.14e-06	0.00993	0.00148	0.0156	0.0156
66	rs112959497	OR7A17	8.83e-06	0.0154	0.00526	0.0354	0.033
67	rs77450626	OSBPL6	9.55e-06	0.0164	0.000887	0.0116	0.0124
68	rs7646565	SYN2	9.63e-06	0.0165	0.0011	0.0133	0.0127
69	rs10733087	CFHR4	9.65e-06	0.0165	7.82e-05	0.00153	0.00195
70	rs2098689	OR7D4	9.69e-06	0.0166	6.87e-06	0.000211	0.00051
71	rs72638962	LINC00410	9.71e-06	0.0166	0.00429	0.0306	0.0298
72	rs55744154	HRAS	9.77e-06	0.0167	0.00175	0.0176	0.0172
73	rs11941623	SOD3	9.87e-06	0.0168	2.64e-07	1.35e-05	0.000116
74	rs115797102	CFH	1.01e-05	0.0171	0.00119	0.0139	0.0137
75	rs75060829	CENPO	1.02e-05	0.0172	0.000188	0.00326	0.00346
76	rs11912518	FBLN1	1.03e-05	0.0174	0.00317	0.0258	0.0231
77	rs10407688	CYP2A13	1.04e-05	0.0175	1.19e-09	1.46e-07	2.82e-06
78	rs7220663	SLFN14	1.09e-05	0.0182	0.00786	0.047	0.0398
79	rs10940274	ITGA1	1.13e-05	0.0186	0.00537	0.0355	0.0285
80	rs3791727	COPS7B	1.13e-05	0.0187	0.00226	0.0205	0.0215
81	rs7756431	LINC01149	1.17e-05	0.0192	0.0054	0.0355	0.0311
82	rs2003608	TMEM52B	1.22e-05	0.0197	9.99e-05	0.00191	0.00256
83	rs74609989	OXER1	1.23e-05	0.0199	0.00693	0.0429	0.0356
84	rs9996199	MSANTD1	1.24e-05	0.02	0.00358	0.0283	0.0259
85	rs7029953	AQP7	1.29e-05	0.0207	0.00084	0.0113	0.013
86	rs118144291	KTN1	1.3e-05	0.0208	3.99e-08	2.65e-06	2.92e-05
87	rs74793614	LINC02504	1.32e-05	0.0211	0.000347	0.00544	0.00538
88	rs28657944	MOB2	1.35e-05	0.0214	0.00125	0.0142	0.0121
89	rs2586475	XYLT2	1.36e-05	0.0216	0.000812	0.0111	0.011
90	rs6070813	CDH26	1.37e-05	0.0218	0.000319	0.00518	0.00621
91	rs35042042	YPEL3	1.38e-05	0.0218	0.00424	0.0306	0.029
92	rs78442149	ROPN1	1.4e-05	0.022	7.61e-05	0.00152	0.00199
93	rs13221346	TRIL	1.4e-05	0.022	5.57e-05	0.00117	0.00215
94	rs11724439	SPON2	1.45e-05	0.0226	7.25e-09	6.25e-07	5.89e-06
95	rs7349946	ULBP3	1.46e-05	0.0227	1.51e-06	6.21e-05	0.000228
96	rs2113899	LINC02367	1.46e-05	0.0227	0.00103	0.013	0.0116
97	rs35360071	ADGRE2	1.47e-05	0.0227	0.00103	0.013	0.0117
98	rs11800009	LINC00272	1.49e-05	0.023	1.76e-05	0.000461	0.000766
99	rs2143864	AVP	1.5e-05	0.0231	0.000573	0.00836	0.00898
100	rs4144904	GRAMD1B	1.53e-05	0.0235	0.00139	0.0152	0.0147
101	rs3094122	MICB	1.53e-05	0.0235	9.86e-09	7.72e-07	1.02e-05
102	rs9506653	LINC00539	1.56e-05	0.0238	0.00175	0.0176	0.0175
103	rs67309638	GABARAP	1.6e-05	0.0244	0.00387	0.029	0.0273
104	rs9610962	GCAT	1.6e-05	0.0244	0.00662	0.0414	0.0409
105	rs9395865	GSTA4	1.62e-05	0.0246	0.00439	0.0308	0.0279
106	rs12155311	SPDYE2	1.73e-05	0.0259	0.00625	0.0399	0.039
107	rs11642782	TLE7	1.75e-05	0.0261	0.00647	0.041	0.032
108	rs7135173	HSP90B1	1.79e-05	0.0265	0.00149	0.0156	0.0146
109	rs75163023	ZNF234	1.84e-05	0.0271	6.69e-05	0.00137	0.00228
110	rs72924570	SLC25A52	1.86e-05	0.0274	1.79e-12	7.72e-10	5.25e-08
111	rs79279080	EDF1	1.92e-05	0.0281	0.000769	0.0107	0.0107
112	rs2677605	GPR78	2.11e-05	0.03	0.00306	0.0251	0.0222
113	rs912472	FBXW4	2.3e-05	0.032	0.00341	0.0272	0.0244
114	rs8073269	TBC1D3F	2.31e-05	0.0321	2.92e-05	0.000681	0.0012
115	rs16007	JUNB	2.42e-05	0.0331	0.00601	0.0387	0.0355
116	rs62441000	USP42	2.47e-05	0.0331	0.00376	0.0285	0.0312
117	rs74800773	LINC02138	2.48e-05	0.0331	1.04e-05	0.000299	0.00081
118	rs57790005	DRD1	2.49e-05	0.0333	3.76e-08	2.65e-06	2.73e-05
119	rs78357955	COX8C	2.5e-05	0.0334	0.00141	0.0152	0.014
120	rs34114423	GHRHR	2.52e-05	0.0335	0.00275	0.0235	0.0212
121	rs7082355	LINC01553	2.76e-05	0.036	0.00138	0.0152	0.0137
122	rs75780316	OCSTAMP	2.84e-05	0.0369	0.000422	0.00637	0.00609
123	rs2231972	C11orf40	2.87e-05	0.0372	0.00591	0.0382	0.0378
124	rs80159111	GABRB1	2.97e-05	0.0382	1.17e-10	2.52e-08	8.41e-07
125	rs7721275	LINC02142	3.09e-05	0.0395	0.00471	0.0325	0.0318
126	rs350137	C19orf25	3.1e-05	0.0395	0.000339	0.00541	0.00605
127	rs77802716	LPAR3	3.12e-05	0.0398	0.00367	0.0284	0.0208
128	rs12046604	GBP1	3.32e-05	0.0416	4.54e-05	0.000978	0.00174
129	rs11202094	OPN4	3.44e-05	0.0428	0.00151	0.0157	0.0138
130	rs114004994	C4B	3.44e-05	0.0429	2.83e-07	1.35e-05	6.82e-05
131	rs75486393	LINC02458	3.59e-05	0.0442	0.00369	0.0284	0.0265
132	rs3848480	NFATC1	3.6e-05	0.0443	0.00722	0.0439	0.0402
133	rs117250848	COX6C	3.7e-05	0.0452	3.66e-06	0.000134	0.000408
134	rs4654770	WNT4	3.75e-05	0.0456	0.00255	0.0229	0.0252
135	rs112910602	PCDHA9	3.77e-05	0.0458	0.00419	0.0306	0.0276
136	rs17623997	PPP2R5D	3.78e-05	0.0459	0.000378	0.00582	0.00685
137	rs2204510	UGT1A8	3.8e-05	0.046	0.00106	0.013	0.01
138	rs2075835	DEFA5	3.82e-05	0.0463	0.00211	0.0202	0.0175
139	rs78323340	VNN2	3.83e-05	0.0463	0.00124	0.0142	0.0134
140	rs148870440	ESPNL	3.85e-05	0.0466	0.0071	0.0437	0.0376
141	rs12826874	CREBL2	3.86e-05	0.0466	0.00104	0.013	0.0119
142	rs6757892	LPIN1	3.86e-05	0.0466	0.00027	0.00448	0.0045
143	rs5992840	LINC01634	3.97e-05	0.0475	0.00424	0.0306	0.0312
144	rs56045011	CYBA	4.12e-05	0.049	2.68e-07	1.35e-05	9.23e-05
145	rs10221512	CLPTM1	4.14e-05	0.0492	3.75e-06	0.000134	0.000421
146	rs11971013	PPP1R3A	4.23e-05	0.0499	3.84e-05	0.00087	0.00197

## Sheet: Microglia
	SNP	Gene	MatrixEQTL p-value	MatrixEQTL FDR	LRT p-value	LRT q-value	M2 Age p-value
1	rs6518345	PWP2	2.35e-23	4.93e-17	0.016	0.0483	0.0231
2	rs143932109	LINC01340	9.49e-23	7.38e-17	0.00122	0.00664	0.00217
3	rs10034453	USP53	2.03e-16	5.13e-12	0.000295	0.00221	0.000589
4	rs12225372	XRRA1	1.74e-13	3.72e-09	0.00591	0.0219	0.00938
5	rs76148294	LINC02234	2.45e-11	4.46e-07	0.00752	0.0262	0.0105
6	rs11882912	CCL25	2.63e-10	4.38e-06	1.18e-09	6.94e-08	1.01e-08
7	rs6060531	MYLK2	4.84e-10	7.89e-06	0.000597	0.00372	0.0012
8	rs11053496	LINC02470	2.39e-09	3.58e-05	5.25e-10	3.6e-08	4.01e-09
9	rs74836292	MAPK1	3.95e-09	5.79e-05	3.5e-05	0.00047	9.17e-05
10	rs2394907	POU5F1	5.92e-09	8.4e-05	0.000676	0.00407	0.00135
11	rs1459743	MAB21L2	8.87e-09	0.000124	0.000258	0.002	0.000566
12	rs112923929	FAM133B	1.16e-08	0.00016	0.0071	0.0249	0.0111
13	rs6931381	DST	1.18e-08	0.000162	9.85e-06	0.000176	3.08e-05
14	rs2804602	TECTB	3.57e-08	0.000447	0.00395	0.0163	0.00598
15	rs17200628	BTNL2	4.4e-08	0.00054	1.27e-05	0.000209	2.75e-05
16	rs7111517	MDK	5.39e-08	0.000653	0.000157	0.00149	0.000354
17	rs12921770	C16orf78	6.49e-08	0.000778	0.00463	0.018	0.00765
18	rs72680244	LINC00648	6.77e-08	0.000805	0.000552	0.00355	0.00106
19	rs11047742	M6PR	7.47e-08	0.000881	4.08e-06	8.38e-05	1.29e-05
20	rs75022718	SEMA4D	1.79e-07	0.00198	2.13e-05	0.000336	5.51e-05
21	rs4895181	SNX2	2.06e-07	0.00227	0.000683	0.00407	0.0013
22	rs3129063	ZFP57	2.36e-07	0.00256	0.00249	0.0111	0.00401
23	rs73494602	OR7D2	2.63e-07	0.00278	0.00906	0.0305	0.0138
24	rs141975252	UNK	2.76e-07	0.0029	2.46e-08	1.01e-06	1.63e-07
25	rs79249533	RPE65	2.83e-07	0.00297	3.19e-05	0.000452	8.72e-05
26	rs56077261	DYNC1H1	3.01e-07	0.00313	0.000134	0.00145	0.000297
27	rs80216331	ST8SIA2	3.32e-07	0.00342	0.000283	0.00215	0.000618
28	rs34538398	ZC3H7A	3.4e-07	0.0035	0.0164	0.049	0.0237
29	rs17121536	LINC01748	3.69e-07	0.00374	0.00019	0.00166	0.000431
30	rs61980314	NPAS3	3.99e-07	0.00397	0.00206	0.00979	0.00356
31	rs72837646	ALOXE3	4.1e-07	0.00407	0.00155	0.00808	0.00303
32	rs1009590	MYOM3	4.88e-07	0.00475	0.000202	0.00169	0.000363
33	rs3754861	DTNB	5.32e-07	0.00504	0.00627	0.0226	0.00922
34	rs6573239	TOMM20L	5.44e-07	0.00514	1.22e-07	3.86e-06	4.28e-07
35	rs34945681	ABL1	5.54e-07	0.0052	0.00633	0.0226	0.00996
36	rs56286460	LINC02202	5.63e-07	0.00527	1.55e-09	7.96e-08	1.27e-08
37	rs17447903	ZDHHC14	6.14e-07	0.00569	0.00841	0.0288	0.0133
38	rs4794927	SPACA3	6.28e-07	0.00581	0.00975	0.0323	0.0148
39	rs58810205	LINC02547	6.92e-07	0.00629	1.91e-07	5.07e-06	9.42e-07
40	rs17098161	MON2	7.14e-07	0.00641	0.00187	0.00917	0.00323
41	rs13216070	NMBR	7.51e-07	0.00665	0.00176	0.00884	0.0032
42	rs11608493	KLRC2	7.89e-07	0.00695	0.00308	0.0132	0.00391
43	rs9835455	SPATA12	8.2e-07	0.00721	0.0002	0.00169	0.000439
44	rs12514897	LINC02105	8.27e-07	0.00724	0.00485	0.0185	0.00661
45	rs55888334	OTOP3	8.37e-07	0.00731	2.29e-07	5.53e-06	8.27e-07
46	rs17401989	NAA20	9.76e-07	0.00838	0.00166	0.00853	0.00301
47	rs55782403	PIK3C3	1.14e-06	0.0088	0.00016	0.00149	0.000284
48	rs17346161	LURAP1L	1.14e-06	0.0088	0.00573	0.0214	0.00915
49	rs4963674	MANSC4	1.17e-06	0.0088	0.000155	0.00149	0.000358
50	rs36035632	DENND4C	1.23e-06	0.00882	0.00445	0.0174	0.00692
51	rs10225843	ZNF679	1.31e-06	0.00933	1.07e-08	4.9e-07	6.79e-08
52	rs143656236	TGM4	1.32e-06	0.00937	0.00657	0.0233	0.00961
53	rs6665593	HES5	1.36e-06	0.00962	0.00435	0.0172	0.00591
54	rs73157388	GNAT3	1.43e-06	0.0099	0.00015	0.00149	0.000348
55	rs45582731	MTMR14	1.48e-06	0.0099	6.33e-11	8.67e-09	7.73e-10
56	rs73422989	CNTLN	1.5e-06	0.0099	0.000254	0.002	0.000575
57	rs113359876	ATP5F1A	1.53e-06	0.00997	0.000321	0.00233	0.00063
58	rs204672	TRIB3	1.72e-06	0.0111	6.45e-05	0.00078	0.000179
59	rs116846540	CYP11A1	1.74e-06	0.0111	0.00139	0.00744	0.00249
60	rs7207624	MYH8	1.74e-06	0.0111	0.00212	0.00991	0.00375
61	rs9914215	TBX4	1.76e-06	0.0112	0.0061	0.0224	0.0101
62	rs28516046	LDHAL6B	1.89e-06	0.0121	0.00218	0.0101	0.00385
63	rs79224743	SNW1	2.16e-06	0.0134	0.00119	0.00661	0.00233
64	rs4545488	LINC01514	2.2e-06	0.0136	0.0106	0.0348	0.0143
65	rs75667356	EGF	2.3e-06	0.0142	0.000423	0.00281	0.000937
66	rs76956926	PITPNB	2.33e-06	0.0143	0.00391	0.0163	0.00515
67	rs35749249	LAIR1	2.49e-06	0.0153	5.23e-05	0.000672	0.000139
68	rs112074935	FAM183A	2.54e-06	0.0155	0.000877	0.005	0.0017
69	rs914392	SOHLH1	2.56e-06	0.0155	0.0121	0.0392	0.0177
70	rs2319307	AGTR1	2.73e-06	0.0164	0.0017	0.00861	0.00307
71	rs79559664	RSRC2	2.75e-06	0.0164	1.57e-07	4.6e-06	6.76e-07
72	rs145381527	PRLHR	2.91e-06	0.0171	0.000384	0.00259	0.00084
73	rs4788925	FOXJ1	3.09e-06	0.018	3.55e-05	0.00047	9.59e-05
74	rs13114029	CXCL9	3.09e-06	0.018	7.55e-07	1.72e-05	3.16e-06
75	rs62196214	LINC01790	3.2e-06	0.0186	0.00422	0.0168	0.00654
76	rs9321695	ABRACL	3.25e-06	0.0188	0.00902	0.0305	0.0148
77	rs113315820	HOXD1	3.26e-06	0.0189	6.86e-05	0.000806	0.000183
78	rs141975252	MYO15B	3.33e-06	0.0192	1.04e-05	0.000179	3.28e-05
79	rs112319637	IL1RAP	3.38e-06	0.0193	0.00103	0.00581	0.00196
80	rs1094328	KIAA2026	3.54e-06	0.0199	0.000122	0.00136	0.00027
81	rs116871908	TRRAP	3.7e-06	0.0204	0.000188	0.00166	0.00042
82	rs2079813	PCNX1	3.77e-06	0.0207	3.87e-08	1.45e-06	2.11e-07
83	rs75609538	TRAK2	3.86e-06	0.0211	8.15e-05	0.00093	0.000206
84	rs11020247	TAF1D	4e-06	0.0218	0.00271	0.0118	0.0048
85	rs1239492	CELA2A	4.06e-06	0.0221	0.000154	0.00149	0.000358
86	rs79361674	LINC02369	4.13e-06	0.0224	0.0143	0.044	0.0193
87	rs28805322	MTMR10	4.26e-06	0.023	0.00402	0.0163	0.00665
88	rs73051673	CD4	4.36e-06	0.0234	0.000876	0.005	0.00175
89	rs12756873	GSTM1	4.52e-06	0.0241	0.000367	0.00251	0.000737
90	rs393329	NPIPB2	4.6e-06	0.0245	0.0135	0.0419	0.0199
91	rs12525061	SERPINB6	4.86e-06	0.0258	0.000844	0.00496	0.00173
92	rs41263967	SPOCD1	4.87e-06	0.0258	0.00628	0.0226	0.00996
93	rs76489969	HPS3	4.91e-06	0.026	0.0139	0.0428	0.0217
94	rs11878316	ZNF773	4.97e-06	0.0263	0.0126	0.0401	0.0179
95	rs75006661	SMC3	5.06e-06	0.0267	0.000189	0.00166	0.000427
96	rs7759398	MYB	5.09e-06	0.0268	0.00767	0.0265	0.0122
97	rs10852882	DERL2	5.24e-06	0.0274	0.015	0.0455	0.021
98	rs12126058	CHD5	5.41e-06	0.0282	0.00406	0.0163	0.00636
99	rs941138	LINC00592	5.52e-06	0.0286	2.72e-05	0.000414	7.57e-05
100	rs17756323	ONECUT2	5.73e-06	0.0296	4.7e-06	9.2e-05	1.16e-05
101	rs8106623	IGFL4	5.89e-06	0.0302	0.000239	0.00193	0.000545
102	rs17526705	DDX60L	5.99e-06	0.0305	6.93e-06	0.000129	2.15e-05
103	rs1926244	EVI5	5.99e-06	0.0305	6.34e-05	0.00078	0.000161
104	rs4742035	PLGRKT	6.01e-06	0.0306	0.000229	0.00188	0.000496
105	rs3830076	HLA-B	6.09e-06	0.031	0.00059	0.00372	0.00116
106	rs9525275	LINC00452	6.11e-06	0.0311	6.31e-08	2.16e-06	3.39e-07
107	rs72863910	LINC01817	6.17e-06	0.0313	1.58e-10	1.33e-08	1.08e-09
108	rs139056609	EDAR	6.27e-06	0.0317	0.00558	0.021	0.00838
109	rs11552577	RIMS2	6.28e-06	0.0318	0.000436	0.00284	0.000934
110	rs62224014	BACH1	6.42e-06	0.0323	0.00404	0.0163	0.00663
111	rs142399798	PON3	6.43e-06	0.0323	0.0114	0.0372	0.0133
112	rs2967536	LINC01766	6.6e-06	0.0331	0.000643	0.00395	0.00127
113	rs1265087	MUC22	6.93e-06	0.0344	0.000334	0.00233	0.000507
114	rs17236146	SLTM	7.07e-06	0.0349	0.00246	0.0111	0.00342
115	rs7797134	TMEM168	7.08e-06	0.035	0.00123	0.00664	0.0023
116	rs11781384	ESCO2	7.11e-06	0.0351	0.000154	0.00149	0.000365
117	rs72725434	TNR	7.17e-06	0.0354	3.1e-05	0.000452	8.68e-05
118	rs34955847	PDZD3	7.19e-06	0.0354	0.000332	0.00233	0.000728
119	rs79878701	LINC01580	7.42e-06	0.0362	0.0128	0.0401	0.0178
120	rs72729496	TMEM8B	7.66e-06	0.0372	0.00925	0.0309	0.0142
121	rs13105189	SMAD1	7.81e-06	0.0378	0.00207	0.00979	0.00359
122	rs12605942	GAPLINC	7.9e-06	0.0382	0.000335	0.00233	0.000637
123	rs4084064	BEST4	8.05e-06	0.0388	0.00233	0.0106	0.00411
124	rs7504041	RFFL	8.6e-06	0.041	0.0124	0.0399	0.0184
125	rs73234821	TRPM2	8.73e-06	0.0415	0.0026	0.0115	0.00436
126	rs13084354	PTX3	8.86e-06	0.042	9.87e-07	2.13e-05	3.9e-06
127	rs86392	TH	8.91e-06	0.0422	0.00401	0.0163	0.00774
128	rs4822392	ZNF280A	9.12e-06	0.043	0.00487	0.0185	0.00806
129	rs13345814	CHST8	9.25e-06	0.0435	0.00148	0.0078	0.00245
130	rs55953425	MROH2A	9.44e-06	0.0442	5.73e-11	8.67e-09	6.43e-10
131	rs1068121	CAMKMT	9.6e-06	0.0449	0.00187	0.00917	0.00327
132	rs2839360	PRMT2	9.98e-06	0.0462	0.0127	0.0401	0.0185
133	rs79279387	HEPACAM2	1.01e-05	0.0467	0.00197	0.00954	0.00365
134	rs11053724	KLRF2	1.03e-05	0.0473	1.97e-07	5.07e-06	9.25e-07
135	rs12992111	ANTXR1	1.05e-05	0.0482	0.00276	0.012	0.00467
136	rs2242527	TPPP2	1.07e-05	0.0487	1.62e-10	1.33e-08	1.76e-09
137	rs72631051	ARHGEF16	1.07e-05	0.0488	3.36e-16	1.38e-13	1.39e-14

## Sheet: Oligodendrocytes
	SNP	Gene	MatrixEQTL p-value	MatrixEQTL FDR	LRT p-value	LRT q-value	M2 Age p-value
1	rs13132330	NPY2R	2.92e-24	8.2e-19	1.11e-05	0.000276	0.00634
2	rs3863293	TMPRSS5	8.19e-24	2e-18	0.00342	0.0176	0.0624
3	rs7503725	C17orf97	3.88e-23	8.43e-18	0.000255	0.00291	0.0104
4	rs2721809	GSDME	3.53e-21	4.04e-16	1.28e-06	5.49e-05	0.00153
5	rs17268275	ABCC4	8.25e-21	8.3e-16	0.000152	0.00198	0.015
6	rs61778330	NKAIN1	8.43e-21	8.42e-16	0.00574	0.0244	0.0625
7	rs56391241	STK31	2.22e-19	1.45e-14	0.0101	0.0358	0.0757
8	rs17624339	DNAJC15	1.13e-18	5.67e-14	0.00108	0.00812	0.0348
9	rs74432199	CERS6	4.08e-18	1.81e-13	0.000836	0.00674	0.0328
10	rs6711313	PDE1A	1.71e-17	7.09e-13	0.0124	0.0408	0.111
11	rs8038713	CHRM5	1.48e-16	2.69e-12	0.00412	0.0193	0.061
12	rs2376879	SPIRE2	1.49e-16	2.7e-12	6.58e-05	0.00109	0.0106
13	rs1135603	ST3GAL5	2.1e-16	3.7e-12	0.000448	0.00447	0.0198
14	rs2409764	FAM167A	3.15e-16	5.39e-12	0.00535	0.0231	0.088
15	rs213240	ZSCAN31	6.86e-16	1.13e-11	0.00749	0.0296	0.0884
16	rs11759999	ALDH8A1	1.51e-15	2.41e-11	0.00532	0.0231	0.062
17	rs2830963	ADAMTS5	2.92e-15	4.57e-11	0.000954	0.00746	0.0329
18	rs11782171	OXR1	4.31e-15	6.51e-11	0.000708	0.00604	0.0222
19	rs111941366	RHD	1.25e-14	1.76e-10	0.0146	0.0454	0.105
20	rs72725665	FAM135B	1.25e-14	1.76e-10	0.0117	0.0393	0.112
21	rs10419509	SHC2	1.34e-14	1.88e-10	0.000143	0.00189	0.0149
22	rs12686163	TLR4	3.25e-14	4.26e-10	0.000129	0.00174	0.0105
23	rs1562330	TRIM35	5.7e-14	7.06e-10	0.0065	0.0264	0.0751
24	rs217470	ITGB3BP	5.72e-14	7.08e-10	0.0165	0.0493	0.0834
25	rs242934	LRRC37A2	1.32e-13	1.55e-09	0.00117	0.00844	0.0337
26	rs10998184	DNA2	1.66e-13	1.9e-09	0.00112	0.00823	0.0358
27	rs59068249	MIR4300HG	1.73e-13	1.98e-09	0.00761	0.0297	0.0696
28	rs11179156	TRHDE	3.86e-13	4.22e-09	1.38e-07	8.47e-06	0.000601
29	rs1407636	EBPL	7.79e-13	7.81e-09	0.00106	0.00802	0.0201
30	rs1196798	APPL2	8.35e-13	8.23e-09	0.0127	0.0413	0.104
31	rs2532943	VARS2	9.35e-13	9.12e-09	0.0134	0.0428	0.112
32	rs10506026	PPFIBP1	9.96e-13	9.67e-09	0.00304	0.0162	0.0547
33	rs6063528	PTPN1	1.36e-12	1.29e-08	0.00816	0.0312	0.0961
34	rs541857	POU2F3	1.57e-12	1.46e-08	3.26e-05	0.000678	0.0062
35	rs9666572	LINC02550	1.79e-12	1.65e-08	0.00488	0.0217	0.0705
36	rs12899497	MFGE8	2.1e-12	1.91e-08	0.0133	0.0425	0.0966
37	rs8097892	MPPE1	3.55e-12	3.14e-08	0.000384	0.00404	0.02
38	rs903164	DPH1	9.8e-12	7.94e-08	0.0021	0.0125	0.0446
39	rs4815298	TMC2	1.11e-11	8.93e-08	6.68e-05	0.00109	0.0114
40	rs478420	PCM1	1.38e-11	1.07e-07	5.78e-06	0.000182	0.00354
41	rs13108929	ZFYVE28	1.48e-11	1.15e-07	0.00329	0.017	0.0573
42	rs10967984	C9orf72	1.98e-11	1.52e-07	0.0159	0.0484	0.13
43	rs520218	NAPG	3.67e-11	2.65e-07	0.000297	0.00322	0.0195
44	rs2005230	LINC01740	4.57e-11	3.24e-07	0.000337	0.00359	0.0151
45	rs8135509	MPPED1	4.79e-11	3.39e-07	0.00047	0.00459	0.029
46	rs11148899	DACH1	8.12e-11	5.46e-07	0.00357	0.0179	0.0591
47	rs978406	SETD9	8.32e-11	5.58e-07	0.000125	0.00171	0.0178
48	rs4689699	SORCS2	1.01e-10	6.53e-07	0.0155	0.0475	0.104
49	rs73302946	TBC1D3D	1.2e-10	7.68e-07	0.00592	0.0247	0.0864
50	rs4148876	HLA-DOB	1.43e-10	8.99e-07	0.00543	0.0234	0.051
51	rs62361895	SLC38A9	1.47e-10	9.22e-07	0.00339	0.0175	0.0502
52	rs7851730	ZDHHC21	1.57e-10	9.67e-07	0.00361	0.0179	0.0561
53	rs111459816	FABP12	1.68e-10	1.03e-06	0.000698	0.00604	0.025
54	rs76512444	PDE7A	2.01e-10	1.21e-06	0.00607	0.0252	0.0786
55	rs17741	XYLT2	3.72e-10	2.12e-06	0.00148	0.00961	0.0399
56	rs73494602	OR7D2	3.89e-10	2.21e-06	8.36e-06	0.000251	0.00359
57	rs16965470	FMN1	4.51e-10	2.52e-06	3.99e-09	3.95e-07	8.87e-05
58	rs3824348	NMRK1	5.41e-10	2.98e-06	0.0152	0.0468	0.133
59	rs8075503	TMEM220	6.72e-10	3.62e-06	0.00368	0.018	0.0522
60	rs4685744	SUMF1	7.13e-10	3.81e-06	0.00371	0.018	0.0617
61	rs1044573	PYGB	7.24e-10	3.86e-06	2.1e-05	0.00046	0.00721
62	rs2113899	LINC02367	7.49e-10	3.86e-06	0.00207	0.0123	0.026
63	rs58580096	PSG1	7.59e-10	3.86e-06	0.000596	0.00541	0.0249
64	rs9975113	PFKL	9.37e-10	4.46e-06	0.00178	0.0109	0.0471
65	rs3859465	PSG9	1.13e-09	5.09e-06	0.000155	0.00198	0.014
66	rs2186280	TMEM50B	1.57e-09	6.76e-06	0.00625	0.0258	0.0729
67	rs34931250	ABCA8	3.16e-09	1.24e-05	0.00756	0.0296	0.0866
68	rs59788498	CLEC2A	3.26e-09	1.28e-05	0.00193	0.0116	0.0362
69	rs1537041	APTX	3.89e-09	1.5e-05	0.0163	0.0492	0.12
70	rs7779160	WNT2	4.12e-09	1.57e-05	0.000493	0.00477	0.0129
71	rs10823595	ADAMTS14	4.52e-09	1.7e-05	0.00747	0.0296	0.0719
72	rs514775	SLC25A24	4.58e-09	1.71e-05	0.0017	0.0106	0.033
73	rs10933568	D2HGDH	5.88e-09	2.13e-05	0.00749	0.0296	0.08
74	rs11158217	LINC01500	6.68e-09	2.37e-05	0.00151	0.00968	0.032
75	rs11580071	F11R	9.26e-09	3.18e-05	0.000388	0.00404	0.0224
76	rs28671317	PLGLB2	1.71e-08	5.53e-05	3.51e-05	0.000719	0.00703
77	rs3769050	RAMP1	1.72e-08	5.54e-05	0.00756	0.0296	0.0877
78	rs6606826	NIPA1	1.78e-08	5.72e-05	0.0083	0.0312	0.0804
79	rs7294351	PYROXD1	1.98e-08	6.26e-05	0.0126	0.041	0.0871
80	rs10798295	SLC9C2	2.21e-08	6.82e-05	0.011	0.0379	0.0912
81	rs35383128	CDH23	2.24e-08	6.89e-05	0.00387	0.0185	0.0795
82	rs250162	MAF	2.3e-08	7.06e-05	0.00375	0.018	0.068
83	rs34042070	HP	2.35e-08	7.19e-05	0.00155	0.00983	0.046
84	rs9912877	AATF	2.82e-08	8.49e-05	0.000813	0.00663	0.0316
85	rs7155652	TMEM179	2.95e-08	8.81e-05	0.000237	0.00278	0.018
86	rs11126995	VAMP8	3.02e-08	8.99e-05	0.00114	0.00837	0.0464
87	rs17590021	MTUS1	3.34e-08	9.8e-05	0.00212	0.0125	0.0342
88	rs2933249	AGTR1	3.77e-08	0.000109	0.00428	0.0197	0.0534
89	rs57614488	LINC00665	3.77e-08	0.000109	0.00611	0.0253	0.07
90	rs6120946	ERGIC3	3.87e-08	0.000111	0.0029	0.0157	0.0519
91	rs2518028	HLA-B	3.94e-08	0.000113	0.00349	0.0178	0.0596
92	rs7483337	DEAF1	6.91e-08	0.000183	0.0011	0.0082	0.0341
93	rs6763611	PIGX	7.06e-08	0.000186	0.00467	0.0214	0.0535
94	rs77744828	LINC01289	8.09e-08	0.00021	0.00107	0.00808	0.0336
95	rs6804667	EIF4E3	9.98e-08	0.000234	0.00517	0.0226	0.0673
96	rs12128686	ITLN1	1.21e-07	0.000276	5.86e-21	7.55e-18	7.65e-10
97	rs4821734	SLC16A8	1.26e-07	0.000285	0.0121	0.0399	0.11
98	rs12761488	CABCOCO1	2.01e-07	0.000421	0.012	0.0398	0.0597
99	rs159408	EYA4	2.22e-07	0.000457	6.67e-07	3.31e-05	0.000495
100	rs4475342	HBS1L	2.3e-07	0.00047	0.00123	0.00864	0.0379
101	rs3953797	CAPN1	2.34e-07	0.000478	0.00995	0.0355	0.089
102	rs58580096	PSG11	2.52e-07	0.00051	0.00708	0.0285	0.0699
103	rs747949	CABLES2	2.88e-07	0.000572	0.00137	0.00924	0.0375
104	rs35420583	PLEKHM1	2.9e-07	0.000574	0.00581	0.0245	0.0617
105	rs2692431	RINT1	3.09e-07	0.000609	0.00118	0.00844	0.0415
106	rs7551881	MAEL	3.34e-07	0.000652	5.4e-05	0.000967	0.0103
107	rs76596198	LSP1	3.61e-07	0.000697	0.00898	0.0326	0.111
108	rs55969568	EEF2K	3.63e-07	0.000699	0.00225	0.0131	0.0406
109	rs71395863	SLC7A6OS	3.8e-07	0.00073	0.0138	0.0436	0.107
110	rs116439703	C4orf50	4.87e-07	0.000898	9.88e-06	0.000275	0.000952
111	rs10008640	LCORL	4.89e-07	0.0009	0.0088	0.0322	0.102
112	rs1550695	DEFB1	5.33e-07	0.000971	0.00496	0.022	0.0703
113	rs6916856	MDGA1	5.63e-07	0.00102	0.000717	0.00608	0.0264
114	rs7247814	ZNF765	6.23e-07	0.00112	0.0017	0.0106	0.0412
115	rs41270261	CASP9	6.35e-07	0.00113	0.000618	0.00554	0.0295
116	rs3764587	ZNF726	6.46e-07	0.00115	0.0051	0.0224	0.0483
117	rs6738297	ADCY3	6.5e-07	0.00116	0.0036	0.0179	0.0743
118	rs10973138	GRHPR	6.54e-07	0.00116	0.0103	0.0362	0.0975
119	rs2372990	CEBPZ	6.62e-07	0.00118	0.00481	0.0217	0.0613
120	rs34792425	CIB4	6.96e-07	0.00123	0.0104	0.0365	0.0908
121	rs12998345	LINC01799	7.28e-07	0.00128	0.000124	0.00171	0.0121
122	rs13091979	LZTFL1	7.95e-07	0.00138	0.000567	0.00527	0.0199
123	rs78113065	KLRG2	8.12e-07	0.0014	0.00021	0.00253	0.0193
124	rs742869	ARG2	8.3e-07	0.00143	0.0158	0.0484	0.112
125	rs34472888	EFHD1	8.92e-07	0.00153	1.18e-05	0.000281	0.00469
126	rs139950012	SAXO2	9.79e-07	0.00165	0.000238	0.00278	0.0292
127	rs7252243	ZBTB32	1.02e-06	0.00171	0.0131	0.042	0.126
128	rs2302465	FBXL5	1.03e-06	0.00173	0.0108	0.0372	0.0876
129	rs72702913	CADM3	1.04e-06	0.00174	0.000444	0.00447	0.0229
130	rs41748	CAV2	1.1e-06	0.00183	0.0126	0.041	0.0971
131	rs1817698	KCNAB1	1.14e-06	0.00188	0.00219	0.0129	0.0578
132	rs7000034	ATAD2	1.16e-06	0.00191	0.00137	0.00924	0.037
133	rs28528221	MFSD12	1.17e-06	0.00193	0.00152	0.00968	0.0422
134	rs35078534	VSIG10	1.4e-06	0.00225	0.00162	0.0102	0.0422
135	rs10151581	DHRS4L2	1.51e-06	0.0024	0.00124	0.00866	0.0386
136	rs28620851	ZNF28	1.57e-06	0.00248	0.00349	0.0178	0.0605
137	rs34823026	CFHR5	1.61e-06	0.00253	0.00318	0.0165	0.0336
138	rs13078985	RTP4	1.7e-06	0.00266	0.0135	0.0429	0.102
139	rs62327944	IRX2	1.77e-06	0.00272	9.45e-06	0.000271	0.005
140	rs10177275	CDK5R2	1.85e-06	0.00283	0.000206	0.0025	0.0166
141	rs2724803	CAMK1D	1.88e-06	0.00287	1.03e-05	0.000275	0.00368
142	rs1980414	NUMB	1.94e-06	0.00296	0.00589	0.0247	0.0886
143	rs3131704	MFSD2A	1.97e-06	0.00299	0.00391	0.0186	0.0537
144	rs12891677	CCDC85C	2.06e-06	0.00311	0.000281	0.00309	0.0185
145	rs77663370	MCFD2	2.06e-06	0.00311	0.000827	0.0067	0.031
146	rs73189445	FAM193A	2.28e-06	0.00337	0.0014	0.00927	0.0389
147	rs6587406	OR2T1	2.34e-06	0.00344	0.00115	0.00837	0.0283
148	rs112069329	MDM4	2.34e-06	0.00344	0.0164	0.0492	0.115
149	rs11206425	TTC4	2.4e-06	0.00352	0.00119	0.00846	0.0395
150	rs12133717	PDPN	2.41e-06	0.00352	0.00221	0.0129	0.0534
151	rs10894769	GLB1L3	2.48e-06	0.00362	0.00367	0.018	0.0644
152	rs2429144	CACNA1C	2.49e-06	0.00363	0.00779	0.0301	0.0953
153	rs1047268	CCL4L2	2.52e-06	0.00367	3.18e-11	4.56e-09	1.85e-05
154	rs2760105	LINC00382	2.58e-06	0.00374	0.00803	0.0309	0.0845
155	rs35872675	MRPL18	2.58e-06	0.00375	0.014	0.0439	0.11
156	rs4870139	GINM1	2.59e-06	0.00375	0.00417	0.0195	0.066
157	rs11053496	LINC02470	2.66e-06	0.00384	0.00752	0.0296	0.0839
158	rs893187	ZNF446	2.72e-06	0.00391	0.00923	0.0334	0.0914
159	rs12269324	MGMT	2.89e-06	0.00411	0.000654	0.00573	0.0311
160	rs111926177	IGFL2	2.9e-06	0.00411	0.00118	0.00844	0.0406
161	rs7434768	LINC02475	2.96e-06	0.00419	0.00885	0.0322	0.112
162	rs12630852	SEMA5B	3.01e-06	0.00424	3.9e-09	3.95e-07	0.000121
163	rs17008403	FOXP1	3.06e-06	0.00431	9.42e-05	0.00141	0.0113
164	rs56798397	DCDC2C	3.07e-06	0.00432	0.00847	0.0316	0.0942
165	rs10749291	SFXN4	3.11e-06	0.00437	0.0086	0.0319	0.0883
166	rs71590142	LINC01861	3.19e-06	0.00445	0.00473	0.0214	0.0662
167	rs3813715	WDR11	3.25e-06	0.00445	0.00271	0.0152	0.0464
168	rs73558506	PAEP	3.31e-06	0.00449	6.31e-18	2.71e-15	7.23e-09
169	rs12436258	AK7	3.33e-06	0.00452	0.00489	0.0217	0.0819
170	rs1507705	CENPO	3.35e-06	0.00452	0.00281	0.0154	0.0536
171	rs7790568	PHF14	3.53e-06	0.0047	0.0131	0.042	0.108
172	rs7222726	BHLHA9	3.57e-06	0.00474	4.02e-06	0.00014	0.00342
173	rs4817863	CLDN14	3.63e-06	0.00481	1.11e-05	0.000276	0.00566
174	rs914211	LINC00334	3.69e-06	0.00488	2.95e-05	0.000625	0.0057
175	rs12683355	LHX6	3.78e-06	0.005	0.00424	0.0196	0.0706
176	rs13390335	TDRD15	3.79e-06	0.005	4.14e-08	2.85e-06	0.00021
177	rs56349449	NTNG1	4.04e-06	0.00527	0.00227	0.0131	0.0401
178	rs36110240	SRD5A3	4.18e-06	0.00544	0.0088	0.0322	0.0724
179	rs2055709	SYT9	4.22e-06	0.00548	0.00384	0.0184	0.0588
180	rs74791650	LAX1	4.27e-06	0.00553	0.00264	0.0149	0.0627
181	rs16938807	ELOC	4.41e-06	0.00569	0.00828	0.0312	0.102
182	rs28562514	ZP2	4.41e-06	0.0057	5.2e-07	2.68e-05	0.00125
183	rs55748329	FSCN2	4.47e-06	0.00575	0.000811	0.00663	0.0354
184	rs8004167	LINC00648	4.5e-06	0.00578	1.05e-05	0.000275	0.00317
185	rs113889264	GNG11	4.57e-06	0.00586	1.36e-07	8.47e-06	0.000638
186	rs169660	NDUFAB1	4.62e-06	0.00591	0.00828	0.0312	0.0888
187	rs13142723	SCRG1	4.66e-06	0.00596	0.000162	0.00202	0.0118
188	rs4777804	ST8SIA2	4.84e-06	0.00615	0.000584	0.00534	0.028
189	rs2834023	DNAJC28	4.86e-06	0.00617	0.00128	0.00884	0.033
190	rs4714638	PEX6	5.06e-06	0.00637	0.00359	0.0179	0.0654
191	rs7639729	GRM7	5.2e-06	0.00653	0.00312	0.0164	0.0705
192	rs6791987	CCDC66	5.81e-06	0.00713	0.000568	0.00527	0.0193
193	rs2127392	CDH10	5.84e-06	0.00716	9.12e-05	0.00138	0.0167
194	rs55808009	ZIC5	5.86e-06	0.00718	7.41e-05	0.00119	0.0112
195	rs1859761	LAT2	6.07e-06	0.00737	2.96e-05	0.000625	0.00643
196	rs17643358	GZMK	6.09e-06	0.00739	2.39e-06	9.61e-05	0.00215
197	rs58312682	HSDL2	6.28e-06	0.00757	0.00745	0.0296	0.0989
198	rs76814051	SPOCK2	6.28e-06	0.00758	0.000879	0.00703	0.0294
199	rs11669445	KLF2	6.3e-06	0.00759	0.0143	0.0447	0.126
200	rs71388577	DNAJA3	6.39e-06	0.00768	0.0065	0.0264	0.0785
201	rs35738376	C9orf24	6.42e-06	0.00771	0.0118	0.0395	0.113
202	rs10950300	CALN1	6.47e-06	0.00776	0.0163	0.0492	0.132
203	rs9897185	WIPF2	6.51e-06	0.00779	0.00779	0.0301	0.0889
204	rs12414479	MFSD13A	6.54e-06	0.00782	0.0083	0.0312	0.0877
205	rs41447547	IFITM1	6.58e-06	0.00786	4.73e-07	2.54e-05	0.00126
206	rs75296623	MSX2	6.96e-06	0.00823	4.2e-08	2.85e-06	0.000313
207	rs28826360	PDE6D	7.09e-06	0.00836	0.00184	0.0111	0.0453
208	rs12809407	KRT83	7.5e-06	0.00872	8.38e-05	0.00129	0.00774
209	rs55655615	TIAM1	7.95e-06	0.00912	0.0164	0.0492	0.125
210	rs4565878	ASCL2	8.22e-06	0.00937	3.14e-07	1.84e-05	0.000927
211	rs62101949	LINC01834	8.37e-06	0.00952	9.4e-06	0.000271	0.00127
212	rs2694767	PNLIPRP3	8.74e-06	0.00988	0.000559	0.00527	0.025
213	rs4375229	EMC1	8.9e-06	0.01	0.001	0.0077	0.0365
214	rs12588291	LINC00523	9.01e-06	0.0101	0.000576	0.0053	0.0341
215	rs61827904	SERPINC1	9.2e-06	0.0103	0.013	0.0418	0.107
216	rs2168332	PCMTD1	9.43e-06	0.0105	0.00178	0.0109	0.0545
217	rs2279621	NLGN2	9.72e-06	0.0108	1.51e-06	6.29e-05	0.00201
218	rs16840631	CCDC96	1.03e-05	0.0113	0.00151	0.00968	0.0423
219	rs78458509	ELOB	1.03e-05	0.0113	0.0107	0.0372	0.109
220	rs57339041	POLR1B	1.08e-05	0.0117	0.000784	0.00652	0.0246
221	rs57432042	TEFM	1.09e-05	0.0118	0.00732	0.0294	0.0693
222	rs11608571	PTPRQ	1.11e-05	0.0121	0.00463	0.0212	0.0752
223	rs6576332	SNRPN	1.14e-05	0.0122	0.00202	0.0121	0.0481
224	rs56057355	ADAMTS8	1.17e-05	0.0125	0.00365	0.018	0.0619
225	rs2023475	TRIM26	1.2e-05	0.0127	0.000933	0.00742	0.0375
226	rs141486698	CSMD1	1.22e-05	0.0129	0.000121	0.0017	0.0128
227	rs28578995	MFHAS1	1.22e-05	0.0129	0.012	0.0398	0.0973
228	rs41275142	COL4A2	1.26e-05	0.0133	0.014	0.0439	0.0991
229	rs674386	LUZP1	1.28e-05	0.0134	0.00128	0.00884	0.0374
230	rs72965087	TMEM177	1.29e-05	0.0136	4.22e-05	0.000813	0.00649
231	rs11852046	TTC7B	1.32e-05	0.0138	0.00282	0.0154	0.0489
232	rs1943778	BIRC3	1.34e-05	0.0139	0.000664	0.00578	0.0278
233	rs11701555	MRPS6	1.35e-05	0.014	0.0012	0.00846	0.0319
234	rs12622230	LINC01833	1.39e-05	0.0144	0.0056	0.0239	0.0738
235	rs9971510	GAL	1.4e-05	0.0145	0.0018	0.0109	0.0461
236	rs117390197	INAFM1	1.49e-05	0.0152	0.00358	0.0179	0.0563
237	rs431159	LINC02538	1.5e-05	0.0153	5.48e-05	0.000967	0.00658
238	rs1706803	DUOXA1	1.5e-05	0.0153	6.23e-06	0.000191	0.00362
239	rs59664562	RTP1	1.52e-05	0.0154	3.77e-09	3.95e-07	7.09e-05
240	rs647080	PPP2R1B	1.53e-05	0.0156	0.00546	0.0234	0.0738
241	rs12725489	PLCH2	1.56e-05	0.0158	0.014	0.0439	0.112
242	rs114011218	PART1	1.57e-05	0.0158	0.000283	0.00309	0.0162
243	rs71306608	ACTRT3	1.57e-05	0.0159	0.00148	0.00961	0.0366
244	rs4264280	KLF12	1.63e-05	0.0163	0.0125	0.0408	0.112
245	rs3120066	OSGEP	1.65e-05	0.0164	0.0116	0.0389	0.114
246	rs75450639	LINC01537	1.66e-05	0.0166	2.04e-05	0.00046	0.00226
247	rs17861162	SIN3A	1.72e-05	0.0171	0.000109	0.00158	0.0126
248	rs11652938	RASL10B	1.74e-05	0.0172	0.00989	0.0355	0.0811
249	rs9277936	PFDN6	1.75e-05	0.0173	0.000282	0.00309	0.0178
250	rs11846996	LINC01303	1.77e-05	0.0175	1.04e-06	4.64e-05	0.00129
251	rs11196150	TCF7L2	1.78e-05	0.0175	0.00635	0.0261	0.0792
252	rs11672849	GGN	1.81e-05	0.0177	0.0051	0.0224	0.108
253	rs77205353	FXYD3	1.81e-05	0.0177	0.00419	0.0195	0.0595
254	rs6584003	CYP2C18	1.82e-05	0.0178	0.00852	0.0317	0.0794
255	rs78922032	DNASE2	1.83e-05	0.0179	6.63e-05	0.00109	0.0108
256	rs9765914	IL22RA2	1.83e-05	0.0179	0.00236	0.0136	0.0482
257	rs1015628	SEMA3A	1.84e-05	0.0179	4.97e-05	0.000916	0.00739
258	rs7302700	OVCH1	1.86e-05	0.0181	7.77e-05	0.00124	0.01
259	rs20511	OGFRL1	1.87e-05	0.0182	0.00256	0.0145	0.0655
260	rs800861	POLR2D	1.88e-05	0.0183	0.00854	0.0317	0.102
261	rs302851	PPM1E	1.93e-05	0.0187	0.0149	0.046	0.106
262	rs1450922	ATP8A1	1.93e-05	0.0187	0.0059	0.0247	0.0722
263	rs112730296	PLA2G7	1.93e-05	0.0187	0.000951	0.00746	0.0343
264	rs2108034	YIPF1	1.94e-05	0.0187	1.46e-08	1.35e-06	0.000291
265	rs6478667	ANKS6	1.94e-05	0.0188	0.00487	0.0217	0.0692
266	rs79475966	SLC39A9	1.96e-05	0.0189	0.00179	0.0109	0.0435
267	rs73055721	C3AR1	1.97e-05	0.019	4.01e-05	0.000782	0.00649
268	rs13187310	ZFP2	1.98e-05	0.0191	4e-05	0.000782	0.0061
269	rs9495063	HEBP2	1.98e-05	0.0191	0.0106	0.0371	0.0899
270	rs6854876	PLA2G12A	2.01e-05	0.0192	0.00278	0.0153	0.0643
271	rs8036206	UBAP1L	2.02e-05	0.0194	0.00828	0.0312	0.0766
272	rs3922622	NMNAT3	2.02e-05	0.0194	0.0119	0.0396	0.109
273	rs10497346	SPC25	2.04e-05	0.0195	0.000249	0.00289	0.023
274	rs12155075	PTN	2.05e-05	0.0196	0.00272	0.0152	0.0484
275	rs79112682	INSM2	2.05e-05	0.0196	9.16e-07	4.22e-05	0.00258
276	rs35366425	OR11H4	2.07e-05	0.0197	8.07e-05	0.00125	0.0176
277	rs6080628	KAT14	2.08e-05	0.0198	0.0163	0.0492	0.113
278	rs61986921	LINC02331	2.11e-05	0.02	1.14e-05	0.000277	0.00278
279	rs7104128	C11orf40	2.12e-05	0.0202	0.00148	0.00961	0.055
280	rs11185757	LIPF	2.13e-05	0.0202	2.1e-05	0.00046	0.00406
281	rs10776832	COL5A1	2.17e-05	0.0204	0.00629	0.0259	0.0828
282	rs10817476	POLE3	2.17e-05	0.0205	0.00487	0.0217	0.0739
283	rs4656977	FCER1G	2.19e-05	0.0206	0.00422	0.0196	0.061
284	rs628271	ACSBG2	2.27e-05	0.0213	0.00132	0.00901	0.0305
285	rs62133133	LILRB5	2.29e-05	0.0214	0.000119	0.00168	0.00733
286	rs73145247	FRS2	2.3e-05	0.0215	0.0114	0.0384	0.0973
287	rs1942246	GALNT1	2.31e-05	0.0216	0.0055	0.0235	0.0701
288	rs2072686	MPDU1	2.31e-05	0.0216	0.00362	0.0179	0.0581
289	rs11728062	TRIM2	2.32e-05	0.0216	0.000412	0.00418	0.0193
290	rs9493301	MOXD1	2.36e-05	0.0219	0.00871	0.0321	0.0793
291	rs6726636	ASNSD1	2.38e-05	0.022	0.000224	0.00268	0.0161
292	rs3747751	TREM1	2.39e-05	0.0221	4.23e-06	0.000143	0.00262
293	rs4867856	RGS14	2.4e-05	0.0222	0.00314	0.0164	0.0596
294	rs59779699	NUDT12	2.42e-05	0.0223	3.74e-06	0.000138	0.00303
295	rs1171214	SBK1	2.45e-05	0.0225	0.0129	0.0417	0.104
296	rs2747564	ZNF341	2.49e-05	0.0229	0.000653	0.00573	0.0185
297	rs73065271	PLCZ1	2.54e-05	0.0232	0.00396	0.0187	0.0583
298	rs6452817	TNPO1	2.54e-05	0.0233	6.45e-05	0.00109	0.01
299	rs62152245	SH3RF3	2.56e-05	0.0234	0.001	0.0077	0.0338
300	rs17152823	KIAA0087	2.62e-05	0.0239	0.0108	0.0372	0.0757
301	rs2246233	RSPH10B2	2.62e-05	0.0239	0.00288	0.0156	0.0639
302	rs1824980	GLIPR1	2.67e-05	0.0243	3.51e-08	2.66e-06	0.000299
303	rs8049728	NOB1	2.68e-05	0.0244	0.00239	0.0136	0.0616
304	rs2231863	LINC02574	2.71e-05	0.0245	1.95e-11	3.14e-09	9e-06
305	rs72747254	LINC01413	2.74e-05	0.0247	0.000514	0.00495	0.027
306	rs4796702	JUP	2.78e-05	0.0251	5.56e-06	0.000179	0.00338
307	rs3916855	BLOC1S3	2.86e-05	0.0256	4.3e-05	0.000815	0.00777
308	rs4766646	TRPV4	2.89e-05	0.0258	0.00819	0.0312	0.08
309	rs62030537	DCTN5	2.9e-05	0.0259	0.0137	0.0434	0.113
310	rs56071211	NFATC2IP	2.91e-05	0.026	0.00374	0.018	0.0603
311	rs34590307	DDI2	2.92e-05	0.0261	0.000156	0.00198	0.0146
312	rs488147	CEPT1	2.93e-05	0.0262	4.38e-06	0.000145	0.00304
313	rs35485101	FCER1A	2.99e-05	0.0266	7.88e-14	1.69e-11	7.46e-07
314	rs61744484	LINC01743	2.99e-05	0.0266	6.68e-05	0.00109	0.0105
315	rs11799746	CYP4X1	3.04e-05	0.027	3.47e-07	1.95e-05	0.000878
316	rs8064871	EFCAB13	3.05e-05	0.027	8.06e-05	0.00125	0.00958
317	rs16936474	HDHD3	3.09e-05	0.0273	0.0014	0.00927	0.0404
318	rs611273	STX7	3.13e-05	0.0276	0.00399	0.0189	0.0606
319	rs73412084	GAA	3.15e-05	0.0277	0.000955	0.00746	0.0312
320	rs4962238	AGPAT2	3.15e-05	0.0277	0.000652	0.00573	0.0322
321	rs7029000	GPRACR	3.17e-05	0.0279	0.000455	0.00451	0.0267
322	rs1079714	ART5	3.18e-05	0.0279	0.00957	0.0344	0.0683
323	rs4925615	ZNF496	3.19e-05	0.028	0.00305	0.0162	0.0597
324	rs73067369	KLK5	3.23e-05	0.0283	0.00111	0.00823	0.0437
325	rs2353005	TBC1D17	3.26e-05	0.0284	0.00833	0.0312	0.0916
326	rs1248925	TARBP2	3.33e-05	0.0289	0.00671	0.0271	0.0803
327	rs7761712	MANEA	3.41e-05	0.0294	0.00653	0.0265	0.0869
328	rs11652658	GSG1L2	3.46e-05	0.0298	0.00278	0.0153	0.0538
329	rs8133114	LINC01671	3.46e-05	0.0298	0.0161	0.0489	0.105
330	rs73021936	BSX	3.46e-05	0.0298	9.42e-10	1.21e-07	6.11e-05
331	rs760294	HLA-DQA1	3.5e-05	0.03	0.0102	0.0359	0.0744
332	rs1886737	PLA2G2D	3.51e-05	0.03	6.86e-16	2.21e-13	6.5e-08
333	rs75277881	CYP3A7	3.51e-05	0.03	3.66e-06	0.000138	0.00215
334	rs72716345	GBP2	3.53e-05	0.0302	0.0104	0.0365	0.101
335	rs4984773	TSC2	3.54e-05	0.0303	0.00641	0.0262	0.0835
336	rs10874134	LINC01781	3.55e-05	0.0303	0.000458	0.00451	0.0241
337	rs12131790	BMP8B	3.56e-05	0.0304	0.0152	0.0468	0.121
338	rs55702503	MIR2117HG	3.57e-05	0.0304	0.00995	0.0355	0.0935
339	rs7801654	PDIA4	3.59e-05	0.0306	0.000396	0.00408	0.0182
340	rs72978404	CNDP1	3.59e-05	0.0306	9.91e-05	0.00145	0.0105
341	rs12425078	CPNE8	3.6e-05	0.0306	0.00293	0.0157	0.0482
342	rs949940	LINC01447	3.64e-05	0.0309	0.00775	0.0301	0.0933
343	rs78135803	UCN3	3.7e-05	0.0313	0.000306	0.00329	0.0148
344	rs10742775	TRIM34	3.76e-05	0.0317	0.000385	0.00404	0.0193
345	rs8009522	ZC2HC1C	3.76e-05	0.0317	0.000798	0.0066	0.0323
346	rs4657230	HSD17B7	3.81e-05	0.032	0.000197	0.00242	0.0214
347	rs73622457	RMND1	3.82e-05	0.0321	1.04e-05	0.000275	0.00383
348	rs12630897	ABHD5	3.86e-05	0.0324	0.00471	0.0214	0.0623
349	rs72772593	SLX4	3.89e-05	0.0325	0.000136	0.0018	0.014
350	rs9624335	SGSM1	3.9e-05	0.0326	0.00169	0.0105	0.0435
351	rs117048830	DYNAP	3.9e-05	0.0326	9.87e-05	0.00145	0.00913
352	rs6091377	BCAS4	3.91e-05	0.0327	0.00593	0.0247	0.0704
353	rs73629994	ZFP28	4.02e-05	0.0334	0.0125	0.0408	0.113
354	rs10027164	FAM90A26	4.04e-05	0.0335	0.00138	0.00924	0.0998
355	rs6681556	ERMAP	4.05e-05	0.0335	0.00883	0.0322	0.159
356	rs75785464	C17orf80	4.05e-05	0.0335	3.93e-06	0.00014	0.0024
357	rs4875831	ARHGEF10	4.13e-05	0.0341	0.0031	0.0164	0.0554
358	rs17179404	MTHFD1	4.21e-05	0.0346	0.00409	0.0192	0.0605
359	rs7214374	RAB37	4.24e-05	0.0347	0.0101	0.0358	0.102
360	rs12270557	TECTA	4.24e-05	0.0348	0.0111	0.0379	0.139
361	rs12634133	DLG1	4.27e-05	0.0349	0.00026	0.00294	0.0153
362	rs2319658	TMPRSS11A	4.3e-05	0.0351	0.0113	0.0383	0.114
363	rs61302958	LINC01133	4.34e-05	0.0354	0.00296	0.0158	0.0534
364	rs76576241	LINC00222	4.36e-05	0.0355	0.00314	0.0164	0.0578
365	rs71366196	NCOR1	4.41e-05	0.0358	0.0157	0.0481	0.116
366	rs112166964	DNTT	4.45e-05	0.0361	0.00105	0.008	0.0374
367	rs4300767	SLC44A2	4.45e-05	0.0361	0.00291	0.0157	0.0536
368	rs11878933	CRB3	4.47e-05	0.0362	0.00478	0.0216	0.0735
369	rs4132058	C1orf220	4.48e-05	0.0363	0.0117	0.0391	0.0925
370	rs149685336	ZNF226	4.54e-05	0.0366	0.00525	0.0229	0.0762
371	rs75662045	OR13C5	4.54e-05	0.0366	4.78e-05	0.000893	0.00571
372	rs222853	YBX2	4.54e-05	0.0366	1.31e-05	0.000308	0.0027
373	rs17769805	MC4R	4.59e-05	0.0369	3.66e-05	0.000738	0.00901
374	rs34837883	TAPT1	4.6e-05	0.037	0.000274	0.00307	0.0169
375	rs11737132	NELFA	4.63e-05	0.0372	0.00357	0.0179	0.0549
376	rs11055300	GPRC5D	4.77e-05	0.038	0.0022	0.0129	0.0448
377	rs4668525	MIR7515HG	4.77e-05	0.038	3.67e-19	2.36e-16	7.5e-09
378	rs17706051	MAN2B1	4.78e-05	0.038	0.00576	0.0244	0.0809
379	rs3102126	ALG1L2	4.88e-05	0.0387	0.000559	0.00527	0.0262
380	rs11669053	LSM14A	4.93e-05	0.039	0.00372	0.018	0.0579
381	rs3907199	PPA1	4.95e-05	0.0391	0.000129	0.00174	0.00934
382	rs4879738	SPINK4	4.98e-05	0.0393	0.000997	0.0077	0.0277
383	rs10953513	POM121C	5.06e-05	0.0398	0.00162	0.0102	0.03
384	rs4981129	NUBPL	5.06e-05	0.0398	0.00736	0.0295	0.0886
385	rs2215348	TMEM229A	5.12e-05	0.0401	0.00132	0.00901	0.0351
386	rs61862217	NUTM2B	5.12e-05	0.0401	0.00784	0.0303	0.0809
387	rs1605321	CDA	5.12e-05	0.0401	0.0108	0.0374	0.104
388	rs16939752	SHF	5.19e-05	0.0405	0.000565	0.00527	0.0228
389	rs13058786	KCNMB2	5.2e-05	0.0405	1.08e-14	2.77e-12	6.71e-07
390	rs908742	FNDC10	5.21e-05	0.0406	0.0014	0.00927	0.0315
391	rs570014	CTNNAL1	5.31e-05	0.0413	0.000158	0.002	0.00912
392	rs781954	FAM225A	5.5e-05	0.0424	0.00929	0.0335	0.103
393	rs11146138	DPYSL4	5.55e-05	0.0427	0.0107	0.0372	0.0998
394	rs9879452	XXYLT1	5.58e-05	0.0429	0.000403	0.00413	0.025
395	rs72725260	BLOC1S6	5.61e-05	0.043	1.11e-05	0.000276	0.00434
396	rs112056676	PCDHA6	5.67e-05	0.0434	5.27e-05	0.000957	0.00916
397	rs10282249	GRID2IP	5.7e-05	0.0436	0.0145	0.0451	0.118
398	rs758887	REPIN1	5.73e-05	0.0438	0.00144	0.00944	0.0413
399	rs6462134	CREB5	5.75e-05	0.0439	0.0136	0.0429	0.0991
400	rs17642548	DNAH17	5.75e-05	0.0439	3.08e-06	0.00012	0.00218
401	rs145431788	LRP5	5.76e-05	0.044	0.000772	0.00651	0.0348
402	rs55702503	LINC01180	5.82e-05	0.0443	2.41e-13	4.44e-11	9.85e-07
403	rs10471102	GYPA	5.82e-05	0.0443	0.000619	0.00554	0.0262
404	rs71537309	MAP1LC3C	5.83e-05	0.0444	0.00809	0.031	0.062
405	rs4782705	USP10	5.83e-05	0.0444	0.00872	0.0321	0.0838
406	rs2285179	DNAL4	5.9e-05	0.0448	0.000115	0.00165	0.0136
407	rs7942706	DCPS	5.91e-05	0.0448	0.0112	0.0383	0.0729
408	rs798576	TMEM39A	6.04e-05	0.0456	0.0151	0.0465	0.115
409	rs2846070	MYO7A	6.09e-05	0.0459	3.14e-08	2.53e-06	0.000356
410	rs2547397	NPAS1	6.11e-05	0.046	0.00513	0.0225	0.07
411	rs4854001	SNED1	6.13e-05	0.0462	1.64e-08	1.41e-06	0.000247
412	rs117828714	OR2A12	6.13e-05	0.0462	7.47e-07	3.57e-05	0.00105
413	rs488261	WDFY2	6.14e-05	0.0462	0.0128	0.0413	0.0898
414	rs59629974	ERN2	6.15e-05	0.0463	0.000251	0.00289	0.0157
415	rs17370313	TBC1D31	6.25e-05	0.0468	0.012	0.0398	0.0995
416	rs62096985	FBXO15	6.26e-05	0.0469	0.00275	0.0153	0.0495
417	rs8086129	CXXC1	6.34e-05	0.0473	0.00375	0.018	0.0617
418	rs281483	STPG4	6.34e-05	0.0473	0.00278	0.0153	0.051
419	rs72675832	PTGDR	6.35e-05	0.0474	0.000189	0.00235	0.0145
420	rs62290287	TMEM44	6.38e-05	0.0476	0.00237	0.0136	0.0396
421	rs9791024	CENPK	6.44e-05	0.0479	0.0113	0.0384	0.0905
422	rs28366359	ATF6B	6.46e-05	0.048	0.00122	0.00861	0.0395
423	rs269551	SLC35A4	6.49e-05	0.0481	0.0112	0.0381	0.102
424	rs28413168	INTS10	6.52e-05	0.0484	0.000782	0.00652	0.0306
425	rs35788525	P4HB	6.52e-05	0.0484	0.0116	0.0389	0.0993
426	rs541545	RPUSD4	6.63e-05	0.049	0.000704	0.00604	0.0248
427	rs73101391	LINC01721	6.68e-05	0.0492	6.43e-05	0.00109	0.00711
428	rs78515418	LINC00297	6.7e-05	0.0493	0.0101	0.0358	0.148
429	rs16943284	VPS13C	6.73e-05	0.0495	0.0129	0.0417	0.105
430	rs147574198	UPK1B	6.78e-05	0.0498	1.74e-05	0.0004	0.00359

## Sheet: OPCs
	SNP	Gene	MatrixEQTL p-value	MatrixEQTL FDR	LRT p-value	LRT q-value	M2 Age p-value
1	rs1992021	LINC02268	4.95e-28	1.08e-21	0.0199	0.0377	0.104
2	rs11601737	APIP	3.64e-25	5.44e-20	0.0112	0.0251	0.0714
3	rs1865109	CYP4F11	2.08e-17	4.97e-13	0.0229	0.0421	0.113
4	rs3733897	TXNDC15	1.29e-13	2.51e-09	0.0148	0.0304	0.082
5	rs55837062	EPHA5	2.73e-12	4.59e-08	0.0115	0.0252	0.0683
6	rs8097892	MPPE1	1.52e-11	2.28e-07	0.014	0.0291	0.0797
7	rs199451	LRRC37A2	1.89e-11	2.82e-07	0.00955	0.022	0.0673
8	rs11012783	CACNB2	5.71e-11	8e-07	0.00169	0.00562	0.0181
9	rs67445542	RPN1	7.87e-11	1.09e-06	0.00114	0.00402	0.0168
10	rs4148876	HLA-DOB	2.12e-10	2.24e-06	0.00183	0.00595	0.016
11	rs62526622	DSCC1	3.52e-10	3.17e-06	0.0014	0.00483	0.0146
12	rs7503725	C17orf97	1.96e-09	1.56e-05	0.0202	0.038	0.0708
13	rs35339677	LINC01374	2.25e-09	1.79e-05	0.00182	0.00595	0.0247
14	rs2259657	PNPLA7	2.53e-09	1.98e-05	4.76e-06	3.89e-05	0.000876
15	rs17698176	NSF	1.05e-08	7.41e-05	0.00128	0.00446	0.0186
16	rs34042070	HP	2.18e-08	0.000146	0.0101	0.023	0.0671
17	rs1872086	SDK2	2.87e-08	0.000187	0.000764	0.00304	0.0127
18	rs66979032	TLR1	2.95e-08	0.000192	0.00329	0.00943	0.0318
19	rs56082944	MAP4K4	3.95e-08	0.00025	1.06e-24	4.15e-22	3.1e-14
20	rs28558789	CD151	5.28e-08	0.000321	0.0122	0.0262	0.079
21	rs73302946	TBC1D3D	6.34e-08	0.000383	0.000295	0.00135	0.00984
22	rs117337630	RND1	9.44e-08	0.000554	0.000253	0.0012	0.00506
23	rs141370681	TMEM33	1.06e-07	0.000613	0.000252	0.0012	0.0083
24	rs775467	MYRFL	1.07e-07	0.000621	0.00551	0.015	0.0519
25	rs6760100	PLGLB2	1.35e-07	0.000772	8.77e-05	0.000474	0.00392
26	rs114654867	PRR27	1.58e-07	0.000888	0.00731	0.0181	0.0436
27	rs9348121	MPC1	2.17e-07	0.00118	0.0274	0.0488	0.103
28	rs12815873	HECTD4	2.52e-07	0.00136	3.92e-11	6.65e-10	1.09e-06
29	rs143649705	ZNF232	2.63e-07	0.0014	1.59e-05	0.000115	0.00145
30	rs76083184	MPLKIP	2.69e-07	0.00143	6.03e-05	0.000336	0.00356
31	rs60356568	ARMC9	3.46e-07	0.00179	0.0147	0.0304	0.0628
32	rs62109605	ZNF358	3.66e-07	0.00188	0.00919	0.0214	0.0514
33	rs55749361	CYYR1	3.68e-07	0.00189	0.000223	0.0011	0.00809
34	rs10475468	SNHG18	3.92e-07	0.002	0.0282	0.05	0.0896
35	rs3110823	SLC13A4	4.03e-07	0.00204	0.00187	0.006	0.025
36	rs112933337	TRPC1	4.93e-07	0.00245	2.85e-05	0.000182	0.00119
37	rs13143573	GALNT7	5.07e-07	0.00251	0.000991	0.00368	0.0173
38	rs1780318	HP1BP3	5.12e-07	0.00253	7.77e-13	1.68e-11	1.28e-07
39	rs12363232	C1QTNF4	5.13e-07	0.00253	0.0138	0.0289	0.0695
40	rs529976	QSOX2	5.17e-07	0.00255	0.00211	0.00668	0.0347
41	rs11755402	PHIP	5.25e-07	0.00258	3.68e-08	4.48e-07	4.29e-05
42	rs73494602	OR7D2	5.92e-07	0.00288	4.49e-06	3.8e-05	0.000686
43	rs2685014	ARMC8	6.61e-07	0.00316	5.82e-21	1.13e-18	5.03e-12
44	rs74306838	TSTD2	7.19e-07	0.00341	0.00145	0.0049	0.0174
45	rs12907407	LYSMD4	8.34e-07	0.00384	0.0103	0.0232	0.0698
46	rs77311907	PLEKHM3	9.46e-07	0.00427	7.44e-15	2.41e-13	1.21e-08
47	rs11038338	OR56A3	1.01e-06	0.00449	0.0175	0.0349	0.0703
48	rs76081789	SIK1	1.02e-06	0.00455	0.00318	0.00925	0.0337
49	rs1780318	NBPF3	1.05e-06	0.00465	5.31e-09	6.89e-08	1.86e-05
50	rs11619986	ING1	1.07e-06	0.00473	0.0234	0.0425	0.0956
51	rs11787058	MCPH1	1.15e-06	0.00502	0.000278	0.0013	0.00709
52	rs72715650	DYNC1H1	1.19e-06	0.00513	1.69e-16	9.43e-15	1.67e-09
53	rs34213471	PHLPP1	1.2e-06	0.00516	1.13e-12	2.32e-11	2.41e-07
54	rs117960007	TMED3	1.2e-06	0.00519	0.0192	0.0369	0.0881
55	rs4721373	DGKB	1.22e-06	0.00523	0.0123	0.0262	0.065
56	rs78819100	CD46	1.28e-06	0.00545	2.51e-10	3.76e-09	3.4e-06
57	rs112933337	SLC9A9	1.29e-06	0.00548	1.2e-05	9.2e-05	0.00116
58	rs72715650	PPP2R5C	1.3e-06	0.00553	2.83e-15	1.22e-13	5.91e-09
59	rs12610402	CASP14	1.31e-06	0.00556	0.000321	0.00145	0.00939
60	rs77311907	IDH1	1.32e-06	0.00561	2.12e-15	1.03e-13	2.43e-09
61	rs78398613	BMPR1A	1.38e-06	0.00577	7.66e-08	8.77e-07	6.14e-05
62	rs9969534	C8orf74	1.43e-06	0.00599	0.00819	0.0197	0.0581
63	rs79687130	PBK	1.44e-06	0.00603	3.25e-05	0.000204	0.0024
64	rs7985155	LINC00562	1.47e-06	0.00613	0.0103	0.0232	0.0564
65	rs7028060	SH3GL2	1.54e-06	0.00635	0.000695	0.00282	0.0144
66	rs80335254	SLC6A2	1.62e-06	0.00663	0.0133	0.0282	0.0826
67	rs2278043	KIAA0513	1.72e-06	0.00695	0.0192	0.0369	0.0851
68	rs75254405	OXER1	1.78e-06	0.00714	0.000165	0.000868	0.0032
69	rs9812615	ARHGAP31	1.83e-06	0.00732	0.00813	0.0197	0.0535
70	rs12981718	DPRX	1.83e-06	0.00733	5.95e-05	0.000336	0.00396
71	rs750651	PKDCC	1.89e-06	0.00753	3.8e-05	0.000235	0.0029
72	rs12442216	ATP10A	2.05e-06	0.008	0.00671	0.0173	0.0516
73	rs77280570	ATAD2B	2.07e-06	0.0081	7.58e-07	7.2e-06	0.00019
74	rs73157644	NTSR1	2.16e-06	0.00837	0.0207	0.0388	0.0985
75	rs55645546	HDGFL2	2.16e-06	0.00837	0.00183	0.00595	0.0186
76	rs35891321	CEP170	2.16e-06	0.00839	4.71e-17	3.06e-15	4.39e-10
77	rs79575517	CDH4	2.21e-06	0.00855	0.00106	0.00381	0.0162
78	rs2612611	BHLHE22	2.23e-06	0.00859	1.89e-09	2.66e-08	1.34e-05
79	rs9676589	ZNF787	2.26e-06	0.00864	0.00332	0.00943	0.0255
80	rs117498852	CDK17	2.35e-06	0.00875	0.000418	0.00179	0.00838
81	rs524026	POLQ	2.36e-06	0.00875	0.000177	0.000898	0.00725
82	rs1646614	ZNF397	2.38e-06	0.00875	0.0133	0.0282	0.0823
83	rs11108364	USP44	2.41e-06	0.00875	0.0224	0.0416	0.097
84	rs3811454	GATAD2B	2.43e-06	0.00875	6.14e-15	2.17e-13	1.01e-08
85	rs79173117	WDR17	2.53e-06	0.00875	1.56e-05	0.000114	0.00132
86	rs4580182	TUFM	2.54e-06	0.00875	0.0165	0.0334	0.0792
87	rs11814606	LINC02643	2.62e-06	0.00892	0.00689	0.0174	0.0458
88	rs112629906	CABLES2	2.65e-06	0.00902	0.00319	0.00925	0.0322
89	rs1557271	CLIC6	2.69e-06	0.00912	0.00124	0.00436	0.0169
90	rs138192856	SUSD2	2.93e-06	0.0097	3.97e-08	4.69e-07	5.22e-05
91	rs8064871	EFCAB13	2.99e-06	0.00986	0.00353	0.00997	0.0261
92	rs62069109	MAP2K6	3e-06	0.00988	0.000222	0.0011	0.00641
93	rs2524119	HLA-C	3.01e-06	0.00992	0.026	0.0469	0.109
94	rs9478975	SYNE1	3.08e-06	0.0101	2.52e-19	3.27e-17	1.84e-11
95	rs72667863	TBCK	3.11e-06	0.0102	4.71e-05	0.000282	0.00263
96	rs75060829	DTNB	3.16e-06	0.0103	0.000177	0.000898	0.00678
97	rs6944171	DYNC1I1	3.16e-06	0.0103	0.00628	0.0165	0.0428
98	rs75871609	KCTD20	3.18e-06	0.0104	0.00285	0.0086	0.0258
99	rs75060829	ITSN2	3.2e-06	0.0104	1.9e-05	0.000132	0.00165
100	rs905563	OR1D2	3.21e-06	0.0104	0.0178	0.0352	0.0808
101	rs72895674	IRAK1BP1	3.33e-06	0.0108	0.000102	0.000545	0.00381
102	rs117534688	MYO1D	3.39e-06	0.0109	0.0025	0.00786	0.0247
103	rs5747023	ADA2	3.42e-06	0.011	0.00913	0.0214	0.0499
104	rs7662879	CLDN22	3.49e-06	0.0112	0.000357	0.00158	0.00776
105	rs62286679	ATP13A3	3.55e-06	0.0113	0.000232	0.00113	0.00616
106	rs3749715	STC2	3.55e-06	0.0113	0.000889	0.00342	0.0118
107	rs6948768	FIGNL1	3.67e-06	0.0117	0.00501	0.0138	0.051
108	rs9616855	TUBGCP6	3.69e-06	0.0117	0.000737	0.00296	0.0146
109	rs34213471	KDSR	3.73e-06	0.0118	8.61e-12	1.52e-10	4.67e-07
110	rs2213533	SYN3	3.98e-06	0.0125	0.00702	0.0176	0.0493
111	rs10431270	PPFIBP1	4.07e-06	0.0128	0.00661	0.0172	0.0244
112	rs4985432	AP1G1	4.12e-06	0.0129	0.000647	0.00267	0.00854
113	rs11577295	PRRC2C	4.23e-06	0.0132	5.25e-12	9.73e-11	4.6e-07
114	rs12477985	LINC01115	4.28e-06	0.0133	0.0114	0.0252	0.0614
115	rs10849526	GDF3	4.41e-06	0.0137	0.0019	0.00608	0.0209
116	rs77678839	KIAA0319L	4.44e-06	0.0138	1.27e-10	1.98e-09	3.58e-06
117	rs111870037	EVI5L	4.68e-06	0.0144	0.00261	0.00805	0.0256
118	rs55910718	KATNB1	4.7e-06	0.0144	0.0231	0.0422	0.111
119	rs77678839	AGO4	4.91e-06	0.015	1.91e-09	2.66e-08	1.19e-05
120	rs12036025	SLC44A5	5.03e-06	0.0153	1.36e-05	0.000102	0.00139
121	rs116836415	CERS4	5.39e-06	0.0162	4.47e-05	0.000272	0.00271
122	rs1832059	ECI2	5.56e-06	0.0166	0.0271	0.0484	0.0916
123	rs9277569	TSBP1	5.59e-06	0.0167	0.00984	0.0225	0.0608
124	rs12067140	LRRC7	5.71e-06	0.017	0.00321	0.00925	0.0325
125	rs6002907	TNFRSF13C	5.72e-06	0.017	0.00283	0.0086	0.0312
126	rs178748	MDP1	5.88e-06	0.0174	0.0181	0.0356	0.0831
127	rs117021912	ICE2	6e-06	0.0177	5e-13	1.22e-11	9.49e-08
128	rs10834998	MUC15	6.06e-06	0.0178	6.66e-14	1.73e-12	8.28e-09
129	rs12084227	ATP2B4	6.07e-06	0.0178	1.13e-14	3.37e-13	3.58e-09
130	rs11250533	ADARB2	6.34e-06	0.0185	0.0117	0.0254	0.0681
131	rs7248636	TMEM86B	6.43e-06	0.0187	0.00547	0.015	0.0475
132	rs62109605	INSR	6.67e-06	0.0193	0.00622	0.0165	0.0463
133	rs113556507	ARNT2	6.69e-06	0.0193	0.0191	0.0369	0.0829
134	rs35891321	AKT3	6.72e-06	0.0194	1.84e-17	1.43e-15	1.67e-10
135	rs62583788	DENND1A	7.29e-06	0.0207	0.00144	0.0049	0.0193
136	rs4932955	ZNF257	7.61e-06	0.0215	0.0136	0.0286	0.0624
137	rs62273804	TAGLN3	7.62e-06	0.0215	0.000513	0.00215	0.00819
138	rs4769315	SGCG	7.95e-06	0.0223	0.0189	0.0367	0.0802
139	rs12958157	GALR1	7.96e-06	0.0223	0.00711	0.0178	0.0469
140	rs1204835	FRK	7.97e-06	0.0223	0.003	0.00891	0.0313
141	rs2217176	CEP128	7.97e-06	0.0223	0.0032	0.00925	0.0372
142	rs77311907	PIKFYVE	8.06e-06	0.0225	1.73e-14	4.82e-13	1.62e-08
143	rs11579373	FMOD	8.33e-06	0.0231	2.11e-05	0.000142	0.00189
144	rs143353197	MAP2K4	8.43e-06	0.0233	0.0113	0.0251	0.0658
145	rs57508017	LINC01132	8.55e-06	0.0236	6.74e-06	5.35e-05	0.000749
146	rs147016847	ZBTB47	8.56e-06	0.0236	0.00253	0.00789	0.028
147	rs2838975	PCBP3	8.59e-06	0.0237	0.000898	0.00342	0.0125
148	rs41299565	CSDE1	8.87e-06	0.0242	6.18e-11	1e-09	1.11e-06
149	rs2742408	ZDHHC3	8.91e-06	0.0243	0.0229	0.0421	0.106
150	rs9478975	AKAP12	8.91e-06	0.0243	4.8e-07	5.19e-06	0.00017
151	rs2608671	FBXO9	8.96e-06	0.0244	5.78e-05	0.000336	0.00253
152	rs9278020	MLN	9.24e-06	0.025	0.000167	0.000868	0.00691
153	rs62273804	CD96	9.33e-06	0.0251	0.00689	0.0174	0.0496
154	rs116888500	MS4A3	9.41e-06	0.0253	0.0115	0.0252	0.0664
155	rs7731236	INSYN2B	9.42e-06	0.0254	0.00648	0.0169	0.0505
156	rs73762038	TNPO1	9.46e-06	0.0254	5.78e-07	5.77e-06	0.00018
157	rs2685014	NME9	9.59e-06	0.0258	1.39e-12	2.71e-11	1.76e-07
158	rs4504877	MAP1LC3C	1.05e-05	0.0278	5.98e-05	0.000336	0.00255
159	rs7310796	LINC02398	1.07e-05	0.0283	0.00572	0.0155	0.0467
160	rs144909987	ZNF319	1.08e-05	0.0286	0.0263	0.0472	0.101
161	rs7082270	C1QL3	1.09e-05	0.0287	6.31e-07	6.14e-06	0.000264
162	rs77678839	THRAP3	1.09e-05	0.0288	2.95e-09	3.97e-08	1.15e-05
163	rs1337169	DENND1B	1.1e-05	0.0288	0.00104	0.00378	0.0172
164	rs11755402	HMGN3	1.11e-05	0.0291	4.05e-06	3.5e-05	0.000913
165	rs56316175	TMSB10	1.12e-05	0.0294	0.0197	0.0377	0.0961
166	rs73053905	PRB4	1.12e-05	0.0294	0.0155	0.0317	0.0585
167	rs11668079	TM6SF2	1.17e-05	0.0303	0.000348	0.00156	0.00818
168	rs117765873	LINC01973	1.17e-05	0.0304	0.000481	0.00204	0.00662
169	rs74242544	DCT	1.21e-05	0.0312	0.0116	0.0253	0.0824
170	rs4370206	KDR	1.21e-05	0.0312	0.000943	0.00353	0.0111
171	rs6949375	OR2A14	1.22e-05	0.0313	0.00295	0.00883	0.0286
172	rs6416114	DKK3	1.28e-05	0.0325	0.0187	0.0367	0.0829
173	rs12280501	SCN2B	1.3e-05	0.0328	1.65e-05	0.000117	0.00167
174	rs77311907	METTL21A	1.31e-05	0.0329	5.12e-07	5.25e-06	0.000178
175	rs1892183	MKI67	1.35e-05	0.0339	0.0175	0.0349	0.0764
176	rs12232738	KCTD1	1.36e-05	0.034	1.72e-06	1.52e-05	0.000395
177	rs62510278	SLC20A2	1.37e-05	0.0343	0.00779	0.0191	0.0473
178	rs10044553	PDE6A	1.38e-05	0.0345	0.00429	0.0119	0.0375
179	rs10212232	LINC02035	1.46e-05	0.0361	0.000801	0.00315	0.00905
180	rs11244784	UROS	1.49e-05	0.0366	0.000361	0.00158	0.0108
181	rs12286404	RNF214	1.5e-05	0.0367	0.0171	0.0344	0.0864
182	rs2161133	EFCAB9	1.52e-05	0.0373	0.00868	0.0205	0.0648
183	rs12937940	NKIRAS2	1.53e-05	0.0373	0.000652	0.00267	0.0128
184	rs12484530	TTLL1	1.54e-05	0.0376	1.36e-06	1.24e-05	0.000301
185	rs6014890	ARHGAP40	1.56e-05	0.0378	8.95e-06	6.97e-05	0.00193
186	rs113320585	WDR7	1.6e-05	0.0386	0.00108	0.00384	0.0159
187	rs4761490	CEP83	1.6e-05	0.0386	4.8e-06	3.89e-05	0.000668
188	rs12997824	RNF144A	1.6e-05	0.0386	0.00815	0.0197	0.0638
189	rs12617446	DUSP19	1.64e-05	0.0394	4.47e-07	4.98e-06	0.000275
190	rs1485346	CAPRIN2	1.65e-05	0.0397	0.000285	0.00132	0.00678
191	rs317336	CCL2	1.65e-05	0.0398	1.01e-06	9.41e-06	0.000419
192	rs752689	MRPL40	1.66e-05	0.04	0.0154	0.0316	0.0737
193	rs116314135	ACAP2	1.69e-05	0.0405	0.00599	0.016	0.0694
194	rs56090663	SUSD3	1.7e-05	0.0407	2.03e-05	0.000138	0.0018
195	rs1953778	LINC02328	1.71e-05	0.0409	0.00148	0.00496	0.0183
196	rs148963948	SEMA3E	1.71e-05	0.041	0.00685	0.0174	0.0376
197	rs117355125	TOX3	1.72e-05	0.041	2.69e-05	0.000175	0.00284
198	rs36184164	TMEM63B	1.72e-05	0.0411	0.00278	0.00852	0.0309
199	rs2072867	TRIOBP	1.79e-05	0.0424	6.56e-05	0.00036	0.00296
200	rs7651276	PXK	1.79e-05	0.0425	0.000386	0.00167	0.00906
201	rs438478	RBFADN	1.79e-05	0.0426	0.00734	0.0181	0.0513
202	rs79157968	EXOC7	1.81e-05	0.043	5.37e-05	0.000317	0.00286
203	rs4529151	MGAT1	1.85e-05	0.0438	0.0058	0.0156	0.0463
204	rs10814990	GLIS3	1.9e-05	0.0448	0.00104	0.00378	0.0153
205	rs1020746	KCTD2	1.92e-05	0.0451	0.000905	0.00342	0.0134
206	rs7709188	ARSB	1.93e-05	0.0452	0.00862	0.0205	0.0471
207	rs62583788	STRBP	1.96e-05	0.0459	0.000836	0.00326	0.0128
208	rs1799787	CEACAM20	1.98e-05	0.0462	0.02	0.0378	0.0784
209	rs75897408	ZDHHC11	1.98e-05	0.0462	0.00424	0.0119	0.0365
210	rs17581047	RNFT2	1.98e-05	0.0462	3.55e-18	3.45e-16	1.09e-10
211	rs10978762	RAD23B	2.02e-05	0.0469	4.31e-15	1.68e-13	6.2e-09
212	rs62396719	UBR2	2.02e-05	0.0469	4.96e-07	5.22e-06	0.000149
213	rs11077814	AANAT	2.02e-05	0.047	0.0224	0.0416	0.0951
214	rs3011502	PROZ	2.02e-05	0.047	6.23e-13	1.43e-11	1.3e-07
215	rs760993	SNHG19	2.03e-05	0.0471	0.00838	0.02	0.0536
216	rs10104229	RGS20	2.05e-05	0.0475	0.00931	0.0216	0.0609
217	rs76367310	C4orf51	2.07e-05	0.0479	1.44e-08	1.81e-07	3.86e-05
218	rs114278868	PPARG	2.08e-05	0.0479	0.0174	0.0349	0.0769
219	rs2246337	ODF1	2.09e-05	0.0481	2.36e-05	0.000156	0.00156
220	rs60577555	EVL	2.14e-05	0.0491	0.0241	0.0437	0.0959

## Sheet: Pericytes
	SNP	Gene	MatrixEQTL p-value	MatrixEQTL FDR	LRT p-value	LRT q-value	M2 Age p-value
1	rs12225372	XRRA1	3.31e-18	1.33e-11	0.0374	0.0267	0.0542
2	rs2696662	KANSL1	1.4e-17	1.95e-11	0.0321	0.0247	0.0418
3	rs1003494	PEX26	5.41e-11	1.43e-06	0.0109	0.0106	0.0174
4	rs12480150	FAM209B	5.67e-10	1.47e-05	0.00122	0.00185	0.00272
5	rs1137063	CTSB	4.41e-09	0.000109	0.000159	0.000385	0.000422
6	rs17441026	CHRNA9	4.72e-09	0.000117	0.00381	0.00487	0.00719
7	rs12710060	PTBP1	3.28e-08	0.000787	0.00645	0.00696	0.0115
8	rs9963019	EPG5	3.66e-08	0.000874	0.0313	0.0247	0.0446
9	rs11859311	SPSB3	8.12e-08	0.00191	4.73e-05	0.000153	0.000128
10	rs77989898	OTUD4	8.87e-08	0.00209	5.17e-10	4.18e-09	7.42e-09
11	rs683191	DRAP1	1.07e-07	0.0025	0.0694	0.0406	0.0898
12	rs11231926	SYVN1	1.08e-07	0.00252	0.0108	0.0106	0.0171
13	rs1400618	IAPP	1.18e-07	0.00275	0.00563	0.00621	0.01
14	rs73106763	CST7	1.31e-07	0.00303	0.0299	0.0246	0.0447
15	rs73373330	RREB1	1.54e-07	0.00354	3.2e-05	0.000119	0.000108
16	rs6917357	SLC26A8	1.55e-07	0.00356	0.000584	0.00111	0.0013
17	rs12004006	FCN1	1.65e-07	0.00379	0.0069	0.00728	0.00979
18	rs34600918	OTOP3	2.25e-07	0.00503	0.0209	0.0188	0.031
19	rs1499774	SPOCK1	2.74e-07	0.00604	0.0349	0.0256	0.0499
20	rs76918843	PSMD11	3.14e-07	0.00687	0.000374	0.000864	0.000853
21	rs146604384	DNAJC7	3.29e-07	0.0072	0.000529	0.00111	0.00125
22	rs8014294	KLC1	3.66e-07	0.00797	0.0164	0.0153	0.0254
23	rs244714	UIMC1	3.9e-07	0.00841	0.000967	0.00156	0.00216
24	rs79523244	LINC00587	4.21e-07	0.00906	0.00315	0.00425	0.00683
25	rs7092949	DNMBP	4.53e-07	0.00974	8.82e-08	5.35e-07	6.82e-07
26	rs138875689	EIF4H	4.81e-07	0.0103	0.0553	0.0349	0.0793
27	rs17414873	FAM174A	4.85e-07	0.0104	0.0347	0.0256	0.049
28	rs707508	NCOA3	5.09e-07	0.0108	0.0228	0.0197	0.0354
29	rs75123648	LINC02433	5.36e-07	0.0114	0.00899	0.00928	0.0156
30	rs10210069	TM4SF20	6.41e-07	0.0135	0.0652	0.0391	0.0862
31	rs73105117	PPP4R2	6.51e-07	0.0137	1.6e-08	1.11e-07	1.34e-07
32	rs75882699	SCN10A	6.65e-07	0.014	0.06	0.0364	0.0825
33	rs45562238	VNN1	7.1e-07	0.0148	0.0415	0.028	0.058
34	rs111540505	GET4	7.4e-07	0.0155	0.000611	0.00111	0.00134
35	rs2739496	SIGLEC14	7.54e-07	0.0157	0.000559	0.00111	0.00117
36	rs78971020	LINC00242	7.93e-07	0.0165	2.63e-07	1.42e-06	1.67e-06
37	rs10039457	EPB41L4A	9.08e-07	0.0186	0.0437	0.0291	0.0599
38	rs78944208	DHDH	9.83e-07	0.02	0.0209	0.0188	0.0318
39	rs13188988	CCT5	9.87e-07	0.0201	0.0563	0.035	0.0763
40	rs11684944	ALLC	9.93e-07	0.0202	0.032	0.0247	0.0471
41	rs117926221	DEAF1	1.04e-06	0.021	0.04	0.0278	0.0565
42	rs77574023	GPI	1.08e-06	0.0216	2.47e-05	0.000109	9.09e-05
43	rs12805655	CD81	1.13e-06	0.0224	9.76e-05	0.000263	0.000263
44	rs17456528	SPTAN1	1.16e-06	0.0231	0.00062	0.00111	0.00146
45	rs1507185	MAML3	1.18e-06	0.0234	0.0388	0.0273	0.0556
46	rs113334800	FDPS	1.19e-06	0.0237	0.0146	0.0139	0.0221
47	rs6875459	LINC02102	1.19e-06	0.0237	0.0217	0.0192	0.0328
48	rs62187370	SNED1	1.29e-06	0.0256	0.00407	0.00494	0.00763
49	rs7942182	HBG2	1.29e-06	0.0256	1.25e-05	6.06e-05	4.99e-05
50	rs36096028	RPS13	1.34e-06	0.0264	0.00392	0.00487	0.00736
51	rs72760809	CLUAP1	1.39e-06	0.0273	0.0309	0.0247	0.0455
52	rs56368606	PGPEP1L	1.39e-06	0.0273	0.00101	0.00158	0.0022
53	rs28549720	RNF138	1.41e-06	0.0277	0.00529	0.00597	0.00966
54	rs78682851	MSH3	1.48e-06	0.0288	0.0103	0.0104	0.0171
55	rs111666258	SIX3	1.51e-06	0.0295	0.0468	0.0303	0.0644
56	rs112618790	CDK11B	1.54e-06	0.0298	0.00259	0.0037	0.00496
57	rs17057321	APPL1	1.61e-06	0.0309	5.15e-05	0.000156	0.00017
58	rs11884343	MRPS9	1.77e-06	0.0327	9.29e-05	0.000263	0.000277
59	rs4807451	NMRK2	1.79e-06	0.033	0.00469	0.00541	0.00862
60	rs138691400	MMP11	1.81e-06	0.0334	0.000133	0.000339	0.000267
61	rs73067586	TMPPE	1.82e-06	0.0336	0.0668	0.0395	0.0879
62	rs78632197	PPP1R3A	1.85e-06	0.0339	0.00138	0.00202	0.00274
63	rs115289036	MYOM3	1.89e-06	0.0347	0.028	0.0234	0.0409
64	rs12955803	VPS4B	1.93e-06	0.0352	0.000868	0.00147	0.00206
65	rs72860713	C6orf141	2.08e-06	0.0377	0.0368	0.0267	0.0526
66	rs4704624	SERINC5	2.13e-06	0.0378	0.00334	0.00437	0.00529
67	rs72754713	ATP2B4	2.17e-06	0.038	0.00443	0.00525	0.00796
68	rs56129901	ZFP1	2.19e-06	0.0383	0.0412	0.028	0.0574
69	rs1908561	LDHC	2.32e-06	0.0396	0.0331	0.0251	0.0469
70	rs79041704	PPFIA1	2.35e-06	0.04	3.25e-12	7.88e-11	9.19e-11
71	rs75495275	BIRC2	2.51e-06	0.0424	0.00088	0.00147	0.00199
72	rs72729412	RECK	2.53e-06	0.0426	4.14e-10	4.02e-09	6.01e-09
73	rs6990032	FZD6	2.58e-06	0.0426	3.8e-05	0.000132	0.000133
74	rs117988848	PDILT	2.58e-06	0.0427	3.29e-14	1.6e-12	1.88e-12
75	rs9753285	KCMF1	2.62e-06	0.0431	8.17e-11	9.91e-10	1.63e-09
76	rs79498627	NDUFB9	2.69e-06	0.0442	0.0507	0.0324	0.0666
77	rs35163060	PRSS57	2.86e-06	0.0465	0.000407	0.000897	0.000875
78	rs66665522	MAP2K7	2.98e-06	0.0478	0.0253	0.0216	0.0377
79	rs3104129	RASSF6	2.99e-06	0.0478	0.057	0.035	0.0766
80	rs79485285	TBC1D28	3.11e-06	0.0487	2.7e-05	0.000109	0.000103
81	rs55922157	CCDC12	3.11e-06	0.0487	0.00297	0.00412	0.00578
82	rs1128864	RCHY1	3.12e-06	0.0487	0.0458	0.03	0.0634
83	rs117871919	RAD21	3.2e-06	0.0496	5.87e-11	9.5e-10	1.01e-09
