# Supplementary material for: Cell state-dependent allelic effects and contextual Mendelian randomization analysis for human brain phenotypes
Source: Nat Genet. 2025 Jan 10;57(2):358–68. doi: 10.1038/s41588-024-02050-9 (PMC11821528; doi:10.1038/s41588-024-02050-9)
Supplement: Supplementary file 11 — Genetic colocalization results using cis-eQTLs in the controls-only cohort (n = 183). [file 41588_2024_2050_MOESM11_ESM.xlsx]

## Sheet: COLOCs_controls
Supplementary Table 8: COLOC results between single cell-type eQTLs (control-only cohort, n = 183) and 41 brain traits (PP.H4 > 0.8). Genetic colocalisation was performed via COLOC, which reports a posterior probability of colocalisation (PP.H4) where PP.H4 > 0.8 is included here. Note: This table includes the individual genes within the MAPT and HLA regions, as described in the Methods section.
	GWAS region	Cell-type	Gene	COLOC lead SNP	SNP.PP.H4	eQTL (lead SNP) p-value	eQTL FDR	GWAS p-value	Number of SNPs tested	PP.H0	PP.H1	PP.H2	PP.H3	PP.H4	GWAS
1	rs7912495	Astrocytes	DHTKD1	rs7912495	1	4.08e-06	0.00968	2.87e-12	2277	4.57e-09	1.06e-08	0.000673	0.000566	0.999	AD 2022
2	rs113706587	Microglia	RASGEF1C	rs76792388	0.305	5.45e-10	8.74e-06	4.88e-12	2044	3.72e-10	8.29e-09	0.000219	0.00387	0.996	AD 2022
3	rs6656401	Oligodendrocytes	CR1	rs6656401	0.813	1.03e-09	4.67e-06	2.84e-33	1521	1.57e-31	1.9e-29	4.26e-05	0.00415	0.996	AD 2022
4	rs1693551	Astrocytes	SNX31	rs1693551	0.278	1.28e-14	1.48e-10	1.78e-08	1710	3.22e-14	4.76e-05	4.64e-12	0.00585	0.994	AD 2022
5	rs6656401	OPCs	CR1	rs6656401	0.803	2.4e-10	2.26e-06	2.84e-33	1521	2.92e-31	2.81e-29	7.93e-05	0.00664	0.993	AD 2022
6	rs5848	Excitatory_Neurons	ITGA2B	rs5848	1	3.45e-05	0.0184	1.76e-12	1341	3.73e-08	3.7e-08	0.00827	0.00722	0.985	AD 2022
7	rs67250450	Microglia	JAZF1	rs11495981	0.124	3.03e-11	5.48e-07	2.1e-08	2014	6.71e-09	5.8e-05	1.97e-06	0.016	0.984	AD 2022
8	rs4510068	Inhibitory_Neurons	LRRC37A2	rs2696466	0.409	3.83e-14	6.14e-10	3.89e-10	1213	1.41e-15	6.18e-07	4.9e-11	0.0206	0.979	AD 2022
9	rs4510068	Excitatory_Neurons	LRRC37A	rs2696466	0.91	1.58e-15	1.73e-11	3.89e-10	1213	1.62e-16	8.42e-07	5.65e-12	0.0284	0.972	AD 2022
10	rs4510068	Inhibitory_Neurons	LRRC37A	rs2696466	0.945	8.31e-13	1.2e-08	3.89e-10	1213	3.32e-13	8.42e-07	1.16e-08	0.0284	0.972	AD 2022
11	rs74504435	Astrocytes	EGFR	rs74504435	0.439	6.6e-07	0.00208	2.05e-09	2541	2.82e-06	5.68e-05	0.00272	0.0538	0.943	AD 2022
12	rs4510068	Astrocytes	NSF	rs2696466	0.496	2.71e-06	0.00672	3.89e-10	1213	2.37e-07	1.84e-06	0.00827	0.0631	0.929	AD 2022
13	rs117618017	Oligodendrocytes	APH1B	rs117618017	0.975	0.000506	0.188	1.75e-21	1768	4.79e-16	7.97e-17	0.0947	0.0149	0.89	AD 2022
14	rs2070902	Oligodendrocytes	NDUFS2	rs4575098	0.644	3.16e-05	0.0278	1.33e-08	1506	6.91e-05	0.000189	0.0301	0.0814	0.888	AD 2022
15	rs12325539	Excitatory_Neurons	SEPHS2	rs12325539	0.12	0.000528	0.131	1.24e-11	623	3.5e-07	1.81e-07	0.105	0.0538	0.841	AD 2022
16	rs12325539	Oligodendrocytes	YPEL3	rs12325539	0.104	0.000411	0.166	1.24e-11	623	2.7e-07	2.66e-07	0.0813	0.0795	0.839	AD 2022
17	rs13276936	Oligodendrocytes	DPY19L4	rs13248607	0.056	0.000324	0.143	8.61e-09	2059	4.32e-05	2.97e-05	0.106	0.0723	0.821	AD 2022
18	rs12325539	Oligodendrocytes	INO80E	rs12325539	0.104	0.00064	0.214	1.24e-11	623	2.99e-07	3.02e-07	0.0902	0.0901	0.82	AD 2022
19	rs4925811	Inhibitory_Neurons	LRRC24	rs4925811	0.439	0.000338	0.201	8.3e-09	597	0.000393	9.23e-05	0.0881	0.0198	0.892	ADHD 2023
20	rs7613360	Astrocytes	GMPPB	rs4855882	0.033	4.7e-08	0.000194	1.2e-06	976	8.36e-07	0.00115	0.000113	0.154	0.845	ADHD 2023
21	rs6537401	Excitatory_Neurons	LSM6	rs6838458	0.0327	1.01e-05	0.0069	1.94e-08	1460	1.85e-06	0.000112	0.00265	0.159	0.838	ADHD 2023
22	rs229243	Excitatory_Neurons	SCFD1	rs2045180	0.0544	9.54e-08	0.000142	5.7e-15	1326	1.69e-14	3.11e-11	3.92e-05	0.0713	0.929	ALS 2021
23	rs229243	Inhibitory_Neurons	SCFD1	rs2045180	0.0413	1.21e-07	0.00039	5.7e-15	1326	2.55e-14	3.12e-11	5.93e-05	0.0715	0.928	ALS 2021
24	rs2077492	Excitatory_Neurons	LY6G5C	rs7029	0.1	4.87e-19	8.96e-15	2.13e-06	681	1.64e-22	0.00195	1.33e-20	0.156	0.842	ALS 2021
25	rs2077492	Inhibitory_Neurons	LY6G5C	rs7029	0.1	1.32e-08	5.44e-05	2.13e-06	681	9.63e-07	0.00195	7.79e-05	0.156	0.841	ALS 2021
26	rs2077492	Oligodendrocytes	LY6G5C	rs7029	0.0886	5.48e-06	0.00681	2.13e-06	681	0.000302	0.00199	0.0244	0.16	0.814	ALS 2021
27	rs11039398	Microglia	NUP160	rs11039297	0.154	2.99e-08	0.000382	4.63e-09	870	3.64e-07	2.06e-05	0.000916	0.0509	0.948	AUDIT 2019
28	rs475805	Excitatory_Neurons	DPP3	rs678397	0.185	1.17e-05	0.00774	5.46e-09	1314	3.15e-06	1.96e-05	0.00871	0.0531	0.938	BIP 2021
29	rs3129794	Excitatory_Neurons	LINC01623	rs13194504	0.28	8.8e-06	0.00615	2.2e-12	285	3.45e-08	1.09e-08	0.0496	0.0147	0.936	BIP 2021
30	rs62011709	Excitatory_Neurons	C15orf40	rs12442894	0.441	8.2e-11	2.84e-07	2.99e-08	1002	1.97e-10	0.000277	6.77e-08	0.0942	0.905	BIP 2021
31	rs2273738	Excitatory_Neurons	ADD3	rs1571617	0.0507	2.16e-09	5.39e-06	3.06e-11	1372	1.62e-12	1.6e-07	1.03e-06	0.101	0.899	BIP 2021
32	rs1264349	Inhibitory_Neurons	FLOT1	rs2524266	0.219	0.00021	0.15	4.48e-11	707	5.35e-07	1.98e-07	0.0757	0.0271	0.897	BIP 2021
33	rs1264349	OPCs	FLOT1	rs1264351	0.147	0.000272	0.26	5.18e-11	707	5.03e-07	2.32e-07	0.0713	0.032	0.897	BIP 2021
34	rs6993953	Inhibitory_Neurons	PLEC	rs11786934	0.0998	1.51e-07	0.000475	1.99e-09	1322	6.14e-09	1.51e-05	4.39e-05	0.107	0.893	BIP 2021
35	rs35958438	Inhibitory_Neurons	RASGRP1	rs35958438	0.313	0.000394	0.22	3.83e-08	2115	0.00122	0.000591	0.0847	0.0401	0.873	BIP 2021
36	rs6993953	Microglia	PLEC	rs6993953	0.0497	0.0001	0.211	1.97e-09	1322	8.86e-06	9.8e-06	0.0632	0.0691	0.868	BIP 2021
37	rs6993953	Astrocytes	PLEC	rs11786934	0.0529	7.51e-05	0.089	1.99e-09	1322	8.22e-06	1.07e-05	0.0587	0.0754	0.866	BIP 2021
38	rs4447398	Excitatory_Neurons	LRRC57	rs2899059	0.172	1.65e-07	0.000226	1.24e-08	976	8.22e-08	0.000108	0.00011	0.144	0.856	BIP 2021
39	rs13195402	Inhibitory_Neurons	BTN3A2	rs13195402	0.319	3.92e-06	0.00797	5.75e-15	1764	1.76e-11	3.85e-10	0.00659	0.144	0.85	BIP 2021
40	rs2126180	Excitatory_Neurons	LINC01748	rs571017	0.0891	0.000126	0.049	2.08e-09	1379	6.85e-06	7.08e-06	0.0764	0.0781	0.846	BIP 2021
41	rs12932628	Microglia	ANKRD11	rs35251956	0.956	4.44e-05	0.129	7.17e-08	2383	0.00443	0.00165	0.115	0.0422	0.836	BIP 2021
42	rs1264349	Excitatory_Neurons	FLOT1	rs1264347	0.285	0.00019	0.0659	6.43e-11	707	1.01e-06	2.46e-07	0.143	0.034	0.823	BIP 2021
43	rs748455	Astrocytes	WDR73	rs2019611	0.0696	8.3e-06	0.017	1.44e-10	1380	6.52e-08	8.87e-07	0.0124	0.167	0.82	BIP 2021
44	rs34298551	Oligodendrocytes	ERGIC3	rs34298551	0.424	8.22e-08	0.000213	2.9e-08	1342	1.98e-07	0.000184	3.63e-05	0.0326	0.967	CBV 2022
45	rs34298551	Excitatory_Neurons	ERGIC3	rs34298551	0.586	4.43e-06	0.00353	2.9e-08	1342	1.72e-05	0.000193	0.00313	0.0343	0.962	CBV 2022
46	rs10110223	Astrocytes	DEPTOR	rs10110223	0.239	3.03e-05	0.0465	1.15e-08	1953	3.63e-05	7.72e-05	0.0171	0.0353	0.948	CBV 2022
47	rs11171739	Excitatory_Neurons	RPS26	rs11171739	0.485	7.74e-05	0.0341	8.41e-10	804	1.02e-05	4.78e-06	0.0187	0.00779	0.974	CSA 2020
48	rs11171739	Excitatory_Neurons	SUOX	rs11171739	0.461	5.28e-05	0.0255	8.41e-10	804	6.09e-06	1.13e-05	0.0112	0.0197	0.969	CSA 2020
49	rs11171739	OPCs	RPS26	rs7297175	0.363	1.42e-05	0.0353	9.2e-10	804	1.63e-06	2.17e-05	0.00298	0.0389	0.958	CSA 2020
50	rs11171739	Oligodendrocytes	RPS26	rs11171739	0.413	0.000162	0.0917	8.41e-10	804	1.72e-05	8.29e-06	0.0316	0.0142	0.954	CSA 2020
51	rs11171739	Inhibitory_Neurons	RPS26	rs11171739	0.45	0.000244	0.164	8.41e-10	804	2.98e-05	1.24e-05	0.0546	0.0219	0.923	CSA 2020
52	rs13171669	Astrocytes	ABLIM3	rs13161048	0.491	2.49e-16	3.31e-12	4.13e-11	1859	1.95e-19	1.31e-07	7.85e-15	0.00426	0.996	HL 2022
53	rs566673	Oligodendrocytes	ZDHHC24	rs566673	0.596	9.21e-05	0.062	3.41e-08	799	0.00206	0.00286	0.0159	0.0212	0.958	HL 2022
54	rs7313797	Inhibitory_Neurons	MMAB	rs1558804	0.367	5.58e-05	0.0604	9.62e-12	1905	1.68e-07	1.75e-07	0.024	0.0241	0.952	HL 2022
55	rs13171669	Oligodendrocytes	ABLIM3	rs13171669	0.706	3.43e-05	0.0296	1.61e-11	1859	2.58e-07	2.46e-06	0.0104	0.0983	0.891	HL 2022
56	rs1097215	Excitatory_Neurons	CYP26A1	rs1097215	0.255	0.000221	0.0734	1.11e-08	2013	0.000666	0.00107	0.0455	0.0719	0.881	HL 2022
57	rs36062310	OPCs	SYCE3	rs9616906	0.414	0.000198	0.221	2.9e-09	1605	0.000187	6.16e-05	0.109	0.035	0.856	HL 2022
58	rs62015206	Oligodendrocytes	MAPK6	rs2414128	0.745	5.15e-05	0.0403	2.83e-07	1652	0.004	0.0378	0.014	0.132	0.812	HL 2022
59	rs11881070	Inhibitory_Neurons	TIMM13	rs12981356	0.35	0.000698	0.299	7.47e-09	2153	0.00206	0.000708	0.14	0.0473	0.81	HL 2022
60	rs72761270	Oligodendrocytes	MAST4	rs1423642	0.0581	5.99e-09	2.16e-05	3.64e-10	1755	3.33e-11	1.1e-06	1.17e-06	0.0377	0.962	HV L 2023
61	rs12373078	Oligodendrocytes	NPIPB13	rs930392	0.176	9.62e-12	7.81e-08	2.17e-08	656	1.73e-13	3.58e-05	4.43e-10	0.0909	0.909	HV L 2023
62	rs10277119	Excitatory_Neurons	ZNF786	rs4727027	0.12	1.85e-06	0.00169	1.25e-07	1794	6.97e-06	0.000168	0.0044	0.105	0.89	HV L 2023
63	rs12373078	Excitatory_Neurons	NPIPB13	rs56399904	0.095	0.000571	0.138	2.26e-09	656	3.41e-05	2.39e-05	0.0872	0.0604	0.852	HV L 2023
64	rs10277119	Oligodendrocytes	ZNF398	rs13241620	0.0413	0.000135	0.0817	5.87e-08	1794	6.7e-05	0.000193	0.0423	0.121	0.836	HV L 2023
65	rs1423642	Oligodendrocytes	MAST4	rs1423642	0.0542	5.99e-09	2.16e-05	1.27e-09	1787	1.05e-10	3.46e-06	1.1e-06	0.0354	0.965	HV R 2023
66	rs4787495	Excitatory_Neurons	NPIPB13	rs4787495	0.23	0.000571	0.138	2.42e-10	682	9.06e-06	6.37e-06	0.103	0.0716	0.825	HV R 2023
67	rs112538459	Oligodendrocytes	PLEKHM1	rs112538459	1	6.54e-06	0.00782	3.1e-18	614	1.04e-14	6.58e-15	0.00175	0.000114	0.998	ICV 2016
68	rs199451	Astrocytes	LRRC37A2	rs199533	0.128	5.37e-16	6.86e-12	5.45e-21	686	1.41e-28	1.63e-17	1.23e-13	0.0132	0.987	ICV 2016
69	rs199451	Excitatory_Neurons	LRRC37A2	rs199533	0.133	1.22e-12	6.14e-09	5.45e-21	686	2.16e-22	1.77e-17	1.89e-07	0.0145	0.986	ICV 2016
70	rs199451	Inhibitory_Neurons	LRRC37A2	rs199533	0.144	6.93e-11	5.51e-07	5.45e-21	686	1.99e-21	1.71e-17	1.74e-06	0.0139	0.986	ICV 2016
71	rs199451	OPCs	LRRC37A2	rs199451	0.238	1.89e-11	2.82e-07	5.08e-21	686	1.51e-21	1.82e-17	1.32e-06	0.0149	0.985	ICV 2016
72	rs199451	Oligodendrocytes	LRRC37A2	rs199533	0.135	2.23e-09	9.19e-06	5.45e-21	686	2.85e-20	4.68e-17	2.48e-05	0.0398	0.96	ICV 2016
73	rs199451	Microglia	LRRC37A2	rs169201	0.129	2.17e-05	0.083	6.48e-21	686	7.91e-17	2.52e-17	0.0689	0.021	0.91	ICV 2016
74	rs112538459	Excitatory_Neurons	PLEKHM1	rs112538459	1	0.00067	0.153	3.1e-18	614	6.81e-13	2.97e-14	0.115	0.00414	0.881	ICV 2016
75	rs112538459	Oligodendrocytes	ARHGAP27	rs112538459	1	0.000322	0.143	3.1e-18	614	6.49e-13	6.49e-14	0.11	0.0101	0.88	ICV 2016
76	rs17698176	Astrocytes	NSF	rs17698176	0.997	1.55e-07	0.000579	1.7e-08	774	1.7e-06	5.39e-05	5.49e-05	0.00074	0.999	INT 2018
77	rs17698176	Excitatory_Neurons	NSF	rs17698176	0.997	1.24e-07	0.000178	1.7e-08	774	1.01e-06	5.5e-05	3.27e-05	0.000775	0.999	INT 2018
78	rs17698176	Oligodendrocytes	NSF	rs17698176	1	3.66e-10	2.09e-06	1.7e-08	774	5.97e-09	5.26e-05	1.93e-07	0.000698	0.999	INT 2018
79	rs17698176	OPCs	NSF	rs17698176	0.999	1.05e-08	7.41e-05	1.7e-08	774	1.19e-07	5.28e-05	3.85e-06	0.000703	0.999	INT 2018
80	rs17698176	Inhibitory_Neurons	NSF	rs17698176	0.903	3.29e-07	0.000954	1.7e-08	774	3.35e-06	0.000111	0.000108	0.00258	0.997	INT 2018
81	rs17698176	Oligodendrocytes	LRRC37A2	rs35937770	0.419	4.32e-09	1.64e-05	4.26e-08	774	2.52e-07	0.000461	8.14e-06	0.0139	0.986	INT 2018
82	rs11634187	Astrocytes	DISP2	rs11634187	0.356	2.27e-08	0.000101	1.12e-08	1526	2.29e-07	0.000127	2.98e-05	0.0155	0.984	INT 2018
83	rs2450333	Excitatory_Neurons	DBN1	rs2545796	0.0995	6.85e-07	0.000756	4.13e-11	687	1.75e-09	3.6e-07	0.000144	0.0287	0.971	INT 2018
84	rs1280049	Astrocytes	MYO6	rs1280049	0.0928	4.35e-06	0.0102	3.92e-08	1423	4.01e-05	0.000328	0.00389	0.0308	0.965	INT 2018
85	rs62266110	Excitatory_Neurons	DHFR2	rs73156375	1	2.58e-13	1.44e-09	6.91e-07	382	1.32e-11	0.00139	3.4e-10	0.0348	0.964	INT 2018
86	rs11605348	Inhibitory_Neurons	MTCH2	rs35184771	0.142	2.28e-08	8.76e-05	1.48e-08	1152	1.11e-08	0.000114	4.6e-06	0.0462	0.954	INT 2018
87	rs62266110	Oligodendrocytes	DHFR2	rs73156375	0.933	2.59e-08	7.84e-05	6.91e-07	382	2.56e-05	0.00194	0.00066	0.0491	0.948	INT 2018
88	rs17698176	Excitatory_Neurons	LRRC37A	rs17698176	0.588	1.84e-06	0.00169	1.7e-08	774	0.000173	0.00179	0.00557	0.0568	0.936	INT 2018
89	rs17698176	Microglia	NSF	rs17698176	0.962	2.66e-05	0.0964	1.7e-08	774	0.00186	0.000202	0.06	0.00559	0.932	INT 2018
90	rs11605348	Excitatory_Neurons	MTCH2	rs12363232	0.0446	3.51e-08	5.93e-05	4.24e-08	1152	1.68e-08	0.000178	6.96e-06	0.0727	0.927	INT 2018
91	rs13276212	Oligodendrocytes	LINC00251	rs6994889	0.168	6.53e-12	5.52e-08	7.44e-08	1769	5.05e-12	0.000723	5.54e-10	0.0784	0.921	INT 2018
92	rs11605348	OPCs	C1QTNF4	rs11605348	0.0894	9.32e-07	0.00422	9.73e-09	1152	8.87e-07	0.000198	0.000367	0.0809	0.919	INT 2018
93	rs11605348	Oligodendrocytes	C1QTNF4	rs35624992	0.097	9.09e-13	8.95e-09	3.55e-08	1152	2.68e-14	0.000199	1.11e-11	0.0814	0.918	INT 2018
94	rs73068339	Inhibitory_Neurons	ZNF446	rs73066206	0.417	3.2e-08	0.000119	6.23e-09	869	6.63e-08	3.74e-05	0.000148	0.0826	0.917	INT 2018
95	rs11634187	Oligodendrocytes	DISP2	rs11634187	0.149	1.64e-05	0.0164	1.12e-08	1526	3.22e-05	0.000641	0.00419	0.0824	0.913	INT 2018
96	rs1057687	Astrocytes	HABP4	rs1057687	0.037	4.67e-05	0.0627	2.02e-08	1058	2e-05	0.000199	0.00828	0.0817	0.91	INT 2018
97	rs11898362	Excitatory_Neurons	ALMS1	rs10175529	0.395	2.66e-06	0.00229	6.62e-09	1404	6.68e-06	5.41e-05	0.0105	0.0837	0.906	INT 2018
98	rs1057687	Astrocytes	CDC14B	rs1057687	0.0502	1.26e-05	0.0237	2.02e-08	1058	3.5e-05	0.000196	0.0145	0.0803	0.905	INT 2018
99	rs7941785	Oligodendrocytes	FLRT1	rs7941785	0.996	0.000395	0.162	4.75e-08	1091	0.0123	0.003	0.0721	0.0167	0.896	INT 2018
100	rs2352974	Inhibitory_Neurons	RBM6	rs2352974	0.922	2.26e-05	0.0316	3.69e-29	965	1.63e-24	2.2e-23	0.00885	0.119	0.872	INT 2018
101	rs17698176	Excitatory_Neurons	LRRC37A2	rs62073157	0.221	4.77e-15	4.49e-11	1.24e-06	774	1.17e-10	0.00394	3.77e-09	0.126	0.87	INT 2018
102	rs17698176	Astrocytes	LRRC37A2	rs2668622	0.323	4.71e-17	7.74e-13	1.68e-06	774	2.19e-15	0.00405	7.06e-14	0.13	0.866	INT 2018
103	rs566237	Excitatory_Neurons	TMEM170B	rs9368729	0.13	1.05e-07	0.000153	8.49e-10	2317	6.04e-09	8.05e-06	0.000103	0.136	0.864	INT 2018
104	rs17698176	Inhibitory_Neurons	LRRC37A2	rs62073157	0.201	3.36e-12	3.83e-08	1.24e-06	774	2.66e-08	0.00414	8.59e-07	0.133	0.863	INT 2018
105	rs2008514	Excitatory_Neurons	NPIPB6	rs12928404	0.0713	3.99e-05	0.0206	2.08e-24	912	1.27e-20	3.2e-20	0.0397	0.0988	0.862	INT 2018
106	rs11709246	Excitatory_Neurons	WDR6	rs34343820	0.0488	1.44e-05	0.00917	3.29e-12	621	2.73e-09	6.07e-08	0.00601	0.133	0.861	INT 2018
107	rs2008514	Oligodendrocytes	NPIPB9	rs2008514	0.0673	1.29e-07	0.00029	1.25e-24	912	5.39e-23	4.68e-20	0.000168	0.145	0.855	INT 2018
108	rs17698176	Inhibitory_Neurons	ARL17A	rs62073157	0.22	1.87e-09	9.85e-06	1.24e-06	774	0.000187	0.00456	0.00604	0.146	0.843	INT 2018
109	rs2678210	Astrocytes	LMOD1	rs2678210	0.827	0.000143	0.135	6.97e-10	1933	0.000115	3.9e-05	0.12	0.04	0.839	INT 2018
110	rs2721173	Inhibitory_Neurons	LRRC24	rs2721173	0.289	0.000521	0.256	2.89e-09	723	0.000314	0.000144	0.116	0.0522	0.832	INT 2018
111	rs17698176	Oligodendrocytes	LRRC37A	rs2696532	0.351	5.25e-08	0.000144	9.22e-07	774	3.43e-05	0.00511	0.00111	0.164	0.83	INT 2018
112	rs17698176	Astrocytes	LRRC37A	rs2696532	0.293	5.95e-13	6.21e-09	9.22e-07	774	5.61e-10	0.00524	1.81e-08	0.168	0.827	INT 2018
113	rs73068339	Oligodendrocytes	ZNF446	rs73066206	0.351	3.39e-06	0.00454	6.23e-09	869	3.98e-06	7.51e-05	0.00888	0.167	0.824	INT 2018
114	rs17698176	Excitatory_Neurons	ARL17A	rs62073157	0.213	4.18e-08	6.9e-05	1.24e-06	774	0.000991	0.00458	0.032	0.147	0.815	INT 2018
115	rs13276212	Oligodendrocytes	LINC01299	rs7835313	0.0216	7.55e-12	6.24e-08	2.97e-07	1769	6.78e-12	0.00172	7.43e-10	0.188	0.811	INT 2018
116	rs2008514	Astrocytes	NPIPB6	rs62036613	0.0456	0.00013	0.127	1.97e-24	912	2.64e-20	3.48e-20	0.0824	0.108	0.81	INT 2018
117	rs5750830	Oligodendrocytes	SYNGR1	rs4821897	0.239	9.02e-05	0.0612	3.21e-13	1595	5.53e-09	4.26e-08	0.0224	0.172	0.806	INT 2018
118	rs35433030	Inhibitory_Neurons	BTN3A2	rs35433030	0.0719	5.76e-06	0.0109	4.67e-08	1669	5.15e-05	0.00113	0.00853	0.186	0.804	INT 2018
119	rs7687945	Astrocytes	SNCA	rs6831847	0.0814	9e-06	0.0181	1.8e-10	1491	2.41e-08	4.3e-07	0.00444	0.0784	0.917	LBD 2021
120	rs6599388	Inhibitory_Neurons	DGKQ	rs6599388	0.672	0.000341	0.202	3.54e-08	1818	0.0011	0.000319	0.0646	0.0178	0.916	LBD 2021
121	rs117829627	Inhibitory_Neurons	KNDC1	rs12765185	0.448	6.9e-06	0.0126	3.3e-08	1802	0.000101	0.00026	0.00363	0.00836	0.988	MCP 2019
122	rs7628207	Astrocytes	GMPPB	rs7628207	0.045	8.5e-08	0.000336	6.6e-10	1070	6.01e-09	8.25e-06	4.71e-05	0.0637	0.936	MCP 2019
123	rs62263345	Excitatory_Neurons	LINC00635	rs62263345	0.254	9.82e-05	0.0408	1.6e-09	1633	5.46e-05	4.76e-05	0.0703	0.0605	0.869	MCP 2019
124	rs2006281	Pericytes	KLC1	rs2006281	0.0669	1.55e-05	0.16	3.7e-08	1833	0.000175	0.00727	0.00354	0.146	0.843	MCP 2019
125	rs12069226	Microglia	SDCCAG8	rs3897821	0.0477	3.85e-07	0.00388	2.2e-08	1630	3.73e-06	0.000356	0.00186	0.177	0.821	MCP 2019
126	rs11786084	Pericytes	GPR20	rs11786084	0.828	6.89e-05	0.331	3.2e-08	2451	0.00669	0.00271	0.135	0.0539	0.802	MCP 2019
127	rs3132566	Inhibitory_Neurons	HLA-C	rs3132566	1	1.75e-07	0.000541	4.5e-13	320	5.93e-10	7.24e-09	0.000635	0.00676	0.993	MDD 2019
128	rs3132566	Excitatory_Neurons	HLA-C	rs3132566	1	7.02e-07	0.000773	4.5e-13	320	7.99e-10	9.98e-09	0.000856	0.0097	0.989	MDD 2019
129	rs2568956	Oligodendrocytes	NEGR1	rs2568956	0.249	6.94e-06	0.00821	3.56e-18	696	2.98e-14	6.32e-14	0.00557	0.0108	0.984	MDD 2019
130	rs17782683	Oligodendrocytes	YLPM1	rs17782683	0.442	1.7e-06	0.00265	4.19e-09	631	1.15e-06	5.04e-05	0.000429	0.0178	0.982	MDD 2019
131	rs13037326	Excitatory_Neurons	SLC12A5	rs13037326	0.5	6.29e-05	0.029	2.4e-10	750	6.35e-06	2.56e-06	0.0151	0.00512	0.98	MDD 2019
132	rs3099439	Excitatory_Neurons	LINC02060	rs3099439	0.227	8.06e-05	0.0352	2.78e-08	514	0.000253	0.000395	0.0122	0.0181	0.969	MDD 2019
133	rs3132566	Astrocytes	HLA-C	rs3132566	1	8.55e-05	0.0972	4.5e-13	320	4.32e-08	2.87e-08	0.0463	0.0298	0.924	MDD 2019
134	rs3132566	Excitatory_Neurons	NFKBIL1	rs3132566	1	0.000457	0.12	4.5e-13	320	7.68e-08	2.89e-09	0.0823	0.00218	0.916	MDD 2019
135	rs55706012	Inhibitory_Neurons	BTN3A2	rs13198716	0.194	3.92e-06	0.00797	4.73e-14	1068	1.72e-10	2.38e-09	0.0074	0.101	0.891	MDD 2019
136	rs3132566	Excitatory_Neurons	FLOT1	rs3132566	1	0.000541	0.133	4.5e-13	320	9.97e-08	6.89e-09	0.107	0.0065	0.887	MDD 2019
137	rs2232423	Excitatory_Neurons	LINC01623	rs2232423	0.101	8.62e-06	0.00606	1.14e-18	469	1.36e-14	2.06e-14	0.0535	0.0802	0.866	MDD 2019
138	rs3132566	OPCs	FLOT1	rs3132566	0.998	0.000655	0.38	4.5e-13	320	1.08e-07	1.78e-08	0.115	0.0182	0.866	MDD 2019
139	rs2232423	Astrocytes	ZKSCAN8	rs2232423	0.0795	0.000196	0.165	1.14e-18	469	8.93e-15	2.69e-14	0.0352	0.105	0.86	MDD 2019
140	rs12631196	Excitatory_Neurons	MFSD1	rs2693527	0.0484	0.000401	0.11	5.58e-08	1122	0.000737	0.000663	0.0813	0.0723	0.845	MDD 2019
141	rs55706012	Oligodendrocytes	BTN3A2	rs58825580	0.1	5.2e-06	0.00653	1.38e-13	1068	1.51e-10	3.86e-09	0.0065	0.166	0.828	MDD 2019
142	rs55706012	OPCs	BTN3A2	rs72841536	0.0623	4.77e-09	3.6e-05	1.94e-12	1068	7.25e-12	4.06e-09	0.000312	0.174	0.826	MDD 2019
143	rs3132566	Oligodendrocytes	HLA-C	rs3132566	1	1.9e-05	0.0184	4.5e-13	320	2.15e-08	1.42e-07	0.023	0.152	0.825	MDD 2019
144	rs1950829	Astrocytes	LRFN5	rs1950829	0.124	0.000699	0.329	4.74e-12	777	4.01e-07	1.05e-07	0.142	0.0362	0.822	MDD 2019
145	rs2248137	Excitatory_Neurons	CYP24A1	rs2248137	0.835	9.19e-16	1.04e-11	7.81e-11	2046	9.88e-19	9e-08	2.77e-14	0.00153	0.998	MS 2019
146	rs2395191	Excitatory_Neurons	HLA-DQB1	rs7452864	1	1.64e-07	0.000225	9.93e-285	548	2.91e-278	1.73e-277	0.00116	0.00589	0.993	MS 2019
147	rs56232455	OPCs	IFITM3	rs7944394	0.598	2.83e-06	0.00949	5.41e-08	1359	1.96e-05	3.5e-05	0.00477	0.00754	0.988	MS 2019
148	rs1800693	Inhibitory_Neurons	TNFRSF1A	rs1800693	0.881	2.65e-06	0.00577	1.02e-13	1746	1.76e-10	3.83e-09	0.0013	0.0274	0.971	MS 2019
149	rs6032662	Excitatory_Neurons	SLC12A5	rs12624433	0.111	3.45e-05	0.0183	4.64e-13	1510	5.43e-10	7.03e-10	0.014	0.0172	0.969	MS 2019
150	rs12147246	Inhibitory_Neurons	TRAF3	rs12147246	0.103	1.56e-05	0.0238	4.29e-09	1277	2.5e-06	7.8e-06	0.0104	0.0315	0.958	MS 2019
151	rs3809627	Oligodendrocytes	SEZ6L2	rs12691307	0.0752	0.000105	0.0682	2.46e-07	585	0.000295	0.000351	0.0395	0.046	0.914	MS 2019
152	rs3809627	Oligodendrocytes	ASPHD1	rs7542	0.0778	1.57e-05	0.0159	2.4e-07	585	0.000202	0.000447	0.027	0.0589	0.913	MS 2019
153	rs3809627	Oligodendrocytes	KCTD13	rs7542	0.599	2.81e-06	0.00401	2.4e-07	585	0.000238	0.000431	0.0318	0.0567	0.911	MS 2019
154	rs9260171	Excitatory_Neurons	HLA-F	rs41546314	1	4.76e-05	0.0236	2.25e-70	329	5.57e-65	3.57e-64	0.0133	0.0845	0.902	MS 2019
155	rs701006	Excitatory_Neurons	EEF1AKMT3	rs4646536	0.0688	3.89e-05	0.0202	5.13e-11	1047	3.74e-08	1.36e-07	0.0218	0.0787	0.899	MS 2019
156	rs11079784	Pericytes	MRPL10	rs12943464	0.0791	6.56e-06	0.0849	4.72e-11	1415	5.22e-08	1.56e-07	0.0277	0.0818	0.89	MS 2019
157	rs1177228	Excitatory_Neurons	PEX13	rs1177284	0.497	4.74e-05	0.0235	1.05e-08	1346	4.17e-05	0.000121	0.0328	0.0944	0.873	MS 2019
158	rs2516469	Inhibitory_Neurons	HSPA1L	rs3130068	0.74	7.8e-05	0.0774	4.17e-237	994	1.23e-229	6.07e-230	0.0961	0.0466	0.857	MS 2019
159	rs701006	OPCs	GIHCG	rs10877011	0.0677	0.000588	0.363	1.5e-11	1047	1.59e-07	1.29e-07	0.093	0.0742	0.833	MS 2019
160	rs140522	Excitatory_Neurons	TYMP	rs140522	0.6	0.00011	0.0444	2.85e-10	1456	3.78e-06	2.44e-05	0.0245	0.158	0.818	MS 2019
161	rs7975763	Excitatory_Neurons	OGFOD2	rs7975763	0.219	3.01e-05	0.0165	7.8e-09	1066	8.37e-06	5.57e-05	0.024	0.159	0.817	MS 2019
162	rs2150879	Excitatory_Neurons	RNFT1	rs1292044	0.0851	0.000227	0.075	5.67e-10	831	2.18e-06	1.48e-06	0.11	0.0739	0.816	MS 2019
163	rs28703878	Excitatory_Neurons	ZC2HC1A	rs10102877	0.222	4.48e-05	0.0225	9.43e-09	1777	1.51e-05	1.27e-05	0.103	0.0861	0.81	MS 2019
164	rs11079784	Excitatory_Neurons	EFCAB13	rs12103836	0.0509	3.33e-07	0.000411	2.8e-10	1415	1.47e-09	3.61e-07	0.00078	0.191	0.808	MS 2019
165	rs3809627	Inhibitory_Neurons	TBC1D10B	rs3809627	0.276	0.000647	0.287	3.25e-08	585	0.000821	0.000632	0.11	0.0837	0.805	MS 2019
166	rs6661489	OPCs	CR1	rs6661489	0.525	2.09e-09	1.67e-05	2.01e-09	1289	1.02e-07	3.86e-06	8.19e-05	0.00209	0.998	NDD 2023
167	rs7920721	Astrocytes	DHTKD1	rs7912495	0.777	4.08e-06	0.00968	3.41e-07	1995	9.46e-05	0.000219	0.00972	0.0215	0.968	NDD 2023
168	rs6661489	Oligodendrocytes	CR1	rs4266886	0.53	3.63e-08	0.000105	5.65e-09	1289	1.34e-06	4.62e-05	0.00108	0.036	0.963	NDD 2023
169	rs199449	OPCs	LRRC37A2	rs199451	0.113	1.89e-11	2.82e-07	4.55e-11	780	6.18e-11	9.94e-07	5.36e-06	0.0854	0.915	NDD 2023
170	rs11039348	Excitatory_Neurons	MTCH2	rs10838738	0.0279	5.54e-08	8.86e-05	2.78e-08	1083	2.1e-09	2.09e-05	8.89e-06	0.0872	0.913	NDD 2023
171	rs11039348	Oligodendrocytes	C1QTNF4	rs4752881	0.0494	1.19e-12	1.14e-08	3.99e-08	1083	3.09e-15	2.13e-05	1.31e-11	0.0889	0.911	NDD 2023
172	rs11039348	Inhibitory_Neurons	MTCH2	rs1317149	0.112	2.28e-08	8.73e-05	2.16e-08	1083	2.16e-09	2.17e-05	9.14e-06	0.0908	0.909	NDD 2023
173	rs199449	OPCs	ARL17A	rs199506	0.0536	6.68e-06	0.0193	6.83e-11	780	4.4e-07	8.95e-07	0.0382	0.0768	0.885	NDD 2023
174	rs199449	Oligodendrocytes	ARL17A	rs199525	0.0623	1.27e-07	0.000287	5.32e-11	780	1.83e-07	1.18e-06	0.0159	0.102	0.882	NDD 2023
175	rs11039348	OPCs	C1QTNF4	rs11605348	0.0504	9.32e-07	0.00422	1.53e-08	1083	1.35e-07	2.9e-05	0.000569	0.122	0.878	NDD 2023
176	rs34311866	Inhibitory_Neurons	DGKQ	rs6599388	0.545	0.000341	0.202	1e-11	1753	8.85e-06	2.51e-06	0.0976	0.0268	0.876	NDD 2023
177	rs199449	Astrocytes	LRRC37A	rs199525	0.179	1.01e-12	1.03e-08	5.32e-11	780	1.58e-13	1.69e-06	1.37e-08	0.146	0.854	NDD 2023
178	rs199449	Oligodendrocytes	LRRC37A2	rs199525	0.374	4.05e-10	2.3e-06	5.32e-11	780	5.93e-10	1.75e-06	5.14e-05	0.151	0.849	NDD 2023
179	rs199449	Oligodendrocytes	LRRC37A	rs199525	0.127	5.61e-07	0.00102	5.32e-11	780	3.12e-08	1.74e-06	0.0027	0.15	0.848	NDD 2023
180	rs199449	Microglia	ARL17A	rs199533	0.0832	2.31e-06	0.0143	4.15e-11	780	9.5e-07	1.27e-06	0.0825	0.11	0.808	NDD 2023
181	rs6791611	Oligodendrocytes	PCCB	rs6791611	0.0691	4.67e-06	0.00597	5.62e-13	1147	1.01e-10	6.04e-09	0.000726	0.0423	0.957	NEUR 2017
182	rs6791611	Excitatory_Neurons	PCCB	rs6791611	0.0981	2.36e-05	0.0136	5.62e-13	1147	1.09e-09	1.09e-08	0.0078	0.0772	0.915	NEUR 2017
183	rs6791611	Inhibitory_Neurons	PCCB	rs1153877	0.0898	1.11e-05	0.0185	1.08e-12	1147	8.25e-10	1.59e-08	0.00591	0.113	0.881	NEUR 2017
184	rs7502590	Oligodendrocytes	FSCN2	rs4969391	0.417	5.95e-06	0.00727	4.46e-11	2771	3.05e-06	1.33e-06	0.1	0.043	0.857	NEUR 2017
185	rs7857183	Oligodendrocytes	FAM120AOS	rs7857183	0.0661	3.25e-05	0.0284	2.69e-08	2202	3.45e-05	0.00031	0.0147	0.131	0.854	NEUR 2017
186	rs6741007	Microglia	TMEM163	rs6741007	0.323	3.77e-09	5.55e-05	2.09e-12	1334	6.99e-12	9.72e-09	9.36e-06	0.012	0.988	PD 2019
187	rs858295	OPCs	GPNMB	rs199347	0.165	1.77e-10	2.18e-06	1.52e-08	1766	7.45e-10	1.47e-05	3.88e-06	0.0757	0.924	PD 2019
188	rs35749011	Oligodendrocytes	ADAM15	rs3765087	0.63	6.05e-06	0.00736	4.79e-07	974	0.000477	0.00044	0.0435	0.0392	0.916	PD 2019
189	rs858295	Astrocytes	GPNMB	rs4282457	0.0581	2.34e-05	0.0381	1.11e-08	1766	6.78e-06	1.41e-05	0.0353	0.0724	0.892	PD 2019
190	rs4566208	Excitatory_Neurons	TTC19	rs1075901	0.0389	1.13e-07	0.000164	8.51e-08	1052	5.13e-08	8.9e-05	7.45e-05	0.128	0.871	PD 2019
191	rs62509329	Inhibitory_Neurons	SLC20A2	rs2923445	0.0313	4.73e-05	0.0539	2.32e-07	788	0.00169	0.00472	0.047	0.13	0.816	PVS 2023
192	rs3784709	Pericytes	MAP2K5	rs4325504	0.131	8.77e-06	0.106	1.76e-28	1436	1.38e-24	1.07e-24	0.07	0.0535	0.877	RLS 2020
193	rs1987471	Excitatory_Neurons	NPIPB6	rs12928404	0.102	3.99e-05	0.0206	5.82e-09	693	1.17e-05	2.56e-05	0.0426	0.0926	0.865	SCV 2019
194	rs1987471	Oligodendrocytes	NPIPB9	rs1987471	0.0748	1.29e-07	0.00029	4.4e-09	693	4.84e-08	4.13e-05	0.000177	0.15	0.85	SCV 2019
195	rs12713008	Oligodendrocytes	FOXN2	rs79073127	0.591	2.79e-17	1.12e-12	1.68e-07	2179	1.13e-15	0.000199	8.64e-14	0.0142	0.986	SCZ 2021
196	rs10957321	Excitatory_Neurons	CYP7B1	rs10957321	0.302	6.71e-08	0.000105	4.18e-10	1398	1.75e-09	1.45e-06	1.98e-05	0.0154	0.985	SCZ 2021
197	rs9461856	Astrocytes	HLA-DMA	rs113913737	0.107	6.29e-24	1.14e-18	1.56e-21	3593	7.8e-41	5.69e-18	3.66e-25	0.0258	0.974	SCZ 2021
198	rs9461856	Excitatory_Neurons	HLA-DMA	rs113913737	0.107	8.52e-34	5.87e-28	1.56e-21	3593	5.51e-58	5.69e-18	2.59e-42	0.0258	0.974	SCZ 2021
199	rs9461856	Inhibitory_Neurons	HLA-DMA	rs113913737	0.107	2.39e-29	1.56e-23	1.56e-21	3593	8.12e-50	5.69e-18	3.82e-34	0.0258	0.974	SCZ 2021
200	rs9461856	Oligodendrocytes	HLA-DMA	rs113913737	0.107	1.97e-25	7.9e-20	1.56e-21	3593	4.66e-48	5.69e-18	2.19e-32	0.0258	0.974	SCZ 2021
201	rs9461856	OPCs	HLA-DMA	rs113913737	0.0967	3.18e-17	7.52e-13	1.56e-21	3593	3.91e-28	5.95e-18	1.84e-12	0.027	0.973	SCZ 2021
202	rs2532240	Excitatory_Neurons	LRRC37A	rs2696466	0.944	1.58e-15	1.73e-11	2.94e-10	2184	9.77e-17	5.08e-07	6.23e-12	0.0314	0.969	SCZ 2021
203	rs2532240	Inhibitory_Neurons	LRRC37A	rs2696466	0.974	8.31e-13	1.2e-08	2.94e-10	2184	1.99e-13	5.04e-07	1.27e-08	0.0312	0.969	SCZ 2021
204	rs9545047	Oligodendrocytes	LINC01068	rs9318627	0.121	7.61e-13	7.64e-09	3.99e-11	1583	1.1e-16	2.54e-07	1.47e-11	0.0328	0.967	SCZ 2021
205	rs9461856	Excitatory_Neurons	HLA-DMB	rs9276931	0.118	2.46e-16	3.02e-12	5.23e-21	3593	1.24e-24	7.43e-18	5.82e-09	0.0339	0.966	SCZ 2021
206	rs77502336	Excitatory_Neurons	OR10G4	rs77502336	0.543	7.26e-05	0.0325	3.45e-11	2396	1.04e-06	3.25e-07	0.0286	0.00797	0.963	SCZ 2021
207	rs12713008	OPCs	FOXN2	rs79073127	0.545	9.06e-13	1.64e-08	1.68e-07	2179	1.34e-09	0.000488	1.02e-07	0.0363	0.963	SCZ 2021
208	rs7432375	Oligodendrocytes	PCCB	rs7432375	0.13	4.12e-06	0.00537	5.32e-15	1256	1.11e-12	6.65e-11	0.000662	0.0387	0.961	SCZ 2021
209	rs2532240	Inhibitory_Neurons	LRRC37A2	rs2696466	0.773	3.83e-14	6.14e-10	2.94e-10	2184	1.51e-15	7.15e-07	9.65e-11	0.0447	0.955	SCZ 2021
210	rs6479487	Inhibitory_Neurons	FAM120AOS	rs6479487	0.226	2.59e-05	0.0343	1.37e-08	2292	2.07e-05	0.000119	0.00734	0.0411	0.951	SCZ 2021
211	rs72986630	Excitatory_Neurons	ZNF823	rs72986630	0.999	9.79e-05	0.0407	3.07e-10	1240	1.05e-05	9.27e-07	0.0486	0.00335	0.948	SCZ 2021
212	rs11136325	Inhibitory_Neurons	FAM83H	rs4875053	0.69	1.42e-06	0.00344	8.64e-09	1667	6.28e-06	5.37e-05	0.00578	0.0485	0.946	SCZ 2021
213	rs9461856	Microglia	HLA-DMA	rs75301392	0.238	3.01e-10	4.99e-06	4.18e-21	3593	8.65e-19	1.27e-17	0.00407	0.0587	0.937	SCZ 2021
214	rs6479487	Oligodendrocytes	FAM120AOS	rs6479487	0.179	3.32e-05	0.0289	1.37e-08	2292	1.94e-05	0.000179	0.00687	0.0624	0.931	SCZ 2021
215	rs12713008	Excitatory_Neurons	FOXN2	rs79073127	0.548	1.23e-10	4.1e-07	1.68e-07	2179	8.96e-10	0.000968	6.84e-08	0.073	0.926	SCZ 2021
216	rs12713008	Astrocytes	FOXN2	rs79073127	0.51	1.32e-07	0.000505	1.68e-07	2179	3.11e-06	0.000976	0.000238	0.0736	0.925	SCZ 2021
217	rs7432375	Excitatory_Neurons	PCCB	rs7432375	0.121	2.5e-05	0.0142	5.32e-15	1256	9.89e-12	1.17e-10	0.00589	0.0688	0.925	SCZ 2021
218	rs6002655	Inhibitory_Neurons	WBP2NL	rs5751191	0.365	2.52e-07	0.000751	2.75e-13	1815	9.48e-12	2.48e-08	3.03e-05	0.0781	0.922	SCZ 2021
219	rs6002655	Oligodendrocytes	WBP2NL	rs5751191	0.655	9e-05	0.0611	2.75e-13	1815	8.44e-09	1.7e-08	0.0269	0.0534	0.92	SCZ 2021
220	rs6002655	Excitatory_Neurons	WBP2NL	rs5751191	0.101	5.83e-10	1.69e-06	2.75e-13	1815	1.59e-15	3.06e-08	5.08e-09	0.0969	0.903	SCZ 2021
221	rs10957321	Inhibitory_Neurons	CYP7B1	rs10957321	0.248	0.000152	0.123	4.18e-10	1398	5.69e-06	3.07e-06	0.0642	0.0337	0.902	SCZ 2021
222	rs11076631	Inhibitory_Neurons	FANCA	rs11076628	0.24	1.26e-05	0.0203	4.36e-09	1868	3.58e-06	2.27e-05	0.0134	0.0841	0.902	SCZ 2021
223	rs1463209	Astrocytes	ABCD2	rs10783624	0.0787	9.83e-05	0.107	1.15e-08	1441	4.2e-05	7.78e-05	0.0351	0.0641	0.901	SCZ 2021
224	rs6002655	Astrocytes	WBP2NL	rs5751191	0.428	8.26e-07	0.00254	2.75e-13	1815	3.89e-11	3.15e-08	0.000124	0.0996	0.9	SCZ 2021
225	rs56205728	Inhibitory_Neurons	IVD	rs55927878	0.728	5.8e-07	0.00156	2.92e-08	1668	2.71e-06	6.51e-05	0.00442	0.105	0.89	SCZ 2021
226	rs58950470	Oligodendrocytes	KAT5	rs1193851	0.265	0.000169	0.0935	2.12e-08	1237	0.000273	0.000142	0.0723	0.0368	0.89	SCZ 2021
227	rs4947336	Oligodendrocytes	ZKSCAN8	rs13197633	0.0641	8.59e-08	0.00022	2.74e-38	1851	4.36e-38	2.5e-34	1.95e-05	0.111	0.889	SCZ 2021
228	rs1506297	Inhibitory_Neurons	ZCWPW2	rs1506297	0.118	0.000332	0.199	1.98e-08	2366	0.000218	0.000138	0.0687	0.0425	0.888	SCZ 2021
229	rs154433	Excitatory_Neurons	SETD6	rs246192	0.0587	5.46e-05	0.0262	8.95e-08	2281	7.66e-05	0.000143	0.0415	0.0763	0.882	SCZ 2021
230	rs6479487	Excitatory_Neurons	FAM120AOS	rs6479487	0.185	7.62e-05	0.0337	1.37e-08	2292	0.000104	0.00024	0.037	0.0843	0.878	SCZ 2021
231	rs11121172	Astrocytes	RERE	rs894875	0.0452	7.45e-05	0.0885	1.35e-09	1478	2.51e-06	7.04e-06	0.0345	0.0958	0.87	SCZ 2021
232	rs10957321	OPCs	BHLHE22	rs298216	0.0578	4.17e-06	0.0131	3.44e-09	1398	1.26e-06	1.09e-05	0.0143	0.122	0.864	SCZ 2021
233	rs12713008	Inhibitory_Neurons	FOXN2	rs79073127	0.478	5.38e-06	0.0103	1.68e-07	2179	8.69e-05	0.00176	0.00664	0.134	0.858	SCZ 2021
234	rs2532240	Astrocytes	NSF	rs2696466	0.595	2.71e-06	0.00672	2.94e-10	2184	1.52e-07	2.19e-06	0.00971	0.139	0.851	SCZ 2021
235	rs13195402	Inhibitory_Neurons	BTN3A2	rs13195402	0.172	3.92e-06	0.00797	5.74e-36	1816	1.98e-32	4.42e-31	0.00649	0.144	0.849	SCZ 2021
236	rs7432375	Inhibitory_Neurons	PCCB	rs10935184	0.0715	2.69e-05	0.0353	1.94e-14	1256	1.26e-11	2.58e-10	0.00751	0.153	0.84	SCZ 2021
237	rs61828917	Oligodendrocytes	SLC9C2	rs10798295	0.251	2.21e-08	6.82e-05	6.51e-09	1377	4.06e-08	1.47e-05	0.000441	0.159	0.84	SCZ 2021
238	rs61828917	Excitatory_Neurons	SLC9C2	rs12057778	0.112	3.26e-09	7.8e-06	1.97e-08	1377	9.92e-10	1.5e-05	1.08e-05	0.162	0.838	SCZ 2021
239	rs1658810	Oligodendrocytes	FTCDNL1	rs1658810	0.0709	8.48e-05	0.0585	3.54e-17	1234	3.68e-13	4.9e-13	0.0717	0.0945	0.834	SCZ 2021
240	rs9545047	Inhibitory_Neurons	LINC01068	rs9545047	0.073	1.49e-06	0.00359	3.05e-11	1583	3.7e-09	1.27e-06	0.000492	0.168	0.832	SCZ 2021
241	rs58950470	Inhibitory_Neurons	FAU	rs495961	0.125	0.000141	0.117	6.12e-08	1237	0.000417	0.000228	0.111	0.0596	0.829	SCZ 2021
242	rs2929278	Excitatory_Neurons	STRC	rs8034451	0.142	1.69e-09	4.34e-06	6.06e-10	518	2.14e-11	1.39e-06	2.67e-06	0.173	0.827	SCZ 2021
243	rs9545047	Excitatory_Neurons	LINC01068	rs9574422	0.091	2.15e-11	8.44e-08	2.1e-10	1583	3.57e-14	1.31e-06	4.75e-09	0.173	0.827	SCZ 2021
244	rs11638554	Excitatory_Neurons	ZSCAN2	rs12908161	0.0706	0.00023	0.0754	4.31e-13	1411	3.47e-09	6.6e-09	0.0615	0.116	0.822	SCZ 2021
245	rs6002655	Astrocytes	MEI1	rs5751191	0.892	0.000394	0.248	2.75e-13	1815	4.27e-08	1.39e-08	0.136	0.0435	0.82	SCZ 2021
246	rs12991836	Astrocytes	ZEB2	rs12991836	0.945	0.000678	0.324	2.72e-13	766	7.65e-08	5.48e-09	0.169	0.0113	0.819	SCZ 2021
247	rs3814883	Astrocytes	PPP4C	rs3814883	0.0884	0.000678	0.324	8.82e-15	633	3.11e-10	2.91e-10	0.0939	0.087	0.819	SCZ 2021
248	rs2532240	Oligodendrocytes	NSF	rs3874943	0.961	5.99e-08	0.000161	1.43e-09	2184	5.77e-08	2.84e-06	0.00368	0.18	0.816	SCZ 2021
249	rs2532240	Excitatory_Neurons	NSF	rs3874943	0.987	3.77e-07	0.000456	1.43e-09	2184	1.36e-07	2.81e-06	0.00868	0.179	0.813	SCZ 2021
250	rs16851048	Inhibitory_Neurons	PAPPA2	rs16851048	0.287	0.000541	0.262	3.06e-12	1725	2.1e-07	4.64e-08	0.154	0.0333	0.812	SCZ 2021
251	rs6673880	Oligodendrocytes	PLCH2	rs6673880	0.262	0.000482	0.182	1.32e-12	1792	7.43e-08	6.79e-08	0.0997	0.0903	0.81	SCZ 2021
252	rs4947336	Astrocytes	ZKSCAN8	rs34218844	0.0399	7.03e-05	0.0849	3.7e-38	1851	5.08e-35	3.92e-34	0.0227	0.174	0.803	SCZ 2021
253	rs112863520	Oligodendrocytes	HLA-A	rs112863520	0.95	1.06e-05	0.0116	3e-09	453	8.09e-05	9.65e-05	0.0129	0.0144	0.973	SD 2019
254	rs61985058	Excitatory_Neurons	PPM1A	rs61985058	0.603	8.86e-06	0.00618	1.3e-08	1797	5.29e-05	0.000397	0.00358	0.0258	0.97	SD 2019
255	rs9895274	Excitatory_Neurons	EFCAB13	rs2317631	0.159	1.02e-07	0.00015	5.9e-09	1642	1.51e-07	4.04e-05	0.000182	0.0477	0.952	SD 2019
256	rs2231265	Excitatory_Neurons	SRSF12	rs9451129	0.551	1.22e-06	0.00121	4.6e-08	1729	3.98e-05	0.000376	0.00511	0.0474	0.947	SD 2019
257	rs112863520	OPCs	ZFP57	rs9260146	0.421	7.23e-07	0.00343	8.3e-09	453	0.000283	9.96e-05	0.045	0.0149	0.94	SD 2019
258	rs112863520	Microglia	ZFP57	rs885945	0.319	7.77e-06	0.0376	5.9e-09	453	0.00027	0.000183	0.043	0.0282	0.928	SD 2019
259	rs9895274	OPCs	EFCAB13	rs2317631	0.186	3.34e-06	0.0108	5.9e-09	1642	4.96e-06	6.16e-05	0.00597	0.0733	0.921	SD 2019
260	rs9895274	Endothelial_cells	EFCAB13	rs2317631	0.108	1.19e-06	0.0137	5.9e-09	1642	1.53e-05	5.23e-05	0.0185	0.0621	0.919	SD 2019
261	rs112863520	Excitatory_Neurons	HLA-F	rs1633096	0.373	1.04e-05	0.00703	6.5e-09	453	5.8e-05	0.00048	0.00922	0.0754	0.915	SD 2019
262	rs151014368	Inhibitory_Neurons	FGFR4	rs151014368	0.701	6.55e-05	0.068	9.1e-09	814	0.00119	0.000915	0.059	0.0446	0.894	SD 2019
263	rs34556183	Inhibitory_Neurons	ZSCAN23	rs34556183	0.233	0.000379	0.215	2.3e-11	818	1.68e-06	2.25e-06	0.0618	0.0817	0.857	SD 2019
264	rs34556183	Astrocytes	ZKSCAN3	rs34556183	0.289	0.000167	0.15	2.3e-11	818	1.02e-06	2.95e-06	0.0375	0.107	0.855	SD 2019
265	rs13088093	Inhibitory_Neurons	PCCB	rs9819496	0.046	4.53e-05	0.0523	1.1e-11	965	3.08e-08	4.93e-07	0.0113	0.18	0.809	SD 2019
266	rs9895274	Pericytes	MRPL10	rs2085755	0.107	1.28e-05	0.14	5e-09	1642	3.87e-05	0.000124	0.0466	0.149	0.805	SD 2019
267	rs11567976	Excitatory_Neurons	ETF1	rs11567976	0.094	0.000179	0.0633	2.1e-08	1025	0.000308	0.00102	0.0454	0.149	0.804	SD 2019
268	rs56026232	Microglia	KANSL1	rs12373168	0.0831	2.03e-17	6.06e-13	9.33e-09	435	1.51e-15	2.74e-05	2.94e-12	0.0525	0.948	THV 2021
269	rs56026232	Astrocytes	LRRC37A	rs62063281	0.502	4.71e-14	5.2e-10	3.01e-08	435	4.34e-13	2.95e-05	8.44e-10	0.0565	0.943	THV 2021
270	rs56026232	Endothelial_cells	KANSL1	rs62063281	0.386	6.6e-18	3.29e-12	3.01e-08	435	1.72e-15	3.01e-05	3.35e-12	0.0577	0.942	THV 2021
271	rs56026232	Inhibitory_Neurons	KANSL1	rs62063281	0.765	1.35e-25	7.37e-20	3.01e-08	435	3.5e-28	3.52e-05	6.81e-25	0.0676	0.932	THV 2021
272	rs76928645	Astrocytes	EGFR	rs76928645	0.445	3.51e-06	0.00846	7.39e-19	1749	3.6e-15	6.26e-14	0.00436	0.0748	0.921	THV 2021
273	rs56026232	Pericytes	KANSL1	rs2532269	0.845	1.4e-17	1.95e-11	3.99e-08	435	2.95e-14	4.16e-05	5.74e-11	0.08	0.92	THV 2021
274	rs56026232	OPCs	KANSL1	rs2532269	0.991	4.96e-28	1.08e-21	3.99e-08	435	4.27e-37	4.22e-05	8.31e-34	0.0812	0.919	THV 2021
275	rs56026232	Excitatory_Neurons	KANSL1	rs2696689	0.651	1.2e-23	7.24e-19	5.08e-08	435	7.76e-25	4.85e-05	1.51e-21	0.0935	0.906	THV 2021
276	rs56026232	Oligodendrocytes	KANSL1	rs2532269	0.494	3.95e-19	2.2e-14	3.99e-08	435	1.1e-18	4.87e-05	2.14e-15	0.0939	0.906	THV 2021
277	rs56026232	Astrocytes	KANSL1	rs2696689	0.936	3.62e-24	6.94e-19	5.08e-08	435	1.7e-25	5.13e-05	3.3e-22	0.0989	0.901	THV 2021
278	rs56026232	Oligodendrocytes	LRRC37A	rs2696532	0.149	5.25e-08	0.000144	1.71e-07	435	1.14e-06	5.38e-05	0.00221	0.104	0.894	THV 2021
279	rs56026232	Excitatory_Neurons	PLEKHM1	rs7210219	0.241	2.86e-05	0.0158	1.41e-08	435	2.15e-05	4.11e-05	0.0419	0.079	0.879	THV 2021
280	rs56103941	Oligodendrocytes	LATS1	rs11155674	0.0329	6.44e-09	2.3e-05	5.38e-08	1149	2.36e-10	9.52e-05	3.07e-07	0.123	0.877	THV 2021
281	rs56103941	Excitatory_Neurons	LATS1	rs12526675	0.0251	1.17e-08	2.31e-05	4.17e-08	1149	2.39e-09	0.000103	3.11e-06	0.133	0.867	THV 2021
282	rs56103941	Oligodendrocytes	GINM1	rs4870139	0.0492	2.59e-06	0.00375	1.35e-07	1149	2.1e-06	0.000121	0.00273	0.156	0.841	THV 2021
283	rs1285847	Astrocytes	CCDC88C	rs1285847	0.994	9.26e-07	0.00283	1.24e-10	766	7.12e-08	8.66e-07	0.000306	0.00272	0.997	WMH 2020
284	rs6503417	Inhibitory_Neurons	DCAKD	rs6503417	0.402	0.000186	0.14	3.43e-19	578	1.84e-14	6.15e-15	0.0479	0.015	0.937	WMH 2020
285	rs7603972	Excitatory_Neurons	ICA1L	rs7603972	0.0852	6.63e-07	0.000736	2.23e-13	432	1.16e-11	3.2e-09	0.000421	0.116	0.884	WMH 2020
286	rs17576323	Astrocytes	CALCRL	rs8176583	0.0476	4.64e-07	0.00153	2.39e-10	697	3.89e-09	1.37e-06	0.000357	0.125	0.875	WMH 2020
287	rs6503417	Excitatory_Neurons	DCAKD	rs6503417	0.402	0.000821	0.173	3.43e-19	578	5.74e-14	9.71e-15	0.149	0.0244	0.827	WMH 2020
288	rs7603972	OPCs	ICA1L	rs7603972	0.0856	0.000539	0.349	2.23e-13	432	2.51e-09	2.95e-09	0.0913	0.106	0.802	WMH 2020
