# Supplementary material for: Cell state-dependent allelic effects and contextual Mendelian randomization analysis for human brain phenotypes
Source: Nat Genet. 2025 Jan 10;57(2):358–68. doi: 10.1038/s41588-024-02050-9 (PMC11821528; doi:10.1038/s41588-024-02050-9)
Supplement: Supplementary file 12 — MR results using cis-eQTLs from the controls-only cohort. [file 41588_2024_2050_MOESM12_ESM.xlsx]

## Sheet: MR
Supplementary Table 9: Significant MR associations (IVW p-value < 0.05) using single cell-type eQTLs with colocalisation evidence. MR p-values were estimated via Inverse Variance Weighted (IVW) fixed effects (Wald ratio for single instruments). In addition to the IV selection prior to MR, we applied PCA-IVW using the full set of effect sizes across the SNPs in the region (see methods), which also…
	Cell-type	Gene	GWAS	IVs	IVW beta	IVW std.error	IVW p-value	number of SNPs in region	PCA-IVW beta	PCA-IVW std.error	PCA-IVW p-value	number of PCs (99.9% variance)	mean r in region	r std.dev
1	Astrocytes	DHTKD1	AD_2022	rs7912495	0.3573	0.05122	3.045e-12	2276	0.08628	0.002327	5.51e-301	85	0.0103881	0.172119
2	Microglia	RASGEF1C	AD_2022	rs76792388	-0.09737	0.01412	5.396e-12	2043	-0.04372	0.0008188	0	79	0.0151007	0.175188
3	Oligodendrocytes	CR1	AD_2022	rs6656401	0.1397	0.01159	1.985e-33	1520	0.09999	0.0009558	0	36	0.0226654	0.261003
4	Astrocytes	SNX31	AD_2022	rs1693551	0.05966	0.01053	1.456e-08	1710	0.03449	0.00068	0	66	0.0174234	0.173521
5	OPCs	CR1	AD_2022	rs6656401	0.1216	0.01009	1.985e-33	1520	0.09117	0.000806	0	37	0.0226654	0.261003
6	Excitatory_Neurons	ITGA2B	AD_2022	rs5848	-0.2627	0.03741	2.191e-12	1341	-0.08511	0.003232	7.639e-153	39	0.0111368	0.249804
7	Microglia	JAZF1	AD_2022	rs11495981	-0.06826	0.01217	2.023e-08	2014	-0.04629	0.000854	0	74	0.00840382	0.167319
8	Astrocytes	EGFR	AD_2022	rs74504435	0.1415	0.0237	2.349e-09	2539	0.0393	0.0008573	0	51	0.0309362	0.202855
9	Oligodendrocytes	NDUFS2	AD_2022	rs4575098	-0.2484	0.04379	1.398e-08	1504	-0.1201	0.002538	0	52	0.0249728	0.216533
10	Astrocytes	GMPPB	ADHD_2023	rs4855882	-0.1362	0.02804	1.185e-06	975	-0.1345	0.002633	0	12	0.02295	0.42005
11	Excitatory_Neurons	LSM6	ADHD_2023	rs6838458	-0.2395	0.04271	2.055e-08	1459	-0.1611	0.002037	0	46	0.0439391	0.216443
12	Excitatory_Neurons	SCFD1	ALS_2021	rs2045180	0.243	0.0311	5.56e-15	1326	0.1514	0.001649	0	52	0.0181951	0.207236
13	Inhibitory_Neurons	SCFD1	ALS_2021	rs2045180	0.2154	0.02756	5.56e-15	1326	0.1231	0.001344	0	52	0.0181951	0.207236
14	Microglia	NUP160	AUDIT_2019	rs11039297	0.01238	0.002113	4.62e-09	866	0.01226	0.0002678	0	12	0.0135532	0.402895
15	Excitatory_Neurons	DPP3	BIP_2021	rs678397	0.2561	0.04371	4.63e-09	1313	0.0376	0.003227	2.28e-31	26	0.0161389	0.28473
16	Excitatory_Neurons	C15orf40	BIP_2021	rs12442894	-0.1333	0.02414	3.346e-08	1000	-0.1365	0.006351	1.823e-102	21	0.0816708	0.332635
17	Excitatory_Neurons	ADD3	BIP_2021	rs1571617	-0.1829	0.02749	2.863e-11	1372	-0.1605	0.004664	1.294e-259	22	0.0313458	0.34809
18	Inhibitory_Neurons	PLEC	BIP_2021	rs11786934	0.2338	0.03909	2.227e-09	1322	0.1334	0.004129	4.408e-229	39	0.0234386	0.218201
19	Excitatory_Neurons	LRRC57	BIP_2021	rs2899059	-0.2828	0.04977	1.329e-08	976	-0.214	0.008529	5.587e-139	22	0.0763467	0.385918
20	Inhibitory_Neurons	BTN3A2	BIP_2021	rs13195402	-0.2619	0.0336	6.478e-15	1755	-0.1533	0.001354	0	24	0.028186	0.300655
21	Excitatory_Neurons	LINC01748	BIP_2021	rs571017	-0.2505	0.04168	1.842e-09	1379	-0.1279	0.002676	0	57	0.0149626	0.201739
22	Astrocytes	WDR73	BIP_2021	rs2019611	-0.1844	0.02882	1.576e-10	1378	-0.1158	0.003368	8.035e-259	29	0.0273115	0.267957
23	Oligodendrocytes	ERGIC3	CBV_2022	rs34298551	-1559	280.9	2.868e-08	1342	-1117	40.79	3.093e-165	14	0.102362	0.392058
24	Excitatory_Neurons	ERGIC3	CBV_2022	rs34298551	-2408	433.8	2.868e-08	1342	-1368	28.98	0	14	0.102362	0.392058
25	Astrocytes	DEPTOR	CBV_2022	rs10110223	1652	289.3	1.134e-08	1951	1588	15.8	0	37	0.0468131	0.272069
26	Excitatory_Neurons	RPS26	CSA_2020	rs11171739	-3491	568.8	8.414e-10	801	-1509	50.44	1.213e-196	32	0.0256109	0.261224
27	Excitatory_Neurons	SUOX	CSA_2020	rs11171739	4498	732.9	8.414e-10	801	2256	63.38	1.596e-277	32	0.0256109	0.261224
28	OPCs	RPS26	CSA_2020	rs7297175	-2713	443.1	9.196e-10	801	-1126	30.9	1.339e-290	30	0.0256109	0.261224
29	Oligodendrocytes	RPS26	CSA_2020	rs10876864	-2521	451.8	2.43e-08	801	-1915	47.53	0	31	0.0256109	0.261224
30	Astrocytes	ABLIM3	HL_2022	rs13161048	0.008501	0.001234	5.623e-12	1857	0.0066	0.0001434	0	52	0.0169367	0.187386
31	Inhibitory_Neurons	MMAB	HL_2022	rs7965152	0.007858	0.002526	0.001864	1904	0.01236	0.0002327	0	48	0.0562777	0.226875
32	Oligodendrocytes	ABLIM3	HL_2022	rs13171669	0.02247	0.00321	2.56e-12	1857	0.01033	0.0001929	0	64	0.0169367	0.187386
33	Excitatory_Neurons	CYP26A1	HL_2022	rs2497324	-0.01683	0.004547	0.0002156	2010	-0.01445	0.000305	0	51	0.00918531	0.207347
34	Oligodendrocytes	MAPK6	HL_2022	rs2414128	-0.03123	0.005737	5.197e-08	1648	-0.02027	0.0003486	0	23	0.0778125	0.354438
35	Oligodendrocytes	MAST4	HV_L_2023	rs1423642	36.94	5.893	3.638e-10	1752	29.17	0.3513	0	48	0.0366346	0.214551
36	Oligodendrocytes	NPIPB13	HV_L_2023	rs930392	-35.94	6.421	2.174e-08	655	-35.02	0.378	0	27	0.0653115	0.302543
37	Excitatory_Neurons	ZNF786	HV_L_2023	rs4727027	-54.68	10.34	1.245e-07	1790	-38.67	0.5267	0	49	0.0159221	0.215328
38	Excitatory_Neurons	NPIPB13	HV_L_2023	rs4787494	-66.02	11.86	2.619e-08	655	-60.91	0.6978	0	27	0.0653115	0.302543
39	Oligodendrocytes	MAST4	HV_R_2023	rs1423642	37.93	6.247	1.265e-09	1785	24.01	0.3011	0	49	0.0361999	0.212181
40	Excitatory_Neurons	NPIPB13	HV_R_2023	rs4787494	-70.25	12.58	2.355e-08	681	-74.89	0.568	0	31	0.0583229	0.294323
41	Astrocytes	DISP2	INT_2018	rs11634187	0.04463	0.007814	1.117e-08	1526	0.01508	0.0005228	7.955e-183	45	0.0204892	0.250569
42	Excitatory_Neurons	DBN1	INT_2018	rs2545796	0.09308	0.01411	4.139e-11	687	0.06614	0.001605	0	19	0.0197477	0.274187
43	Excitatory_Neurons	DHFR2	INT_2018	rs73156375	0.0428	0.008621	6.906e-07	382	0.04289	0.001178	1.711e-290	12	0.135139	0.44414
44	Oligodendrocytes	DHFR2	INT_2018	rs73156375	0.04317	0.008697	6.906e-07	382	0.04033	0.0009617	0	11	0.135139	0.44414
45	Oligodendrocytes	LINC00251	INT_2018	rs6994889	-0.02746	0.005104	7.449e-08	1768	-0.02192	0.0002406	0	36	0.0626862	0.28338
46	OPCs	C1QTNF4	INT_2018	rs11605348	-0.04796	0.008363	9.751e-09	1151	-0.04416	0.0004796	0	13	0.0148795	0.411028
47	Oligodendrocytes	C1QTNF4	INT_2018	rs35624992	-0.03217	0.005836	3.548e-08	1151	-0.03071	0.0006324	0	13	0.0148795	0.411028
48	Inhibitory_Neurons	ZNF446	INT_2018	rs73066206	0.04817	0.008292	6.247e-09	868	0.04194	0.0008476	0	27	0.0662129	0.259967
49	Oligodendrocytes	DISP2	INT_2018	rs11634187	0.05806	0.01016	1.117e-08	1526	0.01525	0.0006662	7.013e-116	41	0.0204892	0.250569
50	Astrocytes	HABP4	INT_2018	rs10820727	0.08393	0.01905	1.048e-05	1058	0.05624	0.001264	0	46	0.0485681	0.223591
51	Excitatory_Neurons	ALMS1	INT_2018	rs10175529	0.05811	0.01002	6.631e-09	1404	0.07474	0.001422	0	22	0.0693248	0.348701
52	Astrocytes	CDC14B	INT_2018	rs1057687	0.04412	0.007864	2.023e-08	1058	0.01886	0.0005074	2.821e-302	44	0.0485681	0.223591
53	Inhibitory_Neurons	RBM6	INT_2018	rs2352974	-0.1047	0.009341	3.683e-29	964	-0.08988	0.001333	0	11	0.026975	0.418356
54	Excitatory_Neurons	TMEM170B	INT_2018	rs9368729	-0.06639	0.01082	8.516e-10	2316	-0.03705	0.0005019	0	56	0.0145167	0.178129
55	Excitatory_Neurons	NPIPB6	INT_2018	rs12928404	0.09227	0.00905	2.087e-24	912	0.08816	0.0008163	0	23	0.0823084	0.348846
56	Excitatory_Neurons	WDR6	INT_2018	rs34343820	-0.08931	0.01282	3.284e-12	621	-0.05049	0.0005372	0	12	0.162445	0.46173
57	Oligodendrocytes	NPIPB9	INT_2018	rs2008514	-0.05537	0.005404	1.246e-24	912	-0.04633	0.0003941	0	23	0.0823084	0.348846
58	Oligodendrocytes	ZNF446	INT_2018	rs73066206	0.06398	0.01101	6.247e-09	868	0.04131	0.0005531	0	31	0.0662129	0.259967
59	Oligodendrocytes	LINC01299	INT_2018	rs7835313	-0.02397	0.004676	2.975e-07	1768	-0.01973	0.0002352	0	36	0.0626862	0.28338
60	Oligodendrocytes	SYNGR1	INT_2018	rs139374,rs5757647	0.0428	0.008001	8.817e-08	1595	0.0619	0.0006236	0	50	0.0281499	0.201247
61	Inhibitory_Neurons	BTN3A2	INT_2018	rs35433030	0.0541	0.009903	4.682e-08	1667	0.02006	0.0002491	0	23	0.0279195	0.305164
62	Inhibitory_Neurons	KNDC1	MCP_2019	rs12765185	-0.06397	0.01165	3.946e-08	1801	-0.03234	0.0008598	0	56	0.0178984	0.197016
63	Astrocytes	GMPPB	MCP_2019	rs7628207	0.04641	0.007562	8.385e-10	1069	0.04052	0.00102	0	11	0.0383784	0.425259
64	Excitatory_Neurons	LINC00635	MCP_2019	rs62263345	0.05849	0.009659	1.402e-09	1629	0.02095	0.0003065	0	53	0.0117155	0.214389
65	Pericytes	KLC1	MCP_2019	rs6576005	0.02133	0.004384	1.147e-06	1832	0.01911	0.000315	0	37	0.0171805	0.259766
66	Microglia	SDCCAG8	MCP_2019	rs3897821	0.02717	0.00483	1.841e-08	1622	0.02135	0.0002445	0	46	0.0158577	0.215282
67	Oligodendrocytes	NEGR1	MDD_2019	rs2568956	-0.0852	0.009839	4.755e-18	696	-0.05624	0.0006074	0	26	0.0522411	0.282384
68	Oligodendrocytes	YLPM1	MDD_2019	rs17782683	-0.1727	0.02947	4.616e-09	631	-0.1709	0.002078	0	31	0.0233963	0.294131
69	Excitatory_Neurons	SLC12A5	MDD_2019	rs13037326	-0.127	0.02008	2.507e-10	750	-0.04966	0.001961	1.862e-141	43	0.0138497	0.222026
70	Excitatory_Neurons	LINC02060	MDD_2019	rs3099439	0.1316	0.02348	2.087e-08	514	0.1198	0.004166	8.771e-182	19	0.100736	0.411922
71	Inhibitory_Neurons	BTN3A2	MDD_2019	rs13198716	-0.1041	0.01383	5.161e-14	1059	-0.04846	0.0005845	0	27	0.0510816	0.291522
72	Excitatory_Neurons	MFSD1	MDD_2019	rs1714509	0.09846	0.02476	6.987e-05	1121	0.1009	0.003171	5.46e-222	22	0.0826122	0.335477
73	Oligodendrocytes	BTN3A2	MDD_2019	rs58825580	-0.1056	0.01432	1.643e-13	1059	-0.06059	0.0006634	0	27	0.0510816	0.291522
74	OPCs	BTN3A2	MDD_2019	rs72841536	-0.06902	0.00986	2.56e-12	1059	-0.0519	0.0007401	0	26	0.0510816	0.291522
75	Excitatory_Neurons	CYP24A1	MS_2019	rs2248137	-0.1625	0.02498	7.807e-11	2045	-0.08117	0.002145	0	88	0.0206893	0.161696
76	OPCs	IFITM3	MS_2019	rs7944394	0.4231	0.07781	5.411e-08	1359	0.02162	0.005146	2.654e-05	61	0.0276074	0.21417
77	Inhibitory_Neurons	TNFRSF1A	MS_2019	rs1800693	-0.3228	0.0434	1.017e-13	1710	-0.03331	0.003049	8.657e-28	73	0.0151489	0.174377
78	Excitatory_Neurons	SLC12A5	MS_2019	rs12624433	-0.5278	0.07294	4.636e-13	1507	-0.373	0.0064	0	44	0.0222101	0.256124
79	Inhibitory_Neurons	TRAF3	MS_2019	rs12147246	-0.3035	0.05169	4.294e-09	1276	-0.2172	0.003114	0	46	0.0218546	0.225631
80	Oligodendrocytes	ASPHD1	MS_2019	rs7542	-0.1992	0.03856	2.397e-07	585	-0.2016	0.00329	0	27	0.05689	0.307488
81	Oligodendrocytes	KCTD13	MS_2019	rs11574947,rs7542	-0.1563	0.03018	2.255e-07	585	-0.2122	0.003035	0	26	0.05689	0.307488
82	Excitatory_Neurons	PEX13	MS_2019	rs1177284	-0.5114	0.08936	1.046e-08	1344	-0.294	0.00526	0	31	0.024482	0.310916
83	Excitatory_Neurons	TYMP	MS_2019	rs140522,rs9680643	-0.3934	0.06253	3.152e-10	1456	-0.1849	0.007298	1.243e-141	42	0.0391869	0.233087
84	Excitatory_Neurons	OGFOD2	MS_2019	rs7975763	-0.5087	0.08813	7.804e-09	1066	-0.4948	0.01174	0	18	0.0577688	0.347317
85	Excitatory_Neurons	ZC2HC1A	MS_2019	rs10102877	0.5001	0.08712	9.426e-09	1773	0.4077	0.01009	0	24	0.125622	0.283944
86	OPCs	CR1	NDD_2023	rs6661489	0.3195	0.05328	2.007e-09	1288	0.2015	0.003316	0	34	0.0252029	0.279611
87	Astrocytes	DHTKD1	NDD_2023	rs7912495	1.261	0.2474	3.412e-07	1995	0.432	0.01544	3.475e-172	85	0.0092249	0.176572
88	Oligodendrocytes	CR1	NDD_2023	rs4266886	0.3345	0.05741	5.655e-09	1288	0.2007	0.002989	0	34	0.0252029	0.279611
89	Oligodendrocytes	C1QTNF4	NDD_2023	rs4752881	0.4779	0.08703	3.988e-08	1083	0.4689	0.009066	0	12	0.0114059	0.413322
90	OPCs	C1QTNF4	NDD_2023	rs11605348	0.6697	0.1184	1.534e-08	1083	0.6268	0.0179	1.509e-268	12	0.0114059	0.413322
91	Oligodendrocytes	PCCB	NEUR_2017	rs6791611	0.2117	0.02936	5.615e-13	1147	0.1873	0.001731	0	11	0.120147	0.436551
92	Excitatory_Neurons	PCCB	NEUR_2017	rs6791611	0.3086	0.04281	5.615e-13	1147	0.186	0.0009715	0	11	0.120147	0.436551
93	Inhibitory_Neurons	PCCB	NEUR_2017	rs1153877	0.1981	0.02781	1.073e-12	1147	0.1547	0.002406	0	10	0.120147	0.436551
94	Oligodendrocytes	FSCN2	NEUR_2017	rs4969391	-0.05005	0.007597	4.454e-11	2768	-0.0116	0.0003483	3.464e-243	91	0.0115765	0.16332
95	Oligodendrocytes	FAM120AOS	NEUR_2017	rs7857183	0.1278	0.02298	2.686e-08	2202	0.06657	0.0008381	0	39	0.0242005	0.235842
96	Microglia	TMEM163	PD_2019	rs6741007	0.2277	0.03232	1.845e-12	1333	0.1644	0.007258	1.384e-113	29	0.112244	0.282716
97	OPCs	GPNMB	PD_2019	rs199347	0.1452	0.02563	1.472e-08	1766	0.1509	0.001785	0	40	0.0377841	0.230541
98	Oligodendrocytes	ADAM15	PD_2019	rs3765087	-0.3192	0.06353	5.045e-07	974	0.003314	0.005873	0.5726	52	0.0484246	0.247278
99	Astrocytes	GPNMB	PD_2019	rs4282457	0.2658	0.04642	1.021e-08	1766	0.2017	0.003321	0	40	0.0377841	0.230541
100	Excitatory_Neurons	TTC19	PD_2019	rs1075901	0.3118	0.05833	9.04e-08	1051	0.2494	0.01084	4.218e-117	27	0.103018	0.330952
101	Excitatory_Neurons	NPIPB6	SCV_2019	rs12928404	0.1417	0.02433	5.822e-09	693	0.1377	0.003424	0	15	0.0969284	0.379125
102	Oligodendrocytes	NPIPB9	SCV_2019	rs1987471	-0.08528	0.01453	4.402e-09	693	-0.0805	0.001189	0	15	0.0969284	0.379125
103	Oligodendrocytes	FOXN2	SCZ_2021	rs79073127	0.05982	0.01141	1.568e-07	2160	0.06895	0.0007022	0	33	0.0740467	0.288238
104	Excitatory_Neurons	CYP7B1	SCZ_2021	rs10957321	0.2002	0.03198	3.845e-10	1391	0.1654	0.00144	0	39	0.0373034	0.236623
105	Excitatory_Neurons	OR10G4	SCZ_2021	rs77502336	0.1613	0.02426	3.009e-11	2385	0.001444	0.00112	0.1976	87	0.0237257	0.172862
106	OPCs	FOXN2	SCZ_2021	rs79073127	0.07776	0.01483	1.568e-07	2160	0.08003	0.001008	0	34	0.0740467	0.288238
107	Oligodendrocytes	PCCB	SCZ_2021	rs7432375	-0.3427	0.04405	7.219e-15	1249	-0.3096	0.002235	0	14	0.0920675	0.426028
108	Inhibitory_Neurons	FAM120AOS	SCZ_2021	rs6479487	-0.2702	0.04741	1.205e-08	2285	-0.09204	0.002486	4.495e-300	43	0.0208942	0.22863
109	Excitatory_Neurons	ZNF823	SCZ_2021	rs72986630	-0.3463	0.05487	2.774e-10	1235	-0.153	0.004045	0	40	0.0450367	0.248785
110	Inhibitory_Neurons	FAM83H	SCZ_2021	rs4875053	-0.1322	0.02289	7.69e-09	1655	-0.05444	0.001338	0	58	0.0207554	0.206546
111	Oligodendrocytes	FAM120AOS	SCZ_2021	rs6479487	-0.2375	0.04167	1.205e-08	2285	-0.1203	0.002096	0	43	0.0208942	0.22863
112	Excitatory_Neurons	FOXN2	SCZ_2021	rs79073127	0.1732	0.03303	1.568e-07	2160	0.091	0.002424	0	37	0.0740467	0.288238
113	Astrocytes	FOXN2	SCZ_2021	rs79073127	0.202	0.03852	1.568e-07	2160	0.09549	0.002118	0	34	0.0740467	0.288238
114	Excitatory_Neurons	PCCB	SCZ_2021	rs7432375	-0.5005	0.06433	7.219e-15	1249	-0.3463	0.00346	0	14	0.0920675	0.426028
115	Inhibitory_Neurons	WBP2NL	SCZ_2021	rs5751191	-0.2062	0.02821	2.703e-13	1804	-0.1531	0.001934	0	37	0.0242705	0.250855
116	Oligodendrocytes	WBP2NL	SCZ_2021	rs133348	-0.184	0.0277	3.091e-11	1804	-0.1321	0.001737	0	37	0.0242705	0.250855
117	Excitatory_Neurons	WBP2NL	SCZ_2021	rs5751191	-0.1928	0.02638	2.703e-13	1804	-0.1435	0.001987	0	37	0.0242705	0.250855
118	Inhibitory_Neurons	FANCA	SCZ_2021	rs11076628	0.2658	0.04518	3.988e-09	1861	0.2265	0.002976	0	33	0.0396537	0.307521
119	Astrocytes	ABCD2	SCZ_2021	rs10783603	0.1326	0.0246	7.042e-08	1433	0.1245	0.002202	0	18	0.0405761	0.357742
120	Astrocytes	WBP2NL	SCZ_2021	rs11090096,rs5751191	-0.1114	0.0215	2.179e-07	1804	-0.1321	0.002359	0	40	0.0242705	0.250855
121	Inhibitory_Neurons	IVD	SCZ_2021	rs55927878,rs55982218	-0.1458	0.02582	1.639e-08	1660	-0.1132	0.002377	0	46	0.0132592	0.232872
122	Excitatory_Neurons	SETD6	SCZ_2021	rs246192	0.2475	0.04614	8.086e-08	2268	0.07521	0.001407	0	56	0.0295257	0.199887
123	Excitatory_Neurons	FAM120AOS	SCZ_2021	rs6479487	-0.166	0.02912	1.205e-08	2285	-0.03097	0.00132	1.133e-121	47	0.0208942	0.22863
124	Astrocytes	RERE	SCZ_2021	rs301818	-0.1569	0.02645	2.983e-09	1472	-0.1188	0.001393	0	38	0.037228	0.274351
125	Inhibitory_Neurons	FOXN2	SCZ_2021	rs79073127	0.2678	0.05107	1.568e-07	2160	0.08039	0.003601	2.096e-110	37	0.0740467	0.288238
126	Inhibitory_Neurons	BTN3A2	SCZ_2021	rs13195402	-0.4038	0.03226	5.956e-36	1808	-0.1964	0.001246	0	24	0.0284988	0.300592
127	Inhibitory_Neurons	PCCB	SCZ_2021	rs10935184	-0.3211	0.04181	1.596e-14	1249	-0.1905	0.00155	0	14	0.0920675	0.426028
128	Oligodendrocytes	SLC9C2	SCZ_2021	rs10798295	0.08585	0.0148	6.647e-09	1373	0.08379	0.002662	1.499e-217	27	0.0686984	0.296436
129	Excitatory_Neurons	SLC9C2	SCZ_2021	rs12057778	0.1381	0.02448	1.674e-08	1373	0.1053	0.002698	0	28	0.0686984	0.296436
130	Oligodendrocytes	FTCDNL1	SCZ_2021	rs2949006	0.162	0.02056	3.383e-15	1228	0.1631	0.001302	0	26	0.0126021	0.311026
131	Excitatory_Neurons	STRC	SCZ_2021	rs8034451	0.1438	0.0231	4.842e-10	514	0.1547	0.008893	8.301e-68	11	0.198001	0.494997
132	Excitatory_Neurons	ZSCAN2	SCZ_2021	rs11636499	-0.2872	0.04097	2.37e-12	1404	-0.2677	0.003264	0	30	0.0277222	0.266814
133	Oligodendrocytes	PLCH2	SCZ_2021	rs12725489	0.05757	0.02098	0.006078	1786	0.0238	0.001043	3.177e-115	75	0.0136141	0.185237
134	Excitatory_Neurons	PPM1A	SD_2019	rs61985058	0.06063	0.01053	8.486e-09	1795	0.02473	0.0007481	1.309e-239	22	0.0151541	0.333936
135	Inhibitory_Neurons	PCCB	SD_2019	rs12488721	0.02417	0.01141	0.03411	965	0.05382	0.00149	1.556e-285	17	0.112277	0.375256
136	Excitatory_Neurons	ETF1	SD_2019	rs79122663	-0.08621	0.01745	7.735e-07	1025	-0.07934	0.0012	0	19	0.0152138	0.342453
137	Astrocytes	EGFR	THV_2021	rs76928645	126.4	14.25	7.005e-19	1742	35.25	0.5094	0	53	0.0359614	0.215373
138	Astrocytes	CCDC88C	WMH_2020	rs1285847	-0.1113	0.01729	1.237e-10	766	-0.09635	0.001135	0	44	0.0311236	0.220478
139	Excitatory_Neurons	ICA1L	WMH_2020	rs7603972	0.1648	0.02247	2.232e-13	432	0.1273	0.004464	7.678e-179	10	0.103401	0.436149
140	Astrocytes	CALCRL	WMH_2020	rs8176583	0.1011	0.01596	2.389e-10	696	0.08053	0.001304	0	20	0.0128183	0.356096
