# Supplementary material for: Cell state-dependent allelic effects and contextual Mendelian randomization analysis for human brain phenotypes
Source: Nat Genet. 2025 Jan 10;57(2):358–68. doi: 10.1038/s41588-024-02050-9 (PMC11821528; doi:10.1038/s41588-024-02050-9)
Supplement: Supplementary file 13 — MR analysis using the UKB-PPP pQTL dataset. [file 41588_2024_2050_MOESM13_ESM.xlsx]

## Sheet: MR
Supplementary Table 10: Independent validation of MR results using blood proteomic pQTL evidence (UKB-PPP).MR p-values were estimated via Inverse Variance Weighted (IVW) fixed effects (Wald ratio for single instruments). Only significant MR associations are retained (pQTL IVW p-value < 0.05)
	celltype	gene	GWAS	IVW p-value	IVW beta	pQTL IVW p-value	pQTL IVW beta	pQTL number of IVs
1	Oligodendrocytes	CR1	AD_2022	1.985e-33	0.1397	0.0209522	0.109039	9
2	Inhibitory_Neurons	BTN3A2	BIP_2021	6.478e-15	-0.2619	0.000802302	-0.0737989	6
3	Excitatory_Neurons	SUOX	CSA_2020	8.414e-10	4498	5.23938e-08	-11846.6	1
4	Excitatory_Neurons	DBN1	INT_2018	4.139e-11	0.09308	2.46755e-10	-0.371761	1
5	OPCs	BTN3A2	MDD_2019	2.56e-12	-0.06902	0.0350441	-0.0276087	8
6	Inhibitory_Neurons	TNFRSF1A	MS_2019	1.017e-13	-0.3228	1.017e-13	2.13713	1
7	Excitatory_Neurons	TYMP	MS_2019	3.152e-10	-0.3934	1.61885e-07	0.436656	7
8	Oligodendrocytes	CR1	NDD_2023	5.655e-09	0.3345	0.000972674	0.306592	9
9	Oligodendrocytes	ADAM15	PD_2019	5.045e-07	-0.3192	0.000186535	0.130839	9
10	OPCs	GPNMB	PD_2019	1.472e-08	0.1452	1.80361e-07	0.342199	7
11	Inhibitory_Neurons	BTN3A2	SCZ_2021	5.956e-36	-0.4038	0.0299616	-0.0908814	6
