# Supplementary material for: Cell state-dependent allelic effects and contextual Mendelian randomization analysis for human brain phenotypes
Source: Nat Genet. 2025 Jan 10;57(2):358–68. doi: 10.1038/s41588-024-02050-9 (PMC11821528; doi:10.1038/s41588-024-02050-9)
Supplement: Supplementary file 14 — MR analysis using the ref. 20 pQTL dataset. [file 41588_2024_2050_MOESM14_ESM.xlsx]

## Sheet: MR
Supplementary Table 11: Independent validation of MR results using brain protemic evidence (Robins et al.,). MR p-values were estimated via Inverse Variance Weighted (IVW) fixed effects (Wald ratio for single instruments). Only significant MR associations are retained (pQTL IVW p-value < 0.05)
	celltype	gene	GWAS	IVW p-value	IVW beta	pQTL IVW p-value	pQTL IVW beta	pQTL number of IVs
1	Excitatory_Neurons	LSM6	ADHD_2023	2.055e-08	-0.2395	5.17946e-08	-2.35966	1
2	Astrocytes	EGFR	AD_2022	2.349e-09	0.1415	0.00103655	0.534595	2
3	Oligodendrocytes	NDUFS2	AD_2022	1.398e-08	-0.2484	1.73599e-06	-1.83241	1
4	Excitatory_Neurons	SCFD1	ALS_2021	5.56e-15	0.243	1.13868e-13	1.61169	1
5	Excitatory_Neurons	ADD3	BIP_2021	2.863e-11	-0.1829	5.61178e-11	-2.43276	1
6	Excitatory_Neurons	DPP3	BIP_2021	4.63e-09	0.2561	0.00336026	1.44311	1
7	Excitatory_Neurons	LRRC57	BIP_2021	1.329e-08	-0.2828	3.742e-07	-1.75877	1
8	Astrocytes	DEPTOR	CBV_2022	1.134e-08	1652	0.00231638	4246.68	1
9	Inhibitory_Neurons	MMAB	HL_2022	0.001864	0.007858	0.000106728	0.0141893	2
10	Oligodendrocytes	DISP2	INT_2018	1.117e-08	0.05806	1.86816e-07	0.241847	1
11	Oligodendrocytes	SYNGR1	INT_2018	8.817e-08	0.0428	0.00646921	-0.467489	1
12	Inhibitory_Neurons	TRAF3	MS_2019	4.294e-09	-0.3035	2.932e-08	-4.81071	1
13	Excitatory_Neurons	TYMP	MS_2019	3.152e-10	-0.3934	2.848e-10	1.55308	1
14	Excitatory_Neurons	ZC2HC1A	MS_2019	9.426e-09	0.5001	2.176e-08	-3.99293	1
15	OPCs	GPNMB	PD_2019	1.472e-08	0.1452	2.47939e-08	0.387607	1
16	Microglia	TMEM163	PD_2019	1.845e-12	0.2277	0.00200018	1.85961	2
17	Excitatory_Neurons	TTC19	PD_2019	9.04e-08	0.3118	2.52188e-07	-1.84955	1
18	Excitatory_Neurons	CYP7B1	SCZ_2021	3.845e-10	0.2002	3.15722e-09	0.802308	1
19	Astrocytes	EGFR	THV_2021	7.005e-19	126.4	0.0410457	239.731	1
20	Excitatory_Neurons	ICA1L	WMH_2020	2.232e-13	0.1648	2.51e-13	1.27049	1
